# Supplementary material for: Single-cell analysis reveals the cellular and transcriptional heterogeneity of the normal pediatric thyroid
Source: Front Endocrinol (Lausanne). 2026 Jan 29;17:1748458. doi: 10.3389/fendo.2026.1748458 (PMC12917210; doi:10.3389/fendo.2026.1748458)
Supplement: Supplementary file 2 [file Table1.xlsx]

## Sheet: S1A
Table S1A: Characteristics of C cells. Counts were transformed to Z-scores and selected if value was ≥ 1.96. The table also includes original cell type assignment, the number of genes and molecules per cell, the percentage of mitochondrial genes, the cell phase, and sample assignment.
gene	cell_id	counts	z_score	nCount_RNA	nFeature_RNA	Samples	percent.mito	Phase	original_cluster_name	new_cluster
CALCA	C1_AGCGCCAAGAGCTTTC-1	193	95.7321	4538.89	2769	C1	0.00635251	S	Fibroblasts	C.Cells
CALCA	C1_TTGTTTGAGCGTATAA-1	117	58.0213	4634.78	2414	C1	2.86655	G1	Fibroblasts	C.Cells
CALCA	C2_CGTAGTACACAGACGA-1	73	95.8753	2648.63	1822	C2	1.83839	G1	Fibroblasts	C.Cells
CALCA	C2_AGCGTATAGTCCCAAT-1	42	55.1542	2128.16	1488	C2	0.300864	G2M	Fibroblasts	C.Cells
CALCA	C1_ATAGGCTGTACAGTAA-1	34	16.8373	3044.21	1942	C1	0	G1	Fibroblasts	C.Cells
CALCA	C1_TAGCACACAAACTCTG-1	32	15.8449	3923.33	2160	C1	0	G1	Fibroblasts	C.Cells
CALCA	C1_TTCATTGCACCGCTAG-1	31	15.3487	4252.71	2289	C1	1.39458	G1	Fibroblasts	C.Cells
CALCA	C1_TTCAATCCACCAGTTA-1	19	9.39437	3693.46	2280	C1	0.090993	G2M	Fibroblasts	C.Cells
CALCA	C1_TGAGGAGGTCCCGGTA-1	15	7.4096	4063.41	2364	C1	0	G2M	Fibroblasts	C.Cells
CALCA	C1_CATACTTCAGTTGTTG-1	9	4.43243	2021.24	1657	C1	0.504731	G1	Fibroblasts	C.Cells
CALCA	C1_AAGCGTTGTCGCGTCA-1	8	3.93624	1383.36	1130	C1	6.36601	S	Fibroblasts	C.Cells
CALCA	C1_CGAGGCTCATGATCTG-1	8	3.93624	4269.5	2716	C1	0.118917	S	Endothelial_V	C.Cells
CALCA	C1_GAAACCTGTAGGCAAC-1	8	3.93624	479.126	431	C1	1.42537	G2M	Thyrocyte1	C.Cells
CALCA	C1_CCGAACGTCTGTCGCT-1	6	2.94385	1815.88	1253	C1	0	G2M	Thyrocyte0	C.Cells
CALCA	C1_AGGCCACTCTTGGTCC-1	5	2.44766	1134.38	846	C1	1.06212	G2M	Thyrocyte1	C.Cells

## Sheet: S1B
Table S1B: Differentially expressed genes for thyrocytes (combined), endothelial cells (vascular and lymphatic), fibroblasts, C cells, and immune cells (mixed T cells, B cells, myeloid cells). TDS genes were used to annotate thyrocytes, genes with a log2FC ≥ 4.0 were used to annotate all remaining clusters.
Gene	avg_log2FC	pct.1	pct.2	p_val_adj	cluster
AC105450.1	-3.13984	0.106	0.615	3.83726e-30	Myeloid
ZNF804B	-3.06902	0.253	0.874	2.05002e-59	Myeloid
SLA	-3.03424	0.159	0.786	9.99681e-50	Myeloid
AC005208.1	-2.88904	0.047	0.526	8.73427e-27	Myeloid
TPO	-2.84244	0.288	0.84	2.09725e-46	Myeloid
TSHR	-2.65294	0.282	0.882	4.59571e-57	Myeloid
SLC26A7	-2.64497	0.282	0.912	1.0231e-63	Myeloid
TG	-2.60164	0.371	0.937	5.1199e-63	Myeloid
AC007262.2	-2.58235	0.076	0.664	6.73209e-40	Myeloid
RMST	-2.58183	0.271	0.92	8.52835e-67	Myeloid
SYNE1	-2.53853	0.312	0.823	4.98773e-43	Myeloid
KIAA1217	-2.52132	0.176	0.783	1.42972e-46	Myeloid
RORA	-2.46459	0.253	0.897	2.15981e-62	Myeloid
SORBS2	-2.46283	0.218	0.886	3.24741e-59	Myeloid
PAX8-AS1	-2.45991	0.147	0.713	8.37453e-40	Myeloid
DLG2	-2.39087	0.241	0.872	1.75168e-56	Myeloid
MGAT4C	-2.38836	0.176	0.767	2.66161e-44	Myeloid
NEBL	-2.37015	0.176	0.795	9.57263e-49	Myeloid
LRP1B	-2.36012	0.276	0.903	5.08868e-61	Myeloid
GLIS3	-2.34026	0.182	0.794	3.96376e-48	Myeloid
PRKG1	-2.3263	0.212	0.861	1.44753e-55	Myeloid
AL022068.1	-2.3228	0.147	0.639	7.94743e-28	Myeloid
SLIT3	-2.30926	0.129	0.697	2.12808e-40	Myeloid
PDE8B	-2.29061	0.176	0.79	8.77221e-48	Myeloid
PAX8	-2.24026	0.212	0.812	2.80017e-48	Myeloid
UNC5C	-2.22469	0.182	0.75	8.08092e-42	Myeloid
ANKS1B	-2.21988	0.176	0.763	5.89695e-44	Myeloid
KCNJ16	-2.21096	0.188	0.724	2.5843e-33	Myeloid
ESRRG	-2.15315	0.141	0.682	9.91345e-36	Myeloid
KHDRBS2	-2.14438	0.218	0.66	1.48902e-26	Myeloid
DPP6	-2.11415	0.212	0.785	4.30949e-44	Myeloid
APBB2	-2.10505	0.2	0.803	3.44973e-46	Myeloid
NAV2	-2.09659	0.306	0.854	9.41083e-45	Myeloid
AL589693.1	-2.09235	0.182	0.778	2.39648e-41	Myeloid
PBX1	-2.071	0.188	0.802	3.3426e-45	Myeloid
STXBP5L	-2.04774	0.106	0.623	1.96293e-31	Myeloid
TIMP3	-2.0001	0.171	0.507	9.36769e-13	Myeloid
ERBB4	-2.00002	0.129	0.612	1.28359e-27	Myeloid
PLA2R1	-1.98985	0.147	0.664	2.90584e-32	Myeloid
MIR100HG	-1.98092	0.094	0.399	3.83139e-12	Myeloid
DANT2	-1.97515	0.129	0.656	3.12594e-33	Myeloid
MAGI1	-1.96595	0.235	0.859	8.44943e-48	Myeloid
FOXP2	-1.9415	0.194	0.722	2.68009e-36	Myeloid
PLOD2	-1.94048	0.112	0.557	1.15127e-23	Myeloid
SLC26A4	-1.93944	0.165	0.591	2.26825e-23	Myeloid
RBPMS	-1.93762	0.153	0.696	2.30125e-34	Myeloid
IPCEF1	-1.90707	0.353	0.787	6.38619e-28	Myeloid
LRRC4C	-1.88596	0.124	0.492	1.06532e-16	Myeloid
WDR72	-1.87105	0.129	0.596	3.5757e-27	Myeloid
USP54	-1.86806	0.224	0.762	3.35611e-35	Myeloid
MAPK10	-1.862	0.171	0.692	3.13968e-33	Myeloid
PDE10A	-1.85487	0.129	0.523	1.87264e-18	Myeloid
PDE1A	-1.85418	0.1	0.497	1.05679e-18	Myeloid
FAM189A2	-1.85365	0.171	0.574	4.78138e-18	Myeloid
PTCSC2	-1.84784	0.165	0.666	1.82655e-30	Myeloid
PALLD	-1.84139	0.2	0.7	5.86397e-29	Myeloid
PTPRM	-1.83973	0.312	0.87	1.37724e-46	Myeloid
ZFPM2	-1.83668	0.147	0.725	1.70047e-36	Myeloid
DGKI	-1.83545	0.171	0.708	3.47445e-33	Myeloid
ANK3	-1.82541	0.265	0.838	3.02579e-43	Myeloid
STOX2	-1.80731	0.112	0.587	6.61679e-26	Myeloid
RBMS3	-1.80513	0.294	0.901	1.04635e-54	Myeloid
ABLIM1	-1.79963	0.182	0.671	2.34297e-28	Myeloid
PARD3	-1.7886	0.171	0.71	3.08234e-36	Myeloid
RYR2	-1.78551	0.171	0.71	1.50226e-33	Myeloid
AGBL4	-1.77992	0.124	0.56	1.3913e-22	Myeloid
LINC01725	-1.77165	0.153	0.582	9.66828e-23	Myeloid
SASH1	-1.76957	0.224	0.72	4.74696e-31	Myeloid
COL8A1	-1.76767	0.088	0.41	4.58321e-13	Myeloid
MPPED2	-1.76567	0.171	0.673	1.82629e-30	Myeloid
ERRFI1	-1.76225	0.124	0.361	8.77298e-07	Myeloid
PPP1R13B	-1.76067	0.129	0.602	5.34462e-27	Myeloid
SHROOM3	-1.75405	0.1	0.513	2.1905e-20	Myeloid
NPAS3	-1.74357	0.118	0.524	9.60149e-20	Myeloid
MAGI2	-1.7422	0.153	0.485	1.01218e-14	Myeloid
AL132857.1	-1.74123	0.059	0.48	1.49174e-21	Myeloid
HOMER1	-1.73816	0.135	0.466	5.24458e-12	Myeloid
PDCD4	-1.73765	0.365	0.749	1.62595e-29	Myeloid
GRIP1	-1.72942	0.094	0.518	2.19997e-20	Myeloid
PTCSC3	-1.72472	0.106	0.511	2.54188e-19	Myeloid
STK33	-1.71341	0.082	0.502	8.53149e-22	Myeloid
LIMCH1	-1.71285	0.176	0.679	4.81993e-30	Myeloid
CNTN4	-1.69624	0.135	0.566	5.23348e-21	Myeloid
TEAD1	-1.69522	0.118	0.581	3.3281e-25	Myeloid
PTPRG	-1.69451	0.165	0.653	1.16026e-26	Myeloid
ZMAT4	-1.68686	0.1	0.5	2.49207e-19	Myeloid
OPRM1	-1.68683	0.094	0.41	3.2662e-12	Myeloid
IYD	-1.67233	0.165	0.641	1.05344e-25	Myeloid
NR3C2	-1.67025	0.218	0.701	5.43873e-28	Myeloid
TFCP2L1	-1.66731	0.124	0.446	8.32061e-13	Myeloid
HS6ST3	-1.6657	0.053	0.333	2.03912e-10	Myeloid
SNHG14	-1.66203	0.394	0.864	1.23733e-41	Myeloid
LMOD1	-1.66168	0.071	0.385	4.83729e-12	Myeloid
SGCD	-1.65753	0.065	0.401	2.79284e-14	Myeloid
ANXA1	-1.6445	0.412	0.603	7.286e-06	Myeloid
MYO10	-1.64219	0.106	0.547	3.34991e-23	Myeloid
PTCHD1-AS	-1.62946	0.029	0.158	0.0939383	Myeloid
IL1RAPL1	-1.62556	0.041	0.301	4.47564e-09	Myeloid
IGF1R	-1.62121	0.265	0.743	7.86407e-31	Myeloid
DOCK3	-1.62059	0.188	0.67	2.6593e-27	Myeloid
PPARGC1A	-1.6196	0.088	0.451	2.08087e-15	Myeloid
CNTN5	-1.61935	0.153	0.532	1.76345e-16	Myeloid
FHL1	-1.61421	0.182	0.631	4.19662e-22	Myeloid
KAZN	-1.61309	0.124	0.528	1.25626e-19	Myeloid
ISM1	-1.61304	0.059	0.288	7.18933e-07	Myeloid
PLPP3	-1.60877	0.153	0.579	1.1416e-20	Myeloid
TMEM178B	-1.60541	0.118	0.537	1.16831e-20	Myeloid
GPRC5A	-1.59122	0.135	0.482	1.14042e-14	Myeloid
TRMT9B	-1.59083	0.153	0.602	3.83084e-25	Myeloid
KCTD8	-1.58311	0.082	0.425	2.93084e-14	Myeloid
ZBTB7C	-1.57869	0.129	0.564	1.45072e-21	Myeloid
CALD1	-1.57736	0.159	0.503	7.95737e-14	Myeloid
MALAT1	-1.57643	0.959	0.995	5.71662e-62	Myeloid
EMP1	-1.5616	0.129	0.464	2.66839e-12	Myeloid
AHCYL2	-1.55907	0.365	0.743	8.5107e-26	Myeloid
LINC01876	-1.55755	0.047	0.311	3.2177e-09	Myeloid
SHANK2	-1.55589	0.1	0.479	3.29155e-18	Myeloid
CCN1	-1.5515	0.141	0.556	1.48234e-19	Myeloid
GBP1	-1.54627	0.188	0.381	0.00225015	Myeloid
LINGO2	-1.54125	0.088	0.399	8.71632e-12	Myeloid
CAV1	-1.53991	0.1	0.287	0.000233362	Myeloid
NPNT	-1.52384	0.129	0.56	7.58965e-21	Myeloid
CACNA2D1	-1.51919	0.124	0.528	1.95788e-19	Myeloid
NFIB	-1.51896	0.124	0.525	3.26595e-18	Myeloid
CDHR3	-1.51829	0.047	0.287	9.78291e-08	Myeloid
AL049779.4	-1.51769	0.024	0.258	2.23828e-07	Myeloid
SH3RF1	-1.51247	0.194	0.629	2.52686e-22	Myeloid
SAMD12	-1.50985	0.212	0.613	4.96419e-21	Myeloid
ZFPM2-AS1	-1.50615	0.053	0.385	5.98597e-14	Myeloid
PATJ	-1.50369	0.165	0.619	2.77167e-23	Myeloid
MAGI3	-1.50241	0.153	0.536	1.55349e-18	Myeloid
SLC9C1	-1.4984	0.053	0.321	8.19272e-10	Myeloid
AC098617.1	-1.4979	0.118	0.493	9.33534e-16	Myeloid
CRY1	-1.49692	0.182	0.457	1.83572e-08	Myeloid
ADGRV1	-1.49509	0.071	0.436	3.75558e-16	Myeloid
SFTA3	-1.49443	0.071	0.488	3.15323e-20	Myeloid
CADPS2	-1.46667	0.071	0.404	5.8253e-14	Myeloid
KCNQ5	-1.46642	0.135	0.475	3.92993e-14	Myeloid
KCNIP4	-1.46629	0.065	0.323	1.17188e-08	Myeloid
BMPR1A	-1.46544	0.171	0.601	6.08542e-21	Myeloid
CDON	-1.45524	0.076	0.415	3.48991e-14	Myeloid
AL139317.5	-1.45108	0.035	0.302	1.34583e-09	Myeloid
PDLIM3	-1.44796	0.065	0.308	6.8447e-08	Myeloid
AF305872.2	-1.44512	0.118	0.523	1.17496e-17	Myeloid
COL23A1	-1.44411	0.135	0.555	4.3496e-20	Myeloid
WWOX	-1.43295	0.529	0.896	8.02024e-33	Myeloid
TTC28	-1.43006	0.229	0.702	1.48108e-26	Myeloid
ADGRL2	-1.42886	0.076	0.401	9.90468e-13	Myeloid
PLCH1	-1.42279	0.106	0.448	8.11544e-14	Myeloid
VCL	-1.42225	0.3	0.567	3.63592e-10	Myeloid
SMYD3	-1.41938	0.418	0.762	1.36622e-21	Myeloid
NFIA	-1.4176	0.429	0.878	2.77949e-34	Myeloid
PARD3B	-1.4152	0.159	0.603	5.80582e-22	Myeloid
FRAS1	-1.41517	0.129	0.484	1.25663e-14	Myeloid
LIFR	-1.41282	0.053	0.349	5.94176e-11	Myeloid
GLCCI1	-1.41255	0.241	0.599	6.78051e-15	Myeloid
CCN2	-1.40889	0.147	0.472	1.44791e-11	Myeloid
NTRK2	-1.40193	0.135	0.531	3.42683e-17	Myeloid
GALNT17	-1.4018	0.065	0.349	2.50198e-10	Myeloid
ATP13A4	-1.40011	0.112	0.464	5.06056e-15	Myeloid
GNA14	-1.39735	0.1	0.431	3.32038e-13	Myeloid
THSD4	-1.3972	0.171	0.589	5.53592e-20	Myeloid
GOLGA8B	-1.38797	0.094	0.441	3.96541e-15	Myeloid
TCF7L1	-1.38658	0.106	0.465	3.23319e-15	Myeloid
PCDH7	-1.38545	0.071	0.334	9.83671e-09	Myeloid
LINC01885	-1.38238	0.024	0.252	2.10948e-07	Myeloid
PWRN1	-1.38226	0.053	0.352	2.57014e-11	Myeloid
SLC25A29	-1.37867	0.182	0.664	2.68394e-25	Myeloid
SYN3	-1.37721	0.041	0.222	0.000462363	Myeloid
PLS3	-1.37655	0.106	0.413	1.834e-11	Myeloid
MLLT3	-1.37571	0.247	0.632	1.87209e-18	Myeloid
PPP2R2B	-1.3671	0.076	0.338	9.94181e-09	Myeloid
AC006305.1	-1.36213	0.076	0.409	2.0134e-13	Myeloid
TENM3	-1.36058	0.094	0.365	1.10618e-09	Myeloid
SEMA3D	-1.347	0.082	0.38	3.67232e-11	Myeloid
NR6A1	-1.34497	0.259	0.665	1.6077e-21	Myeloid
DEPTOR	-1.34457	0.259	0.6	5.12703e-14	Myeloid
LMO7	-1.34315	0.229	0.598	8.5873e-18	Myeloid
SLC20A2	-1.34168	0.376	0.641	1.50142e-13	Myeloid
PCLO	-1.34083	0.094	0.41	6.40369e-12	Myeloid
GALNT18	-1.33939	0.135	0.514	2.27342e-16	Myeloid
PKHD1L1	-1.33766	0.059	0.331	4.43139e-09	Myeloid
COL4A3	-1.33341	0.047	0.353	5.11234e-12	Myeloid
VEZT	-1.3325	0.235	0.554	1.15455e-14	Myeloid
LINC01473	-1.33102	0.294	0.627	4.74616e-16	Myeloid
LINC00271	-1.32711	0.065	0.37	5.25876e-12	Myeloid
PPP1R9A	-1.32599	0.088	0.431	2.29953e-13	Myeloid
AOPEP	-1.32238	0.329	0.671	2.86093e-17	Myeloid
DNAH14	-1.31692	0.088	0.394	1.4949e-11	Myeloid
TJP1	-1.31271	0.1	0.453	1.93766e-14	Myeloid
ITGA9-AS1	-1.31131	0.035	0.325	6.92383e-11	Myeloid
EFCAB2	-1.31131	0.182	0.459	5.95937e-11	Myeloid
IGF2BP2	-1.30682	0.1	0.365	6.16115e-09	Myeloid
ABI3BP	-1.30402	0.076	0.344	2.22963e-09	Myeloid
TMEFF2	-1.30268	0.035	0.298	3.92696e-09	Myeloid
GREB1L	-1.29733	0.088	0.385	1.19352e-10	Myeloid
SLC4A4	-1.29051	0.124	0.442	6.90938e-13	Myeloid
CXADR	-1.28967	0.035	0.306	5.33015e-10	Myeloid
SYNE2	-1.28421	0.294	0.755	1.43742e-25	Myeloid
RBFOX2	-1.28399	0.182	0.558	7.19167e-18	Myeloid
AC107021.1	-1.28329	0.012	0.25	3.58347e-08	Myeloid
GOLGA8A	-1.28241	0.141	0.456	5.7648e-13	Myeloid
DNAH7	-1.27929	0.071	0.392	1.26984e-12	Myeloid
PLEKHH1	-1.27804	0.112	0.416	2.77712e-12	Myeloid
CTNNAL1	-1.27256	0.076	0.312	6.13243e-07	Myeloid
PPP1R14C	-1.27163	0.088	0.37	3.20286e-09	Myeloid
EYA2	-1.27103	0.159	0.49	2.01522e-13	Myeloid
PRTG	-1.27078	0.088	0.469	1.04238e-16	Myeloid
ST6GAL2	-1.26219	0.053	0.303	2.94131e-08	Myeloid
PRKD1	-1.25992	0.088	0.362	1.70337e-09	Myeloid
VEGFA	-1.25514	0.165	0.557	1.36228e-17	Myeloid
AC002460.2	-1.25416	0.118	0.509	2.86885e-16	Myeloid
ATP1B1	-1.25401	0.212	0.577	9.82144e-16	Myeloid
LINC00609	-1.24914	0.029	0.305	3.47101e-10	Myeloid
GRHL2	-1.24835	0.047	0.333	7.11128e-11	Myeloid
FERMT2	-1.24832	0.112	0.406	2.44113e-10	Myeloid
SOX6	-1.24108	0.088	0.442	1.44783e-13	Myeloid
RALGAPA2	-1.23985	0.341	0.697	2.0597e-18	Myeloid
EPB41L5	-1.23815	0.135	0.497	6.77179e-15	Myeloid
AC026116.1	-1.23157	0.041	0.329	3.19251e-10	Myeloid
KCNQ1OT1	-1.22901	0.218	0.48	3.6765e-08	Myeloid
SH3D19	-1.22628	0.112	0.396	9.19997e-10	Myeloid
PLCB4	-1.22232	0.1	0.397	2.02685e-10	Myeloid
MACROD2	-1.21956	0.153	0.422	1.03269e-08	Myeloid
ATP8A1	-1.21936	0.329	0.674	7.27872e-17	Myeloid
ADAMTS9-AS2	-1.21927	0.065	0.313	1.03561e-07	Myeloid
CCDC85A	-1.21847	0.065	0.291	2.2032e-06	Myeloid
PBX4	-1.21393	0.112	0.414	2.56726e-11	Myeloid
LRP2	-1.21372	0.1	0.412	4.60537e-12	Myeloid
MATN2	-1.2135	0.118	0.457	2.52438e-12	Myeloid
PAK3	-1.21281	0.106	0.348	7.88598e-07	Myeloid
LDB2	-1.21264	0.053	0.172	1	Myeloid
BTBD11	-1.20889	0.094	0.401	2.34737e-11	Myeloid
GRAMD2B	-1.20868	0.112	0.416	8.88229e-11	Myeloid
PRICKLE2	-1.20482	0.082	0.362	1.14957e-09	Myeloid
ITGA9	-1.20309	0.235	0.601	2.48377e-15	Myeloid
TACC2	-1.20228	0.118	0.389	4.64718e-09	Myeloid
SOX5	-1.20213	0.235	0.564	1.12229e-12	Myeloid
NFATC2	-1.20177	0.294	0.412	1	Myeloid
IRS1	-1.20088	0.035	0.285	3.26406e-08	Myeloid
WWC1	-1.20027	0.053	0.306	1.07855e-08	Myeloid
CBR4	-1.19549	0.188	0.445	2.2935e-08	Myeloid
ADCY9	-1.19262	0.088	0.422	9.15212e-13	Myeloid
MYO1E	-1.18957	0.265	0.435	0.047805	Myeloid
TRIM2	-1.18847	0.106	0.395	2.75772e-10	Myeloid
AC011447.3	-1.18786	0.118	0.392	1.23705e-08	Myeloid
CAV2	-1.1869	0.053	0.307	3.03834e-08	Myeloid
ARHGEF28	-1.17959	0.135	0.425	1.55796e-10	Myeloid
ULK4	-1.17842	0.259	0.537	3.97117e-11	Myeloid
FHL2	-1.17787	0.035	0.272	9.49607e-08	Myeloid
DOCK9	-1.17581	0.094	0.366	8.7203e-09	Myeloid
SLC5A8	-1.17479	0.029	0.286	7.7682e-09	Myeloid
MAST4	-1.17428	0.071	0.328	2.12589e-08	Myeloid
FBN1	-1.16792	0.106	0.365	4.11948e-08	Myeloid
STXBP6	-1.16726	0.071	0.316	3.09044e-07	Myeloid
GRIK2	-1.16198	0.035	0.212	0.000326655	Myeloid
CDH1	-1.15592	0.147	0.497	4.68503e-13	Myeloid
ARHGAP29	-1.15569	0.047	0.311	6.57133e-09	Myeloid
EGFR	-1.15566	0.1	0.382	2.19333e-09	Myeloid
ARG2	-1.15452	0.088	0.31	1.36905e-05	Myeloid
PRDM16	-1.15292	0.029	0.293	1.56457e-09	Myeloid
LINC00472	-1.1516	0.153	0.44	3.16858e-10	Myeloid
TOM1L2	-1.15017	0.129	0.438	3.05498e-11	Myeloid
AL603840.1	-1.14964	0.053	0.297	2.36428e-07	Myeloid
RBMS3-AS2	-1.14485	0.029	0.271	4.18074e-08	Myeloid
FAM184A	-1.14406	0.024	0.274	1.14867e-08	Myeloid
SNED1	-1.14325	0.147	0.554	2.87445e-18	Myeloid
AL355612.1	-1.13585	0.024	0.217	3.00261e-05	Myeloid
CPQ	-1.13405	0.482	0.811	8.86154e-18	Myeloid
AL049828.1	-1.13359	0.094	0.286	0.000195826	Myeloid
ELOVL5	-1.13329	0.271	0.497	6.49192e-06	Myeloid
NCAM1	-1.13025	0.076	0.313	6.04954e-07	Myeloid
GPHN	-1.12921	0.376	0.663	2.83354e-14	Myeloid
KIAA1671	-1.12788	0.082	0.348	1.86294e-08	Myeloid
MIPOL1	-1.12631	0.053	0.301	4.99411e-08	Myeloid
STARD13-AS	-1.12484	0.053	0.307	3.51351e-08	Myeloid
ROR2	-1.12453	0.041	0.28	1.54971e-07	Myeloid
GNA14-AS1	-1.12413	0.035	0.272	1.4615e-07	Myeloid
ZBTB20	-1.12277	0.741	0.961	5.02088e-36	Myeloid
COL4A2	-1.12143	0.071	0.293	3.70918e-06	Myeloid
SMAD9	-1.12081	0.088	0.369	2.22385e-09	Myeloid
PPFIBP1	-1.11973	0.112	0.438	3.93473e-11	Myeloid
SVIL	-1.11755	0.276	0.614	6.92213e-14	Myeloid
WEE1	-1.11449	0.076	0.283	4.36903e-05	Myeloid
AL513164.1	-1.11398	0.024	0.229	4.43825e-06	Myeloid
MIR181A2HG	-1.11115	0.082	0.343	2.02341e-08	Myeloid
MGST1	-1.11091	0.059	0.317	1.11467e-08	Myeloid
GPM6A	-1.10879	0.088	0.279	0.000503415	Myeloid
RASEF	-1.10675	0.024	0.263	4.80409e-08	Myeloid
DIO2	-1.10587	0.106	0.374	8.17944e-08	Myeloid
MOK	-1.10568	0.088	0.334	9.4962e-08	Myeloid
AC004889.1	-1.10445	0.076	0.373	3.21913e-10	Myeloid
RNF180	-1.09788	0.088	0.319	8.25584e-07	Myeloid
AC002066.1	-1.09148	0.041	0.251	8.76784e-06	Myeloid
PCAT1	-1.08887	0.065	0.231	0.00212832	Myeloid
EPHA4	-1.08736	0.088	0.282	0.000172235	Myeloid
PKNOX2	-1.08658	0.053	0.281	1.03777e-06	Myeloid
AC067956.1	-1.08572	0.041	0.215	0.000648054	Myeloid
EPHA3	-1.08414	0.059	0.298	4.15438e-07	Myeloid
MID1	-1.08287	0.029	0.215	0.000108033	Myeloid
AC079142.1	-1.08191	0.165	0.382	2.51084e-05	Myeloid
PTPN14	-1.08123	0.094	0.33	1.65236e-06	Myeloid
SLC39A14	-1.07832	0.088	0.349	2.72694e-08	Myeloid
RBFOX1	-1.07642	0.024	0.178	0.00293398	Myeloid
TMEM232	-1.07272	0.088	0.302	1.45342e-05	Myeloid
FAM160A1	-1.0714	0.176	0.511	1.07545e-12	Myeloid
ZBTB20-AS5	-1.06226	0.088	0.303	5.81305e-06	Myeloid
DSTN	-1.06147	0.159	0.46	7.34928e-10	Myeloid
PTPN13	-1.05874	0.135	0.431	7.26685e-10	Myeloid
IQCA1	-1.05738	0.041	0.298	1.45436e-08	Myeloid
TSGA10	-1.05198	0.118	0.352	3.95788e-07	Myeloid
SPTBN1	-1.04852	0.153	0.47	1.30878e-11	Myeloid
MAP7	-1.04594	0.118	0.401	3.86877e-09	Myeloid
RIC3	-1.04544	0.041	0.281	1.21653e-07	Myeloid
SLC35F4	-1.04523	0.041	0.195	0.00668532	Myeloid
TSPAN5	-1.04446	0.094	0.341	6.3078e-07	Myeloid
FOSB	-1.04441	0.335	0.719	7.19103e-17	Myeloid
LINC02208	-1.04432	0.065	0.226	0.0078928	Myeloid
CFAP70	-1.04365	0.041	0.28	1.62564e-07	Myeloid
ZNF10	-1.04352	0.129	0.365	8.89078e-07	Myeloid
ATF3	-1.03976	0.241	0.489	2.18217e-06	Myeloid
LINC02672	-1.03771	0.047	0.251	1.629e-05	Myeloid
MLF1	-1.03475	0.106	0.35	9.16045e-07	Myeloid
FGFR2	-1.03458	0.029	0.253	5.87359e-07	Myeloid
MYO9A	-1.03085	0.394	0.631	7.41439e-10	Myeloid
PRKCQ	-1.03084	0.029	0.252	7.97004e-07	Myeloid
AFAP1L2	-1.02987	0.094	0.372	6.80175e-09	Myeloid
TRMT11	-1.02868	0.147	0.374	2.03816e-06	Myeloid
EPB41L4A	-1.02745	0.071	0.334	2.44077e-08	Myeloid
EPHA6	-1.0274	0.024	0.186	0.000898001	Myeloid
LINC01515	-1.02674	0.035	0.232	5.23066e-05	Myeloid
ATL2	-1.02397	0.265	0.497	1.97467e-07	Myeloid
TAPT1-AS1	-1.02374	0.094	0.306	2.00872e-05	Myeloid
HOOK2	-1.02055	0.135	0.367	8.41964e-07	Myeloid
AC005237.1	-1.01972	0.024	0.253	1.81387e-07	Myeloid
BEND7	-1.01942	0.012	0.222	1.16607e-06	Myeloid
GLI3	-1.01884	0.065	0.279	6.94996e-06	Myeloid
PKP4	-1.01829	0.218	0.493	8.08658e-09	Myeloid
SLC12A8	-1.01399	0.059	0.342	2.49149e-09	Myeloid
CYP7B1	-1.01313	0.076	0.265	0.000137206	Myeloid
IFT88	-1.01308	0.106	0.385	2.27905e-09	Myeloid
FAM189A1	-1.01166	0.076	0.317	9.94599e-07	Myeloid
AC019211.1	-1.01095	0.088	0.269	0.00121345	Myeloid
CEP70	-1.00969	0.065	0.301	4.30435e-07	Myeloid
DTNB	-1.00709	0.229	0.483	1.77947e-07	Myeloid
ARHGAP42	-1.00572	0.041	0.232	4.87539e-05	Myeloid
TMEM245	-0.996715	0.194	0.46	2.9249e-08	Myeloid
WWTR1	-0.996632	0.1	0.399	1.65091e-10	Myeloid
MCTP2	-0.995393	0.071	0.315	2.17839e-07	Myeloid
NKX2-1	-0.995084	0.035	0.278	8.66226e-08	Myeloid
SUCLG2-AS1	-0.994104	0.065	0.278	1.45591e-05	Myeloid
CREB3L2	-0.992333	0.218	0.447	2.54437e-05	Myeloid
VPS37B	-0.991988	0.247	0.518	2.2866e-08	Myeloid
AC016745.1	-0.990739	0.041	0.25	1.0852e-05	Myeloid
RNF217	-0.990647	0.106	0.305	9.39619e-05	Myeloid
TNIK	-0.990263	0.076	0.286	4.62752e-05	Myeloid
MIR99AHG	-0.987664	0.294	0.626	7.46724e-12	Myeloid
CACNA1D	-0.985123	0.112	0.329	1.6641e-05	Myeloid
JUN	-0.984054	0.347	0.681	1.77346e-14	Myeloid
SPRY4-AS1	-0.983391	0.076	0.321	5.03491e-07	Myeloid
COL4A4	-0.979572	0.053	0.268	7.1747e-06	Myeloid
KCNJ15	-0.977803	0.053	0.257	7.25394e-05	Myeloid
DNAAF4	-0.974376	0.106	0.352	4.63611e-07	Myeloid
AC012404.1	-0.974005	0.041	0.247	5.43526e-06	Myeloid
ENOSF1	-0.974004	0.2	0.477	3.16899e-09	Myeloid
NEK11	-0.97161	0.129	0.416	3.96076e-09	Myeloid
SGIP1	-0.970786	0.035	0.262	1.68062e-06	Myeloid
CCDC173	-0.96754	0.035	0.229	5.17413e-05	Myeloid
TC2N	-0.967067	0.047	0.245	4.55344e-05	Myeloid
LRRC7	-0.96638	0.094	0.358	8.99925e-08	Myeloid
ST5	-0.965529	0.1	0.295	0.000167264	Myeloid
NME7	-0.963722	0.141	0.383	8.79873e-07	Myeloid
ASAP2	-0.963056	0.088	0.33	5.95879e-07	Myeloid
CUBN	-0.961277	0.059	0.262	2.89656e-05	Myeloid
LMO3	-0.959239	0.047	0.282	3.3756e-07	Myeloid
LINC00513	-0.956339	0.271	0.475	0.000386104	Myeloid
DNAH6	-0.951799	0.071	0.316	4.43843e-07	Myeloid
C3orf52	-0.949023	0.053	0.214	0.003044	Myeloid
NAALADL2	-0.947424	0.241	0.486	8.65284e-07	Myeloid
TANC1	-0.947082	0.141	0.436	2.05342e-09	Myeloid
CRYBG3	-0.94487	0.212	0.429	5.64915e-05	Myeloid
KIAA0825	-0.944507	0.182	0.397	0.000115148	Myeloid
MAOA	-0.944217	0.1	0.327	1.02504e-05	Myeloid
SNTB1	-0.941365	0.194	0.464	2.39246e-07	Myeloid
UBA6-AS1	-0.941282	0.106	0.271	0.00859496	Myeloid
NRG1	-0.940362	0.088	0.272	0.00161873	Myeloid
AC104123.1	-0.940331	0.082	0.265	0.000943601	Myeloid
DLC1	-0.940034	0.053	0.169	1	Myeloid
COL14A1	-0.939202	0.041	0.218	0.000444632	Myeloid
AC096564.1	-0.939081	0.047	0.173	0.27627	Myeloid
CFAP69	-0.938382	0.041	0.246	1.49627e-05	Myeloid
VLDLR-AS1	-0.93806	0.035	0.214	0.000409284	Myeloid
IQCH	-0.937229	0.065	0.247	0.000312151	Myeloid
LGR4	-0.936507	0.059	0.245	0.000223775	Myeloid
SRSF10	-0.936229	0.224	0.461	1.3429e-06	Myeloid
CASC2	-0.935723	0.035	0.21	0.000469216	Myeloid
ADGRA3	-0.934913	0.159	0.427	2.66224e-08	Myeloid
LINC01266	-0.933356	0.029	0.211	0.000231644	Myeloid
AFDN	-0.933349	0.241	0.479	2.39112e-06	Myeloid
ACSS3	-0.932694	0.035	0.247	7.34966e-06	Myeloid
PKIA	-0.931584	0.047	0.242	6.37441e-05	Myeloid
ACADL	-0.927954	0.035	0.224	7.93364e-05	Myeloid
DPH6	-0.925644	0.212	0.414	0.000127367	Myeloid
AC087564.1	-0.923811	0.029	0.227	4.68209e-05	Myeloid
ARHGAP44	-0.923426	0.024	0.201	0.000171718	Myeloid
DPY19L2	-0.922509	0.065	0.276	1.22212e-05	Myeloid
YAP1	-0.922366	0.135	0.407	1.72134e-08	Myeloid
RANBP17	-0.921561	0.159	0.359	0.000311643	Myeloid
TCERG1L	-0.918657	0.012	0.171	0.00154292	Myeloid
LAMC1	-0.918574	0.082	0.271	0.00067839	Myeloid
ECHDC2	-0.918094	0.153	0.409	7.34718e-08	Myeloid
RFFL	-0.915514	0.253	0.479	1.81086e-05	Myeloid
FBXL7	-0.915308	0.047	0.149	1	Myeloid
CADM1	-0.909829	0.253	0.512	7.89896e-07	Myeloid
LINC02814	-0.904451	0.053	0.219	0.00195971	Myeloid
AC211433.1	-0.903197	0.047	0.228	0.000305681	Myeloid
EFCAB13	-0.901402	0.094	0.301	6.34516e-05	Myeloid
BBS9	-0.900477	0.318	0.656	4.16848e-14	Myeloid
AC021723.2	-0.899655	0.029	0.135	1	Myeloid
TBC1D4	-0.899564	0.271	0.573	4.12222e-09	Myeloid
HOMER2	-0.899268	0.059	0.264	6.11916e-05	Myeloid
PTPN4	-0.898892	0.212	0.49	1.14474e-07	Myeloid
NCKAP1	-0.896865	0.071	0.305	1.80375e-06	Myeloid
ID4	-0.896405	0.241	0.608	5.67467e-13	Myeloid
CCDC30	-0.895219	0.065	0.281	1.06038e-05	Myeloid
DAPK2	-0.893108	0.106	0.299	0.00104282	Myeloid
RPS6KA5	-0.89056	0.271	0.479	0.000236677	Myeloid
KANK1	-0.890014	0.065	0.279	3.06418e-05	Myeloid
MTR	-0.889465	0.135	0.377	2.56736e-06	Myeloid
AP1S3	-0.888846	0.135	0.355	0.000125824	Myeloid
MAP2	-0.888644	0.1	0.296	0.000281674	Myeloid
CCDC7	-0.887805	0.088	0.26	0.00267349	Myeloid
COL4A5	-0.887726	0.047	0.26	1.23162e-05	Myeloid
ID3	-0.887261	0.065	0.283	1.20668e-05	Myeloid
CLU	-0.88526	0.147	0.338	0.0050188	Myeloid
AC093535.1	-0.884814	0.053	0.219	0.00433487	Myeloid
RORA-AS1	-0.882388	0.076	0.255	0.000769743	Myeloid
UACA	-0.881804	0.171	0.4	1.77398e-05	Myeloid
LONRF3	-0.881144	0.094	0.248	0.0594055	Myeloid
PRKCI	-0.880422	0.088	0.283	0.000153759	Myeloid
SOBP	-0.88009	0.041	0.229	0.000195324	Myeloid
LRIG3	-0.878097	0.053	0.289	1.29265e-06	Myeloid
AC022558.2	-0.878086	0.059	0.208	0.0537142	Myeloid
NR4A1	-0.877229	0.347	0.656	1.92013e-09	Myeloid
FBXL2	-0.87546	0.094	0.28	0.000724564	Myeloid
KATNAL2	-0.874488	0.041	0.231	9.14519e-05	Myeloid
IQCK	-0.873937	0.035	0.232	4.16707e-05	Myeloid
PPP3CB-AS1	-0.873387	0.082	0.218	0.273001	Myeloid
AP001021.3	-0.873203	0.041	0.205	0.00207656	Myeloid
LINC02615	-0.872583	0.076	0.259	0.000856576	Myeloid
COL4A1	-0.872052	0.035	0.161	0.20309	Myeloid
PTPN21	-0.869636	0.071	0.283	1.64893e-05	Myeloid
KCTD16	-0.869101	0.053	0.24	0.000824819	Myeloid
RNF217-AS1	-0.868506	0.065	0.207	0.0891361	Myeloid
ZNF462	-0.867965	0.082	0.296	1.86481e-05	Myeloid
ST3GAL5	-0.865675	0.171	0.388	4.25384e-05	Myeloid
RCAN1	-0.863997	0.165	0.285	1	Myeloid
AC112770.1	-0.859246	0.012	0.132	0.0947276	Myeloid
RUSC2	-0.857958	0.047	0.208	0.0034802	Myeloid
SPAG16	-0.857822	0.106	0.253	0.0787146	Myeloid
RGS6	-0.857784	0.053	0.233	0.00205285	Myeloid
TJP2	-0.857703	0.1	0.276	0.00288405	Myeloid
CCDC171	-0.856827	0.1	0.287	0.00113069	Myeloid
FARP1	-0.856509	0.247	0.562	3.8132e-10	Myeloid
MAK	-0.854595	0.065	0.244	0.000811767	Myeloid
PREX2	-0.853326	0.065	0.25	0.000919667	Myeloid
C4orf47	-0.852662	0.041	0.242	3.71929e-05	Myeloid
GRID1	-0.85176	0.1	0.395	1.26626e-09	Myeloid
SORD	-0.851387	0.094	0.323	7.47117e-06	Myeloid
IGFBP5	-0.850962	0.094	0.274	0.00533609	Myeloid
DOCK1	-0.850739	0.318	0.58	1.6553e-08	Myeloid
CTNND1	-0.849315	0.576	0.817	3.07169e-13	Myeloid
TPST1	-0.847758	0.082	0.312	3.32581e-06	Myeloid
CDC14B	-0.847611	0.029	0.197	0.00111095	Myeloid
DNAH11	-0.846137	0.024	0.196	0.000588932	Myeloid
ARAP2	-0.844769	0.335	0.559	6.15916e-06	Myeloid
ARHGAP8	-0.840944	0.035	0.209	0.000351621	Myeloid
VEGFC	-0.840807	0.088	0.31	4.50045e-06	Myeloid
TDRP	-0.840425	0.047	0.207	0.00597584	Myeloid
ANXA3	-0.83968	0.094	0.281	0.000912891	Myeloid
FREM2	-0.838867	0.076	0.281	0.000122742	Myeloid
WASF3	-0.836698	0.024	0.194	0.000382484	Myeloid
LRRIQ1	-0.836281	0.047	0.205	0.00799465	Myeloid
ZSWIM5	-0.834866	0.059	0.261	6.12622e-05	Myeloid
TPM1	-0.833815	0.112	0.249	0.329046	Myeloid
PRKX	-0.833091	0.241	0.445	0.000616619	Myeloid
ATP1A1	-0.831702	0.282	0.487	0.000281702	Myeloid
JADE1	-0.831544	0.076	0.251	0.00157463	Myeloid
DDAH1	-0.828633	0.041	0.207	0.00215772	Myeloid
MYO5C	-0.828623	0.053	0.276	4.04342e-06	Myeloid
ACACB	-0.828546	0.065	0.272	1.69669e-05	Myeloid
SAMD5	-0.828362	0.024	0.169	0.0130927	Myeloid
CSRNP3	-0.8276	0.041	0.227	0.000260283	Myeloid
UBE2H	-0.826931	0.324	0.507	0.00281642	Myeloid
POR	-0.826742	0.106	0.308	0.000118785	Myeloid
FGF1	-0.825826	0.006	0.183	0.000103203	Myeloid
AC068234.2	-0.82435	0.029	0.191	0.00222959	Myeloid
AL050309.1	-0.824226	0.124	0.296	0.0230598	Myeloid
RARB	-0.823878	0.029	0.175	0.0166502	Myeloid
SCD5	-0.822892	0.047	0.21	0.00382572	Myeloid
SLC4A5	-0.822283	0.047	0.229	0.000313181	Myeloid
ELMO1-AS1	-0.821248	0.141	0.279	0.232785	Myeloid
GRIK4	-0.821209	0.018	0.183	0.000723794	Myeloid
ITGB3	-0.819899	0.071	0.287	3.11196e-05	Myeloid
ZNF608	-0.819404	0.053	0.226	0.0020923	Myeloid
EFCAB6	-0.819163	0.041	0.251	2.12282e-05	Myeloid
ZNF248	-0.818452	0.053	0.216	0.00366921	Myeloid
PLSCR4	-0.815918	0.047	0.199	0.0119866	Myeloid
LINC02147	-0.815853	0.059	0.135	1	Myeloid
KANSL1L	-0.812357	0.206	0.439	1.36118e-05	Myeloid
DYNC2H1	-0.812183	0.112	0.382	2.89478e-08	Myeloid
DZIP3	-0.810864	0.059	0.237	0.000987068	Myeloid
MPDZ	-0.8104	0.029	0.184	0.00299518	Myeloid
TMEM14B	-0.809149	0.206	0.398	0.00150665	Myeloid
AL513166.1	-0.808745	0.065	0.192	0.446802	Myeloid
ASXL1	-0.80678	0.247	0.428	0.00726452	Myeloid
TP53BP1	-0.805674	0.094	0.274	0.00184096	Myeloid
ZNF254	-0.804367	0.147	0.324	0.00227408	Myeloid
AGAP1	-0.804349	0.206	0.492	2.09326e-08	Myeloid
EPN2	-0.803549	0.071	0.265	0.000211413	Myeloid
ZHX3	-0.801001	0.094	0.298	0.000251831	Myeloid
ARMCX4	-0.800682	0.176	0.364	0.00151946	Myeloid
ZRANB2-AS2	-0.800157	0.082	0.246	0.0173148	Myeloid
LRRC2	-0.797309	0.029	0.199	0.000926669	Myeloid
SNX25	-0.79368	0.141	0.325	0.00373214	Myeloid
FBXL13	-0.79293	0.041	0.202	0.00392158	Myeloid
EGR1	-0.791429	0.329	0.646	1.81102e-09	Myeloid
PPA1	-0.790793	0.124	0.282	0.037439	Myeloid
GHR	-0.789405	0.024	0.174	0.00965439	Myeloid
SQSTM1	-0.786199	0.2	0.387	0.00459764	Myeloid
PRAG1	-0.785858	0.118	0.301	0.00643208	Myeloid
MYOF	-0.785724	0.271	0.461	0.00403179	Myeloid
LINC00882	-0.784456	0.012	0.151	0.0114817	Myeloid
TMEM263	-0.784009	0.088	0.247	0.0301577	Myeloid
PAWR	-0.783718	0.112	0.304	0.00234713	Myeloid
HNRNPLL	-0.782864	0.176	0.341	0.0524287	Myeloid
ATP9A	-0.782132	0.071	0.239	0.00389477	Myeloid
RGL3	-0.782057	0.029	0.223	3.25049e-05	Myeloid
BCKDHB	-0.781403	0.076	0.281	0.000266006	Myeloid
HOPX	-0.779928	0.088	0.244	0.042868	Myeloid
FHIT	-0.779861	0.588	0.812	4.78775e-09	Myeloid
MAGI1-AS1	-0.778997	0.012	0.171	0.000835277	Myeloid
CLIP1	-0.778996	0.271	0.443	0.00540154	Myeloid
KALRN	-0.778976	0.047	0.158	1	Myeloid
RFX3-AS1	-0.778818	0.176	0.336	0.0452235	Myeloid
LNX1	-0.778786	0.035	0.199	0.00305048	Myeloid
UST	-0.7787	0.365	0.696	5.7287e-16	Myeloid
SDC2	-0.778624	0.276	0.536	3.14715e-07	Myeloid
NEO1	-0.778358	0.041	0.195	0.0092653	Myeloid
SLC25A15	-0.777828	0.018	0.14	0.0985432	Myeloid
BMP2	-0.776322	0.041	0.15	1	Myeloid
AL137009.1	-0.775509	0.041	0.207	0.00237122	Myeloid
ZSCAN18	-0.775242	0.071	0.226	0.0125075	Myeloid
COBL	-0.774674	0.059	0.246	0.000409793	Myeloid
MBD5	-0.773099	0.418	0.647	6.27514e-07	Myeloid
CEP112	-0.771776	0.071	0.24	0.00722426	Myeloid
SCAPER	-0.770184	0.365	0.545	0.00060695	Myeloid
MYH14	-0.769639	0.018	0.185	0.000542818	Myeloid
PCDH9	-0.768655	0.024	0.108	1	Myeloid
ZNF704	-0.76694	0.088	0.281	0.00117554	Myeloid
KIF21A	-0.76659	0.029	0.167	0.040619	Myeloid
ZNF483	-0.766333	0.018	0.199	0.000142166	Myeloid
NLGN1	-0.765679	0.012	0.109	1	Myeloid
CGNL1	-0.765493	0.076	0.289	3.16147e-05	Myeloid
BZW2	-0.765363	0.059	0.204	0.0441874	Myeloid
ZFYVE9	-0.764269	0.076	0.259	0.000867652	Myeloid
TBC1D32	-0.763793	0.141	0.312	0.0186281	Myeloid
DLGAP2	-0.763138	0.035	0.159	0.251631	Myeloid
UMAD1	-0.7616	0.318	0.501	0.00331755	Myeloid
AC008014.1	-0.761306	0.212	0.439	0.000104385	Myeloid
ZNRF1	-0.761225	0.088	0.268	0.00243744	Myeloid
WDR78	-0.761161	0.059	0.2	0.0555121	Myeloid
RAP1GAP	-0.760047	0.053	0.234	0.000780441	Myeloid
IMMP2L	-0.757676	0.624	0.806	8.84285e-09	Myeloid
PDLIM1	-0.757613	0.059	0.211	0.0334184	Myeloid
LIPG	-0.756592	0.094	0.293	0.000895659	Myeloid
TMEM50B	-0.756196	0.153	0.322	0.0176241	Myeloid
FAT4	-0.755641	0.018	0.155	0.0161951	Myeloid
ZNF827	-0.755018	0.106	0.279	0.00540476	Myeloid
EML6	-0.754905	0.059	0.219	0.0125926	Myeloid
HULC	-0.75475	0.041	0.17	0.213591	Myeloid
FLNB	-0.754107	0.147	0.425	1.278e-07	Myeloid
PRDM5	-0.754079	0.053	0.195	0.0375546	Myeloid
STPG2	-0.750428	0.094	0.215	1	Myeloid
AC108472.1	-0.749998	0.006	0.148	0.00555454	Myeloid
STRBP	-0.749572	0.165	0.392	4.07893e-05	Myeloid
TENM2	-0.748907	0.035	0.141	1	Myeloid
SUN1	-0.747543	0.118	0.28	0.0181749	Myeloid
LUC7L2	-0.745942	0.394	0.616	1.20788e-06	Myeloid
SOX2-OT	-0.745068	0.071	0.168	1	Myeloid
PLEKHA5	-0.745005	0.212	0.433	0.000181211	Myeloid
OCA2	-0.744473	0.059	0.234	0.00475829	Myeloid
GTF2IRD1	-0.743615	0.071	0.216	0.0560696	Myeloid
SPATA17	-0.743442	0.035	0.187	0.00950875	Myeloid
NBEA	-0.74326	0.224	0.46	4.36944e-05	Myeloid
ARHGAP6	-0.743212	0.324	0.508	0.0409358	Myeloid
ABO	-0.742637	0.024	0.19	0.000891804	Myeloid
PARM1	-0.742483	0.118	0.275	0.103739	Myeloid
DCDC1	-0.741868	0.041	0.231	0.000218037	Myeloid
FANK1	-0.741162	0.012	0.171	0.00119249	Myeloid
TASP1	-0.738118	0.165	0.374	0.000628073	Myeloid
RNLS	-0.736527	0.1	0.252	0.0798367	Myeloid
DLG1	-0.734909	0.429	0.618	0.000105079	Myeloid
LINC01789	-0.733683	0.018	0.158	0.0199433	Myeloid
CPE	-0.731478	0.076	0.274	0.000394439	Myeloid
RALGPS1	-0.730995	0.1	0.251	0.0552456	Myeloid
CNTN6	-0.730858	0.029	0.154	0.181989	Myeloid
FHOD3	-0.729873	0.006	0.134	0.0248847	Myeloid
EXOC6	-0.728675	0.329	0.474	0.0395118	Myeloid
PPIL6	-0.728492	0.018	0.163	0.00698792	Myeloid
DIXDC1	-0.727817	0.024	0.174	0.00710375	Myeloid
TMEM67	-0.727339	0.065	0.229	0.00584875	Myeloid
KIFC3	-0.727123	0.1	0.257	0.0367486	Myeloid
PLCE1	-0.727096	0.041	0.194	0.016662	Myeloid
AP001825.1	-0.725435	0.018	0.167	0.00528062	Myeloid
GADD45A	-0.72526	0.053	0.205	0.0433274	Myeloid
VMP1	-0.725229	0.647	0.727	1	Myeloid
ITGA1	-0.724352	0.024	0.143	0.222707	Myeloid
RABGAP1	-0.724246	0.359	0.547	0.000534547	Myeloid
SPSB1	-0.723037	0.065	0.19	0.49933	Myeloid
SPEF2	-0.72239	0.035	0.179	0.0193676	Myeloid
NUP62CL	-0.722037	0.047	0.177	0.260728	Myeloid
SMARCA1	-0.721266	0.076	0.253	0.00471499	Myeloid
THSD7A	-0.721247	0.029	0.157	0.139788	Myeloid
ESR2	-0.720835	0.059	0.229	0.00293936	Myeloid
SLC7A2	-0.720724	0.076	0.174	1	Myeloid
LINC01278	-0.720227	0.165	0.352	0.00591071	Myeloid
TLN2	-0.720056	0.1	0.257	0.0648002	Myeloid
TVP23C	-0.719761	0.147	0.337	0.00337293	Myeloid
MIR3936HG	-0.719089	0.024	0.17	0.00788132	Myeloid
LINC01886	-0.718184	0.018	0.157	0.0246166	Myeloid
CMTM4	-0.717245	0.1	0.268	0.00840752	Myeloid
AC092944.1	-0.715978	0.071	0.232	0.0164337	Myeloid
CFAP299	-0.715926	0.041	0.134	1	Myeloid
EHBP1	-0.715551	0.2	0.404	0.00355373	Myeloid
TEX9	-0.714159	0.059	0.229	0.00443176	Myeloid
GNAI1	-0.712256	0.029	0.156	0.140239	Myeloid
VGLL4	-0.712076	0.159	0.323	0.0555929	Myeloid
LAMB1	-0.711974	0.065	0.228	0.00842535	Myeloid
FOXO1	-0.710834	0.329	0.565	1.43214e-05	Myeloid
ENPP1	-0.710193	0.135	0.332	0.00378653	Myeloid
FER	-0.709058	0.447	0.653	5.56931e-06	Myeloid
GCSH	-0.708461	0.018	0.173	0.00242451	Myeloid
GNAS	-0.706574	0.494	0.72	7.78214e-07	Myeloid
CDKL1	-0.706157	0.035	0.177	0.0471529	Myeloid
NECTIN3	-0.702511	0.076	0.223	0.0784063	Myeloid
IFT81	-0.701606	0.047	0.198	0.0188779	Myeloid
FNBP1L	-0.701201	0.076	0.31	1.42392e-05	Myeloid
HYDIN	-0.70033	0.029	0.167	0.0304252	Myeloid
AC021231.1	-0.699377	0.053	0.176	0.369186	Myeloid
IFT80	-0.698943	0.047	0.196	0.0256385	Myeloid
LATS2	-0.698581	0.182	0.352	0.0587016	Myeloid
SGPP2	-0.697885	0.071	0.222	0.0900671	Myeloid
PPP2CB	-0.697316	0.182	0.303	1	Myeloid
JPX	-0.697208	0.418	0.634	9.84405e-06	Myeloid
FAAH2	-0.696989	0.041	0.164	0.278307	Myeloid
TMEM135	-0.696692	0.206	0.377	0.0611998	Myeloid
LRP6	-0.696089	0.053	0.219	0.0053073	Myeloid
CASC1	-0.69545	0.041	0.172	0.106823	Myeloid
AC127526.2	-0.69449	0.065	0.239	0.00279594	Myeloid
AC107029.2	-0.694265	0	0.125	0.0253134	Myeloid
KDM5B	-0.694137	0.088	0.225	0.318095	Myeloid
SLC1A1	-0.693816	0.035	0.189	0.0118249	Myeloid
MARK1	-0.69368	0.018	0.145	0.0562334	Myeloid
DAAM1	-0.69277	0.229	0.411	0.0108491	Myeloid
ERO1B	-0.691867	0.094	0.263	0.00706913	Myeloid
PDE5A	-0.691558	0.118	0.275	0.0706194	Myeloid
ATP13A3	-0.690094	0.341	0.493	0.0549113	Myeloid
NEK1	-0.689911	0.165	0.311	0.174334	Myeloid
OR2A1-AS1	-0.689307	0.041	0.198	0.00831141	Myeloid
LCLAT1	-0.688279	0.171	0.326	0.125186	Myeloid
AC108519.1	-0.68716	0.076	0.206	0.380588	Myeloid
LINC01135	-0.686647	0.018	0.152	0.0290652	Myeloid
SLC5A3	-0.685257	0.147	0.312	0.0653633	Myeloid
FBXO16	-0.683944	0.029	0.163	0.0556594	Myeloid
AF117829.1	-0.683914	0.194	0.364	0.0116045	Myeloid
TENM4	-0.683853	0.253	0.555	4.28829e-07	Myeloid
PKIG	-0.683434	0.024	0.15	0.0799111	Myeloid
SH3BGRL2	-0.682416	0.053	0.213	0.010435	Myeloid
LEKR1	-0.682236	0.029	0.184	0.00995043	Myeloid
TBC1D19	-0.681902	0.076	0.213	0.204007	Myeloid
TTC8	-0.677634	0.082	0.219	0.221176	Myeloid
MROH1	-0.676784	0.147	0.316	0.0311064	Myeloid
RILPL1	-0.676184	0.076	0.239	0.0180063	Myeloid
CDS1	-0.675783	0.059	0.204	0.0535271	Myeloid
KCTD1	-0.675302	0.082	0.257	0.00479985	Myeloid
TFF3	-0.674552	0.2	0.308	1	Myeloid
STX12	-0.673908	0.312	0.457	1	Myeloid
RUNX1T1	-0.673282	0.018	0.146	0.0699852	Myeloid
LBH	-0.673149	0.018	0.132	0.284985	Myeloid
CECR2	-0.673104	0.041	0.166	0.258769	Myeloid
TPD52L1	-0.671951	0.029	0.136	0.921014	Myeloid
BCL2L14	-0.670666	0.006	0.136	0.0194202	Myeloid
FAM227B	-0.66953	0.024	0.158	0.0431048	Myeloid
CSGALNACT1	-0.669361	0.435	0.705	1.23591e-06	Myeloid
GNG12	-0.669031	0.118	0.298	0.00715536	Myeloid
CMTM8	-0.668438	0.053	0.159	1	Myeloid
MAPK8	-0.668148	0.329	0.564	4.22466e-05	Myeloid
TRA2A	-0.667051	0.318	0.509	0.0021248	Myeloid
MICAL3	-0.665924	0.1	0.283	0.00304845	Myeloid
FAM214A	-0.665781	0.212	0.44	0.000361203	Myeloid
ZNF521	-0.665464	0.029	0.119	1	Myeloid
METTL15	-0.665415	0.265	0.481	0.000422961	Myeloid
CEMIP	-0.664777	0.029	0.205	0.000537434	Myeloid
RNF128	-0.664744	0.012	0.127	0.181369	Myeloid
HGD	-0.663605	0.035	0.165	0.089187	Myeloid
ASXL3	-0.663494	0.024	0.157	0.0519644	Myeloid
YES1	-0.663323	0.041	0.186	0.0354625	Myeloid
MYO5B	-0.661389	0.076	0.258	0.00183478	Myeloid
EFHC1	-0.661025	0.053	0.188	0.141047	Myeloid
DCDC2	-0.659266	0.071	0.21	0.193868	Myeloid
DPH6-DT	-0.656738	0.012	0.14	0.0569981	Myeloid
SLC39A10	-0.655532	0.241	0.387	0.736794	Myeloid
FHDC1	-0.655521	0.035	0.168	0.0917413	Myeloid
PWWP3B	-0.655421	0.029	0.152	0.219311	Myeloid
AL033504.1	-0.6549	0.029	0.121	1	Myeloid
C16orf46	-0.654833	0.018	0.151	0.0289044	Myeloid
SPTLC3	-0.654307	0.159	0.38	0.000741846	Myeloid
KLHL28	-0.654178	0.071	0.215	0.0892898	Myeloid
LONRF2	-0.653419	0.018	0.123	0.887222	Myeloid
DIO1	-0.652876	0.065	0.202	0.20822	Myeloid
AHI1	-0.652695	0.259	0.488	5.9611e-05	Myeloid
KIAA1328	-0.652669	0.241	0.367	1	Myeloid
PTN	-0.652084	0.024	0.149	0.140482	Myeloid
PLEKHA7	-0.651926	0.094	0.247	0.0750747	Myeloid
SGMS2	-0.65131	0.235	0.327	1	Myeloid
AC068587.4	-0.650626	0.194	0.392	0.00281213	Myeloid
EPHB1	-0.649595	0.076	0.243	0.0113076	Myeloid
RRAS2	-0.649333	0.059	0.201	0.0808518	Myeloid
FAM174B	-0.647186	0.076	0.252	0.00783116	Myeloid
VSTM4	-0.646176	0.041	0.176	0.123988	Myeloid
RIMS2	-0.646119	0.029	0.129	1	Myeloid
UNC13C	-0.645949	0.012	0.111	1	Myeloid
LINC01376	-0.644938	0.071	0.206	0.365106	Myeloid
KIF26B	-0.644126	0.1	0.213	1	Myeloid
WSCD2	-0.643485	0.018	0.155	0.0218236	Myeloid
BEX2	-0.643483	0.018	0.158	0.0166808	Myeloid
SLC38A1	-0.643084	0.094	0.229	0.795081	Myeloid
AC096741.1	-0.642848	0.035	0.148	0.758641	Myeloid
PER2	-0.642123	0.082	0.222	0.287003	Myeloid
SYT14	-0.641383	0.071	0.329	3.98251e-08	Myeloid
AADACL2-AS1	-0.641091	0.006	0.103	0.836626	Myeloid
ARHGEF12	-0.638354	0.218	0.393	0.0315643	Myeloid
CAP2	-0.638275	0.018	0.135	0.15682	Myeloid
AL034417.2	-0.637804	0.047	0.161	1	Myeloid
MRPS6	-0.637313	0.118	0.249	1	Myeloid
PPP1R10	-0.635633	0.229	0.426	0.00276665	Myeloid
LCN12	-0.634382	0.018	0.158	0.014394	Myeloid
CEP95	-0.634274	0.171	0.291	1	Myeloid
AC008269.1	-0.633698	0.029	0.162	0.0816178	Myeloid
CACHD1	-0.633661	0.047	0.175	0.353132	Myeloid
KRT18	-0.633072	0.076	0.221	0.142622	Myeloid
SRF	-0.6326	0.041	0.17	0.160527	Myeloid
CHD6	-0.63174	0.288	0.474	0.00591245	Myeloid
CAST	-0.630708	0.359	0.512	0.224681	Myeloid
TLE1	-0.629687	0.1	0.242	0.534092	Myeloid
KLF5	-0.626754	0.029	0.14	0.747251	Myeloid
PAM	-0.626474	0.188	0.389	0.00228816	Myeloid
ZNF19	-0.625856	0.041	0.149	1	Myeloid
PPP2R3A	-0.624843	0.035	0.142	1	Myeloid
UFSP2	-0.624536	0.041	0.155	0.608284	Myeloid
ITPR3	-0.623548	0.047	0.188	0.0684092	Myeloid
INTU	-0.623423	0.094	0.262	0.0101434	Myeloid
RGS17	-0.622345	0.012	0.128	0.176195	Myeloid
GULP1	-0.622096	0.059	0.211	0.0281117	Myeloid
NEDD4L	-0.621921	0.218	0.36	0.606244	Myeloid
AKT2	-0.620871	0.118	0.278	0.0695781	Myeloid
ZBED3-AS1	-0.620762	0.059	0.185	0.55284	Myeloid
SNTB2	-0.620298	0.118	0.287	0.049618	Myeloid
WWC2	-0.619391	0.206	0.339	1	Myeloid
DUSP14	-0.617724	0.041	0.149	1	Myeloid
GSTO2	-0.617248	0	0.128	0.0181413	Myeloid
JUP	-0.616761	0.059	0.191	0.312395	Myeloid
PPP1R12B	-0.616162	0.241	0.399	0.442371	Myeloid
HSPA12A	-0.615596	0.029	0.157	0.110612	Myeloid
RAPGEF2	-0.614678	0.406	0.574	0.00506828	Myeloid
PTPN3	-0.613622	0.041	0.175	0.109869	Myeloid
MPP6	-0.61322	0.041	0.18	0.0758057	Myeloid
TRPC1	-0.612529	0.035	0.156	0.424772	Myeloid
UBE3D	-0.612276	0.088	0.205	1	Myeloid
HSP90B1	-0.611268	0.406	0.545	1	Myeloid
PTPRK	-0.610534	0.094	0.301	0.000324922	Myeloid
SELENBP1	-0.608012	0.018	0.166	0.00736541	Myeloid
DDX24	-0.607965	0.247	0.395	0.452144	Myeloid
MROH7	-0.605929	0.065	0.212	0.0588627	Myeloid
AP000446.1	-0.605774	0.024	0.111	1	Myeloid
TOM1L1	-0.60537	0.029	0.15	0.197349	Myeloid
LINC01905	-0.605153	0.006	0.124	0.0798127	Myeloid
WDR19	-0.604377	0.053	0.21	0.0184421	Myeloid
TARSL2	-0.603683	0.059	0.179	0.905206	Myeloid
MPP5	-0.603443	0.165	0.33	0.0445549	Myeloid
AKAP6	-0.603411	0.094	0.246	0.129201	Myeloid
GCNT1	-0.603068	0.106	0.207	1	Myeloid
ZNF44	-0.602846	0.053	0.208	0.0181186	Myeloid
MAL2	-0.6022	0.071	0.226	0.0571418	Myeloid
AASS	-0.598311	0.018	0.142	0.100974	Myeloid
TRPM3	-0.598262	0.012	0.122	0.33855	Myeloid
TPD52	-0.597892	0.171	0.349	0.0362749	Myeloid
FTX	-0.596956	0.818	0.921	2.83161e-10	Myeloid
GNG12-AS1	-0.59566	0.059	0.154	1	Myeloid
SLC24A3	-0.594818	0.035	0.137	1	Myeloid
COL25A1	-0.594087	0.059	0.127	1	Myeloid
VPS13A	-0.59339	0.159	0.305	0.787856	Myeloid
TET1	-0.592955	0.024	0.133	0.654916	Myeloid
FANCC	-0.59269	0.141	0.267	1	Myeloid
TNS1	-0.592604	0.165	0.311	0.461296	Myeloid
LMTK2	-0.592412	0.065	0.177	1	Myeloid
PACRG	-0.591571	0.035	0.137	1	Myeloid
TXNL1	-0.589776	0.129	0.282	0.322268	Myeloid
AZIN1	-0.589332	0.182	0.304	1	Myeloid
CFAP54	-0.589311	0.047	0.163	1	Myeloid
SMC5-AS1	-0.589246	0.053	0.201	0.0472699	Myeloid
LINC01578	-0.588282	0.435	0.577	0.236818	Myeloid
COQ4	-0.587938	0.053	0.174	0.636391	Myeloid
FSIP2-AS1	-0.587398	0.018	0.131	0.331083	Myeloid
ALDH7A1	-0.586741	0.065	0.178	1	Myeloid
LINC02232	-0.586485	0.047	0.118	1	Myeloid
TERF2IP	-0.58627	0.118	0.212	1	Myeloid
EPB41L4B	-0.586063	0.047	0.187	0.0930441	Myeloid
SLC25A42	-0.585637	0.041	0.153	1	Myeloid
SPAG17	-0.58546	0.035	0.13	1	Myeloid
FSIP2	-0.58529	0.029	0.129	1	Myeloid
ADAMTS3	-0.585143	0.018	0.11	1	Myeloid
IGSF9B	-0.585091	0.024	0.133	0.617383	Myeloid
LINC01362	-0.584309	0.012	0.129	0.190338	Myeloid
ZNF536	-0.583564	0.018	0.12	0.977289	Myeloid
ARHGAP20	-0.582574	0.029	0.133	1	Myeloid
GLUD1	-0.581587	0.253	0.349	1	Myeloid
TRPC6	-0.58144	0.071	0.182	1	Myeloid
PEBP4	-0.581175	0.035	0.145	1	Myeloid
KCNQ1	-0.580789	0.235	0.385	0.474555	Myeloid
IFT74	-0.580451	0.094	0.216	1	Myeloid
GPX3	-0.579829	0.176	0.266	1	Myeloid
SMOC2	-0.57873	0.018	0.119	1	Myeloid
IFT57	-0.578319	0.118	0.259	0.48521	Myeloid
NUDT4	-0.577129	0.088	0.197	1	Myeloid
SPATA6L	-0.576533	0.053	0.184	0.315684	Myeloid
CFAP36	-0.576515	0.012	0.135	0.0731679	Myeloid
AAK1	-0.576027	0.488	0.654	0.00476466	Myeloid
CAMTA1	-0.574548	0.218	0.343	1	Myeloid
SCGB2B2	-0.574512	0.059	0.168	1	Myeloid
HK1	-0.57449	0.2	0.289	1	Myeloid
MNS1	-0.573715	0.018	0.124	0.685037	Myeloid
MNAT1	-0.573617	0.259	0.41	1	Myeloid
RAD51-AS1	-0.573173	0.029	0.152	0.219924	Myeloid
ARF4	-0.573135	0.218	0.352	1	Myeloid
MORF4L2	-0.573117	0.218	0.377	0.257233	Myeloid
PRMT3	-0.57275	0.159	0.26	1	Myeloid
ARMC9	-0.572283	0.041	0.161	0.512944	Myeloid
RFX3	-0.571117	0.429	0.541	1	Myeloid
FBXL17	-0.569175	0.476	0.704	0.000151147	Myeloid
AC006058.1	-0.568118	0.029	0.157	0.139189	Myeloid
SCUBE3	-0.568066	0.047	0.18	0.166517	Myeloid
CDR2	-0.566564	0.247	0.417	0.148352	Myeloid
GFPT1	-0.566273	0.1	0.219	1	Myeloid
C11orf49	-0.565513	0.206	0.374	0.0590272	Myeloid
MT1F	-0.565327	0.035	0.121	1	Myeloid
PARP8	-0.5646	0.353	0.505	1	Myeloid
THUMPD3-AS1	-0.564081	0.153	0.289	0.558491	Myeloid
FSTL1	-0.563618	0.059	0.182	0.943282	Myeloid
MSI2	-0.563514	0.324	0.583	1.60192e-05	Myeloid
AC048341.1	-0.562916	0.065	0.164	1	Myeloid
MACF1	-0.562644	0.594	0.735	0.0978867	Myeloid
TNFRSF11B	-0.562329	0.094	0.203	1	Myeloid
NBEAL1	-0.56206	0.224	0.358	1	Myeloid
CDRT4	-0.56171	0.082	0.193	1	Myeloid
HLF	-0.561667	0.029	0.154	0.260322	Myeloid
AL356599.1	-0.561404	0.094	0.207	1	Myeloid
ZNF98	-0.560619	0	0.105	0.238446	Myeloid
WDR60	-0.55786	0.212	0.325	1	Myeloid
PTPRD	-0.557718	0.035	0.123	1	Myeloid
AC109361.2	-0.557623	0	0.109	0.157426	Myeloid
NID2	-0.557221	0.029	0.138	0.988943	Myeloid
MORC4	-0.55705	0.035	0.131	1	Myeloid
KLHL23	-0.556475	0.018	0.129	0.392082	Myeloid
GPR39	-0.556409	0.047	0.132	1	Myeloid
AC022146.2	-0.556005	0.018	0.14	0.147598	Myeloid
CD24	-0.555672	0.271	0.603	7.46751e-10	Myeloid
AC020912.1	-0.555246	0.006	0.102	0.894884	Myeloid
ESRP1	-0.554729	0.035	0.156	0.352438	Myeloid
LRRC6	-0.554336	0.047	0.161	1	Myeloid
IQUB	-0.554211	0.029	0.139	0.879601	Myeloid
RTN3	-0.55376	0.229	0.33	1	Myeloid
SCMH1	-0.552782	0.229	0.408	0.0340351	Myeloid
BBOF1	-0.552612	0.035	0.158	0.245586	Myeloid
NEXN	-0.552266	0.024	0.123	1	Myeloid
AP002370.2	-0.551935	0.018	0.101	1	Myeloid
SUGCT	-0.551606	0.047	0.146	1	Myeloid
UPP2	-0.551593	0.041	0.131	1	Myeloid
RYK	-0.551559	0.153	0.292	1	Myeloid
IFT43	-0.550484	0.118	0.236	1	Myeloid
BTD	-0.550436	0.1	0.242	0.283359	Myeloid
MIR22HG	-0.550404	0.041	0.144	1	Myeloid
SGCE	-0.550315	0.076	0.186	1	Myeloid
AC002070.1	-0.550126	0.012	0.109	1	Myeloid
APP	-0.549813	0.3	0.481	0.0444673	Myeloid
AC105916.1	-0.549612	0.082	0.22	0.476992	Myeloid
ANKRD37	-0.549552	0.012	0.108	1	Myeloid
IQCN	-0.547523	0.071	0.179	1	Myeloid
ARHGEF4	-0.547314	0.035	0.143	1	Myeloid
C11orf74	-0.547141	0.029	0.135	1	Myeloid
AC119674.1	-0.54703	0.041	0.134	1	Myeloid
ZNF208	-0.54658	0.006	0.104	0.776716	Myeloid
FRMD3	-0.546344	0.118	0.251	1	Myeloid
ZRANB2	-0.546009	0.488	0.631	0.0667951	Myeloid
MAPK4	-0.545366	0.029	0.135	1	Myeloid
NIBAN2	-0.544522	0.112	0.204	1	Myeloid
LARP1B	-0.544376	0.124	0.227	1	Myeloid
PXK	-0.543766	0.165	0.269	1	Myeloid
DUSP16	-0.542848	0.165	0.267	1	Myeloid
ACTN4	-0.542771	0.3	0.445	0.81105	Myeloid
TOB1	-0.542757	0.047	0.174	0.402586	Myeloid
CERS4	-0.542655	0.112	0.221	1	Myeloid
BDNF-AS	-0.542199	0.047	0.167	0.706835	Myeloid
WDR27	-0.542134	0.153	0.271	1	Myeloid
CEP126	-0.540493	0.053	0.151	1	Myeloid
AC002463.1	-0.538175	0.082	0.188	1	Myeloid
SPAG1	-0.536892	0.059	0.138	1	Myeloid
KRT7	-0.53687	0.153	0.361	0.00150847	Myeloid
MAFF	-0.535945	0.053	0.116	1	Myeloid
RPS6KA6	-0.535701	0.047	0.176	0.250459	Myeloid
AC069437.1	-0.53558	0.012	0.113	0.776501	Myeloid
ATP1A1-AS1	-0.534926	0.071	0.17	1	Myeloid
ANTXR1	-0.534885	0.112	0.27	0.11817	Myeloid
AC053527.2	-0.533628	0.112	0.22	1	Myeloid
LINC00174	-0.533345	0.082	0.219	0.519553	Myeloid
AC138627.1	-0.532469	0.018	0.106	1	Myeloid
MAPKBP1	-0.531859	0.1	0.211	1	Myeloid
MIR4435-2HG	-0.531841	0.153	0.269	1	Myeloid
LINC00923	-0.531692	0.065	0.15	1	Myeloid
LINC01508	-0.531249	0.024	0.107	1	Myeloid
ID1	-0.530879	0.094	0.299	0.000162946	Myeloid
AZIN1-AS1	-0.530688	0.159	0.29	1	Myeloid
MRTFB	-0.52921	0.2	0.377	0.176915	Myeloid
CCDC148	-0.528838	0.035	0.123	1	Myeloid
TRAK2	-0.528144	0.065	0.163	1	Myeloid
CFAP43	-0.528075	0.029	0.161	0.0924678	Myeloid
ORC2	-0.527148	0.118	0.222	1	Myeloid
DUOX1	-0.52702	0.065	0.172	1	Myeloid
PCP4	-0.526389	0.141	0.274	1	Myeloid
MYH10	-0.526201	0.065	0.185	1	Myeloid
PGM2L1	-0.526162	0.053	0.131	1	Myeloid
BMP8A	-0.524783	0.047	0.159	1	Myeloid
MINDY4	-0.524621	0.029	0.125	1	Myeloid
TGFBR3	-0.524597	0.024	0.129	1	Myeloid
SIL1	-0.524068	0.271	0.431	0.25923	Myeloid
NUAK2	-0.523511	0.047	0.118	1	Myeloid
CFAP47	-0.5233	0.029	0.108	1	Myeloid
PIBF1	-0.522479	0.359	0.48	1	Myeloid
GOLGA8M	-0.522155	0.018	0.125	0.634007	Myeloid
TMOD1	-0.52188	0.053	0.168	1	Myeloid
TFDP2	-0.52169	0.171	0.335	0.28415	Myeloid
SMAD1	-0.520928	0.041	0.151	1	Myeloid
CTTN	-0.519257	0.024	0.152	0.102383	Myeloid
NDFIP1	-0.518611	0.235	0.357	1	Myeloid
ZNF790-AS1	-0.518027	0.035	0.137	1	Myeloid
ANKRD26	-0.517903	0.124	0.215	1	Myeloid
SEC23A	-0.517422	0.135	0.238	1	Myeloid
MAP4K3-DT	-0.516856	0.118	0.215	1	Myeloid
FLRT2	-0.516802	0.029	0.111	1	Myeloid
BCL2	-0.516747	0.576	0.779	0.00205487	Myeloid
CA3	-0.516085	0.018	0.124	0.79897	Myeloid
BCAP29	-0.516032	0.171	0.257	1	Myeloid
APTR	-0.515775	0.041	0.139	1	Myeloid
CLN5	-0.515557	0.071	0.169	1	Myeloid
IMMP1L	-0.514971	0.035	0.134	1	Myeloid
MYO6	-0.514857	0.088	0.209	1	Myeloid
MBIP	-0.51459	0.047	0.176	0.338078	Myeloid
SCNN1A	-0.514528	0.012	0.112	0.879391	Myeloid
AC084198.2	-0.514023	0.065	0.195	0.420994	Myeloid
CBFA2T2	-0.513244	0.235	0.439	0.00616255	Myeloid
PLA2G6	-0.513167	0.041	0.138	1	Myeloid
MLH3	-0.51311	0.094	0.216	1	Myeloid
DLG5	-0.512971	0.053	0.215	0.0181735	Myeloid
AC046134.2	-0.512607	0.124	0.242	1	Myeloid
ACVR1	-0.512506	0.176	0.28	1	Myeloid
LINC00571	-0.511312	0.082	0.196	1	Myeloid
SLC44A1	-0.511187	0.235	0.37	1	Myeloid
NHS	-0.511119	0.082	0.192	1	Myeloid
PTPRQ	-0.510827	0.012	0.104	1	Myeloid
CYSTM1	-0.510715	0.153	0.367	0.000594651	Myeloid
IQCH-AS1	-0.510701	0.047	0.175	0.309996	Myeloid
FOCAD	-0.510597	0.265	0.498	0.000678704	Myeloid
GSE1	-0.510474	0.176	0.322	0.763931	Myeloid
CTDSPL	-0.509947	0.053	0.151	1	Myeloid
UGDH-AS1	-0.509785	0.029	0.125	1	Myeloid
AL158152.1	-0.509123	0.118	0.247	1	Myeloid
SPINT2	-0.508969	0.141	0.248	1	Myeloid
PTK2	-0.508756	0.341	0.628	1.22762e-06	Myeloid
AL157938.2	-0.508294	0.088	0.166	1	Myeloid
KLHL14	-0.50784	0.047	0.143	1	Myeloid
YWHAE	-0.506688	0.318	0.439	1	Myeloid
PFKFB2	-0.506244	0.059	0.18	1	Myeloid
EXOC7	-0.505533	0.029	0.132	1	Myeloid
CPEB4	-0.505324	0.265	0.412	0.904205	Myeloid
ODF2L	-0.504756	0.141	0.261	1	Myeloid
RIOX2	-0.50467	0.047	0.136	1	Myeloid
MXI1	-0.504519	0.059	0.186	0.565109	Myeloid
ZMAT1	-0.504367	0.176	0.325	0.955553	Myeloid
UBE2E3	-0.503965	0.182	0.318	1	Myeloid
AL022323.4	-0.502901	0.006	0.107	0.581534	Myeloid
TBX3	-0.502786	0.065	0.161	1	Myeloid
BOC	-0.502638	0.012	0.108	1	Myeloid
TRIB1	-0.502348	0.124	0.239	1	Myeloid
SULF1	-0.501972	0.035	0.183	0.0308201	Myeloid
PPME1	-0.501955	0.082	0.185	1	Myeloid
CSRP1	-0.501106	0.118	0.228	1	Myeloid
PNPLA7	-0.500332	0.024	0.12	1	Myeloid
BTG3	-0.499783	0.029	0.124	1	Myeloid
LTBP4	-0.499407	0.047	0.171	0.497908	Myeloid
SPECC1L	-0.498945	0.253	0.377	1	Myeloid
ANK2	-0.49892	0.065	0.17	1	Myeloid
KIF27	-0.498749	0.112	0.231	1	Myeloid
CBR3-AS1	-0.498051	0.041	0.149	1	Myeloid
BDP1	-0.497665	0.276	0.382	1	Myeloid
WDR6	-0.49759	0.035	0.142	1	Myeloid
EXT1	-0.496975	0.418	0.694	3.8864e-06	Myeloid
JUND	-0.496451	0.465	0.602	0.631386	Myeloid
SRSF5	-0.496391	0.341	0.496	0.177347	Myeloid
SPIN1	-0.495954	0.212	0.359	1	Myeloid
PLEKHG4B	-0.494652	0.041	0.126	1	Myeloid
MSANTD2	-0.494632	0.082	0.176	1	Myeloid
PRELID2	-0.493916	0.112	0.229	1	Myeloid
ZNF737	-0.493127	0.035	0.148	1	Myeloid
ZNF302	-0.491875	0.076	0.17	1	Myeloid
ADD3	-0.491637	0.235	0.428	0.0718839	Myeloid
KIF18A	-0.491466	0.029	0.109	1	Myeloid
AC046158.1	-0.490704	0.024	0.116	1	Myeloid
FAM81A	-0.490122	0.041	0.126	1	Myeloid
LARGE1	-0.4897	0.135	0.245	1	Myeloid
FTCDNL1	-0.489583	0.135	0.226	1	Myeloid
BMP7	-0.48891	0.059	0.188	0.67563	Myeloid
ATP6AP1L	-0.488436	0.047	0.132	1	Myeloid
PREPL	-0.487919	0.135	0.271	1	Myeloid
CRIP2	-0.487834	0.018	0.122	0.906707	Myeloid
CCL28	-0.48743	0.012	0.106	1	Myeloid
ZMYND11	-0.486489	0.253	0.375	1	Myeloid
AC002429.2	-0.486234	0.035	0.133	1	Myeloid
ZCWPW2	-0.485587	0.059	0.144	1	Myeloid
FANCL	-0.484606	0.088	0.195	1	Myeloid
SLC25A27	-0.482569	0.059	0.168	1	Myeloid
CPLANE1	-0.482547	0.176	0.349	0.256086	Myeloid
CATSPERE	-0.482333	0.024	0.113	1	Myeloid
NOL4	-0.481831	0.035	0.113	1	Myeloid
ATG10	-0.481739	0.159	0.257	1	Myeloid
S100A13	-0.481041	0.059	0.15	1	Myeloid
CA1	-0.480915	0.018	0.107	1	Myeloid
RAB30-DT	-0.480748	0.124	0.242	1	Myeloid
GTF2I	-0.480554	0.376	0.546	0.29875	Myeloid
COBLL1	-0.479351	0.106	0.332	3.85537e-05	Myeloid
CNN2	-0.478349	0.082	0.194	1	Myeloid
MAP3K13	-0.478098	0.176	0.266	1	Myeloid
AIF1L	-0.476692	0.024	0.135	0.747257	Myeloid
DNAJC9	-0.47653	0.041	0.115	1	Myeloid
MTA3	-0.476486	0.071	0.202	0.731971	Myeloid
MAGED1	-0.475016	0.129	0.269	1	Myeloid
DIP2C	-0.474921	0.076	0.266	0.00307823	Myeloid
ANKRD42	-0.474385	0.041	0.139	1	Myeloid
TLE2	-0.473295	0.024	0.126	1	Myeloid
ANKRD18A	-0.472835	0.018	0.107	1	Myeloid
AC097376.3	-0.47277	0.094	0.204	1	Myeloid
TNKS	-0.472651	0.318	0.425	1	Myeloid
WARS2-AS1	-0.472133	0.118	0.209	1	Myeloid
HDHD3	-0.472017	0.012	0.103	1	Myeloid
AC097662.1	-0.471502	0.035	0.145	1	Myeloid
KLF3-AS1	-0.471471	0.053	0.146	1	Myeloid
RBM41	-0.471269	0.065	0.178	1	Myeloid
COG6	-0.470824	0.1	0.204	1	Myeloid
MAPK6	-0.47042	0.135	0.234	1	Myeloid
CMYA5	-0.470116	0.024	0.109	1	Myeloid
BBS4	-0.469593	0.076	0.167	1	Myeloid
FBXO34	-0.469355	0.253	0.432	0.366227	Myeloid
TSHZ3	-0.469207	0.071	0.154	1	Myeloid
CBR3	-0.46887	0.029	0.127	1	Myeloid
GJA1	-0.4687	0.112	0.239	1	Myeloid
LRP8	-0.466994	0.047	0.165	0.960082	Myeloid
TTC19	-0.466859	0.229	0.319	1	Myeloid
HIRA	-0.466372	0.112	0.266	0.413212	Myeloid
PDE7B	-0.466253	0.106	0.184	1	Myeloid
GRB14	-0.465951	0.029	0.103	1	Myeloid
WHRN	-0.465708	0.024	0.102	1	Myeloid
A2ML1-AS1	-0.465652	0.018	0.107	1	Myeloid
HMGN3	-0.465327	0.171	0.299	1	Myeloid
CDKAL1	-0.465186	0.512	0.649	0.354098	Myeloid
INSYN2A	-0.46336	0.029	0.116	1	Myeloid
NUP88	-0.463304	0.076	0.173	1	Myeloid
RFX2	-0.462461	0.159	0.29	1	Myeloid
LINC00960	-0.461707	0.029	0.107	1	Myeloid
TRDMT1	-0.461006	0.088	0.169	1	Myeloid
CCDC40	-0.460548	0.018	0.104	1	Myeloid
MSH2	-0.459564	0.088	0.158	1	Myeloid
ZC4H2	-0.45898	0.035	0.122	1	Myeloid
AP000462.1	-0.457834	0.035	0.128	1	Myeloid
WDR86	-0.457575	0.035	0.119	1	Myeloid
DOK6	-0.45722	0.047	0.113	1	Myeloid
TIAM2	-0.456719	0.212	0.328	1	Myeloid
ZKSCAN7-AS1	-0.456567	0.041	0.123	1	Myeloid
USP45	-0.45588	0.053	0.14	1	Myeloid
OCLN	-0.455829	0.059	0.204	0.115881	Myeloid
ATP8B1	-0.455758	0.218	0.32	1	Myeloid
RALGAPA1	-0.455721	0.4	0.522	1	Myeloid
RIC8B	-0.455305	0.141	0.258	1	Myeloid
PARD6G	-0.454342	0.018	0.102	1	Myeloid
ZNF507	-0.453932	0.024	0.114	1	Myeloid
DUOX2	-0.453922	0.035	0.167	0.229465	Myeloid
FAT1	-0.452891	0.024	0.102	1	Myeloid
VEZF1	-0.452331	0.041	0.136	1	Myeloid
RNF170	-0.451912	0.118	0.235	1	Myeloid
AIG1	-0.451317	0.188	0.313	1	Myeloid
ATP2C2	-0.450846	0.018	0.103	1	Myeloid
LRRC37A3	-0.450353	0.041	0.133	1	Myeloid
NFXL1	-0.449486	0.047	0.134	1	Myeloid
TSPAN9	-0.449422	0.029	0.12	1	Myeloid
RCAN2	-0.44908	0.035	0.115	1	Myeloid
HSD17B4	-0.448863	0.212	0.338	1	Myeloid
ALG14	-0.448639	0.029	0.102	1	Myeloid
STRADB	-0.448327	0.065	0.154	1	Myeloid
PYGO1	-0.448036	0.035	0.113	1	Myeloid
TTC12	-0.446837	0.029	0.128	1	Myeloid
GDAP1	-0.446615	0.047	0.14	1	Myeloid
CC2D2A	-0.444957	0.071	0.172	1	Myeloid
EPHA5	-0.444785	0.018	0.113	1	Myeloid
ARL13B	-0.444592	0.082	0.169	1	Myeloid
SH3YL1	-0.443808	0.053	0.15	1	Myeloid
RIMKLB	-0.443551	0.082	0.199	1	Myeloid
LRIG1	-0.4435	0.059	0.149	1	Myeloid
UNC13B	-0.443384	0.059	0.137	1	Myeloid
MFSD6	-0.443152	0.147	0.247	1	Myeloid
ACOT11	-0.443056	0.135	0.218	1	Myeloid
RGS16	-0.442492	0.029	0.125	1	Myeloid
GOLGA4	-0.440798	0.494	0.637	0.410293	Myeloid
FAM102A	-0.439988	0.053	0.119	1	Myeloid
ZNF280D	-0.439442	0.182	0.275	1	Myeloid
ANKRD28	-0.438932	0.206	0.417	0.00683432	Myeloid
AC007952.4	-0.438528	0.124	0.232	1	Myeloid
CNTN3	-0.438038	0.029	0.11	1	Myeloid
RGN	-0.437808	0.035	0.11	1	Myeloid
ABI2	-0.437789	0.265	0.396	1	Myeloid
KAT6B	-0.437311	0.294	0.438	1	Myeloid
URGCP	-0.437167	0.1	0.172	1	Myeloid
EML1	-0.436325	0.029	0.11	1	Myeloid
SEC24D	-0.436247	0.235	0.35	1	Myeloid
SNX1	-0.435995	0.259	0.372	1	Myeloid
RBKS	-0.435362	0.029	0.109	1	Myeloid
LPCAT3	-0.435002	0.094	0.162	1	Myeloid
KCTD10	-0.434849	0.041	0.119	1	Myeloid
ZNF626	-0.434729	0.065	0.158	1	Myeloid
CARNMT1	-0.433772	0.006	0.106	0.766476	Myeloid
SNRPN	-0.432978	0.041	0.147	1	Myeloid
ATN1	-0.432055	0.047	0.135	1	Myeloid
OVOL2	-0.431911	0.065	0.126	1	Myeloid
ACSF2	-0.431872	0.059	0.152	1	Myeloid
ARHGEF5	-0.431832	0.024	0.105	1	Myeloid
ITGAV	-0.431597	0.271	0.406	1	Myeloid
AC139887.2	-0.431429	0.135	0.226	1	Myeloid
TSIX	-0.431423	0.047	0.139	1	Myeloid
KIFAP3	-0.431122	0.076	0.178	1	Myeloid
VWA8	-0.430635	0.241	0.342	1	Myeloid
EBF4	-0.43014	0.024	0.121	1	Myeloid
NINL	-0.429819	0.076	0.173	1	Myeloid
FBXO36	-0.429707	0.024	0.105	1	Myeloid
CSPP1	-0.429522	0.147	0.255	1	Myeloid
ZBED2	-0.428388	0.029	0.111	1	Myeloid
COLEC10	-0.428041	0.024	0.1	1	Myeloid
HFM1	-0.427874	0.029	0.109	1	Myeloid
MARC2	-0.427724	0.029	0.134	1	Myeloid
CFAP44	-0.427601	0.1	0.184	1	Myeloid
TOGARAM1	-0.427096	0.171	0.314	1	Myeloid
TPT1-AS1	-0.426854	0.159	0.251	1	Myeloid
INPP5J	-0.426284	0.047	0.166	1	Myeloid
KIZ-AS1	-0.426037	0.035	0.107	1	Myeloid
IKZF2	-0.425908	0.135	0.269	1	Myeloid
USP40	-0.425841	0.135	0.221	1	Myeloid
ALOX12-AS1	-0.42517	0.053	0.142	1	Myeloid
BCOR	-0.424982	0.053	0.13	1	Myeloid
LNX1-AS1	-0.423884	0.029	0.102	1	Myeloid
C16orf89	-0.423461	0.029	0.131	1	Myeloid
NMD3	-0.422946	0.124	0.211	1	Myeloid
MIPEP	-0.422882	0.076	0.174	1	Myeloid
ALDH18A1	-0.421995	0.018	0.104	1	Myeloid
L2HGDH	-0.421032	0.041	0.132	1	Myeloid
CASC4	-0.420914	0.259	0.356	1	Myeloid
ABCA5	-0.42084	0.094	0.19	1	Myeloid
DMKN	-0.420119	0.029	0.167	0.0801058	Myeloid
ZNF680	-0.420116	0.147	0.228	1	Myeloid
HIBCH	-0.420089	0.224	0.35	1	Myeloid
HCG18	-0.419578	0.071	0.165	1	Myeloid
AC119673.2	-0.419392	0.041	0.122	1	Myeloid
SPATA7	-0.419145	0.088	0.173	1	Myeloid
TNRC6C	-0.418926	0.065	0.181	1	Myeloid
MZF1	-0.418822	0.059	0.137	1	Myeloid
GOPC	-0.418819	0.112	0.19	1	Myeloid
TULP4	-0.418411	0.153	0.266	1	Myeloid
Z93930.2	-0.417946	0.135	0.244	1	Myeloid
FNDC1	-0.417217	0.041	0.128	1	Myeloid
CAVIN2	-0.416908	0.035	0.109	1	Myeloid
XPA	-0.416668	0.082	0.173	1	Myeloid
KIAA0586	-0.41661	0.071	0.153	1	Myeloid
ITGA3	-0.416462	0.059	0.155	1	Myeloid
PER3	-0.415946	0.176	0.298	1	Myeloid
SLC25A36	-0.415351	0.165	0.249	1	Myeloid
KNSTRN	-0.415086	0.029	0.1	1	Myeloid
ZBTB16	-0.41501	0.429	0.721	0.000244977	Myeloid
MTERF4	-0.414603	0.112	0.19	1	Myeloid
SREK1	-0.414271	0.229	0.349	1	Myeloid
CROT	-0.414062	0.059	0.172	1	Myeloid
CABIN1	-0.412753	0.171	0.265	1	Myeloid
CDKL3	-0.412447	0.065	0.138	1	Myeloid
ZNF814	-0.412342	0.059	0.143	1	Myeloid
HCG17	-0.412016	0.106	0.196	1	Myeloid
CACNA2D3	-0.411552	0.129	0.219	1	Myeloid
PRH1	-0.411444	0.182	0.261	1	Myeloid
AP002518.2	-0.411259	0.041	0.107	1	Myeloid
SLC25A33	-0.411043	0.124	0.204	1	Myeloid
AC007656.2	-0.410741	0.018	0.104	1	Myeloid
BBIP1	-0.410531	0.053	0.129	1	Myeloid
KIF13A	-0.410489	0.276	0.415	1	Myeloid
XKR6	-0.41035	0.235	0.361	1	Myeloid
SENP2	-0.410268	0.147	0.234	1	Myeloid
PPP6R3	-0.410151	0.535	0.675	1	Myeloid
WDR73	-0.409473	0.041	0.129	1	Myeloid
SPATA13	-0.409422	0.141	0.276	1	Myeloid
RCBTB1	-0.409176	0.059	0.146	1	Myeloid
IMPA1	-0.409172	0.106	0.188	1	Myeloid
IFT122	-0.409168	0.047	0.14	1	Myeloid
RNF150	-0.407939	0.118	0.285	0.18143	Myeloid
IFT172	-0.40779	0.018	0.108	1	Myeloid
SYNDIG1	-0.407482	0.053	0.124	1	Myeloid
TMEM132B	-0.406826	0.041	0.132	1	Myeloid
NF1	-0.406814	0.494	0.62	1	Myeloid
XIST	-0.4068	0.8	0.909	4.33559e-05	Myeloid
PARVA	-0.406508	0.088	0.177	1	Myeloid
WDR59	-0.406195	0.124	0.236	1	Myeloid
LINC02614	-0.405644	0.035	0.104	1	Myeloid
DAG1	-0.405593	0.029	0.129	1	Myeloid
BDH1	-0.404897	0.041	0.124	1	Myeloid
ZNF337-AS1	-0.404769	0.041	0.139	1	Myeloid
LRBA	-0.40419	0.488	0.697	0.00129471	Myeloid
CKB	-0.402017	0.071	0.168	1	Myeloid
ERCC1	-0.401848	0.171	0.269	1	Myeloid
MTCH1	-0.401618	0.194	0.348	0.511328	Myeloid
ZNF493	-0.400765	0.071	0.154	1	Myeloid
GPATCH2	-0.400764	0.271	0.399	1	Myeloid
AK9	-0.400167	0.059	0.152	1	Myeloid
NPHP1	-0.399324	0.047	0.132	1	Myeloid
ARMH4	-0.39932	0.076	0.155	1	Myeloid
CNIH3	-0.399102	0.053	0.123	1	Myeloid
PIK3R3	-0.398836	0.029	0.118	1	Myeloid
TATDN1	-0.398788	0.076	0.148	1	Myeloid
URI1	-0.398444	0.229	0.334	1	Myeloid
LHPP	-0.398219	0.082	0.163	1	Myeloid
PPP1R21	-0.397929	0.171	0.264	1	Myeloid
NCS1	-0.397536	0.012	0.101	1	Myeloid
CRY2	-0.397417	0.088	0.213	1	Myeloid
DUOXA1	-0.397212	0.035	0.13	1	Myeloid
MSH3	-0.396178	0.224	0.318	1	Myeloid
TTN-AS1	-0.395378	0.106	0.203	1	Myeloid
CFAP221	-0.395059	0.035	0.122	1	Myeloid
OFD1	-0.395034	0.2	0.28	1	Myeloid
ASB3	-0.394914	0.218	0.335	1	Myeloid
PDIA5	-0.394907	0.041	0.11	1	Myeloid
DMTF1	-0.39431	0.235	0.331	1	Myeloid
TRAPPC3	-0.393155	0.029	0.11	1	Myeloid
UBC	-0.392487	0.265	0.355	1	Myeloid
OTUD7B	-0.391857	0.047	0.163	1	Myeloid
AC022872.1	-0.391586	0.024	0.102	1	Myeloid
KRT8	-0.390856	0.118	0.294	0.0214022	Myeloid
ARMCX5-GPRASP2	-0.390762	0.041	0.129	1	Myeloid
NSUN7	-0.39048	0.071	0.143	1	Myeloid
CARF	-0.390188	0.047	0.159	1	Myeloid
ZBTB5	-0.389799	0.018	0.1	1	Myeloid
METTL25	-0.389689	0.094	0.18	1	Myeloid
KIZ	-0.389631	0.129	0.254	1	Myeloid
PACRGL	-0.388916	0.1	0.18	1	Myeloid
HNRNPR	-0.388886	0.171	0.268	1	Myeloid
AK3	-0.388885	0.076	0.217	0.397677	Myeloid
AK8	-0.388847	0.024	0.106	1	Myeloid
GKAP1	-0.388013	0.082	0.186	1	Myeloid
CRTC1	-0.387941	0.035	0.125	1	Myeloid
PIK3CB	-0.387718	0.335	0.436	1	Myeloid
SEMA6A	-0.38768	0.029	0.102	1	Myeloid
MAATS1	-0.387607	0.053	0.124	1	Myeloid
DYNC2LI1	-0.387023	0.047	0.161	1	Myeloid
LUC7L3	-0.386803	0.441	0.571	1	Myeloid
CNKSR3	-0.386442	0.047	0.111	1	Myeloid
CENPJ	-0.386394	0.035	0.104	1	Myeloid
CCDC191	-0.386204	0.118	0.224	1	Myeloid
RCOR3	-0.384998	0.259	0.376	1	Myeloid
TOB2	-0.384672	0.059	0.159	1	Myeloid
CHIC1	-0.384368	0.071	0.154	1	Myeloid
FNDC3B	-0.384265	0.612	0.796	9.00086e-05	Myeloid
JAK1	-0.38368	0.471	0.574	1	Myeloid
EPCAM	-0.383605	0.106	0.213	1	Myeloid
PTPRS	-0.38296	0.082	0.223	0.528214	Myeloid
GPRC5D-AS1	-0.382654	0.053	0.133	1	Myeloid
SIK3	-0.382023	0.7	0.808	0.855397	Myeloid
HLCS	-0.381486	0.212	0.302	1	Myeloid
MTERF1	-0.381406	0.135	0.221	1	Myeloid
ABCD3	-0.381382	0.124	0.216	1	Myeloid
ERMP1	-0.381339	0.047	0.143	1	Myeloid
TMEM184C	-0.381127	0.076	0.143	1	Myeloid
LRRN3	-0.380119	0.047	0.109	1	Myeloid
ATOH8	-0.379253	0.035	0.125	1	Myeloid
ZNF235	-0.378935	0.035	0.117	1	Myeloid
B9D1	-0.378791	0.035	0.112	1	Myeloid
KIAA0753	-0.378646	0.035	0.117	1	Myeloid
GNB5	-0.378326	0.035	0.101	1	Myeloid
ZNF140	-0.378124	0.035	0.116	1	Myeloid
MTMR2	-0.378041	0.053	0.123	1	Myeloid
PJA2	-0.377883	0.294	0.378	1	Myeloid
FARS2	-0.377787	0.471	0.557	1	Myeloid
ZC3H12C	-0.377718	0.088	0.172	1	Myeloid
LRRC1	-0.377692	0.065	0.17	1	Myeloid
POLI	-0.377155	0.106	0.19	1	Myeloid
CEP290	-0.376906	0.106	0.187	1	Myeloid
STX5	-0.376184	0.118	0.2	1	Myeloid
WWC3	-0.376006	0.1	0.185	1	Myeloid
UPF3A	-0.375802	0.153	0.258	1	Myeloid
FZD6	-0.374852	0.035	0.147	1	Myeloid
HIVEP3	-0.374722	0.347	0.499	1	Myeloid
ARNT2	-0.374659	0.029	0.102	1	Myeloid
SMAD6	-0.374094	0.029	0.102	1	Myeloid
AC079447.1	-0.373962	0.024	0.109	1	Myeloid
ST7	-0.373939	0.059	0.125	1	Myeloid
AC083870.1	-0.373042	0.065	0.182	1	Myeloid
RPGR	-0.372956	0.071	0.15	1	Myeloid
CRYAB	-0.372369	0.035	0.132	1	Myeloid
TMEM41B	-0.37212	0.088	0.172	1	Myeloid
CCNYL1	-0.371784	0.112	0.186	1	Myeloid
LMO7-AS1	-0.371713	0.041	0.105	1	Myeloid
NMNAT3	-0.370896	0.029	0.111	1	Myeloid
MAP9	-0.370198	0.035	0.105	1	Myeloid
CBLB	-0.370074	0.376	0.495	1	Myeloid
LTBP2	-0.369716	0.076	0.23	0.233943	Myeloid
MARVELD2	-0.369435	0.024	0.1	1	Myeloid
AP002495.1	-0.36917	0.059	0.143	1	Myeloid
CRADD	-0.368698	0.176	0.282	1	Myeloid
SPATA5	-0.367718	0.188	0.293	1	Myeloid
DDX5	-0.367669	0.618	0.723	1	Myeloid
MED6	-0.365617	0.041	0.103	1	Myeloid
TRAF3IP2-AS1	-0.363636	0.106	0.188	1	Myeloid
MIB1	-0.363428	0.218	0.307	1	Myeloid
CCDC146	-0.363191	0.218	0.32	1	Myeloid
SPCS2	-0.362657	0.088	0.162	1	Myeloid
AL138999.2	-0.362615	0.024	0.101	1	Myeloid
TFG	-0.362374	0.159	0.263	1	Myeloid
CDC37L1	-0.362214	0.047	0.109	1	Myeloid
GABPB1-AS1	-0.361737	0.118	0.233	1	Myeloid
CCSER2	-0.361409	0.276	0.429	1	Myeloid
USP42	-0.360755	0.053	0.117	1	Myeloid
TSPYL2	-0.359574	0.035	0.12	1	Myeloid
FRA10AC1	-0.358932	0.053	0.121	1	Myeloid
PRKX-AS1	-0.358927	0.029	0.101	1	Myeloid
NAA35	-0.357805	0.135	0.22	1	Myeloid
YWHAQ	-0.357358	0.165	0.252	1	Myeloid
RNF213-AS1	-0.357183	0.135	0.214	1	Myeloid
PI4K2B	-0.356714	0.071	0.148	1	Myeloid
SPATA6	-0.356534	0.147	0.257	1	Myeloid
CNN3	-0.356306	0.053	0.121	1	Myeloid
CNNM2	-0.355176	0.118	0.211	1	Myeloid
CAMK2B	-0.354802	0.041	0.106	1	Myeloid
MRPL33	-0.354556	0.065	0.135	1	Myeloid
L3MBTL4	-0.354366	0.4	0.55	1	Myeloid
STON2	-0.353956	0.106	0.197	1	Myeloid
MTX2	-0.352167	0.129	0.214	1	Myeloid
GGT7	-0.351863	0.047	0.108	1	Myeloid
FCGBP	-0.350788	0.182	0.392	0.00770136	Myeloid
CLUAP1	-0.350232	0.041	0.118	1	Myeloid
BSDC1	-0.350206	0.059	0.13	1	Myeloid
ANKRD13A	-0.350193	0.124	0.204	1	Myeloid
ZNF33B	-0.349783	0.076	0.187	1	Myeloid
AC004943.2	-0.34978	0.041	0.111	1	Myeloid
AC025159.1	-0.348836	0.053	0.116	1	Myeloid
SETD5	-0.348764	0.388	0.5	1	Myeloid
OBSL1	-0.348386	0.018	0.107	1	Myeloid
LANCL2	-0.347957	0.047	0.113	1	Myeloid
EPC2	-0.346687	0.241	0.382	1	Myeloid
SP4	-0.346441	0.118	0.207	1	Myeloid
IFT140	-0.346222	0.041	0.125	1	Myeloid
RMDN1	-0.345697	0.118	0.233	1	Myeloid
ZNF676	-0.344214	0.029	0.101	1	Myeloid
SULT1C2	-0.342553	0.065	0.145	1	Myeloid
SPICE1	-0.341919	0.047	0.121	1	Myeloid
CLDN3	-0.341468	0.047	0.129	1	Myeloid
AP002336.2	-0.340963	0.1	0.175	1	Myeloid
CCNC	-0.340707	0.135	0.233	1	Myeloid
ARHGAP32	-0.340315	0.124	0.216	1	Myeloid
ZNF346	-0.34	0.053	0.117	1	Myeloid
MYL6	-0.339129	0.3	0.399	1	Myeloid
ATP6V1D	-0.338278	0.141	0.234	1	Myeloid
PKN2-AS1	-0.336582	0.047	0.117	1	Myeloid
AC023590.1	-0.336247	0.1	0.292	0.00283282	Myeloid
ARID1B	-0.33623	0.7	0.83	1	Myeloid
IER2	-0.335718	0.265	0.462	0.00795966	Myeloid
TSTD3	-0.335337	0.1	0.2	1	Myeloid
AC118549.1	-0.334178	0.265	0.383	1	Myeloid
MAMDC2-AS1	-0.334051	0.071	0.151	1	Myeloid
ZYG11B	-0.333811	0.106	0.211	1	Myeloid
KLHL3	-0.333712	0.071	0.147	1	Myeloid
PAN2	-0.333045	0.041	0.104	1	Myeloid
GXYLT2	-0.332472	0.047	0.121	1	Myeloid
ZNF721	-0.332183	0.265	0.376	1	Myeloid
CIRBP	-0.332093	0.235	0.318	1	Myeloid
ZNF638	-0.331134	0.476	0.569	1	Myeloid
CELSR1	-0.330639	0.041	0.125	1	Myeloid
LINC01006	-0.330189	0.035	0.11	1	Myeloid
ZNF585B	-0.329556	0.035	0.106	1	Myeloid
RRBP1	-0.329301	0.247	0.398	1	Myeloid
AC022217.3	-0.329123	0.059	0.151	1	Myeloid
HOOK1	-0.328542	0.035	0.105	1	Myeloid
FGFR1OP	-0.328502	0.141	0.228	1	Myeloid
DDIT3	-0.328352	0.041	0.103	1	Myeloid
MRPS31	-0.328186	0.076	0.173	1	Myeloid
MBD6	-0.328143	0.071	0.167	1	Myeloid
TBL1XR1	-0.328089	0.624	0.719	1	Myeloid
PEBP1	-0.327537	0.159	0.284	1	Myeloid
WDR35	-0.327532	0.059	0.129	1	Myeloid
ITPR1	-0.327484	0.482	0.614	1	Myeloid
CLTCL1	-0.327283	0.047	0.146	1	Myeloid
KDM3A	-0.327255	0.1	0.187	1	Myeloid
MPZL3	-0.325883	0.041	0.163	0.905787	Myeloid
PLA2G12A	-0.324649	0.047	0.108	1	Myeloid
LINC01184	-0.32436	0.129	0.224	1	Myeloid
DNAL1	-0.323627	0.041	0.112	1	Myeloid
PDXDC1	-0.322813	0.171	0.272	1	Myeloid
ZNF274	-0.321573	0.082	0.185	1	Myeloid
ZHX2	-0.31943	0.194	0.338	1	Myeloid
LINC00910	-0.31923	0.053	0.138	1	Myeloid
FAM185A	-0.319216	0.035	0.121	1	Myeloid
SLC26A4-AS1	-0.319036	0.129	0.229	1	Myeloid
ADGRG1	-0.318522	0.059	0.151	1	Myeloid
AMOTL1	-0.318435	0.035	0.118	1	Myeloid
PNISR	-0.317627	0.529	0.628	1	Myeloid
DTWD2	-0.31695	0.106	0.18	1	Myeloid
KSR2	-0.31467	0.029	0.103	1	Myeloid
TMED4	-0.314509	0.059	0.134	1	Myeloid
OCIAD1	-0.313479	0.135	0.222	1	Myeloid
RDX	-0.312921	0.247	0.366	1	Myeloid
SECISBP2L	-0.311104	0.124	0.213	1	Myeloid
FAM110B	-0.310992	0.124	0.221	1	Myeloid
DDX17	-0.309865	0.629	0.717	1	Myeloid
MDN1	-0.30869	0.153	0.24	1	Myeloid
SRGAP3	-0.307364	0.129	0.22	1	Myeloid
BBS5	-0.306571	0.065	0.148	1	Myeloid
DSP	-0.30577	0.047	0.145	1	Myeloid
PCCA	-0.305259	0.424	0.555	1	Myeloid
PTS	-0.304826	0.082	0.155	1	Myeloid
MARC1	-0.304005	0.029	0.11	1	Myeloid
AC026704.1	-0.301265	0.047	0.12	1	Myeloid
LRRFIP2	-0.301069	0.265	0.356	1	Myeloid
NPHP3	-0.300882	0.135	0.233	1	Myeloid
NUCB2	-0.300047	0.076	0.152	1	Myeloid
D2HGDH	-0.299059	0.059	0.122	1	Myeloid
FTO	-0.298809	0.412	0.532	1	Myeloid
PPL	-0.298698	0.047	0.111	1	Myeloid
JMY	-0.29841	0.106	0.202	1	Myeloid
EIF1B-AS1	-0.298152	0.053	0.149	1	Myeloid
DPY19L3	-0.298055	0.047	0.116	1	Myeloid
AAMDC	-0.297322	0.076	0.159	1	Myeloid
NME3	-0.297238	0.076	0.152	1	Myeloid
ERC1	-0.297159	0.524	0.685	1	Myeloid
KIAA0556	-0.296868	0.171	0.287	1	Myeloid
MAP2K4	-0.296421	0.265	0.357	1	Myeloid
SLC39A11	-0.296072	0.429	0.529	1	Myeloid
FAM167A	-0.29588	0.041	0.127	1	Myeloid
DCUN1D4	-0.295592	0.1	0.19	1	Myeloid
LINC00630	-0.295472	0.053	0.131	1	Myeloid
ECRG4	-0.293016	0.029	0.107	1	Myeloid
TMEM267	-0.291752	0.094	0.219	1	Myeloid
RASSF6	-0.29097	0.035	0.109	1	Myeloid
CCNB1IP1	-0.290828	0.059	0.128	1	Myeloid
MET	-0.290086	0.035	0.122	1	Myeloid
COG7	-0.289941	0.076	0.162	1	Myeloid
TCTN1	-0.289363	0.024	0.1	1	Myeloid
SLC25A12	-0.28855	0.182	0.27	1	Myeloid
EMC3	-0.288472	0.082	0.157	1	Myeloid
KIF3B	-0.288124	0.029	0.101	1	Myeloid
CLHC1	-0.287194	0.065	0.137	1	Myeloid
HECTD4	-0.28657	0.288	0.431	1	Myeloid
USP13	-0.286568	0.088	0.179	1	Myeloid
FUT8	-0.28651	0.182	0.276	1	Myeloid
TCEAL9	-0.286444	0.047	0.119	1	Myeloid
MLLT1	-0.282424	0.065	0.131	1	Myeloid
AC046195.1	-0.280995	0.029	0.103	1	Myeloid
MYL9	-0.279316	0.059	0.128	1	Myeloid
AC083798.2	-0.277658	0.029	0.101	1	Myeloid
DNAJB4	-0.275022	0.041	0.122	1	Myeloid
LINC00476	-0.274333	0.088	0.179	1	Myeloid
CEP164	-0.273394	0.053	0.118	1	Myeloid
HIBADH	-0.273095	0.147	0.275	1	Myeloid
ARL17B	-0.27273	0.094	0.176	1	Myeloid
FAM13A	-0.26726	0.288	0.489	0.0591985	Myeloid
BRAF	-0.266174	0.435	0.546	1	Myeloid
OSBP2	-0.265997	0.047	0.11	1	Myeloid
ZNF429	-0.264488	0.047	0.109	1	Myeloid
LMNA	-0.264375	0.276	0.495	0.0429955	Myeloid
NT5DC1	-0.26287	0.206	0.303	1	Myeloid
KANSL1	-0.262052	0.571	0.676	1	Myeloid
NADK2	-0.261089	0.082	0.166	1	Myeloid
C12orf49	-0.257916	0.047	0.128	1	Myeloid
SLMAP	-0.257836	0.282	0.401	1	Myeloid
ELL2	-0.257667	0.365	0.55	1	Myeloid
AL589843.1	-0.257284	0.035	0.1	1	Myeloid
ITSN2	-0.256026	0.476	0.587	1	Myeloid
XRRA1	-0.251967	0.159	0.239	1	Myeloid
LTBP3	-0.251901	0.059	0.13	1	Myeloid
NSUN6	-0.251161	0.124	0.218	1	Myeloid
EPC1	-0.251081	0.371	0.507	1	Myeloid
BROX	0.251724	0.124	0.064	1	Myeloid
OGFR	0.251836	0.118	0.035	0.000211936	Myeloid
NBPF26	0.252497	0.124	0.072	1	Myeloid
EIF3L	0.25278	0.182	0.112	1	Myeloid
KBTBD2	0.256417	0.141	0.081	1	Myeloid
MTMR14	0.256581	0.129	0.068	1	Myeloid
RPS3	0.257331	0.335	0.246	1	Myeloid
C6orf62	0.257911	0.276	0.197	1	Myeloid
TGOLN2	0.258513	0.229	0.142	1	Myeloid
ZNF124	0.260635	0.165	0.089	1	Myeloid
RPL35A	0.262308	0.347	0.256	1	Myeloid
WDR43	0.263188	0.194	0.124	1	Myeloid
SOCS6	0.263735	0.129	0.064	1	Myeloid
KRAS	0.26466	0.129	0.071	1	Myeloid
IRF2	0.265115	0.147	0.087	1	Myeloid
ARHGEF10L	0.266345	0.194	0.122	1	Myeloid
SOGA1	0.267867	0.218	0.137	1	Myeloid
SUN2	0.268332	0.106	0.043	1	Myeloid
SFT2D1	0.268443	0.124	0.065	1	Myeloid
AC010894.3	0.269851	0.1	0.054	1	Myeloid
RPL36AL	0.275315	0.141	0.074	1	Myeloid
KATNBL1	0.275528	0.229	0.151	1	Myeloid
CNOT6L	0.276486	0.253	0.16	1	Myeloid
COX4I1	0.277891	0.176	0.091	1	Myeloid
AKAP7	0.278395	0.176	0.112	1	Myeloid
LRRC40	0.279146	0.141	0.079	1	Myeloid
SNRPA1	0.280049	0.124	0.059	1	Myeloid
PFKL	0.280962	0.1	0.039	1	Myeloid
OTUD6B	0.282175	0.106	0.056	1	Myeloid
ALDH2	0.282367	0.165	0.083	1	Myeloid
SOCS4	0.282525	0.106	0.045	1	Myeloid
PRRC2A	0.283046	0.112	0.061	1	Myeloid
YTHDF3	0.284933	0.294	0.201	1	Myeloid
PRR14L	0.285629	0.206	0.133	1	Myeloid
SIMC1	0.286788	0.118	0.063	1	Myeloid
TSPO	0.287014	0.1	0.028	0.000537094	Myeloid
ATG4C	0.287822	0.165	0.086	1	Myeloid
YWHAG	0.288649	0.153	0.09	1	Myeloid
RPL17	0.288853	0.4	0.301	1	Myeloid
COPE	0.28923	0.147	0.084	1	Myeloid
LINC01176	0.289269	0.1	0.028	0.000535828	Myeloid
SPAST	0.28953	0.182	0.11	1	Myeloid
ENO1	0.289664	0.135	0.079	1	Myeloid
SLC44A2	0.289903	0.112	0.053	1	Myeloid
PLK3	0.291358	0.112	0.04	0.0817971	Myeloid
SEC11A	0.292274	0.247	0.162	1	Myeloid
ZC3H7A	0.292576	0.253	0.159	1	Myeloid
SETD7	0.294135	0.106	0.029	0.000141145	Myeloid
GNG5	0.294502	0.124	0.058	1	Myeloid
EXOC2	0.294593	0.241	0.164	1	Myeloid
NIPAL2	0.295136	0.106	0.039	0.302547	Myeloid
TOPBP1	0.296135	0.118	0.061	1	Myeloid
UBXN1	0.29626	0.124	0.053	1	Myeloid
CFL1	0.296893	0.165	0.078	0.720287	Myeloid
CTDSP1	0.297146	0.141	0.079	1	Myeloid
DDI2	0.297245	0.153	0.081	1	Myeloid
RPL5	0.297737	0.406	0.285	1	Myeloid
CLIC1	0.298508	0.129	0.048	0.0253985	Myeloid
ARHGEF2	0.298688	0.135	0.072	1	Myeloid
MFSD12	0.299029	0.106	0.041	0.673543	Myeloid
STAT2	0.302561	0.176	0.109	1	Myeloid
DEGS1	0.30318	0.112	0.059	1	Myeloid
HMBOX1	0.30348	0.424	0.297	1	Myeloid
CYREN	0.304345	0.1	0.04	1	Myeloid
MDM2	0.304487	0.212	0.131	1	Myeloid
PTPN6	0.304562	0.106	0.043	1	Myeloid
DOT1L	0.304621	0.118	0.061	1	Myeloid
RASGRP3	0.304646	0.1	0.031	0.00938657	Myeloid
CUL2	0.304666	0.165	0.107	1	Myeloid
XRN2	0.305518	0.294	0.206	1	Myeloid
LPIN2	0.306859	0.3	0.207	1	Myeloid
TEP1	0.308793	0.1	0.04	1	Myeloid
CBX3	0.310877	0.124	0.067	1	Myeloid
ANP32B	0.312227	0.135	0.071	1	Myeloid
SP1	0.312724	0.159	0.082	1	Myeloid
AC131568.1	0.313507	0.124	0.066	1	Myeloid
RABGGTB	0.313622	0.106	0.043	1	Myeloid
GNPTG	0.314891	0.106	0.058	1	Myeloid
PIP4K2B	0.315557	0.118	0.064	1	Myeloid
RPS27	0.315994	0.447	0.329	1	Myeloid
DUSP6	0.316194	0.147	0.086	1	Myeloid
ITPKB	0.316219	0.112	0.045	0.646005	Myeloid
CAMKK2	0.317238	0.1	0.041	1	Myeloid
RPL41	0.320311	0.659	0.521	1	Myeloid
YWHAB	0.320388	0.2	0.127	1	Myeloid
RCBTB2	0.320941	0.229	0.148	1	Myeloid
TMEM181	0.322868	0.176	0.096	1	Myeloid
RPSA	0.325765	0.271	0.179	1	Myeloid
KLF4	0.327936	0.153	0.061	0.0225489	Myeloid
KCNK13	0.327969	0.118	0.043	0.0609844	Myeloid
SCFD2	0.328062	0.341	0.249	1	Myeloid
TFEB	0.328365	0.112	0.059	1	Myeloid
APOL6	0.328623	0.106	0.036	0.0290145	Myeloid
RPL12	0.328858	0.324	0.22	1	Myeloid
EEF1A1	0.329734	0.706	0.606	1	Myeloid
IQCB1	0.331616	0.235	0.139	1	Myeloid
SMURF1	0.331634	0.288	0.164	0.73269	Myeloid
ITPRIP	0.331759	0.106	0.041	0.574836	Myeloid
MADD	0.331991	0.118	0.049	1	Myeloid
PLEKHB2	0.332827	0.182	0.098	1	Myeloid
STK3	0.333014	0.471	0.369	1	Myeloid
ERN1	0.33382	0.141	0.072	1	Myeloid
NADK	0.334531	0.112	0.032	0.000227973	Myeloid
FAM126A	0.336018	0.159	0.047	5.40568e-07	Myeloid
ARF6	0.337122	0.118	0.024	1.68179e-10	Myeloid
TFDP1	0.337408	0.118	0.052	1	Myeloid
GCA	0.337819	0.1	0.046	1	Myeloid
BRI3	0.338043	0.224	0.149	1	Myeloid
UBA3	0.338273	0.153	0.086	1	Myeloid
HPS5	0.33869	0.171	0.077	0.130975	Myeloid
ARID3B	0.339291	0.112	0.054	1	Myeloid
VAMP8	0.340118	0.135	0.051	0.019917	Myeloid
HERPUD2	0.340989	0.182	0.109	1	Myeloid
ANKRD36C	0.341003	0.165	0.104	1	Myeloid
KDM6B	0.341042	0.124	0.058	1	Myeloid
SLC7A7	0.341464	0.1	0.046	1	Myeloid
MCMBP	0.341983	0.129	0.057	1	Myeloid
PLB1	0.343227	0.106	0.034	0.007718	Myeloid
IRF1	0.344161	0.1	0.034	0.0461419	Myeloid
SCIMP	0.344324	0.135	0.039	6.23256e-06	Myeloid
PHTF1	0.344969	0.112	0.059	1	Myeloid
ATP5PB	0.345239	0.112	0.057	1	Myeloid
DDHD1	0.346605	0.176	0.114	1	Myeloid
GAA	0.346717	0.112	0.044	0.438383	Myeloid
PCBP1	0.34691	0.124	0.067	1	Myeloid
RPL31	0.347644	0.276	0.169	1	Myeloid
IRF9	0.347912	0.1	0.032	0.016951	Myeloid
ATP6V0C	0.347937	0.176	0.076	0.0256101	Myeloid
PRKD3	0.348786	0.212	0.137	1	Myeloid
PRPF38B	0.351156	0.2	0.124	1	Myeloid
BOD1L1	0.351441	0.353	0.238	1	Myeloid
EGLN1	0.352397	0.141	0.081	1	Myeloid
AP3B1	0.35277	0.459	0.375	1	Myeloid
PGK1	0.35302	0.159	0.098	1	Myeloid
FES	0.353209	0.112	0.016	1.62404e-18	Myeloid
GPR137B	0.353493	0.118	0.064	1	Myeloid
DPP8	0.353794	0.212	0.148	1	Myeloid
SLC25A6	0.353811	0.182	0.11	1	Myeloid
TNFRSF1A	0.354223	0.165	0.089	1	Myeloid
CCNT1	0.354302	0.182	0.081	0.0347052	Myeloid
MCM3AP	0.354351	0.182	0.11	1	Myeloid
SLC35A1	0.354746	0.124	0.062	1	Myeloid
CHMP3	0.354865	0.253	0.137	0.356137	Myeloid
USP10	0.355811	0.259	0.15	1	Myeloid
EFTUD2	0.357554	0.141	0.076	1	Myeloid
EVI2B	0.357618	0.141	0.052	0.00645369	Myeloid
PARP12	0.358096	0.106	0.035	0.0174665	Myeloid
SLC8B1	0.358387	0.106	0.036	0.0257085	Myeloid
IL4R	0.358603	0.159	0.069	0.101328	Myeloid
RPL18	0.359258	0.335	0.236	1	Myeloid
APH1B	0.359288	0.135	0.075	1	Myeloid
COPA	0.35934	0.394	0.296	1	Myeloid
SH3GL1	0.359352	0.129	0.051	0.0782839	Myeloid
RELCH	0.359606	0.318	0.239	1	Myeloid
RPS6	0.36127	0.353	0.26	1	Myeloid
PRR13	0.361272	0.124	0.044	0.0104928	Myeloid
SHTN1	0.362384	0.376	0.288	1	Myeloid
QRICH1	0.363622	0.212	0.13	1	Myeloid
ZC3H4	0.363941	0.129	0.072	1	Myeloid
CAPG	0.364409	0.124	0.042	0.00432888	Myeloid
PFDN5	0.364992	0.294	0.189	1	Myeloid
ARHGDIA	0.365754	0.141	0.051	0.00328014	Myeloid
ARL6IP5	0.365953	0.129	0.052	0.109672	Myeloid
ZNRF2	0.366567	0.218	0.149	1	Myeloid
TBK1	0.366834	0.2	0.108	1	Myeloid
N4BP2L1	0.367697	0.124	0.072	1	Myeloid
DIAPH2-AS1	0.36839	0.1	0.022	2.35817e-07	Myeloid
CSNK1G2	0.368904	0.129	0.044	0.00191125	Myeloid
SF3B1	0.369391	0.359	0.288	1	Myeloid
CTDP1	0.370217	0.1	0.035	0.113809	Myeloid
LINC01138	0.370967	0.1	0.027	9.63711e-05	Myeloid
ETV5	0.37215	0.135	0.064	1	Myeloid
AP4E1	0.372344	0.135	0.081	1	Myeloid
APPL1	0.373021	0.176	0.097	1	Myeloid
PIEZO1	0.373594	0.112	0.036	0.0049671	Myeloid
EEF2K	0.374825	0.124	0.06	1	Myeloid
NME2	0.374857	0.171	0.069	0.00668035	Myeloid
SLC35E1	0.375344	0.106	0.047	1	Myeloid
BTN3A1	0.375686	0.1	0.023	6.48108e-07	Myeloid
LASP1	0.376228	0.129	0.05	0.0547439	Myeloid
KAT2B	0.379321	0.235	0.153	1	Myeloid
STK17A	0.379406	0.171	0.106	1	Myeloid
MTRNR2L8	0.379771	0.124	0.059	1	Myeloid
RPS10	0.380135	0.194	0.12	1	Myeloid
UPF2	0.380527	0.359	0.256	1	Myeloid
SLC16A3	0.381536	0.129	0.05	0.0469172	Myeloid
TBC1D1	0.382796	0.441	0.35	1	Myeloid
DDX27	0.383893	0.147	0.07	1	Myeloid
LIPA	0.385398	0.118	0.039	0.00349846	Myeloid
ARHGAP27	0.386355	0.112	0.033	0.00024905	Myeloid
RAB12	0.386794	0.135	0.08	1	Myeloid
PTDSS1	0.387094	0.124	0.035	1.62055e-05	Myeloid
HELZ	0.389324	0.429	0.336	1	Myeloid
KIF2A	0.389379	0.188	0.107	1	Myeloid
AL078600.1	0.390514	0.124	0.053	1	Myeloid
HSPBAP1	0.39058	0.159	0.083	1	Myeloid
GDI2	0.391297	0.224	0.151	1	Myeloid
WNT2B	0.391378	0.106	0.029	5.95224e-05	Myeloid
TOM1	0.391391	0.129	0.046	0.00379903	Myeloid
HNRNPA2B1	0.392031	0.653	0.598	1	Myeloid
ATP6AP1	0.392703	0.147	0.052	0.000738875	Myeloid
CYFIP1	0.392756	0.2	0.133	1	Myeloid
CA5B	0.392756	0.259	0.164	1	Myeloid
KIAA0100	0.393084	0.141	0.058	0.095694	Myeloid
MPHOSPH6	0.393164	0.106	0.049	1	Myeloid
ATP6V1C1	0.393351	0.218	0.135	1	Myeloid
TPP1	0.393782	0.129	0.032	1.42511e-08	Myeloid
SPG11	0.394271	0.424	0.324	1	Myeloid
NBN	0.394497	0.153	0.095	1	Myeloid
ZNF592	0.394809	0.2	0.113	1	Myeloid
TRIR	0.39578	0.153	0.067	0.148595	Myeloid
ARFGEF1	0.395879	0.476	0.377	1	Myeloid
BTBD1	0.396682	0.224	0.14	1	Myeloid
ITGB5	0.398991	0.112	0.056	1	Myeloid
GGNBP2	0.399072	0.206	0.125	1	Myeloid
CEP135	0.399264	0.159	0.059	0.00130096	Myeloid
NEMF	0.401282	0.406	0.307	1	Myeloid
MAP3K14	0.401532	0.218	0.142	1	Myeloid
RPL15	0.402108	0.394	0.291	1	Myeloid
ACTR3	0.403583	0.435	0.343	1	Myeloid
BICD2	0.404539	0.1	0.029	0.000904555	Myeloid
MGST2	0.405209	0.159	0.089	1	Myeloid
ERGIC1	0.40625	0.312	0.233	1	Myeloid
B4GALT1	0.407038	0.412	0.319	1	Myeloid
COX10-AS1	0.408489	0.241	0.168	1	Myeloid
SGPP1	0.409423	0.171	0.093	1	Myeloid
INTS6L	0.409998	0.118	0.066	1	Myeloid
DENND4B	0.410594	0.118	0.033	1.5482e-05	Myeloid
RPS27A	0.410755	0.429	0.32	1	Myeloid
TRIM5	0.412103	0.124	0.04	0.000779894	Myeloid
ZMYND8	0.412282	0.329	0.221	1	Myeloid
RBMS1	0.412282	0.388	0.27	1	Myeloid
DUSP10	0.41301	0.165	0.076	0.240925	Myeloid
HTT	0.413575	0.265	0.178	1	Myeloid
RPL30	0.414323	0.447	0.307	0.413375	Myeloid
HEATR5A	0.41477	0.212	0.125	1	Myeloid
B4GALT5	0.414898	0.153	0.089	1	Myeloid
SYNJ1	0.415228	0.218	0.126	1	Myeloid
STXBP3	0.416208	0.294	0.187	1	Myeloid
TMEM260	0.416293	0.229	0.149	1	Myeloid
HEXB	0.416739	0.159	0.065	0.0231545	Myeloid
LPXN	0.416775	0.206	0.11	1	Myeloid
MRE11	0.416801	0.176	0.103	1	Myeloid
CASK	0.417165	0.3	0.213	1	Myeloid
ZNF609	0.41837	0.488	0.413	1	Myeloid
CCDC144A	0.418591	0.118	0.038	0.00214958	Myeloid
SERPINB1	0.418935	0.112	0.053	1	Myeloid
RPL37A	0.420136	0.447	0.312	1	Myeloid
GABARAP	0.420248	0.176	0.081	0.11655	Myeloid
FOXP1	0.420285	0.841	0.821	1	Myeloid
RC3H1	0.420291	0.388	0.264	1	Myeloid
SYNGR2	0.420469	0.118	0.026	4.06219e-09	Myeloid
IQGAP1	0.420778	0.571	0.453	1	Myeloid
RAB14	0.421948	0.188	0.097	1	Myeloid
UBE2F	0.422033	0.2	0.091	0.022457	Myeloid
RBM3	0.422272	0.171	0.11	1	Myeloid
VPS4B	0.42308	0.188	0.108	1	Myeloid
ARAP1	0.423494	0.135	0.043	0.00010094	Myeloid
RPS29	0.423667	0.365	0.261	1	Myeloid
ATP11C	0.423781	0.159	0.083	1	Myeloid
TENT2	0.423899	0.506	0.414	1	Myeloid
NUCB1	0.4242	0.141	0.084	1	Myeloid
TSC22D3	0.424777	0.359	0.237	1	Myeloid
CYBC1	0.425282	0.124	0.023	1.03495e-13	Myeloid
ADAM9	0.425644	0.206	0.125	1	Myeloid
TP53I13	0.426018	0.112	0.04	0.0414762	Myeloid
STAM2	0.426431	0.265	0.159	1	Myeloid
NSL1	0.427347	0.165	0.104	1	Myeloid
TTL	0.427409	0.118	0.034	7.74021e-05	Myeloid
SIRPA	0.427453	0.112	0.007	2.46352e-52	Myeloid
MACC1	0.427717	0.141	0.07	1	Myeloid
HACD2	0.427842	0.118	0.065	1	Myeloid
PACSIN2	0.428445	0.465	0.353	1	Myeloid
EIF2AK4	0.428877	0.182	0.112	1	Myeloid
HPCAL1	0.428897	0.171	0.084	1	Myeloid
POLB	0.42919	0.1	0.049	1	Myeloid
GPAT4	0.429224	0.135	0.05	0.00758933	Myeloid
SRFBP1	0.429319	0.188	0.094	0.779299	Myeloid
LINC01504	0.42987	0.124	0.059	1	Myeloid
RPL34	0.430258	0.465	0.333	1	Myeloid
RPL21	0.430411	0.418	0.271	0.339507	Myeloid
VASP	0.43213	0.135	0.032	1.64535e-09	Myeloid
POLD4	0.433306	0.112	0.037	0.00906265	Myeloid
CAPZA2	0.43358	0.312	0.224	1	Myeloid
PRDM1	0.433641	0.106	0.028	1.45453e-05	Myeloid
IL16	0.434218	0.1	0.01	1.37326e-27	Myeloid
MYH9	0.434541	0.388	0.276	1	Myeloid
FAM91A1	0.434575	0.218	0.129	1	Myeloid
MED15	0.434765	0.235	0.143	1	Myeloid
ADAR	0.43505	0.182	0.111	1	Myeloid
MARK2	0.435839	0.253	0.16	1	Myeloid
DNMT1	0.436001	0.118	0.037	0.000747381	Myeloid
USF2	0.436671	0.159	0.057	0.000228915	Myeloid
PPTC7	0.436733	0.176	0.091	1	Myeloid
PDP1	0.437437	0.118	0.033	1.88393e-05	Myeloid
SLC15A4	0.43834	0.1	0.043	1	Myeloid
TNFSF13	0.43915	0.1	0.013	1.90333e-18	Myeloid
GTF3A	0.439411	0.106	0.031	0.000261319	Myeloid
CASP8	0.439599	0.141	0.082	1	Myeloid
RECQL	0.441066	0.118	0.04	0.00396305	Myeloid
PGS1	0.441955	0.106	0.051	1	Myeloid
HERC4	0.442125	0.453	0.359	1	Myeloid
MSN	0.442301	0.341	0.204	0.13958	Myeloid
M6PR	0.442444	0.194	0.075	9.75166e-05	Myeloid
PTPN2	0.443018	0.324	0.229	1	Myeloid
DCP2	0.443098	0.206	0.1	0.113284	Myeloid
TAP2	0.443992	0.106	0.012	6.90176e-25	Myeloid
SMG1	0.444193	0.406	0.315	1	Myeloid
RPS15	0.444221	0.359	0.188	0.00154482	Myeloid
CREB1	0.444706	0.329	0.234	1	Myeloid
RPL3	0.445253	0.476	0.293	0.00790155	Myeloid
ATR	0.445942	0.329	0.244	1	Myeloid
RPL38	0.446887	0.312	0.169	0.0151209	Myeloid
GABBR1	0.447586	0.118	0.037	0.000885123	Myeloid
WWP2	0.448091	0.294	0.209	1	Myeloid
CBFB	0.44823	0.253	0.175	1	Myeloid
CAPN3	0.448286	0.118	0.037	0.000909265	Myeloid
RREB1	0.448417	0.5	0.4	1	Myeloid
FLVCR2	0.448956	0.118	0.041	0.020346	Myeloid
ARHGEF1	0.449125	0.124	0.034	5.21554e-06	Myeloid
CLASRP	0.449683	0.176	0.085	0.440553	Myeloid
EIF4B	0.449809	0.288	0.202	1	Myeloid
SLC16A1-AS1	0.450593	0.118	0.038	0.00225085	Myeloid
DRAM2	0.45073	0.135	0.045	0.000569849	Myeloid
INKA2	0.451852	0.118	0.068	1	Myeloid
SP3	0.451912	0.353	0.252	1	Myeloid
TBC1D10A	0.452023	0.118	0.037	0.000431291	Myeloid
FOXK2	0.452041	0.276	0.192	1	Myeloid
STIMATE	0.452653	0.124	0.037	0.000122595	Myeloid
ZDHHC14	0.453101	0.224	0.13	1	Myeloid
TMBIM4	0.455237	0.253	0.179	1	Myeloid
PDE4A	0.455488	0.106	0.038	0.0687849	Myeloid
DHRSX	0.456547	0.329	0.226	1	Myeloid
ATP6V0D1	0.456631	0.171	0.076	0.0712652	Myeloid
IFI44	0.457824	0.129	0.047	0.00775735	Myeloid
NSMAF	0.457929	0.229	0.149	1	Myeloid
ANP32A	0.458139	0.153	0.066	0.0960491	Myeloid
CPEB2	0.458465	0.135	0.064	1	Myeloid
AMPD3	0.459447	0.106	0.018	6.59408e-13	Myeloid
CPT1A	0.459581	0.106	0.05	1	Myeloid
GCNT2	0.46173	0.135	0.051	0.018322	Myeloid
CLCN5	0.461839	0.147	0.061	0.0845329	Myeloid
RPL37	0.462187	0.435	0.302	0.674536	Myeloid
NIPBL	0.46268	0.606	0.561	1	Myeloid
PRRC2C	0.463343	0.476	0.378	1	Myeloid
ZBTB46	0.463636	0.206	0.124	1	Myeloid
EEF2	0.46375	0.347	0.218	0.661549	Myeloid
RPS15A	0.463875	0.376	0.202	0.000359892	Myeloid
LACTB	0.464131	0.112	0.031	4.29043e-05	Myeloid
RANBP9	0.464681	0.3	0.216	1	Myeloid
MARF1	0.46476	0.206	0.105	0.35994	Myeloid
TNFRSF14	0.464813	0.1	0.045	1	Myeloid
MT-ND6	0.464967	0.159	0.05	3.29136e-06	Myeloid
RNASEK	0.465602	0.218	0.09	0.000286142	Myeloid
WAPL	0.465779	0.329	0.232	1	Myeloid
PTMA	0.466734	0.524	0.38	0.142499	Myeloid
UBE3C	0.468083	0.318	0.21	1	Myeloid
RPS4X	0.469257	0.488	0.318	0.0270385	Myeloid
AC011933.4	0.470416	0.176	0.069	0.000801029	Myeloid
AIDA	0.470551	0.129	0.047	0.00733226	Myeloid
RPL8	0.47109	0.388	0.213	0.000386518	Myeloid
SYNE3	0.4718	0.112	0.02	2.29181e-13	Myeloid
TBC1D2B	0.473196	0.147	0.082	1	Myeloid
NEK6	0.473645	0.118	0.023	2.543e-12	Myeloid
SCAMP2	0.473937	0.153	0.064	0.0463948	Myeloid
EPS15	0.474226	0.459	0.321	0.387699	Myeloid
FERMT3	0.474376	0.112	0.011	1.31217e-29	Myeloid
GPR155	0.474667	0.159	0.076	0.670208	Myeloid
FAU	0.475388	0.329	0.216	1	Myeloid
ZDHHC7	0.475686	0.135	0.053	0.0368401	Myeloid
MOB1A	0.475704	0.165	0.079	0.828403	Myeloid
RPL29	0.476974	0.318	0.205	1	Myeloid
GPATCH2L	0.47756	0.247	0.174	1	Myeloid
SYMPK	0.478184	0.206	0.103	0.347774	Myeloid
HERC1	0.478912	0.571	0.487	1	Myeloid
ZMYM6	0.479776	0.206	0.115	1	Myeloid
PLEKHM2	0.48011	0.147	0.079	1	Myeloid
GPR132	0.48122	0.147	0.052	0.000539692	Myeloid
TUBB6	0.481413	0.182	0.075	0.00269014	Myeloid
ZNFX1	0.481472	0.194	0.085	0.00723568	Myeloid
KDM2B	0.48157	0.2	0.105	0.991816	Myeloid
JUNB	0.481708	0.353	0.226	0.719574	Myeloid
PCYT1A	0.48251	0.171	0.074	0.0532264	Myeloid
GAK	0.482759	0.182	0.072	0.000628683	Myeloid
CELF1	0.482851	0.453	0.355	1	Myeloid
HK2	0.482922	0.129	0.045	0.0021301	Myeloid
SH3PXD2B	0.48346	0.106	0.056	1	Myeloid
PRKDC	0.483657	0.306	0.232	1	Myeloid
SLC38A6	0.483704	0.171	0.112	1	Myeloid
OTULIN	0.484123	0.165	0.075	0.219767	Myeloid
PCED1B	0.484774	0.182	0.052	1.89501e-09	Myeloid
AP3S2	0.486044	0.229	0.132	1	Myeloid
UBE2K	0.486593	0.441	0.322	1	Myeloid
PRKCD	0.486612	0.147	0.06	0.0419611	Myeloid
OXR1	0.486634	0.271	0.16	1	Myeloid
RPLP2	0.486808	0.371	0.206	0.00176798	Myeloid
ZNF217	0.486907	0.182	0.068	0.000156913	Myeloid
RASSF1	0.48774	0.106	0.031	0.00052712	Myeloid
PDS5B	0.489405	0.312	0.232	1	Myeloid
REX1BD	0.490225	0.153	0.056	0.000540673	Myeloid
CCDC88B	0.490561	0.1	0.005	1.30156e-54	Myeloid
DBI	0.492836	0.153	0.042	3.00307e-08	Myeloid
UBA6	0.492923	0.253	0.16	1	Myeloid
VPS13B	0.493597	0.606	0.507	0.279078	Myeloid
NFIL3	0.493665	0.106	0.023	1.28576e-08	Myeloid
STARD7	0.494034	0.135	0.079	1	Myeloid
TIMP1	0.494798	0.106	0.017	1.09565e-13	Myeloid
RPL10	0.495156	0.559	0.372	0.00533463	Myeloid
RNF216	0.497212	0.353	0.239	1	Myeloid
TIPARP	0.498158	0.206	0.11	1	Myeloid
ALG2	0.498487	0.106	0.03	0.000208531	Myeloid
WNK1	0.499463	0.459	0.313	0.119263	Myeloid
SLC25A3	0.499995	0.188	0.124	1	Myeloid
PAN3	0.501022	0.641	0.534	0.584523	Myeloid
MBOAT1	0.501133	0.206	0.097	0.0356421	Myeloid
GATAD2A	0.501457	0.265	0.169	1	Myeloid
RPL9	0.502013	0.388	0.27	1	Myeloid
CAMSAP1	0.502483	0.171	0.04	4.0201e-13	Myeloid
TRIP12	0.503567	0.518	0.438	1	Myeloid
ZNF652	0.50392	0.306	0.209	1	Myeloid
CEPT1	0.504857	0.235	0.134	1	Myeloid
CDC42	0.506246	0.412	0.252	0.0223355	Myeloid
PSMA1	0.506542	0.182	0.079	0.0124563	Myeloid
CNTLN	0.507134	0.276	0.153	0.209715	Myeloid
LTA4H	0.507499	0.124	0.062	1	Myeloid
OS9	0.508567	0.218	0.099	0.00385436	Myeloid
DUSP22	0.509012	0.129	0.041	9.1392e-05	Myeloid
GALNT7	0.509231	0.194	0.13	1	Myeloid
PIP5K1B	0.509777	0.1	0.016	1.98845e-13	Myeloid
NLRC5	0.51008	0.118	0.02	1.23634e-14	Myeloid
GRAMD4	0.510358	0.135	0.063	1	Myeloid
NCOA1	0.510434	0.506	0.343	0.0351382	Myeloid
ATP6V0B	0.510557	0.147	0.055	0.00299287	Myeloid
GMFG	0.510589	0.1	0.009	4.11922e-30	Myeloid
EEF1B2	0.510877	0.182	0.082	0.0317032	Myeloid
RPL18A	0.511214	0.424	0.212	3.39654e-06	Myeloid
KDM2A	0.511494	0.482	0.386	1	Myeloid
DHX34	0.51151	0.141	0.063	0.581893	Myeloid
NUFIP2	0.511658	0.335	0.206	0.249689	Myeloid
RRP12	0.512018	0.124	0.058	1	Myeloid
CSNK1D	0.512045	0.212	0.132	1	Myeloid
VPS41	0.512328	0.3	0.205	1	Myeloid
USP36	0.512763	0.171	0.09	1	Myeloid
RPL22	0.512788	0.347	0.21	0.09679	Myeloid
RPL23A	0.512818	0.318	0.233	1	Myeloid
AXL	0.513179	0.112	0.026	4.03395e-08	Myeloid
EIF4A1	0.51377	0.306	0.166	0.011705	Myeloid
TCOF1	0.513899	0.1	0.02	4.0999e-09	Myeloid
ZNF100	0.514092	0.176	0.08	0.045629	Myeloid
ZNF846	0.514482	0.218	0.096	0.00240589	Myeloid
ZC3H18	0.514612	0.159	0.076	1	Myeloid
NFE2L2	0.515199	0.512	0.386	1	Myeloid
NFATC1	0.515767	0.165	0.065	0.00366603	Myeloid
CD81	0.516179	0.282	0.189	1	Myeloid
RPS12	0.518165	0.453	0.301	0.284153	Myeloid
CORO1A	0.519585	0.106	0.006	5.99113e-56	Myeloid
KMO	0.519726	0.106	0.007	2.85179e-47	Myeloid
TNK2	0.520263	0.147	0.035	7.59912e-11	Myeloid
GABPB1	0.522627	0.153	0.066	0.0893436	Myeloid
EIF3A	0.522655	0.341	0.21	0.658056	Myeloid
TTC7A	0.523468	0.306	0.207	1	Myeloid
TTC13	0.523804	0.135	0.039	1.49854e-06	Myeloid
CDYL	0.525275	0.294	0.192	1	Myeloid
NBPF14	0.528494	0.1	0.026	3.69723e-05	Myeloid
DENND5A	0.528619	0.259	0.149	0.931485	Myeloid
PPP2R5C	0.528687	0.382	0.302	1	Myeloid
TLN1	0.529171	0.182	0.064	5.03893e-06	Myeloid
USP9X	0.529413	0.476	0.384	1	Myeloid
CNPY3	0.529751	0.124	0.023	5.01155e-14	Myeloid
TAPBP	0.530776	0.218	0.119	0.616269	Myeloid
TAGLN2	0.531688	0.171	0.077	0.0996238	Myeloid
ATP11B	0.531755	0.324	0.206	1	Myeloid
KDM5A	0.532368	0.365	0.223	0.0592815	Myeloid
PI4K2A	0.532511	0.129	0.044	0.00120573	Myeloid
ATP5F1E	0.532632	0.241	0.142	1	Myeloid
SCO2	0.53298	0.1	0.006	5.48524e-48	Myeloid
RPS13	0.533692	0.347	0.172	3.9103e-05	Myeloid
MAPKAPK2	0.534598	0.329	0.192	0.138192	Myeloid
DENND4A	0.535909	0.441	0.381	1	Myeloid
FAR1	0.537236	0.294	0.188	1	Myeloid
CD37	0.537513	0.106	0.009	4.24897e-36	Myeloid
ABL2	0.53856	0.282	0.176	1	Myeloid
ZNF106	0.539073	0.235	0.128	0.208752	Myeloid
RHOB	0.539192	0.188	0.079	0.00259602	Myeloid
RPS6KA1	0.539508	0.135	0.048	0.0027904	Myeloid
LARP4B	0.53954	0.518	0.372	0.167875	Myeloid
INSYN2B	0.539614	0.1	0.013	2.90924e-19	Myeloid
AL390957.1	0.540082	0.1	0.021	2.16767e-08	Myeloid
VAC14	0.541299	0.141	0.053	0.00624024	Myeloid
CLCN7	0.541584	0.141	0.049	0.000602692	Myeloid
[truncated: 20,990 more rows]
