# Supplementary material for: Single-cell analysis reveals the cellular and transcriptional heterogeneity of the normal pediatric thyroid
Source: Front Endocrinol (Lausanne). 2026 Jan 29;17:1748458. doi: 10.3389/fendo.2026.1748458 (PMC12917210; doi:10.3389/fendo.2026.1748458)
Supplement: Supplementary file 3 [file Table2.xlsx]

## Sheet: Sheet1
Table S2: Conserved genes by cluster. Results from Seurat’s “FindConservedGenes” call are shown by cluster (Thyrocyte0-1 are combined). Samples C1 and C3 are combined and are labeled as “control”, sample C2 is labeled as “fna”. Column control_avg_log2FC was used to rank genes for pathway analysis.
Gene	fna_p_val	fna_avg_log2FC	fna_pct.1	fna_pct.2	fna_p_val_adj	control_p_val	control_avg_log2FC	control_pct.1	control_pct.2	control_p_val_adj	max_pval	minimump_p_val	Cluster
LAPTM5	0	-1.64156	0.002	0.271	0	0	-0.845824	0.002	0.124	0	0	0	Thyrocytes
LINC01748	0	-1.64688	0	0.191	0	0	-0.998836	0.001	0.115	0	0	0	Thyrocytes
AC099792.1	0	-1.40067	0.002	0.173	0	0	-1.04778	0.003	0.125	0	0	0	Thyrocytes
LRRC8C	0	-1.20958	0.004	0.176	0	0	-0.954206	0.007	0.152	0	0	0	Thyrocytes
S100A10	0	-1.92927	0.01	0.293	0	0	-1.63759	0.018	0.28	0	0	0	Thyrocytes
PBX1	0	1.76901	0.84	0.248	0	3.56615e-259	1.23407	0.841	0.405	1.0262e-254	3.56615e-259	0	Thyrocytes
RCSD1	0	-1.26886	0.004	0.186	0	0	-0.852737	0.001	0.117	0	0	0	Thyrocytes
C1orf21	0	-1.87403	0.018	0.25	0	0	-1.98933	0.045	0.324	0	0	0	Thyrocytes
NIBAN1	0	-1.69683	0	0.236	0	0	-1.495	0.012	0.182	0	0	0	Thyrocytes
HMCN1	0	-1.88401	0	0.246	0	0	-2.042	0.015	0.297	0	0	0	Thyrocytes
PTPRC	0	-3.88487	0.003	0.442	0	0	-2.11865	0.002	0.141	0	0	0	Thyrocytes
ESRRG	0	2.16948	0.712	0.117	0	0	2.04566	0.734	0.163	0	0	0	Thyrocytes
RYR2	0	2.44226	0.789	0.123	0	0	1.85555	0.74	0.192	0	0	0	Thyrocytes
SNTG2	0	-2.2604	0.029	0.281	0	3.89485e-286	-2.34129	0.068	0.318	1.12078e-281	3.89485e-286	0	Thyrocytes
TPO	0	3.03709	0.735	0.056	0	0	3.09782	0.971	0.288	0	0	0	Thyrocytes
RASGRP3	0	-2.0081	0.008	0.309	0	0	-1.65988	0.011	0.243	0	0	0	Thyrocytes
PELI1	0	-1.35075	0.003	0.2	0	0	-2.37878	0.008	0.327	0	0	0	Thyrocytes
TMSB10	0	-2.717	0.077	0.551	0	0	-1.9167	0.093	0.434	0	0	0	Thyrocytes
PAX8-AS1	0	3.52063	0.874	0.058	0	0	2.51652	0.715	0.095	0	0	0	Thyrocytes
PAX8	0	2.97591	0.922	0.114	0	0	2.4061	0.841	0.198	0	0	0	Thyrocytes
GYPC	0	-0.962568	0.001	0.155	0	0	-0.796942	0.001	0.131	0	0	0	Thyrocytes
LRP1B	0	3.24016	0.975	0.136	0	0	2.49325	0.955	0.273	0	0	0	Thyrocytes
ARHGAP15	0	-3.84272	0.001	0.462	0	0	-2.29326	0.004	0.192	0	0	0	Thyrocytes
PLA2R1	0	2.24036	0.731	0.149	0	5.87953e-236	1.55662	0.688	0.258	1.69189e-231	5.87953e-236	0	Thyrocytes
RAPGEF4	0	-1.30305	0.002	0.171	0	0	-2.06601	0.007	0.298	0	0	0	Thyrocytes
CCDC141	0	-1.25831	0.003	0.182	0	0	-0.962826	0.002	0.124	0	0	0	Thyrocytes
CALCRL	0	-1.89634	0.02	0.276	0	0	-2.04928	0.013	0.294	0	0	0	Thyrocytes
TFPI	0	-3.07828	0.01	0.367	0	0	-2.99893	0.008	0.43	0	0	0	Thyrocytes
STK17B	0	-2.51811	0.009	0.335	0	0	-1.57761	0.007	0.181	0	0	0	Thyrocytes
HECW2	0	-1.64163	0.011	0.237	0	0	-2.30435	0.024	0.38	0	0	0	Thyrocytes
ANKRD44	0	-2.67914	0.078	0.417	0	1.50686e-176	-1.65954	0.063	0.25	4.33615e-172	1.50686e-176	0	Thyrocytes
NRP2	0	-2.23638	0.003	0.295	0	0	-1.69628	0.025	0.275	0	0	0	Thyrocytes
DOCK10	0	-2.29886	0.007	0.31	0	1.52652e-142	-1.33123	0.028	0.15	4.39271e-138	1.52652e-142	0	Thyrocytes
INPP5D	0	-1.71309	0.001	0.258	0	0	-1.03267	0.002	0.139	0	0	0	Thyrocytes
FGD5	0	-1.06611	0.001	0.178	0	0	-1.01424	0.001	0.17	0	0	0	Thyrocytes
PLCL2	0	-1.64907	0.02	0.264	0	0	-1.61325	0.01	0.254	0	0	0	Thyrocytes
TGFBR2	0	-2.70336	0.056	0.523	0	0	-2.5717	0.044	0.53	0	0	0	Thyrocytes
DOCK3	0	2.13144	0.673	0.09	0	0	1.96265	0.735	0.155	0	0	0	Thyrocytes
PHLDB2	0	-1.58289	0.012	0.253	0	0	-1.65795	0.01	0.265	0	0	0	Thyrocytes
STXBP5L	0	2.3187	0.653	0.078	0	0	2.00561	0.672	0.132	0	0	0	Thyrocytes
MBNL1	0	-2.65682	0.442	0.836	0	0	-2.28914	0.454	0.769	0	0	0	Thyrocytes
RBM47	0	2.03976	0.824	0.171	0	0	1.65606	0.772	0.214	0	0	0	Thyrocytes
APBB2	0	1.81491	0.805	0.237	0	1.05254e-253	1.13834	0.858	0.434	3.02879e-249	1.05254e-253	0	Thyrocytes
KDR	0	-0.967498	0.002	0.141	0	0	-1.21738	0.007	0.173	0	0	0	Thyrocytes
IGFBP7	0	-2.96077	0.031	0.416	0	3.32294e-305	-2.48814	0.168	0.505	9.56209e-301	3.32294e-305	0	Thyrocytes
ANTXR2	0	-1.54131	0.018	0.244	0	1.80418e-289	-1.09047	0.014	0.158	5.19171e-285	1.80418e-289	0	Thyrocytes
MAPK10	0	2.02773	0.714	0.115	0	1.7301e-273	1.52429	0.744	0.253	4.97854e-269	1.7301e-273	0	Thyrocytes
MMRN1	0	-2.91134	0.002	0.332	0	0	-2.90481	0.004	0.305	0	0	0	Thyrocytes
UNC5C	0	2.42122	0.838	0.149	0	0	1.64083	0.774	0.252	0	0	0	Thyrocytes
EMCN	0	-1.62457	0	0.213	0	0	-2.22577	0.003	0.325	0	0	0	Thyrocytes
INPP4B	0	-2.47832	0.048	0.376	0	9.41795e-100	-1.52319	0.092	0.25	2.71011e-95	9.41795e-100	0	Thyrocytes
TLL1	0	-1.38248	0	0.14	0	0	-2.06287	0.001	0.213	0	0	0	Thyrocytes
SH3RF1	0	2.02254	0.707	0.149	0	3.42943e-200	1.36572	0.646	0.227	9.86853e-196	3.42943e-200	0	Thyrocytes
SORBS2	0	3.1919	0.981	0.16	0	0	1.68014	0.916	0.379	0	0	0	Thyrocytes
PDE8B	0	2.58124	0.766	0.088	0	0	2.26873	0.879	0.223	0	0	0	Thyrocytes
NR2F1-AS1	0	-1.39173	0.001	0.194	0	0	-1.68139	0.001	0.249	0	0	0	Thyrocytes
NR2F1	0	-1.17658	0	0.176	0	0	-1.20533	0.001	0.173	0	0	0	Thyrocytes
EFNA5	0	-3.06825	0.003	0.312	0	0	-3.0253	0.076	0.357	0	0	0	Thyrocytes
MARCH3	0	-1.42999	0.004	0.217	0	0	-1.7635	0.008	0.254	0	0	0	Thyrocytes
ABLIM3	0	-0.811732	0	0.13	0	0	-1.12854	0	0.183	0	0	0	Thyrocytes
AFAP1L1	0	-1.26636	0.001	0.195	0	0	-1.12438	0.002	0.178	0	0	0	Thyrocytes
ADAM19	0	-1.55092	0.001	0.215	0	0	-0.910846	0.005	0.116	0	0	0	Thyrocytes
EBF1	0	-2.95748	0.001	0.412	0	0	-3.10255	0.004	0.473	0	0	0	Thyrocytes
AC008691.1	0	-1.32241	0.002	0.153	0	0	-0.920908	0.003	0.1	0	0	0	Thyrocytes
SLIT3	0	1.95854	0.793	0.14	0	2.09643e-166	0.780686	0.71	0.279	6.03268e-162	2.09643e-166	0	Thyrocytes
FLT4	0	-1.27888	0	0.2	0	0	-1.16181	0.001	0.187	0	0	0	Thyrocytes
HLA-E	0	-2.32473	0.067	0.513	0	0	-2.00092	0.045	0.404	0	0	0	Thyrocytes
HLA-C	0	-1.80956	0.08	0.412	0	1.67873e-110	-1.04238	0.074	0.229	4.83071e-106	1.67873e-110	0	Thyrocytes
HLA-B	0	-2.26305	0.088	0.52	0	0	-1.7861	0.043	0.317	0	0	0	Thyrocytes
TNXB	0	-1.7464	0.014	0.272	0	0	-1.50213	0.01	0.237	0	0	0	Thyrocytes
KHDRBS2	0	2.79553	0.866	0.169	0	7.95616e-239	1.87463	0.622	0.168	2.28947e-234	7.95616e-239	0	Thyrocytes
BACH2	0	-2.31925	0.044	0.316	0	6.64474e-60	-1.04158	0.092	0.216	1.91209e-55	6.64474e-60	0	Thyrocytes
LAMA4	0	-2.4978	0.002	0.345	0	0	-2.4057	0.003	0.396	0	0	0	Thyrocytes
CEP85L	0	-2.27462	0.086	0.493	0	7.89226e-246	-1.68908	0.12	0.401	2.27108e-241	7.89226e-246	0	Thyrocytes
IYD	0	2.24561	0.744	0.123	0	2.93855e-251	1.71717	0.653	0.181	8.45597e-247	2.93855e-251	0	Thyrocytes
PLEKHG1	0	-1.9818	0.032	0.318	0	0	-2.99746	0.022	0.398	0	0	0	Thyrocytes
IPCEF1	0	2.26363	0.77	0.191	0	0	2.3204	0.863	0.291	0	0	0	Thyrocytes
PDE10A	0	2.29062	0.746	0.13	0	2.08452e-109	1.40845	0.462	0.174	5.99842e-105	2.08452e-109	0	Thyrocytes
FAM126A	0	-1.72668	0.027	0.283	0	0	-1.76178	0.027	0.291	0	0	0	Thyrocytes
CD36	0	-3.20887	0.002	0.325	0	0	-3.57139	0.008	0.373	0	0	0	Thyrocytes
SEMA3A	0	-1.57948	0.004	0.2	0	0	-1.57683	0.003	0.204	0	0	0	Thyrocytes
ZNF804B	0	3.70261	0.98	0.132	0	0	2.50559	0.905	0.284	0	0	0	Thyrocytes
GNG11	0	-1.44219	0.008	0.2	0	0	-1.22635	0.004	0.181	0	0	0	Thyrocytes
RELN	0	-2.38521	0	0.253	0	0	-2.94083	0.003	0.305	0	0	0	Thyrocytes
DGKI	0	2.51272	0.828	0.14	0	5.23926e-273	1.59164	0.715	0.223	1.50765e-268	5.23926e-273	0	Thyrocytes
DPP6	0	2.52685	0.707	0.063	0	0	2.5126	0.9	0.217	0	0	0	Thyrocytes
AC083837.1	0	-1.42454	0.013	0.207	0	0	-1.2433	0.01	0.161	0	0	0	Thyrocytes
SLC26A7	0	3.09275	0.972	0.195	0	0	2.55563	0.963	0.325	0	0	0	Thyrocytes
CPQ	0	1.8954	0.84	0.3	0	3.62365e-305	1.51143	0.853	0.427	1.04274e-300	3.62365e-305	0	Thyrocytes
NCALD	0	-2.10398	0.004	0.278	0	0	-1.97522	0.007	0.307	0	0	0	Thyrocytes
DEPTOR	0	2.15578	0.746	0.195	0	2.10593e-120	1.12632	0.576	0.269	6.06002e-116	2.10593e-120	0	Thyrocytes
TG	0	3.59285	0.997	0.173	0	0	2.6771	0.988	0.404	0	0	0	Thyrocytes
SLA	0	5.29012	0.872	0.018	0	0	3.78432	0.835	0.096	0	0	0	Thyrocytes
DOCK8	0	-2.08517	0.12	0.471	0	2.29143e-123	-1.35506	0.071	0.233	6.59382e-119	2.29143e-123	0	Thyrocytes
CCL21	0	-4.10323	0.004	0.33	0	0	-2.69429	0.005	0.237	0	0	0	Thyrocytes
CNTNAP3B	0	-1.40423	0	0.206	0	0	-1.24252	0.005	0.179	0	0	0	Thyrocytes
PGM5	0	-2.34398	0.005	0.288	0	0	-2.11517	0.004	0.294	0	0	0	Thyrocytes
SH2D3C	0	-1.12985	0	0.168	0	0	-1.0014	0.001	0.149	0	0	0	Thyrocytes
EGFL7	0	-1.43542	0.001	0.221	0	0	-1.32146	0.001	0.199	0	0	0	Thyrocytes
CELF2	0	-2.4595	0.112	0.523	0	0	-2.55017	0.153	0.512	0	0	0	Thyrocytes
MRC1	0	-1.37539	0.003	0.182	0	0	-2.0377	0.002	0.183	0	0	0	Thyrocytes
NEBL	0	2.45788	0.854	0.151	0	0	2.18098	0.842	0.217	0	0	0	Thyrocytes
KIAA1217	0	2.78089	0.911	0.208	0	1.21532e-168	0.927476	0.78	0.398	3.49722e-164	1.21532e-168	0	Thyrocytes
ZEB1	0	-2.21435	0.106	0.494	0	8.17856e-210	-1.6508	0.265	0.561	2.35346e-205	8.17856e-210	0	Thyrocytes
ANK3	0	1.46141	0.885	0.292	0	0	1.96468	0.883	0.271	0	0	0	Thyrocytes
ARID5B	0	-2.48257	0.027	0.442	0	0	-2.42899	0.012	0.382	0	0	0	Thyrocytes
SRGN	0	-1.86114	0.004	0.17	0	0	-1.70543	0.002	0.189	0	0	0	Thyrocytes
PALD1	0	-1.33604	0.001	0.202	0	0	-1.39115	0.001	0.208	0	0	0	Thyrocytes
USP54	0	2.15293	0.72	0.159	0	0	2.15585	0.851	0.238	0	0	0	Thyrocytes
PTPRE	0	-2.63653	0	0.365	0	0	-2.47298	0.005	0.352	0	0	0	Thyrocytes
LYVE1	0	-1.97214	0.005	0.239	0	0	-1.51097	0.002	0.181	0	0	0	Thyrocytes
NAV2	0	2.68039	0.941	0.217	0	0	1.58642	0.876	0.44	0	0	0	Thyrocytes
MPPED2	0	2.31553	0.744	0.103	0	3.93226e-302	1.77376	0.704	0.19	1.13155e-297	3.93226e-302	0	Thyrocytes
MALAT1	0	1.66688	0.994	0.944	0	0	1.42684	0.999	0.984	0	0	0	Thyrocytes
SLCO2B1	0	-1.19284	0.002	0.173	0	0	-1.05032	0.003	0.147	0	0	0	Thyrocytes
ARRB1	0	-0.938547	0.002	0.148	0	0	-0.92919	0.002	0.151	0	0	0	Thyrocytes
ETS1	0	-2.65918	0.026	0.492	0	0	-2.32486	0.028	0.388	0	0	0	Thyrocytes
FLI1	0	-1.97683	0.001	0.353	0	0	-1.69914	0.001	0.273	0	0	0	Thyrocytes
TMTC1	0	-1.90111	0	0.208	0	0	-2.19043	0.011	0.279	0	0	0	Thyrocytes
PCED1B	0	-2.03743	0.023	0.304	0	8.35252e-196	-1.21861	0.041	0.212	2.40352e-191	8.35252e-196	0	Thyrocytes
TUBA1A	0	-1.73685	0.002	0.253	0	0	-1.63413	0.004	0.222	0	0	0	Thyrocytes
PTPRB	0	-1.3894	0.003	0.212	0	0	-1.98596	0.002	0.281	0	0	0	Thyrocytes
NAV3	0	-1.3747	0	0.147	0	0	-1.85349	0.007	0.188	0	0	0	Thyrocytes
SYT1	0	-1.60287	0.003	0.184	0	0	-1.48008	0.006	0.159	0	0	0	Thyrocytes
MGAT4C	0	1.95964	0.888	0.307	0	0	1.8129	0.771	0.221	0	0	0	Thyrocytes
ELK3	0	-2.41593	0.045	0.396	0	0	-1.99044	0.034	0.368	0	0	0	Thyrocytes
RMST	0	3.32934	0.975	0.131	0	0	2.68516	0.98	0.311	0	0	0	Thyrocytes
ANKS1B	0	2.05285	0.792	0.198	0	0	1.53839	0.811	0.311	0	0	0	Thyrocytes
STAB2	0	-1.78605	0.001	0.199	0	0	-1.07919	0.003	0.119	0	0	0	Thyrocytes
CHST11	0	-2.32025	0.067	0.379	0	1.97992e-186	-1.8252	0.066	0.263	5.69741e-182	1.97992e-186	0	Thyrocytes
LHFPL6	0	-2.24473	0.001	0.295	0	0	-3.02745	0.007	0.468	0	0	0	Thyrocytes
KLF12	0	-2.41877	0.031	0.451	0	0	-1.81333	0.038	0.348	0	0	0	Thyrocytes
AL132857.1	0	2.22078	0.604	0.025	0	2.95888e-189	1.541	0.474	0.075	8.51448e-185	2.95888e-189	0	Thyrocytes
PRKCH	0	-2.24728	0.15	0.518	0	0	-2.19957	0.231	0.604	0	0	0	Thyrocytes
RHOJ	0	-2.58479	0	0.317	0	0	-3.37709	0.001	0.404	0	0	0	Thyrocytes
TSHR	0	3.39674	0.965	0.12	0	0	2.70289	0.929	0.24	0	0	0	Thyrocytes
AC007262.2	0	3.17507	0.826	0.037	0	0	2.26969	0.66	0.085	0	0	0	Thyrocytes
SLC25A29	0	2.34093	0.84	0.147	0	3.21423e-263	1.65196	0.643	0.163	9.24926e-259	3.21423e-263	0	Thyrocytes
SNHG14	0	1.48953	0.886	0.451	0	0	1.38283	0.898	0.545	0	0	0	Thyrocytes
ATP10A	0	-1.18006	0.006	0.171	0	0	-1.45496	0.004	0.21	0	0	0	Thyrocytes
MEIS2	0	-1.33697	0.009	0.189	0	0	-1.79682	0.007	0.279	0	0	0	Thyrocytes
STARD9	0	-1.32589	0.01	0.217	0	0	-1.38551	0.007	0.248	0	0	0	Thyrocytes
B2M	0	-2.6956	0.439	0.879	0	0	-2.35692	0.286	0.663	0	0	0	Thyrocytes
LINC01197	0	-1.19173	0.001	0.169	0	0	-1.13232	0.001	0.162	0	0	0	Thyrocytes
AC012409.2	0	-1.0154	0.001	0.139	0	0	-1.09325	0.001	0.16	0	0	0	Thyrocytes
NR2F2-AS1	0	-2.15632	0	0.289	0	0	-2.61624	0.001	0.393	0	0	0	Thyrocytes
PCSK6	0	-1.01495	0.003	0.16	0	0	-0.814756	0.003	0.124	0	0	0	Thyrocytes
CDH13	0	-1.976	0	0.193	0	0	-1.7984	0.005	0.154	0	0	0	Thyrocytes
RPL13	0	-2.27854	0.231	0.692	0	1.36232e-24	-0.764719	0.329	0.432	3.9202e-20	1.36232e-24	0	Thyrocytes
NTN1	0	-1.7019	0.003	0.199	0	0	-1.46761	0.005	0.17	0	0	0	Thyrocytes
GAS7	0	-1.71428	0.003	0.249	0	0	-1.50605	0.003	0.229	0	0	0	Thyrocytes
PECAM1	0	-1.91397	0.004	0.293	0	0	-2.134	0.003	0.342	0	0	0	Thyrocytes
AC005208.1	0	3.44636	0.672	0.017	0	2.82739e-253	2.75377	0.518	0.039	8.13611e-249	2.82739e-253	0	Thyrocytes
KCNJ16	0	2.8397	0.837	0.129	0	0	2.272	0.74	0.177	0	0	0	Thyrocytes
COLEC12	0	-2.64658	0.002	0.319	0	0	-2.21624	0.004	0.309	0	0	0	Thyrocytes
PIEZO2	0	-1.57377	0.002	0.193	0	0	-1.81634	0.004	0.244	0	0	0	Thyrocytes
KANK3	0	-0.959933	0.002	0.151	0	0	-0.914089	0.005	0.147	0	0	0	Thyrocytes
KLF2	0	-1.86179	0.015	0.289	0	0	-2.21951	0.01	0.367	0	0	0	Thyrocytes
RPL28	0	-2.19736	0.13	0.524	0	4.1896e-28	-0.691233	0.19	0.298	1.2056e-23	4.1896e-28	0	Thyrocytes
PLCB1	0	-2.23797	0.043	0.331	0	0	-2.78345	0.035	0.407	0	0	0	Thyrocytes
THBD	0	-1.2766	0.001	0.154	0	0	-0.945082	0.002	0.127	0	0	0	Thyrocytes
PPP1R16B	0	-2.13142	0	0.349	0	0	-1.59473	0.002	0.25	0	0	0	Thyrocytes
TSHZ2	0	-3.22256	0.003	0.423	0	0	-3.77336	0.007	0.553	0	0	0	Thyrocytes
AL109930.1	0	-1.147	0	0.155	0	0	-1.23451	0	0.18	0	0	0	Thyrocytes
ZNF831	0	-1.40296	0.002	0.187	0	0	-0.91873	0.001	0.115	0	0	0	Thyrocytes
RUNX1	0	-2.31808	0.013	0.286	0	1.26204e-166	-1.11152	0.016	0.125	3.63166e-162	1.26204e-166	0	Thyrocytes
ERG	0	-1.71005	0.006	0.246	0	0	-1.94855	0.003	0.294	0	0	0	Thyrocytes
CLDN5	0	-1.64966	0.003	0.228	0	0	-1.98058	0.002	0.256	0	0	0	Thyrocytes
TBX1	0	-1.15121	0	0.177	0	0	-1.02474	0.001	0.161	0	0	0	Thyrocytes
C22orf34	0	-1.39904	0.001	0.215	0	0	-1.18701	0.001	0.181	0	0	0	Thyrocytes
TMSB4X	0	-3.03965	0.068	0.595	0	0	-2.2284	0.047	0.442	0	0	0	Thyrocytes
DIPK2B	0	-1.25502	0.001	0.191	0	0	-1.41697	0.002	0.221	0	0	0	Thyrocytes
KLHL4	0	-1.88667	0	0.22	0	0	-2.15814	0	0.218	0	0	0	Thyrocytes
DIAPH2	0	-1.84067	0.076	0.394	0	0	-2.01764	0.108	0.47	0	0	0	Thyrocytes
DANT2	0	1.83164	0.774	0.22	0	3.1579e-212	1.40799	0.652	0.23	9.08718e-208	3.1579e-212	0	Thyrocytes
MT-ND1	0	-2.01935	0.185	0.694	0	1.08035e-20	-0.721946	0.29	0.386	3.10883e-16	1.08035e-20	0	Thyrocytes
MT-ND2	0	-2.03404	0.229	0.748	0	5.06736e-52	-0.959505	0.289	0.447	1.45818e-47	5.06736e-52	0	Thyrocytes
MT-CO2	0	-1.79608	0.25	0.759	0	0.000161924	-0.458113	0.363	0.397	1	0.000161924	0	Thyrocytes
MT-ND3	0	-1.88012	0.349	0.839	0	6.35428e-20	-0.517869	0.423	0.524	1.82851e-15	6.35428e-20	0	Thyrocytes
MT-ND4	0	-1.89982	0.222	0.765	0	1.70724e-07	-0.433137	0.342	0.396	0.00491274	1.70724e-07	0	Thyrocytes
MT-CYB	0	-1.7107	0.29	0.767	0	3.46194e-12	-0.448494	0.376	0.443	9.96207e-08	3.46194e-12	0	Thyrocytes
DYSF	6.66517e-304	-0.998283	0.001	0.137	1.91797e-299	0	-1.05099	0.006	0.168	0	6.66517e-304	0	Thyrocytes
RAMP2	5.45206e-303	-1.02245	0.001	0.131	1.56889e-298	0	-0.749903	0.001	0.111	0	5.45206e-303	0	Thyrocytes
CHRDL1	3.22912e-302	-0.974779	0.002	0.145	9.29212e-298	0	-0.664388	0.002	0.104	0	3.22912e-302	0	Thyrocytes
PLXND1	1.97065e-301	-0.914896	0.004	0.154	5.67074e-297	0	-0.954916	0.003	0.15	0	1.97065e-301	0	Thyrocytes
GIMAP8	5.18187e-301	-0.821916	0	0.126	1.49114e-296	0	-0.684082	0.001	0.115	0	5.18187e-301	0	Thyrocytes
ARHGEF6	4.60155e-299	-1.05925	0.004	0.151	1.32414e-294	0	-0.752834	0.004	0.115	0	4.60155e-299	0	Thyrocytes
SNCAIP	1.37747e-297	-0.988961	0.001	0.131	3.9638e-293	0	-1.76386	0	0.2	0	1.37747e-297	0	Thyrocytes
AL357507.1	1.34991e-295	-2.04328	0.001	0.133	3.8845e-291	0	-3.22123	0.002	0.218	0	1.34991e-295	0	Thyrocytes
APOLD1	3.31856e-294	-1.21695	0.005	0.16	9.54949e-290	0	-2.65292	0.017	0.389	0	3.31856e-294	0	Thyrocytes
PDGFD	5.78004e-294	-1.2979	0.001	0.132	1.66326e-289	0	-2.17717	0.002	0.209	0	5.78004e-294	0	Thyrocytes
NR2F2	5.97369e-292	-1.37232	0.02	0.226	1.71899e-287	0	-1.13497	0.015	0.184	0	5.97369e-292	0	Thyrocytes
LDB2	4.1999e-291	-3.37879	0.109	0.428	1.20856e-286	0	-3.50471	0.155	0.627	0	4.1999e-291	0	Thyrocytes
PODXL	1.13766e-287	-1.50029	0.016	0.21	3.27373e-283	0	-1.4699	0.012	0.231	0	1.13766e-287	0	Thyrocytes
RAPGEF5	2.50284e-286	-1.59951	0.015	0.204	7.20217e-282	0	-1.81039	0.021	0.263	0	2.50284e-286	0	Thyrocytes
COL6A2	5.91251e-285	-1.33263	0.012	0.191	1.70138e-280	0	-1.60336	0.002	0.246	0	5.91251e-285	0	Thyrocytes
GUCY1A1	2.03156e-284	-1.08773	0.001	0.125	5.84603e-280	0	-1.20117	0.001	0.133	0	2.03156e-284	0	Thyrocytes
CASP4	6.33742e-284	-0.828024	0.002	0.137	1.82366e-279	0	-0.640502	0	0.104	0	6.33742e-284	0	Thyrocytes
IGF1	9.1527e-284	-1.49302	0.014	0.196	2.63378e-279	0	-1.11711	0.002	0.144	0	9.1527e-284	0	Thyrocytes
MEOX2	1.32876e-282	-1.03612	0	0.118	3.82363e-278	0	-1.15209	0	0.123	0	1.32876e-282	0	Thyrocytes
PTCSC2	3.54725e-281	2.05472	0.616	0.079	1.02076e-276	0	1.95864	0.754	0.186	0	3.54725e-281	0	Thyrocytes
KCTD12	1.58482e-277	-0.928916	0.003	0.138	4.56047e-273	0	-0.861047	0.004	0.124	0	1.58482e-277	0	Thyrocytes
ECSCR	3.75505e-271	-1.01398	0.007	0.162	1.08055e-266	0	-0.65337	0.001	0.109	0	3.75505e-271	0	Thyrocytes
GRB10	5.22856e-266	-1.51821	0.016	0.197	1.50457e-261	0	-2.71299	0.016	0.354	0	5.22856e-266	0	Thyrocytes
IRAK3	1.72534e-265	-0.87569	0.002	0.127	4.96483e-261	0	-2.17079	0.003	0.386	0	1.72534e-265	0	Thyrocytes
SCN3A	2.20861e-264	-0.900267	0.001	0.116	6.35549e-260	0	-1.14664	0.001	0.138	0	2.20861e-264	0	Thyrocytes
SORBS1	1.56711e-263	-1.24702	0.01	0.17	4.5095e-259	0	-2.90701	0.013	0.408	0	1.56711e-263	0	Thyrocytes
NID1	1.20795e-258	-0.873734	0.001	0.118	3.47599e-254	0	-1.24343	0.002	0.192	0	1.20795e-258	0	Thyrocytes
TNFRSF11A	1.4399e-254	-0.926787	0.006	0.145	4.14345e-250	0	-0.643242	0.002	0.102	0	1.4399e-254	0	Thyrocytes
MYCT1	6.29404e-253	-0.786312	0.001	0.11	1.81117e-248	0	-0.828588	0.001	0.133	0	6.29404e-253	0	Thyrocytes
SRGAP2	4.72469e-252	-1.05232	0.016	0.193	1.35958e-247	0	-1.5433	0.024	0.268	0	4.72469e-252	0	Thyrocytes
HIF3A	6.10386e-246	-0.699054	0.001	0.108	1.75645e-241	0	-1.11385	0.001	0.168	0	6.10386e-246	0	Thyrocytes
A2M	7.91208e-246	-1.32195	0.017	0.191	2.27678e-241	0	-1.4434	0.017	0.223	0	7.91208e-246	0	Thyrocytes
LINC01117	1.30959e-240	-0.798693	0.001	0.109	3.76847e-236	0	-0.928776	0.003	0.118	0	1.30959e-240	0	Thyrocytes
STOM	1.83671e-239	-1.24917	0.025	0.219	5.28532e-235	0	-1.56787	0.037	0.298	0	1.83671e-239	0	Thyrocytes
DOCK4	2.90017e-235	-2.13891	0.074	0.337	8.34553e-231	0	-2.54754	0.089	0.504	0	2.90017e-235	0	Thyrocytes
NFASC	4.76103e-234	-0.757961	0.002	0.114	1.37003e-229	0	-0.815652	0.001	0.12	0	4.76103e-234	0	Thyrocytes
IFI16	2.27743e-230	-1.48866	0.044	0.267	6.55352e-226	0	-1.1846	0.019	0.214	0	2.27743e-230	0	Thyrocytes
SH3RF3	3.22148e-226	-1.20968	0.012	0.162	9.27012e-222	0	-1.99939	0.029	0.325	0	3.22148e-226	0	Thyrocytes
KLHL29	7.87068e-223	-0.857502	0.004	0.12	2.26487e-218	0	-1.23104	0.007	0.166	0	7.87068e-223	0	Thyrocytes
MSRB3	5.34659e-222	-1.49187	0.038	0.248	1.53853e-217	0	-1.62396	0.045	0.323	0	5.34659e-222	0	Thyrocytes
DPYSL2	1.78472e-216	-1.04244	0.016	0.173	5.1357e-212	0	-1.46211	0.007	0.258	0	1.78472e-216	0	Thyrocytes
SHANK3	3.10552e-214	-0.875531	0.009	0.144	8.93643e-210	0	-1.4787	0.008	0.235	0	3.10552e-214	0	Thyrocytes
STK32B	3.85145e-211	-1.12452	0.008	0.137	1.10829e-206	0	-1.5787	0.005	0.189	0	3.85145e-211	0	Thyrocytes
DENND2A	1.8224e-207	-1.06937	0.013	0.157	5.24413e-203	0	-1.2596	0.011	0.194	0	1.8224e-207	0	Thyrocytes
PREX1	4.30773e-205	-1.35006	0.021	0.185	1.23959e-200	0	-1.26292	0.017	0.178	0	4.30773e-205	0	Thyrocytes
AUTS2	5.67505e-204	-2.15382	0.211	0.508	1.63305e-199	0	-2.38044	0.224	0.629	0	5.67505e-204	0	Thyrocytes
RNF152	1.4897e-202	-1.11784	0.011	0.148	4.28677e-198	0	-1.32054	0.01	0.187	0	1.4897e-202	0	Thyrocytes
ADAMTS12	9.37353e-200	-0.824352	0.006	0.124	2.69733e-195	0	-1.2786	0.006	0.185	0	9.37353e-200	0	Thyrocytes
AC105450.1	1.61304e-199	2.88771	0.428	0.005	4.64168e-195	0	4.19901	0.773	0.072	0	1.61304e-199	0	Thyrocytes
TRIM22	2.46372e-199	-1.03749	0.012	0.151	7.08961e-195	0	-0.87564	0.01	0.146	0	2.46372e-199	0	Thyrocytes
CDK17	1.13905e-197	-1.62414	0.132	0.411	3.27774e-193	0	-2.28365	0.11	0.482	0	1.13905e-197	0	Thyrocytes
SLC2A3	1.31179e-196	-1.66547	0.036	0.228	3.77479e-192	0	-1.7864	0.029	0.256	0	1.31179e-196	0	Thyrocytes
FGL2	5.17235e-194	-0.99376	0.013	0.15	1.4884e-189	0	-1.11816	0.007	0.143	0	5.17235e-194	0	Thyrocytes
ASAP1	2.38436e-190	-1.91009	0.245	0.525	6.86123e-186	0	-2.18943	0.231	0.587	0	2.38436e-190	0	Thyrocytes
NOTCH1	1.74729e-189	-0.825795	0.008	0.126	5.028e-185	0	-0.654941	0.005	0.114	0	1.74729e-189	0	Thyrocytes
TOX2	3.12207e-189	-0.983072	0.007	0.124	8.98407e-185	0	-0.840281	0.002	0.107	0	3.12207e-189	0	Thyrocytes
HLA-DRB1	3.47242e-185	-1.2683	0.011	0.137	9.99224e-181	0	-1.14019	0.007	0.129	0	3.47242e-185	0	Thyrocytes
TEK	4.00679e-185	-0.942606	0.01	0.137	1.15299e-180	0	-1.04212	0.006	0.154	0	4.00679e-185	0	Thyrocytes
ZNF521	1.53609e-180	-2.19578	0.104	0.348	4.42026e-176	0	-2.17309	0.094	0.384	0	1.53609e-180	0	Thyrocytes
PDE4B	7.89456e-179	-1.67691	0.102	0.35	2.27174e-174	0	-1.68353	0.031	0.255	0	7.89456e-179	0	Thyrocytes
AHCYL2	3.57383e-176	1.26534	0.64	0.228	1.02841e-171	0	1.74142	0.849	0.318	0	3.57383e-176	0	Thyrocytes
CCSER1	8.61299e-176	1.1899	0.607	0.175	2.47847e-171	0	1.80732	0.729	0.2	0	8.61299e-176	0	Thyrocytes
EPB41L2	5.80849e-174	-1.78243	0.135	0.39	1.67145e-169	0	-2.5179	0.12	0.553	0	5.80849e-174	0	Thyrocytes
MAP1B	1.53168e-167	-0.859579	0.006	0.109	4.40757e-163	0	-1.37783	0.006	0.177	0	1.53168e-167	0	Thyrocytes
KALRN	1.82192e-166	-2.51235	0.114	0.348	5.24275e-162	0	-2.65682	0.146	0.47	0	1.82192e-166	0	Thyrocytes
NHSL1	5.92877e-153	-1.31069	0.05	0.234	1.70606e-148	0	-2.11352	0.049	0.351	0	5.92877e-153	0	Thyrocytes
MAN1A1	7.61157e-153	-1.49712	0.116	0.351	2.19031e-148	0	-2.36131	0.095	0.476	0	7.61157e-153	0	Thyrocytes
SAMHD1	1.55632e-147	-1.28965	0.031	0.182	4.47845e-143	0	-1.82929	0.023	0.302	0	1.55632e-147	0	Thyrocytes
CLIC4	6.0246e-144	-0.81565	0.012	0.122	1.73364e-139	0	-1.7888	0.021	0.23	0	6.0246e-144	0	Thyrocytes
VAV3	2.85725e-138	-1.65588	0.236	0.478	8.22201e-134	0	-2.5896	0.11	0.522	0	2.85725e-138	0	Thyrocytes
FBXL7	4.93983e-131	-2.22806	0.15	0.371	1.42149e-126	0	-3.103	0.104	0.592	0	4.93983e-131	0	Thyrocytes
COL3A1	5.29331e-129	-1.75701	0.009	0.101	1.5232e-124	0	-1.49991	0.004	0.128	0	5.29331e-129	0	Thyrocytes
DPYSL3	6.50543e-129	-1.41038	0.081	0.275	1.872e-124	0	-2.06608	0.031	0.363	0	6.50543e-129	0	Thyrocytes
ZDHHC14	2.6705e-123	-1.64309	0.138	0.352	7.68464e-119	0	-2.49256	0.09	0.466	0	2.6705e-123	0	Thyrocytes
FN1	2.3363e-120	-1.51867	0.062	0.229	6.72295e-116	0	-1.85585	0.017	0.236	0	2.3363e-120	0	Thyrocytes
PLD1	1.00584e-108	-1.19804	0.055	0.209	2.89441e-104	0	-1.60681	0.023	0.265	0	1.00584e-108	0	Thyrocytes
TIMP2	2.78528e-104	-1.17291	0.082	0.253	8.01493e-100	0	-1.26156	0.028	0.26	0	2.78528e-104	0	Thyrocytes
TCF4	8.64759e-103	-1.94868	0.349	0.529	2.48843e-98	0	-2.73443	0.327	0.681	0	8.64759e-103	0	Thyrocytes
CFH	6.16499e-85	-1.49914	0.073	0.22	1.77404e-80	0	-2.25327	0.039	0.3	0	6.16499e-85	0	Thyrocytes
FILIP1	2.23509e-78	-0.805438	0.024	0.119	6.43169e-74	0	-1.69471	0.022	0.236	0	2.23509e-78	0	Thyrocytes
DLC1	7.51875e-74	-1.8353	0.13	0.289	2.16359e-69	0	-2.50608	0.158	0.5	0	7.51875e-74	0	Thyrocytes
RASAL2	4.50705e-68	-1.28476	0.144	0.301	1.29695e-63	0	-2.58273	0.157	0.538	0	4.50705e-68	0	Thyrocytes
PRSS23	2.41837e-65	-0.935963	0.057	0.174	6.9591e-61	0	-1.69874	0.047	0.332	0	2.41837e-65	0	Thyrocytes
SPARCL1	7.51115e-59	-1.20217	0.025	0.105	2.16141e-54	0	-2.77579	0.016	0.33	0	7.51115e-59	0	Thyrocytes
PLPP1	8.4005e-27	-1.11851	0.173	0.268	2.41733e-22	0	-3.5118	0.215	0.563	0	8.4005e-27	0	Thyrocytes
WDR72	5.98565e-307	2.01562	0.677	0.115	1.72243e-302	1.02236e-247	1.63932	0.614	0.143	2.94196e-243	1.02236e-247	1.19713e-306	Thyrocytes
AL589693.1	8.05305e-286	1.75247	0.791	0.272	2.31735e-281	3.04028e-306	1.62204	0.829	0.325	8.7487e-302	8.05305e-286	6.08055e-306	Thyrocytes
AL022068.1	9.23847e-306	2.56614	0.65	0.078	2.65846e-301	1.80108e-303	2.22378	0.695	0.173	5.18279e-299	1.80108e-303	1.84769e-305	Thyrocytes
MT-ATP6	1.10347e-301	-1.67126	0.333	0.805	3.17534e-297	6.18141e-15	-0.537491	0.426	0.501	1.77876e-10	6.18141e-15	2.20694e-301	Thyrocytes
HLA-A	1.52131e-300	-2.03055	0.204	0.579	4.37772e-296	8.52251e-128	-1.215	0.143	0.353	2.45244e-123	8.52251e-128	3.04262e-300	Thyrocytes
KLF4	2.62187e-74	-0.746172	0.03	0.13	7.54468e-70	3.60094e-297	-1.37348	0.056	0.3	1.03621e-292	2.62187e-74	7.20188e-297	Thyrocytes
PTCSC3	1.21262e-295	2.168	0.617	0.065	3.48943e-291	3.47912e-215	1.84214	0.514	0.083	1.00115e-210	3.47912e-215	2.42524e-295	Thyrocytes
HSPG2	2.53551e-30	-0.781364	0.11	0.204	7.29617e-26	1.31119e-295	-1.61343	0.06	0.306	3.77308e-291	2.53551e-30	2.62238e-295	Thyrocytes
FHIT	1.65347e-295	1.61982	0.852	0.365	4.75804e-291	2.92208e-286	1.48338	0.847	0.402	8.40856e-282	2.92208e-286	3.30695e-295	Thyrocytes
LMCD1	5.50893e-127	-0.979444	0.014	0.122	1.58525e-122	2.42174e-292	-1.19709	0.02	0.182	6.96879e-288	5.50893e-127	4.84347e-292	Thyrocytes
WDR49	1.33427e-142	-0.657159	0.007	0.1	3.8395e-138	2.54827e-290	-0.76934	0.005	0.104	7.33291e-286	1.33427e-142	5.09654e-290	Thyrocytes
GRIP1	3.82281e-289	2.22478	0.632	0.089	1.10005e-284	7.70808e-176	1.53913	0.515	0.124	2.21808e-171	7.70808e-176	7.64562e-289	Thyrocytes
DLG2	1.44286e-288	1.51422	0.875	0.359	4.15196e-284	2.11682e-255	1.24103	0.916	0.597	6.09136e-251	2.11682e-255	2.88571e-288	Thyrocytes
SLC9A9	1.45471e-286	-2.07906	0.105	0.431	4.18608e-282	4.28759e-263	-1.58027	0.072	0.321	1.2338e-258	4.28759e-263	2.90943e-286	Thyrocytes
WWOX	1.7831e-285	1.39542	0.923	0.519	5.13104e-281	3.14331e-267	1.22981	0.925	0.587	9.04519e-263	3.14331e-267	3.56619e-285	Thyrocytes
LINC01725	2.33321e-283	2.07798	0.635	0.1	6.71405e-279	2.89291e-258	1.82807	0.614	0.13	8.32463e-254	2.89291e-258	4.66642e-283	Thyrocytes
ARHGAP26	1.21251e-167	-1.81007	0.183	0.449	3.48911e-163	1.03945e-281	-2.24944	0.359	0.679	2.99112e-277	1.21251e-167	2.0789e-281	Thyrocytes
PEAK1	2.1061e-137	-1.57459	0.126	0.348	6.06052e-133	8.51928e-281	-1.86012	0.158	0.478	2.45151e-276	2.1061e-137	1.70386e-280	Thyrocytes
TIMP1	3.55096e-279	-1.02521	0.005	0.151	1.02183e-274	2.3591e-280	-0.840668	0.008	0.125	6.78855e-276	3.55096e-279	4.7182e-280	Thyrocytes
ZNF385D	2.80774e-158	-1.22661	0.01	0.122	8.07954e-154	1.24952e-279	-1.88752	0.017	0.164	3.59563e-275	2.80774e-158	2.49905e-279	Thyrocytes
TENM4	1.85325e-129	1.2862	0.381	0.057	5.3329e-125	2.65343e-276	1.6148	0.691	0.183	7.6355e-272	1.85325e-129	5.30685e-276	Thyrocytes
ERBB4	2.69818e-276	2.08522	0.648	0.122	7.76428e-272	2.26109e-230	1.59764	0.65	0.2	6.5065e-226	2.26109e-230	5.39636e-276	Thyrocytes
MGP	3.20142e-100	-2.17532	0.119	0.304	9.2124e-96	3.41001e-276	-2.47709	0.077	0.335	9.81264e-272	3.20142e-100	6.82002e-276	Thyrocytes
BMPR1A	8.2279e-276	1.80652	0.677	0.145	2.36766e-271	2.83421e-182	1.30093	0.616	0.212	8.15573e-178	2.83421e-182	1.64558e-275	Thyrocytes
AF305872.2	1.29091e-275	1.93503	0.606	0.077	3.71472e-271	1.54628e-214	1.70528	0.537	0.101	4.44958e-210	1.54628e-214	2.58182e-275	Thyrocytes
AC007319.1	1.80311e-123	-1.54439	0.075	0.262	5.18863e-119	3.1597e-275	-1.61358	0.048	0.267	9.09235e-271	1.80311e-123	6.3194e-275	Thyrocytes
RPL32	8.6154e-275	-2.15325	0.182	0.57	2.47917e-270	1.51428e-21	-0.614643	0.239	0.336	4.3575e-17	1.51428e-21	1.72308e-274	Thyrocytes
SLC26A4	1.29465e-274	1.98905	0.715	0.203	3.72549e-270	2.15349e-164	1.33578	0.579	0.198	6.19689e-160	2.15349e-164	2.5893e-274	Thyrocytes
LRRC4C	6.63809e-61	0.966251	0.23	0.043	1.91018e-56	6.29891e-272	1.90358	0.662	0.167	1.81257e-267	6.63809e-61	1.25978e-271	Thyrocytes
DST	1.12857e-126	-1.71269	0.155	0.372	3.24756e-122	4.77848e-270	-2.03541	0.179	0.494	1.37506e-265	1.12857e-126	9.55697e-270	Thyrocytes
CTNND1	1.54653e-266	1.40066	0.856	0.429	4.4503e-262	2.94578e-204	1.13809	0.842	0.507	8.47676e-200	2.94578e-204	3.09306e-266	Thyrocytes
NR6A1	9.81508e-266	1.58008	0.72	0.204	2.82439e-261	2.34687e-233	1.42494	0.693	0.25	6.75337e-229	2.34687e-233	1.96302e-265	Thyrocytes
RBMS3	4.84051e-265	1.1971	0.943	0.503	1.3929e-260	0.407506	-0.373087	0.911	0.764	1	0.407506	9.68102e-265	Thyrocytes
NR4A1	7.72182e-264	1.74667	0.722	0.214	2.22203e-259	1.37222e-70	0.583042	0.667	0.408	3.94869e-66	1.37222e-70	1.54436e-263	Thyrocytes
TBC1D9	7.99083e-187	-1.11617	0.018	0.165	2.29944e-182	6.71609e-263	-1.0292	0.025	0.193	1.93262e-258	7.99083e-187	1.34322e-262	Thyrocytes
ID4	8.11795e-263	1.48546	0.75	0.23	2.33602e-258	3.24474e-147	1.0645	0.587	0.221	9.33708e-143	3.24474e-147	1.62359e-262	Thyrocytes
TFCP2L1	7.50146e-58	0.742604	0.188	0.02	2.15862e-53	5.89726e-262	1.98066	0.613	0.125	1.697e-257	7.50146e-58	1.17945e-261	Thyrocytes
SFTA3	1.42093e-260	1.84586	0.568	0.057	4.08888e-256	1.5597e-196	1.49526	0.501	0.092	4.4882e-192	1.5597e-196	2.84187e-260	Thyrocytes
SESTD1	1.09232e-60	-0.854758	0.067	0.187	3.14327e-56	2.90498e-260	-1.23785	0.044	0.251	8.35936e-256	1.09232e-60	5.80995e-260	Thyrocytes
RPS15	1.56079e-259	-1.80712	0.142	0.499	4.49134e-255	1.2204e-32	-0.616061	0.184	0.302	3.51182e-28	1.2204e-32	3.12159e-259	Thyrocytes
PITPNC1	1.61501e-161	-1.89342	0.16	0.418	4.64734e-157	1.01937e-258	-2.60262	0.121	0.405	2.93334e-254	1.61501e-161	2.03874e-258	Thyrocytes
ABCG1	1.16296e-151	-0.761595	0.013	0.131	3.34653e-147	2.94973e-257	-0.941489	0.015	0.15	8.48814e-253	1.16296e-151	5.89946e-257	Thyrocytes
TMEM178B	2.68508e-169	1.65002	0.456	0.068	7.7266e-165	1.436e-256	1.7271	0.627	0.136	4.13224e-252	2.68508e-169	2.87201e-256	Thyrocytes
MTSS1	2.25615e-202	-1.34528	0.029	0.209	6.49229e-198	4.61187e-256	-1.31982	0.031	0.21	1.32711e-251	2.25615e-202	9.22374e-256	Thyrocytes
TSPAN18	4.56457e-77	-0.932576	0.047	0.167	1.3135e-72	2.42176e-255	-0.897107	0.013	0.139	6.96885e-251	4.56457e-77	4.84351e-255	Thyrocytes
COL4A1	1.19674e-08	-0.519949	0.191	0.242	0.000344375	3.47729e-255	-1.9473	0.123	0.415	1.00062e-250	1.19674e-08	6.95457e-255	Thyrocytes
ATP1B1	1.95362e-254	1.79048	0.626	0.123	5.62174e-250	4.6782e-215	1.59707	0.606	0.165	1.3462e-210	4.6782e-215	3.90724e-254	Thyrocytes
MTUS1	1.14049e-68	-1.2137	0.106	0.251	3.28189e-64	2.91276e-253	-1.85787	0.115	0.392	8.38175e-249	1.14049e-68	5.82552e-253	Thyrocytes
FRMD6	3.97297e-253	-1.30156	0.016	0.191	1.14326e-248	4.96559e-108	-0.933641	0.033	0.146	1.4289e-103	4.96559e-108	7.94594e-253	Thyrocytes
VEGFA	4.43402e-242	1.60321	0.563	0.07	1.27593e-237	2.85018e-252	1.52208	0.61	0.122	8.20167e-248	4.43402e-242	5.70036e-252	Thyrocytes
ITPKB	3.19634e-252	-1.45318	0.036	0.259	9.19779e-248	1.9965e-231	-1.13117	0.027	0.185	5.74514e-227	1.9965e-231	6.39268e-252	Thyrocytes
AKAP12	5.60852e-174	-1.85543	0.061	0.268	1.61391e-169	1.06322e-251	-2.66791	0.138	0.426	3.05952e-247	5.60852e-174	2.12644e-251	Thyrocytes
ADAMTSL3	3.03973e-250	-1.36686	0.019	0.202	8.74712e-246	6.39594e-229	-1.45706	0.035	0.21	1.84049e-224	6.39594e-229	6.07946e-250	Thyrocytes
ATP8A1	1.11427e-79	0.548342	0.656	0.343	3.20642e-75	3.48472e-250	1.41181	0.727	0.264	1.00276e-245	1.11427e-79	6.96943e-250	Thyrocytes
SLC8A1	1.66689e-81	-1.5782	0.016	0.1	4.79664e-77	1.06129e-249	-1.74082	0.007	0.109	3.05398e-245	1.66689e-81	2.12259e-249	Thyrocytes
CAVIN2	7.15789e-95	-1.27156	0.066	0.216	2.05976e-90	4.30588e-249	-1.94164	0.104	0.373	1.23906e-244	7.15789e-95	8.61177e-249	Thyrocytes
MARCKS	1.0686e-153	-1.23043	0.044	0.219	3.07499e-149	4.20762e-248	-0.998442	0.025	0.186	1.21079e-243	1.0686e-153	8.41525e-248	Thyrocytes
SLC9C1	2.41169e-247	2.14124	0.546	0.052	6.93988e-243	6.28165e-67	0.942176	0.247	0.055	1.80761e-62	6.28165e-67	4.82338e-247	Thyrocytes
NFATC1	4.03702e-132	-1.18232	0.05	0.218	1.16169e-127	1.60684e-246	-1.19791	0.05	0.261	4.62385e-242	4.03702e-132	3.21369e-246	Thyrocytes
COL23A1	6.97088e-170	1.51455	0.531	0.138	2.00594e-165	6.446e-246	1.70541	0.616	0.145	1.8549e-241	6.97088e-170	1.2892e-245	Thyrocytes
TM4SF1	9.70145e-230	-1.22886	0.017	0.184	2.79169e-225	1.04508e-245	-0.897966	0.014	0.144	3.00733e-241	9.70145e-230	2.09017e-245	Thyrocytes
GLIS3	2.57548e-245	1.41992	0.813	0.328	7.41121e-241	5.74975e-168	0.950465	0.832	0.46	1.65455e-163	5.74975e-168	5.15096e-245	Thyrocytes
TACC1	2.4638e-77	-1.201	0.196	0.374	7.08982e-73	6.30654e-245	-2.39588	0.312	0.634	1.81477e-240	2.4638e-77	1.26131e-244	Thyrocytes
GSN	5.5118e-35	-1.61525	0.107	0.206	1.58608e-30	1.95609e-244	-2.42925	0.12	0.395	5.62883e-240	5.5118e-35	3.91217e-244	Thyrocytes
PDE4D	1.8782e-85	-1.69048	0.356	0.523	5.4047e-81	1.47055e-243	-2.37191	0.203	0.507	4.23164e-239	1.8782e-85	2.94109e-243	Thyrocytes
VMP1	6.04897e-122	1.11602	0.729	0.432	1.74065e-117	2.63416e-243	1.73822	0.769	0.334	7.58005e-239	6.04897e-122	5.26832e-243	Thyrocytes
ARL4A	2.52834e-115	-0.937964	0.027	0.151	7.27556e-111	3.59948e-243	-1.08867	0.018	0.16	1.03579e-238	2.52834e-115	7.19897e-243	Thyrocytes
KCNQ1OT1	2.0715e-242	2.03716	0.58	0.096	5.96094e-238	7.44877e-130	1.32366	0.476	0.159	2.14346e-125	7.44877e-130	4.14299e-242	Thyrocytes
RPS19	3.44063e-242	-2.06531	0.227	0.593	9.90075e-238	6.17867e-13	-0.538433	0.243	0.315	1.77798e-08	6.17867e-13	6.88126e-242	Thyrocytes
LMO7	2.04293e-209	1.58882	0.587	0.145	5.87874e-205	8.95616e-242	1.54215	0.655	0.2	2.57722e-237	2.04293e-209	1.79123e-241	Thyrocytes
LINC01885	6.04971e-241	2.03393	0.533	0.042	1.74087e-236	1.15819e-39	0.724262	0.145	0.026	3.33282e-35	1.15819e-39	1.20994e-240	Thyrocytes
SULF2	1.6125e-159	-1.03275	0.029	0.185	4.64014e-155	1.98718e-240	-1.01101	0.025	0.183	5.71831e-236	1.6125e-159	3.97436e-240	Thyrocytes
SCN3B	4.30477e-240	-0.798057	0.003	0.122	1.23874e-235	6.68662e-235	-0.687531	0.006	0.101	1.92414e-230	6.68662e-235	8.60954e-240	Thyrocytes
SLC38A2	5.48273e-151	-1.4515	0.105	0.332	1.57771e-146	1.54885e-238	-1.91712	0.149	0.436	4.45698e-234	5.48273e-151	3.09771e-238	Thyrocytes
RBMS1	1.30871e-74	-1.23615	0.266	0.439	3.76593e-70	2.46354e-237	-1.73973	0.244	0.556	7.08909e-233	1.30871e-74	4.92708e-237	Thyrocytes
ELN	4.08797e-53	-0.594539	0.029	0.111	1.17635e-48	3.54339e-237	-1.11558	0.017	0.154	1.01965e-232	4.08797e-53	7.08678e-237	Thyrocytes
ITGA1	2.10924e-64	-1.25253	0.13	0.28	6.06955e-60	1.1692e-235	-1.76373	0.123	0.396	3.3645e-231	2.10924e-64	2.33841e-235	Thyrocytes
RPL13A	1.26236e-235	-1.76178	0.214	0.579	3.63258e-231	1.60395e-16	-0.601623	0.275	0.356	4.61552e-12	1.60395e-16	2.52473e-235	Thyrocytes
CNTN5	7.97351e-171	1.89611	0.442	0.054	2.29446e-166	2.10595e-235	1.80252	0.626	0.168	6.06009e-231	7.97351e-171	4.21191e-235	Thyrocytes
LINC02147	2.38486e-235	-2.72993	0.066	0.318	6.86266e-231	1.18383e-149	-2.70731	0.141	0.353	3.40658e-145	1.18383e-149	4.76971e-235	Thyrocytes
UST	1.35029e-234	1.35441	0.771	0.278	3.88559e-230	1.55571e-164	0.791739	0.711	0.292	4.47671e-160	1.55571e-164	2.70057e-234	Thyrocytes
AHNAK	1.50149e-233	-1.82221	0.119	0.413	4.32069e-229	2.50769e-134	-1.21481	0.166	0.394	7.21614e-130	2.50769e-134	3.00298e-233	Thyrocytes
PALLD	5.91284e-233	1.40193	0.713	0.235	1.70148e-228	8.50849e-150	0.868304	0.742	0.367	2.4484e-145	8.50849e-150	1.18257e-232	Thyrocytes
VOPP1	2.92575e-232	-1.34674	0.034	0.242	8.41914e-228	7.01868e-77	-0.665407	0.046	0.154	2.01969e-72	7.01868e-77	5.8515e-232	Thyrocytes
CD99	1.9238e-153	-1.25978	0.062	0.258	5.53593e-149	4.9388e-232	-1.14495	0.042	0.233	1.42119e-227	1.9238e-153	9.8776e-232	Thyrocytes
CCDC102B	4.65015e-130	-1.58941	0.068	0.251	1.33813e-125	1.42529e-231	-1.60536	0.041	0.229	4.10142e-227	4.65015e-130	2.85059e-231	Thyrocytes
GLCCI1	1.87375e-231	1.55297	0.757	0.284	5.39191e-227	1.49013e-139	1.26065	0.566	0.221	4.28799e-135	1.49013e-139	3.7475e-231	Thyrocytes
FRAS1	6.19542e-147	1.66061	0.386	0.039	1.7828e-142	4.62045e-231	1.7489	0.58	0.125	1.32958e-226	6.19542e-147	9.24091e-231	Thyrocytes
KCNN3	3.23778e-230	-0.867709	0.007	0.142	9.31704e-226	1.38889e-195	-0.828554	0.019	0.144	3.99667e-191	1.38889e-195	6.47556e-230	Thyrocytes
LINC01619	3.85067e-203	-1.61663	0.04	0.241	1.10807e-198	3.88998e-230	-1.23645	0.023	0.171	1.11938e-225	3.85067e-203	7.77996e-230	Thyrocytes
RPS15A	2.70932e-229	-1.99315	0.169	0.506	7.79633e-225	9.33613e-13	-0.494913	0.195	0.265	2.68657e-08	9.33613e-13	5.41863e-229	Thyrocytes
MPP7	1.77664e-228	-2.43404	0.114	0.397	5.11245e-224	2.06612e-65	-1.50445	0.203	0.346	5.94548e-61	2.06612e-65	3.55327e-228	Thyrocytes
IL6ST	1.11526e-64	-1.26077	0.251	0.405	3.20928e-60	1.36899e-227	-1.64731	0.25	0.561	3.9394e-223	1.11526e-64	2.73797e-227	Thyrocytes
RPL36	2.03119e-226	-1.90033	0.184	0.519	5.84494e-222	8.23017e-27	-0.667182	0.17	0.27	2.36831e-22	8.23017e-27	4.06237e-226	Thyrocytes
P3H2	2.26278e-226	-0.909013	0.002	0.113	6.51139e-222	9.52656e-217	-1.1517	0.015	0.139	2.74136e-212	9.52656e-217	4.52557e-226	Thyrocytes
DTNA	3.37785e-112	1.20565	0.378	0.075	9.72011e-108	1.83519e-225	1.44432	0.651	0.192	5.28095e-221	3.37785e-112	3.67039e-225	Thyrocytes
ITGA5	7.3515e-83	-0.652144	0.025	0.125	2.11547e-78	1.00605e-224	-0.993842	0.029	0.192	2.89501e-220	7.3515e-83	2.0121e-224	Thyrocytes
DGKH	4.47377e-88	-1.23972	0.067	0.213	1.28737e-83	5.16496e-224	-1.52546	0.08	0.315	1.48627e-219	4.47377e-88	1.03299e-223	Thyrocytes
AGBL4	6.38456e-224	1.70869	0.616	0.147	1.83722e-219	1.18553e-163	1.28951	0.58	0.194	3.41148e-159	1.18553e-163	1.27691e-223	Thyrocytes
SPTBN1	1.99626e-44	-1.42585	0.457	0.509	5.74444e-40	1.97897e-223	-1.84733	0.456	0.687	5.69468e-219	1.99626e-44	3.95793e-223	Thyrocytes
EFNB2	1.392e-92	-0.801869	0.015	0.103	4.00562e-88	7.51729e-223	-0.913283	0.015	0.139	2.16318e-218	1.392e-92	1.50346e-222	Thyrocytes
ZMAT4	4.75694e-167	1.59878	0.424	0.041	1.36886e-162	1.59745e-221	1.63396	0.585	0.142	4.59681e-217	4.75694e-167	3.19489e-221	Thyrocytes
PDCD4	6.27079e-142	0.958431	0.766	0.415	1.80448e-137	2.94916e-220	1.26185	0.783	0.399	8.48651e-216	6.27079e-142	5.89833e-220	Thyrocytes
AAK1	3.49673e-220	1.23393	0.826	0.412	1.00622e-215	3.2018e-59	0.545396	0.605	0.383	9.21351e-55	3.2018e-59	6.99346e-220	Thyrocytes
CADM1	3.52141e-220	1.71234	0.591	0.123	1.01332e-215	1.28218e-168	1.58566	0.521	0.143	3.68959e-164	1.28218e-168	7.04281e-220	Thyrocytes
SAMD12	5.47949e-151	1.06106	0.643	0.25	1.57678e-146	9.66479e-219	1.49134	0.644	0.222	2.78114e-214	5.47949e-151	1.93296e-218	Thyrocytes
PIP4K2A	2.19426e-218	-1.96954	0.13	0.419	6.31421e-214	2.03287e-202	-1.73205	0.114	0.363	5.84979e-198	2.03287e-202	4.38853e-218	Thyrocytes
EYA2	3.18577e-218	1.73279	0.529	0.071	9.16737e-214	1.37753e-171	1.39613	0.519	0.135	3.96397e-167	1.37753e-171	6.37154e-218	Thyrocytes
WIPF1	3.99116e-218	-1.7035	0.102	0.379	1.1485e-213	2.56131e-65	-0.930276	0.106	0.24	7.37043e-61	2.56131e-65	7.98232e-218	Thyrocytes
RAB8B	3.27085e-189	-1.44273	0.07	0.301	9.4122e-185	1.59721e-216	-1.46291	0.098	0.346	4.59614e-212	3.27085e-189	3.19442e-216	Thyrocytes
SLC20A2	1.77627e-215	1.49315	0.739	0.319	5.11141e-211	4.22396e-149	1.16219	0.635	0.296	1.21549e-144	4.22396e-149	3.55255e-215	Thyrocytes
NPNT	2.45729e-153	1.28931	0.51	0.138	7.07109e-149	7.12338e-215	1.49211	0.631	0.205	2.04982e-210	2.45729e-153	1.42468e-214	Thyrocytes
MGLL	2.301e-81	-0.727053	0.025	0.125	6.62137e-77	1.60711e-214	-0.933333	0.023	0.168	4.62461e-210	2.301e-81	3.21422e-214	Thyrocytes
AC002460.2	2.38977e-150	1.71057	0.438	0.078	6.87681e-146	1.71317e-212	1.69299	0.59	0.157	4.92983e-208	2.38977e-150	3.42635e-212	Thyrocytes
NRG3	2.03274e-212	-2.17292	0.026	0.208	5.84942e-208	1.12359e-134	-2.2079	0.09	0.271	3.23323e-130	1.12359e-134	4.06548e-212	Thyrocytes
RPS13	5.14306e-212	-1.70779	0.145	0.463	1.47997e-207	3.55042e-14	-0.452182	0.163	0.233	1.02167e-09	3.55042e-14	1.02861e-211	Thyrocytes
TGFBR3	1.81763e-114	-1.42596	0.094	0.281	5.2304e-110	7.228e-212	-1.72101	0.119	0.377	2.07993e-207	1.81763e-114	1.4456e-211	Thyrocytes
BTG1	1.08312e-210	-1.4577	0.05	0.27	3.11677e-206	8.97111e-171	-1.11638	0.046	0.211	2.58153e-166	8.97111e-171	2.16623e-210	Thyrocytes
RPLP1	1.66121e-210	-1.8304	0.362	0.725	4.78031e-206	9.73116e-17	-0.55339	0.358	0.445	2.80024e-12	9.73116e-17	3.32243e-210	Thyrocytes
CDH5	2.28948e-99	-0.771296	0.032	0.153	6.58821e-95	5.05764e-210	-1.00411	0.026	0.175	1.45539e-205	2.28948e-99	1.01153e-209	Thyrocytes
LINC00609	6.77724e-209	1.77092	0.455	0.017	1.95022e-204	1.49742e-95	1.05448	0.269	0.03	4.30898e-91	1.49742e-95	1.35545e-208	Thyrocytes
HYAL2	1.33024e-169	-0.952734	0.013	0.139	3.8279e-165	1.49617e-208	-0.696745	0.009	0.108	4.30538e-204	1.33024e-169	2.99234e-208	Thyrocytes
RPL19	6.6101e-208	-1.82457	0.176	0.501	1.90212e-203	1.47832e-21	-0.593589	0.194	0.288	4.25401e-17	1.47832e-21	1.32202e-207	Thyrocytes
ZEB2	9.91046e-106	-1.95476	0.047	0.189	2.85183e-101	1.06262e-207	-1.62378	0.034	0.196	3.05778e-203	9.91046e-106	2.12523e-207	Thyrocytes
GNB4	3.71766e-100	-0.624416	0.013	0.103	1.06979e-95	1.07153e-207	-0.646799	0.01	0.114	3.08343e-203	3.71766e-100	2.14306e-207	Thyrocytes
SHROOM3	1.68514e-184	1.70795	0.473	0.064	4.84917e-180	2.61396e-207	1.55995	0.58	0.151	7.52193e-203	1.68514e-184	5.22792e-207	Thyrocytes
ZNF423	1.35365e-136	-0.749229	0.012	0.12	3.89526e-132	2.57985e-206	-0.914757	0.023	0.162	7.42378e-202	1.35365e-136	5.1597e-206	Thyrocytes
RPS11	3.53807e-206	-1.69403	0.146	0.454	1.01812e-201	8.02945e-20	-0.551223	0.185	0.273	2.31055e-15	8.02945e-20	7.07615e-206	Thyrocytes
PRTG	3.33612e-205	1.61122	0.544	0.1	9.60002e-201	1.03198e-140	1.21523	0.476	0.136	2.96963e-136	1.03198e-140	6.67224e-205	Thyrocytes
ITGA6	8.08501e-116	-1.13331	0.054	0.213	2.32654e-111	9.8384e-205	-1.15921	0.035	0.199	2.8311e-200	8.08501e-116	1.96768e-204	Thyrocytes
PLXDC2	5.38669e-11	-1.22105	0.453	0.437	1.55007e-06	1.03655e-203	-2.17353	0.411	0.647	2.98277e-199	5.38669e-11	2.0731e-203	Thyrocytes
KAZN	4.61212e-187	1.60293	0.52	0.099	1.32718e-182	8.54319e-203	1.60424	0.58	0.161	2.45839e-198	4.61212e-187	1.70864e-202	Thyrocytes
NXN	2.71131e-201	-1.84461	0.079	0.323	7.80206e-197	8.38057e-168	-1.64887	0.134	0.368	2.41159e-163	8.38057e-168	5.42262e-201	Thyrocytes
ATP13A4	6.42671e-133	1.26592	0.405	0.072	1.84935e-128	5.87718e-201	1.53243	0.536	0.118	1.69122e-196	6.42671e-133	1.17544e-200	Thyrocytes
SOX6	7.1524e-201	1.62874	0.519	0.078	2.05817e-196	2.53935e-115	1.1351	0.446	0.144	7.30723e-111	2.53935e-115	1.43048e-200	Thyrocytes
AC006305.1	5.35668e-96	1.12646	0.289	0.034	1.54144e-91	1.15328e-200	1.61152	0.508	0.097	3.31867e-196	5.35668e-96	2.30656e-200	Thyrocytes
LRP2	9.59014e-199	1.62601	0.53	0.094	2.75966e-194	9.7141e-118	1.09489	0.394	0.092	2.79533e-113	9.7141e-118	1.91803e-198	Thyrocytes
SEMA6A	3.5853e-104	-1.42018	0.097	0.276	1.03171e-99	2.41396e-198	-1.54158	0.081	0.3	6.94642e-194	3.5853e-104	4.82793e-198	Thyrocytes
FLRT2	1.99539e-127	-1.81912	0.094	0.29	5.74194e-123	2.85452e-198	-1.78314	0.093	0.321	8.21417e-194	1.99539e-127	5.70904e-198	Thyrocytes
AC098617.1	3.44973e-146	1.43858	0.455	0.091	9.92695e-142	3.34611e-197	1.63249	0.557	0.147	9.62878e-193	3.44973e-146	6.69223e-197	Thyrocytes
RPS23	6.33133e-197	-1.82334	0.243	0.58	1.8219e-192	4.83213e-11	-0.483959	0.262	0.329	1.39049e-06	4.83213e-11	1.26627e-196	Thyrocytes
PIEZO1	6.07143e-69	-0.63086	0.038	0.143	1.74711e-64	1.73887e-196	-0.825881	0.021	0.154	5.00379e-192	6.07143e-69	3.47775e-196	Thyrocytes
THSD4	1.8497e-133	1.13281	0.503	0.145	5.32268e-129	7.34936e-196	1.20712	0.677	0.263	2.11485e-191	1.8497e-133	1.46987e-195	Thyrocytes
RPL11	3.69227e-195	-1.6973	0.268	0.606	1.06249e-190	1.01573e-20	-0.547808	0.271	0.369	2.92286e-16	1.01573e-20	7.38454e-195	Thyrocytes
MYO10	7.18791e-195	1.50989	0.53	0.104	2.06839e-190	6.40389e-163	1.06968	0.601	0.231	1.84278e-158	6.40389e-163	1.43758e-194	Thyrocytes
ST6GAL2	1.33083e-194	1.71005	0.499	0.067	3.8296e-190	4.80513e-54	0.755702	0.239	0.068	1.38272e-49	4.80513e-54	2.66166e-194	Thyrocytes
TPM4	4.57874e-193	-1.41414	0.083	0.33	1.31758e-188	6.25024e-117	-0.971677	0.094	0.275	1.79857e-112	6.25024e-117	9.15748e-193	Thyrocytes
FAM102B	1.33154e-107	-0.994289	0.023	0.136	3.83163e-103	4.90306e-192	-0.839006	0.019	0.144	1.41091e-187	1.33154e-107	9.80612e-192	Thyrocytes
SHANK2	1.65582e-183	1.4761	0.497	0.088	4.7648e-179	5.56467e-192	1.44508	0.517	0.116	1.60129e-187	1.65582e-183	1.11293e-191	Thyrocytes
ZBTB7C	1.13705e-190	1.40993	0.596	0.167	3.27198e-186	3.82495e-169	1.25772	0.594	0.207	1.10067e-164	3.82495e-169	2.27411e-190	Thyrocytes
CDH1	1.92602e-190	1.42302	0.548	0.119	5.54232e-186	5.27129e-157	1.27186	0.517	0.148	1.51687e-152	5.27129e-157	3.85205e-190	Thyrocytes
PPARGC1A	7.63559e-190	1.78319	0.476	0.054	2.19722e-185	2.04797e-154	1.48982	0.483	0.125	5.89323e-150	2.04797e-154	1.52712e-189	Thyrocytes
PATJ	1.29968e-189	1.24636	0.678	0.248	3.73996e-185	4.61452e-168	1.11118	0.635	0.261	1.32787e-163	4.61452e-168	2.59936e-189	Thyrocytes
RPL35	1.54946e-189	-1.53388	0.158	0.462	4.45872e-185	7.72484e-14	-0.511137	0.2	0.271	2.2229e-09	7.72484e-14	3.09892e-189	Thyrocytes
GAB1	6.71467e-72	-1.38911	0.122	0.278	1.93221e-67	3.40851e-189	-1.64837	0.129	0.376	9.80833e-185	6.71467e-72	6.81702e-189	Thyrocytes
RPS8	3.41312e-189	-1.79806	0.211	0.527	9.82159e-185	1.83419e-24	-0.673277	0.243	0.345	5.27805e-20	1.83419e-24	6.82623e-189	Thyrocytes
FAM160A1	6.88913e-137	1.29307	0.453	0.105	1.98242e-132	9.03736e-189	1.36194	0.583	0.175	2.60059e-184	6.88913e-137	1.80747e-188	Thyrocytes
MIR100HG	9.1853e-189	1.9622	0.505	0.076	2.64316e-184	8.60298e-42	0.753324	0.381	0.191	2.47559e-37	8.60298e-42	1.83706e-188	Thyrocytes
FAM189A2	3.60499e-188	1.82301	0.618	0.206	1.03737e-183	8.12275e-128	1.38901	0.593	0.271	2.3374e-123	8.12275e-128	7.20998e-188	Thyrocytes
CCDC80	1.86883e-60	-1.19656	0.058	0.169	5.37774e-56	6.80878e-188	-1.34481	0.037	0.196	1.9593e-183	1.86883e-60	1.36176e-187	Thyrocytes
RFFL	1.06365e-26	0.331907	0.322	0.175	3.06077e-22	8.41233e-188	1.41557	0.59	0.183	2.42073e-183	1.06365e-26	1.68247e-187	Thyrocytes
CLEC2D	1.0653e-187	-1.84429	0.088	0.33	3.06551e-183	1.20013e-39	-0.812963	0.078	0.17	3.4535e-35	1.20013e-39	2.1306e-187	Thyrocytes
RPS12	2.31073e-187	-1.87516	0.255	0.586	6.64935e-183	2.73223e-06	-0.466943	0.303	0.344	0.0786227	2.73223e-06	4.62145e-187	Thyrocytes
RPL10	4.8888e-187	-1.72781	0.344	0.677	1.4068e-182	1.56933e-27	-0.690022	0.361	0.475	4.51592e-23	1.56933e-27	9.7776e-187	Thyrocytes
RPS2	2.1332e-186	-1.77418	0.244	0.557	6.1385e-182	4.33767e-27	-0.699343	0.216	0.322	1.24821e-22	4.33767e-27	4.2664e-186	Thyrocytes
RPS27	4.07258e-186	-2.21331	0.301	0.614	1.17193e-181	6.38481e-10	-0.593633	0.322	0.382	1.83729e-05	6.38481e-10	8.14516e-186	Thyrocytes
STK10	9.99664e-186	-1.26223	0.023	0.182	2.87663e-181	3.40221e-123	-0.809406	0.021	0.12	9.79021e-119	3.40221e-123	1.99933e-185	Thyrocytes
BCL2	2.89564e-88	0.353383	0.785	0.447	8.33248e-84	4.66851e-185	0.819497	0.818	0.431	1.34341e-180	2.89564e-88	9.33703e-185	Thyrocytes
RPLP2	7.15782e-184	-1.93733	0.204	0.504	2.05973e-179	2.2612e-22	-0.674237	0.185	0.276	6.50682e-18	2.2612e-22	1.43156e-183	Thyrocytes
PLOD2	1.59326e-183	1.60387	0.563	0.156	4.58475e-179	6.90476e-162	1.39801	0.597	0.237	1.98691e-157	6.90476e-162	3.18651e-183	Thyrocytes
ABR	3.62622e-102	-0.936953	0.033	0.157	1.04348e-97	1.59774e-182	-0.746471	0.019	0.139	4.59766e-178	3.62622e-102	3.19548e-182	Thyrocytes
PLEKHH1	6.1691e-132	1.29788	0.379	0.056	1.77522e-127	1.66787e-182	1.37861	0.475	0.081	4.79948e-178	6.1691e-132	3.33575e-182	Thyrocytes
FRMD4B	7.26833e-130	0.696162	0.833	0.444	2.09153e-125	6.29787e-182	0.918334	0.868	0.526	1.81228e-177	7.26833e-130	1.25957e-181	Thyrocytes
NTRK2	7.54536e-182	1.45941	0.542	0.12	2.17125e-177	6.67228e-159	1.19712	0.571	0.193	1.92001e-154	6.67228e-159	1.50907e-181	Thyrocytes
DIO2	3.33149e-181	1.42038	0.579	0.155	9.5867e-177	1.89603e-44	0.664946	0.305	0.133	5.45603e-40	1.89603e-44	6.66298e-181	Thyrocytes
KLF7	2.62058e-19	-0.546219	0.119	0.195	7.54098e-15	7.31283e-181	-1.49886	0.154	0.411	2.10434e-176	2.62058e-19	1.46257e-180	Thyrocytes
SEC14L1	1.1536e-18	-0.672566	0.099	0.168	3.31959e-14	1.13151e-180	-1.83361	0.096	0.314	3.25604e-176	1.1536e-18	2.26303e-180	Thyrocytes
UBA52	3.5496e-180	-1.52577	0.104	0.364	1.02143e-175	1.76049e-26	-0.560553	0.113	0.2	5.06598e-22	1.76049e-26	7.0992e-180	Thyrocytes
PLCH1	3.48714e-167	1.55757	0.45	0.063	1.00346e-162	4.858e-180	1.58793	0.493	0.1	1.39794e-175	3.48714e-167	9.716e-180	Thyrocytes
DNAJC18	7.17982e-68	-0.585716	0.022	0.105	2.06606e-63	4.93179e-180	-0.884306	0.021	0.146	1.41917e-175	7.17982e-68	9.86357e-180	Thyrocytes
GRID1	5.72052e-180	1.55834	0.481	0.076	1.64614e-175	2.10443e-117	1.05961	0.392	0.087	6.05571e-113	2.10443e-117	1.1441e-179	Thyrocytes
RPS18	1.52398e-178	-1.75161	0.325	0.639	4.38542e-174	3.13105e-12	-0.504462	0.288	0.358	9.0099e-08	3.13105e-12	3.04797e-178	Thyrocytes
FOXN3	2.57403e-157	-1.64023	0.32	0.585	7.40702e-153	1.4669e-177	-1.48235	0.302	0.581	4.22116e-173	2.57403e-157	2.93381e-177	Thyrocytes
ADGRV1	2.2335e-177	1.5153	0.477	0.079	6.42711e-173	8.43051e-158	1.35276	0.459	0.096	2.42596e-153	8.43051e-158	4.467e-177	Thyrocytes
TIE1	2.79219e-177	-0.949068	0.018	0.161	8.03482e-173	2.08537e-140	-0.663297	0.018	0.118	6.00086e-136	2.08537e-140	5.58439e-177	Thyrocytes
LDLRAD4	8.54193e-52	-1.26633	0.311	0.449	2.45803e-47	2.67153e-176	-1.5667	0.284	0.564	7.6876e-172	8.54193e-52	5.34306e-176	Thyrocytes
KLHL5	4.00706e-41	-0.72712	0.074	0.173	1.15307e-36	3.20935e-175	-1.39891	0.051	0.225	9.23523e-171	4.00706e-41	6.4187e-175	Thyrocytes
RPL41	3.58788e-175	-1.50847	0.454	0.767	1.03245e-170	2.85953e-12	-0.454664	0.534	0.578	8.22858e-08	2.85953e-12	7.17576e-175	Thyrocytes
RPS28	4.57744e-175	-1.72673	0.341	0.641	1.3172e-170	8.84757e-21	-0.551517	0.302	0.405	2.54598e-16	8.84757e-21	9.15488e-175	Thyrocytes
STK33	1.03177e-174	1.41151	0.552	0.145	2.96903e-170	3.02263e-149	1.25195	0.52	0.17	8.69791e-145	3.02263e-149	2.06355e-174	Thyrocytes
ELMO1	1.27488e-171	0.956343	0.943	0.723	3.66861e-167	9.53127e-174	0.881079	0.919	0.66	2.74272e-169	1.27488e-171	1.90625e-173	Thyrocytes
GPRC5A	1.55228e-166	1.83789	0.475	0.089	4.46684e-162	2.15805e-173	1.54709	0.53	0.146	6.21e-169	1.55228e-166	4.3161e-173	Thyrocytes
TXNIP	1.35396e-66	-1.05992	0.241	0.415	3.89614e-62	3.11845e-173	-1.59495	0.149	0.398	8.97365e-169	1.35396e-66	6.2369e-173	Thyrocytes
KCNJ15	1.12911e-172	1.71834	0.474	0.081	3.24913e-168	2.06782e-38	0.636596	0.178	0.049	5.95035e-34	2.06782e-38	2.25822e-172	Thyrocytes
CTBP2	5.93463e-172	1.22745	0.659	0.251	1.70775e-167	1.48747e-63	0.646417	0.553	0.332	4.28034e-59	1.48747e-63	1.18693e-171	Thyrocytes
CNTN4	3.28675e-120	1.09977	0.448	0.114	9.45795e-116	4.49672e-170	1.06148	0.667	0.263	1.29398e-165	3.28675e-120	8.99343e-170	Thyrocytes
TTC39C	6.17467e-170	-1.34145	0.026	0.182	1.77682e-165	8.02691e-64	-0.654142	0.026	0.102	2.30982e-59	8.02691e-64	1.23493e-169	Thyrocytes
GALNT17	1.29166e-52	0.713038	0.161	0.011	3.71687e-48	1.62685e-169	1.53918	0.473	0.099	4.68143e-165	1.29166e-52	3.2537e-169	Thyrocytes
ADGRF5	4.54375e-64	-0.794841	0.024	0.108	1.30751e-59	4.98805e-169	-1.12757	0.027	0.16	1.43536e-164	4.54375e-64	9.97611e-169	Thyrocytes
RPL18A	1.78879e-168	-1.57996	0.174	0.473	5.14741e-164	3.54334e-12	-0.575408	0.211	0.276	1.01963e-07	3.54334e-12	3.57757e-168	Thyrocytes
CRYBG3	3.61088e-168	1.69429	0.544	0.158	1.03907e-163	5.38863e-35	0.550733	0.402	0.244	1.55063e-30	5.38863e-35	7.22177e-168	Thyrocytes
USP31	1.0803e-133	-1.02089	0.034	0.181	3.10867e-129	2.31102e-167	-1.03186	0.038	0.189	6.65019e-163	1.0803e-133	4.62204e-167	Thyrocytes
EPB41L5	1.01609e-134	1.19565	0.472	0.125	2.9239e-130	9.8458e-167	1.25073	0.55	0.175	2.83323e-162	1.01609e-134	1.96916e-166	Thyrocytes
RUNX1T1	2.83578e-19	-0.847411	0.168	0.246	8.16024e-15	9.94321e-167	-1.40579	0.115	0.344	2.86126e-162	2.83578e-19	1.98864e-166	Thyrocytes
MIR181A2HG	1.32371e-166	1.45258	0.422	0.041	3.8091e-162	1.56348e-108	1.13753	0.341	0.067	4.49907e-104	1.56348e-108	2.64741e-166	Thyrocytes
SLC22A23	8.60475e-28	-0.899841	0.127	0.218	2.4761e-23	2.07035e-166	-1.74598	0.092	0.296	5.95765e-162	8.60475e-28	4.14071e-166	Thyrocytes
RPL29	2.74714e-166	-1.50961	0.18	0.476	7.90518e-162	6.1976e-06	-0.434356	0.198	0.24	0.178342	6.1976e-06	5.49429e-166	Thyrocytes
ARHGAP6	5.37057e-166	1.37177	0.633	0.235	1.54544e-161	7.17888e-28	0.287737	0.478	0.319	2.06579e-23	7.17888e-28	1.07411e-165	Thyrocytes
OPRM1	2.21507e-165	1.90754	0.429	0.049	6.37409e-161	1.40611e-163	2.06355	0.444	0.08	4.04622e-159	1.40611e-163	4.43014e-165	Thyrocytes
RGL1	3.44768e-46	-0.654305	0.027	0.1	9.92104e-42	2.682e-165	-1.10203	0.041	0.196	7.71771e-161	3.44768e-46	5.36399e-165	Thyrocytes
CD59	7.04267e-99	-1.46193	0.14	0.328	2.0266e-94	5.47331e-165	-1.43768	0.122	0.348	1.575e-160	7.04267e-99	1.09466e-164	Thyrocytes
RPS14	2.12599e-164	-1.64097	0.297	0.604	6.11776e-160	6.83757e-19	-0.565017	0.293	0.388	1.96758e-14	6.83757e-19	4.25199e-164	Thyrocytes
RPS27A	8.99753e-164	-1.6201	0.309	0.619	2.58913e-159	1.03728e-13	-0.503155	0.304	0.378	2.98488e-09	1.03728e-13	1.79951e-163	Thyrocytes
OSBPL10	9.45609e-164	-1.42193	0.035	0.204	2.72109e-159	1.68242e-82	-0.820538	0.056	0.177	4.84133e-78	1.68242e-82	1.89122e-163	Thyrocytes
NDRG1	2.20417e-65	-1.05329	0.084	0.215	6.34273e-61	1.22611e-163	-1.37912	0.087	0.29	3.52826e-159	2.20417e-65	2.45222e-163	Thyrocytes
LINGO2	1.81878e-163	1.73979	0.43	0.05	5.23372e-159	1.63158e-141	1.50244	0.424	0.091	4.69502e-137	1.63158e-141	3.63756e-163	Thyrocytes
NR3C2	1.40385e-125	0.960461	0.706	0.363	4.03972e-121	5.97017e-163	1.16817	0.736	0.399	1.71798e-158	1.40385e-125	1.19403e-162	Thyrocytes
SAT1	1.12322e-162	1.30061	0.69	0.286	3.23218e-158	1.27685e-101	0.976283	0.599	0.305	3.67426e-97	1.27685e-101	2.24644e-162	Thyrocytes
FHL1	2.48287e-162	1.28486	0.697	0.321	7.1447e-158	2.30392e-46	0.566578	0.628	0.433	6.62976e-42	2.30392e-46	4.96574e-162	Thyrocytes
FCGBP	5.0475e-162	1.32903	0.451	0.062	1.45247e-157	4.83353e-99	0.91256	0.401	0.12	1.3909e-94	4.83353e-99	1.0095e-161	Thyrocytes
ARAP2	6.23328e-65	0.409318	0.575	0.279	1.79369e-60	6.22522e-162	1.10731	0.59	0.208	1.79137e-157	6.23328e-65	1.24504e-161	Thyrocytes
MAF	7.93828e-162	-1.39835	0.05	0.238	2.28432e-157	7.69203e-111	-0.87158	0.047	0.179	2.21346e-106	7.69203e-111	1.58766e-161	Thyrocytes
SDC2	8.04029e-162	1.24109	0.555	0.16	2.31367e-157	1.06949e-120	0.981363	0.567	0.248	3.07756e-116	1.06949e-120	1.60806e-161	Thyrocytes
RPL34	9.01877e-162	-1.68703	0.312	0.615	2.59524e-157	1.90506e-08	-0.453951	0.323	0.379	0.0005482	1.90506e-08	1.80375e-161	Thyrocytes
VCL	6.10211e-61	0.957421	0.421	0.201	1.75594e-56	3.63782e-161	1.53822	0.673	0.32	1.04682e-156	6.10211e-61	7.27563e-161	Thyrocytes
AC011447.3	5.53375e-161	1.51742	0.498	0.12	1.59239e-156	1.84296e-101	1.16144	0.375	0.105	5.30329e-97	1.84296e-101	1.10675e-160	Thyrocytes
SLC4A4	5.91673e-161	1.35764	0.474	0.086	1.7026e-156	1.36609e-146	1.21954	0.469	0.124	3.93105e-142	1.36609e-146	1.18335e-160	Thyrocytes
LINC00271	1.31057e-159	1.61043	0.441	0.073	3.77129e-155	1.68527e-108	1.19165	0.372	0.092	4.84953e-104	1.68527e-108	2.62113e-159	Thyrocytes
GOLGA8A	7.01624e-159	1.25396	0.548	0.159	2.01899e-154	5.10139e-102	0.970435	0.448	0.169	1.46798e-97	5.10139e-102	1.40325e-158	Thyrocytes
EPAS1	4.91314e-27	-1.25924	0.081	0.161	1.41381e-22	6.01749e-158	-2.34025	0.107	0.317	1.73159e-153	4.91314e-27	1.2035e-157	Thyrocytes
ATL2	1.75443e-157	1.29343	0.563	0.184	5.04854e-153	6.04783e-74	0.775385	0.5	0.264	1.74032e-69	6.04783e-74	3.50886e-157	Thyrocytes
DNAH7	2.46475e-157	1.45507	0.426	0.058	7.09255e-153	1.21063e-120	1.15836	0.413	0.108	3.4837e-116	1.21063e-120	4.92949e-157	Thyrocytes
NEAT1	4.51893e-157	0.829837	0.959	0.719	1.30037e-152	5.30188e-37	0.279708	0.942	0.874	1.52567e-32	5.30188e-37	9.03785e-157	Thyrocytes
MT-ND5	5.80324e-157	-1.4065	0.225	0.511	1.66994e-152	7.46676e-24	-0.541936	0.285	0.398	2.14864e-19	7.46676e-24	1.16065e-156	Thyrocytes
KCTD8	7.19642e-157	1.66711	0.426	0.057	2.07084e-152	8.21442e-135	1.26142	0.464	0.132	2.36378e-130	8.21442e-135	1.43928e-156	Thyrocytes
EEF1A1	1.12982e-156	-1.26021	0.589	0.827	3.25117e-152	3.11578e-22	-0.484728	0.596	0.685	8.96597e-18	3.11578e-22	2.25964e-156	Thyrocytes
FYN	7.19014e-156	-1.89443	0.2	0.461	2.06903e-151	1.30002e-150	-1.91115	0.185	0.421	3.74094e-146	1.30002e-150	1.43803e-155	Thyrocytes
SKAP2	5.09961e-116	-1.18852	0.072	0.248	1.46747e-111	1.63257e-155	-1.03878	0.058	0.231	4.6979e-151	5.09961e-116	3.26515e-155	Thyrocytes
RPL8	2.23623e-155	-1.34793	0.194	0.484	6.43497e-151	1.14878e-09	-0.438732	0.203	0.262	3.30574e-05	1.14878e-09	4.47246e-155	Thyrocytes
GNA14	4.27638e-155	1.38811	0.538	0.16	1.23057e-150	1.89583e-30	0.36686	0.407	0.246	5.45543e-26	1.89583e-30	8.55276e-155	Thyrocytes
MLLT3	6.30872e-155	0.988996	0.702	0.294	1.8154e-150	3.49459e-125	0.972254	0.639	0.318	1.0056e-120	3.49459e-125	1.26174e-154	Thyrocytes
KCNQ5	1.4983e-110	1.11765	0.481	0.154	4.31151e-106	2.34864e-154	1.52771	0.512	0.148	6.75845e-150	1.4983e-110	4.69728e-154	Thyrocytes
CCN1	4.25392e-154	1.21264	0.578	0.191	1.22411e-149	5.69031e-54	0.380089	0.58	0.341	1.63744e-49	5.69031e-54	8.50785e-154	Thyrocytes
IFITM3	2.60056e-71	-0.835164	0.045	0.159	7.48336e-67	3.42515e-153	-0.921544	0.033	0.171	9.85621e-149	2.60056e-71	6.8503e-153	Thyrocytes
SMYD3	1.06759e-152	1.06984	0.83	0.496	3.07209e-148	1.46916e-57	0.531786	0.758	0.559	4.22767e-53	1.46916e-57	2.13518e-152	Thyrocytes
TANC2	1.14378e-55	-1.01763	0.132	0.271	3.29135e-51	1.34438e-152	-1.5617	0.137	0.36	3.8686e-148	1.14378e-55	2.68877e-152	Thyrocytes
MATN2	2.30459e-152	1.29907	0.496	0.118	6.6317e-148	2.2148e-107	0.979094	0.475	0.18	6.37331e-103	2.2148e-107	4.60919e-152	Thyrocytes
RPL23A	1.67415e-151	-1.69316	0.229	0.503	4.81754e-147	5.89656e-21	-0.56884	0.214	0.307	1.69679e-16	5.89656e-21	3.34831e-151	Thyrocytes
DOCK9	2.33328e-28	-0.939559	0.36	0.429	6.71426e-24	3.73339e-151	-1.81983	0.35	0.563	1.07432e-146	2.33328e-28	7.46679e-151	Thyrocytes
AC004889.1	5.25538e-62	0.743662	0.263	0.065	1.51229e-57	3.50869e-150	1.22467	0.46	0.109	1.00966e-145	5.25538e-62	7.01737e-150	Thyrocytes
RPL9	4.52781e-149	-1.56003	0.264	0.543	1.30292e-144	6.63357e-17	-0.520982	0.253	0.339	1.90887e-12	6.63357e-17	9.05561e-149	Thyrocytes
TUBB6	6.82643e-70	-0.88798	0.072	0.204	1.96437e-65	5.2414e-149	-0.954684	0.059	0.229	1.50826e-144	6.82643e-70	1.04828e-148	Thyrocytes
IL1RAPL1	1.13726e-148	1.77498	0.418	0.066	3.27257e-144	3.19777e-50	0.925376	0.271	0.1	9.20192e-46	3.19777e-50	2.27451e-148	Thyrocytes
LRRFIP1	1.22318e-76	-1.2215	0.315	0.477	3.51981e-72	1.82758e-148	-1.51335	0.286	0.528	5.25904e-144	1.22318e-76	3.65516e-148	Thyrocytes
DTNB	6.91946e-148	1.1667	0.587	0.208	1.99114e-143	1.28988e-100	0.983912	0.469	0.192	3.71177e-96	1.28988e-100	1.38389e-147	Thyrocytes
SLC12A8	8.57474e-148	1.42026	0.423	0.069	2.46747e-143	4.88578e-105	1.0146	0.338	0.065	1.40593e-100	4.88578e-105	1.71495e-147	Thyrocytes
ROR2	1.92519e-147	1.4166	0.399	0.047	5.53992e-143	6.30637e-63	0.766027	0.251	0.061	1.81472e-58	6.30637e-63	3.85037e-147	Thyrocytes
MAP7	6.00867e-115	1.13249	0.37	0.065	1.72906e-110	2.24888e-147	1.17922	0.454	0.102	6.47139e-143	6.00867e-115	4.49777e-147	Thyrocytes
TRIO	3.06206e-59	-1.29019	0.31	0.442	8.81138e-55	3.43827e-147	-1.41998	0.341	0.583	9.89398e-143	3.06206e-59	6.87655e-147	Thyrocytes
TMEM131L	5.09114e-147	-1.54755	0.093	0.309	1.46503e-142	3.62037e-34	-0.760154	0.084	0.171	1.0418e-29	3.62037e-34	1.01823e-146	Thyrocytes
ARHGDIB	5.12334e-147	-1.2055	0.034	0.189	1.47429e-142	3.36374e-36	-0.491542	0.038	0.104	9.67949e-32	3.36374e-36	1.02467e-146	Thyrocytes
GNA14-AS1	5.17132e-147	1.51671	0.389	0.039	1.4881e-142	5.17324e-37	0.64913	0.241	0.102	1.48865e-32	5.17324e-37	1.03426e-146	Thyrocytes
GAB2	9.09685e-147	-1.25834	0.05	0.228	2.61771e-142	1.10229e-106	-1.0972	0.091	0.257	3.17195e-102	1.10229e-106	1.81937e-146	Thyrocytes
PBX4	9.44619e-147	1.33649	0.462	0.096	2.71824e-142	1.72153e-137	1.23768	0.43	0.097	4.95388e-133	1.72153e-137	1.88924e-146	Thyrocytes
RPL37	7.13336e-146	-1.71987	0.319	0.593	2.0527e-141	1.7239e-05	-0.430355	0.276	0.314	0.496069	1.7239e-05	1.42667e-145	Thyrocytes
VIM	5.12486e-81	-1.36896	0.517	0.657	1.47473e-76	1.93767e-145	-1.43131	0.423	0.661	5.57585e-141	5.12486e-81	3.87535e-145	Thyrocytes
SPRY4-AS1	3.32134e-145	1.48747	0.413	0.066	9.55749e-141	8.78003e-47	0.617195	0.304	0.131	2.52654e-42	8.78003e-47	6.64268e-145	Thyrocytes
ITPR1	4.9066e-145	0.965712	0.695	0.303	1.41192e-140	2.9264e-133	0.969579	0.615	0.285	8.42102e-129	2.9264e-133	9.8132e-145	Thyrocytes
SASH1	5.37236e-145	0.928144	0.79	0.398	1.54595e-140	1.14089e-05	-0.482701	0.709	0.64	0.328303	1.14089e-05	1.07447e-144	Thyrocytes
ITGB3	2.24046e-144	1.46811	0.409	0.063	6.44714e-140	5.01351e-50	0.71118	0.255	0.087	1.44269e-45	5.01351e-50	4.48092e-144	Thyrocytes
PWRN1	1.8287e-60	0.891144	0.21	0.032	5.26227e-56	9.56088e-144	1.28838	0.452	0.112	2.75124e-139	1.8287e-60	1.91218e-143	Thyrocytes
TUBA1B	1.04316e-58	-0.78309	0.058	0.169	3.0018e-54	2.41103e-143	-0.759207	0.03	0.158	6.93798e-139	1.04316e-58	4.82206e-143	Thyrocytes
PLPP3	2.96119e-143	1.19059	0.66	0.304	8.52111e-139	5.32156e-37	0.349621	0.568	0.376	1.53133e-32	5.32156e-37	5.92237e-143	Thyrocytes
LINC01473	3.58782e-143	1.04235	0.662	0.281	1.03243e-138	8.39599e-129	0.937971	0.649	0.321	2.41603e-124	8.39599e-129	7.17565e-143	Thyrocytes
HOOK2	3.59452e-143	1.29351	0.459	0.108	1.03436e-138	3.92204e-83	0.922033	0.355	0.117	1.12861e-78	3.92204e-83	7.18904e-143	Thyrocytes
SLC39A14	1.98969e-142	1.26806	0.467	0.111	5.72554e-138	1.16313e-31	0.487721	0.318	0.175	3.34703e-27	1.16313e-31	3.97939e-142	Thyrocytes
FXYD6	2.59587e-142	-0.918404	0.022	0.156	7.46988e-138	5.31735e-131	-0.674622	0.023	0.132	1.53012e-126	5.31735e-131	5.19175e-142	Thyrocytes
EMP2	6.58091e-10	-0.364035	0.07	0.114	1.89372e-05	5.91636e-142	-0.786632	0.036	0.173	1.70249e-137	6.58091e-10	1.18327e-141	Thyrocytes
PPP1R14C	1.98921e-93	1.2282	0.309	0.052	5.72414e-89	9.73129e-142	1.37457	0.434	0.097	2.80028e-137	1.98921e-93	1.94626e-141	Thyrocytes
ATF3	2.07786e-141	1.46636	0.509	0.15	5.97926e-137	9.52853e-73	0.847893	0.514	0.271	2.74193e-68	9.52853e-73	4.15573e-141	Thyrocytes
KCNQ1	4.60254e-141	1.20136	0.453	0.093	1.32443e-136	2.82982e-108	1.05608	0.388	0.102	8.14308e-104	2.82982e-108	9.20508e-141	Thyrocytes
FGFR1	3.22921e-114	-0.664781	0.014	0.115	9.29239e-110	8.64432e-141	-1.05375	0.059	0.223	2.48749e-136	3.22921e-114	1.72886e-140	Thyrocytes
COL4A3	6.48974e-84	0.968338	0.32	0.071	1.86749e-79	1.12936e-140	1.29261	0.403	0.074	3.24986e-136	6.48974e-84	2.25873e-140	Thyrocytes
PPP1R13B	7.77181e-132	1.03558	0.604	0.246	2.23642e-127	1.61119e-140	1.05336	0.639	0.301	4.63635e-136	7.77181e-132	3.22238e-140	Thyrocytes
CNKSR3	3.09783e-69	-1.20362	0.086	0.224	8.91431e-65	2.41073e-140	-1.77997	0.103	0.297	6.93711e-136	3.09783e-69	4.82146e-140	Thyrocytes
RPS26	5.77615e-140	-1.25412	0.094	0.316	1.66215e-135	1.95258e-11	-0.330446	0.085	0.135	5.61874e-07	1.95258e-11	1.15523e-139	Thyrocytes
GOLGA8B	9.61199e-140	1.22656	0.475	0.124	2.76595e-135	1.39519e-132	1.13919	0.462	0.141	4.01479e-128	1.39519e-132	1.9224e-139	Thyrocytes
RPL39	1.02554e-139	-1.90198	0.303	0.564	2.95109e-135	2.62474e-11	-0.497705	0.25	0.317	7.55295e-07	2.62474e-11	2.05108e-139	Thyrocytes
RPS6	5.05405e-139	-1.51938	0.237	0.511	1.45435e-134	2.63851e-20	-0.596364	0.25	0.344	7.59258e-16	2.63851e-20	1.01081e-138	Thyrocytes
PAG1	7.66228e-139	-1.43604	0.065	0.251	2.2049e-134	8.60391e-18	-0.651767	0.087	0.148	2.47586e-13	8.60391e-18	1.53246e-138	Thyrocytes
RPL26	9.63104e-139	-1.58915	0.256	0.529	2.77143e-134	4.3613e-11	-0.457565	0.234	0.299	1.25501e-06	4.3613e-11	1.92621e-138	Thyrocytes
IGF1R	1.20486e-138	0.943552	0.738	0.365	3.46709e-134	5.34785e-102	0.667891	0.781	0.502	1.5389e-97	5.34785e-102	2.40971e-138	Thyrocytes
ADCY9	1.52223e-138	1.242	0.509	0.156	4.38038e-134	8.50648e-81	0.864793	0.413	0.162	2.44782e-76	8.50648e-81	3.04447e-138	Thyrocytes
JUN	2.37711e-138	0.968446	0.783	0.44	6.84038e-134	0.844635	-0.284216	0.652	0.591	1	0.844635	4.75422e-138	Thyrocytes
PLCG2	4.62765e-138	-1.28491	0.105	0.325	1.33165e-133	1.4818e-18	-0.579903	0.172	0.251	4.26404e-14	1.4818e-18	9.25531e-138	Thyrocytes
ARL15	3.81034e-137	-1.69337	0.387	0.617	1.09646e-132	1.17138e-137	-1.65837	0.405	0.623	3.37078e-133	3.81034e-137	2.34277e-137	Thyrocytes
TBC1D4	4.98726e-76	0.851669	0.52	0.257	1.43513e-71	1.70387e-137	1.14004	0.633	0.303	4.90306e-133	4.98726e-76	3.40774e-137	Thyrocytes
CXADR	2.25382e-137	1.36911	0.407	0.07	6.4856e-133	7.20331e-83	0.985622	0.288	0.058	2.07283e-78	7.20331e-83	4.50764e-137	Thyrocytes
RPL21	3.56495e-137	-1.57825	0.247	0.515	1.02585e-132	2.94809e-11	-0.500042	0.265	0.33	8.48343e-07	2.94809e-11	7.12991e-137	Thyrocytes
NEK11	5.63399e-137	1.31367	0.437	0.096	1.62124e-132	4.05341e-98	0.993403	0.441	0.17	1.16641e-93	4.05341e-98	1.1268e-136	Thyrocytes
ATP2B4	1.76723e-32	-0.853757	0.186	0.295	5.08539e-28	5.96494e-137	-1.3461	0.16	0.386	1.71647e-132	1.76723e-32	1.19299e-136	Thyrocytes
SELENOP	1.8139e-37	-0.855638	0.074	0.166	5.21967e-33	9.59039e-137	-0.914522	0.04	0.179	2.75973e-132	1.8139e-37	1.91808e-136	Thyrocytes
LYN	9.83762e-137	-1.61547	0.099	0.307	2.83087e-132	1.56946e-34	-0.717973	0.08	0.166	4.51627e-30	1.56946e-34	1.96752e-136	Thyrocytes
LMOD1	6.11828e-91	1.29725	0.286	0.04	1.7606e-86	1.20645e-136	1.54644	0.467	0.133	3.47168e-132	6.11828e-91	2.4129e-136	Thyrocytes
NRP1	4.89836e-07	-1.15744	0.084	0.116	0.0140955	6.27027e-136	-1.93827	0.111	0.305	1.80433e-131	4.89836e-07	1.25405e-135	Thyrocytes
CNN3	4.81399e-43	-0.769804	0.077	0.179	1.38527e-38	1.36763e-135	-1.19709	0.124	0.331	3.93549e-131	4.81399e-43	2.73526e-135	Thyrocytes
LRRC7	8.43818e-72	0.96085	0.253	0.044	2.42817e-67	1.71545e-135	1.27471	0.44	0.117	4.93637e-131	8.43818e-72	3.43089e-135	Thyrocytes
RPL18	1.75412e-135	-1.44559	0.234	0.504	5.04765e-131	1.27464e-09	-0.421841	0.217	0.276	3.6679e-05	1.27464e-09	3.50824e-135	Thyrocytes
PICALM	2.89686e-74	-1.20174	0.384	0.529	8.336e-70	1.77777e-135	-1.654	0.377	0.581	5.11571e-131	2.89686e-74	3.55554e-135	Thyrocytes
TMEFF2	5.65915e-135	1.41594	0.331	0.011	1.62848e-130	8.39103e-128	1.4453	0.316	0.021	2.4146e-123	8.39103e-128	1.13183e-134	Thyrocytes
ATP5F1E	1.31431e-134	-1.43123	0.148	0.385	3.78207e-130	3.31468e-37	-0.723814	0.12	0.227	9.53832e-33	3.31468e-37	2.62863e-134	Thyrocytes
SORD	8.4507e-134	1.08941	0.416	0.072	2.43177e-129	2.18941e-65	0.64604	0.308	0.099	6.30025e-61	2.18941e-65	1.69014e-133	Thyrocytes
STARD13-AS	1.26738e-133	1.48483	0.396	0.066	3.64701e-129	1.62717e-19	0.32799	0.287	0.175	4.68233e-15	1.62717e-19	2.53476e-133	Thyrocytes
CREB3L2	1.57281e-133	1.25104	0.562	0.22	4.52591e-129	5.81375e-34	0.498375	0.417	0.26	1.67297e-29	5.81375e-34	3.14562e-133	Thyrocytes
BTBD11	2.10406e-133	1.27156	0.447	0.096	6.05465e-129	7.18459e-127	1.24375	0.416	0.097	2.06744e-122	7.18459e-127	4.20812e-133	Thyrocytes
LIMCH1	1.36496e-89	0.713357	0.594	0.285	3.92781e-85	6.75153e-132	0.780262	0.757	0.428	1.94282e-127	1.36496e-89	1.35031e-131	Thyrocytes
HDAC9	8.20313e-132	-1.78229	0.024	0.154	2.36053e-127	5.05932e-102	-1.15341	0.024	0.12	1.45587e-97	5.05932e-102	1.64063e-131	Thyrocytes
AP1S3	2.42792e-54	0.634942	0.252	0.067	6.98659e-50	8.95771e-132	1.34872	0.436	0.111	2.57767e-127	2.42792e-54	1.79154e-131	Thyrocytes
KCNIP4	4.04904e-131	1.65688	0.368	0.046	1.16515e-126	2.88882e-93	1.23086	0.333	0.079	8.31286e-89	2.88882e-93	8.09807e-131	Thyrocytes
CDON	3.05181e-104	1.07047	0.45	0.15	8.78188e-100	4.61705e-130	1.2327	0.433	0.116	1.3286e-125	3.05181e-104	9.2341e-130	Thyrocytes
GBP1	6.89551e-64	1.35071	0.31	0.1	1.98425e-59	5.37419e-130	1.90524	0.448	0.123	1.54648e-125	6.89551e-64	1.07484e-129	Thyrocytes
RPL35A	7.81289e-130	-1.47802	0.239	0.502	2.24824e-125	3.07807e-08	-0.336141	0.246	0.302	0.000885745	3.07807e-08	1.56258e-129	Thyrocytes
AC026116.1	7.99204e-130	1.40007	0.364	0.045	2.29979e-125	1.81831e-114	1.28594	0.345	0.062	5.23237e-110	1.81831e-114	1.59841e-129	Thyrocytes
MAP3K8	2.02365e-37	-0.625581	0.038	0.111	5.82325e-33	1.04532e-129	-0.887223	0.023	0.129	3.00802e-125	2.02365e-37	2.09064e-129	Thyrocytes
RPS24	1.124e-129	-1.4015	0.344	0.61	3.23443e-125	8.23921e-13	-0.519951	0.309	0.38	2.37091e-08	8.23921e-13	2.248e-129	Thyrocytes
RPL30	2.31037e-129	-1.75994	0.323	0.577	6.64832e-125	4.48326e-12	-0.521974	0.281	0.351	1.2901e-07	4.48326e-12	4.62074e-129	Thyrocytes
FOXP2	2.38804e-129	0.730457	0.744	0.344	6.87183e-125	3.8017e-71	0.463289	0.747	0.478	1.09398e-66	3.8017e-71	4.77608e-129	Thyrocytes
FAM13A	1.71211e-128	1.12898	0.497	0.156	4.92678e-124	3.16434e-78	0.661389	0.52	0.255	9.10571e-74	3.16434e-78	3.42423e-128	Thyrocytes
TPT1	2.06207e-128	-1.36786	0.393	0.645	5.93381e-124	4.31947e-25	-0.604575	0.39	0.491	1.24297e-20	4.31947e-25	4.12414e-128	Thyrocytes
PXN	6.73764e-30	-0.587249	0.069	0.149	1.93882e-25	3.80645e-128	-0.999791	0.068	0.233	1.09534e-123	6.73764e-30	7.6129e-128	Thyrocytes
MAP4K4	4.65546e-128	-1.43956	0.177	0.408	1.33965e-123	3.36046e-97	-1.03125	0.156	0.346	9.67006e-93	3.36046e-97	9.31091e-128	Thyrocytes
TSGA10	6.97076e-94	1.08359	0.335	0.072	2.00591e-89	6.50366e-128	1.19193	0.393	0.081	1.87149e-123	6.97076e-94	1.30073e-127	Thyrocytes
AFAP1L2	7.18277e-128	1.28592	0.391	0.07	2.06692e-123	8.58013e-118	1.08132	0.398	0.097	2.46902e-113	8.58013e-118	1.43655e-127	Thyrocytes
TRIM2	1.1484e-127	1.18504	0.515	0.175	3.30463e-123	5.41311e-67	0.776175	0.366	0.148	1.55768e-62	5.41311e-67	2.2968e-127	Thyrocytes
RPS16	2.178e-127	-1.46732	0.166	0.404	6.2674e-123	5.30464e-07	-0.441387	0.183	0.227	0.0152646	5.30464e-07	4.35599e-127	Thyrocytes
CREB5	2.3789e-127	-1.55346	0.083	0.277	6.84553e-123	1.93966e-83	-1.48771	0.249	0.436	5.58157e-79	1.93966e-83	4.7578e-127	Thyrocytes
MAP3K3	1.41629e-63	-0.838052	0.068	0.19	4.07551e-59	7.50307e-127	-0.954214	0.059	0.214	2.15908e-122	1.41629e-63	1.50061e-126	Thyrocytes
GREB1L	1.34296e-126	1.28723	0.404	0.078	3.86451e-122	1.59085e-95	0.755873	0.41	0.13	4.57784e-91	1.59085e-95	2.68592e-126	Thyrocytes
ARHGEF28	1.52475e-126	1.18235	0.479	0.141	4.38763e-122	2.91435e-81	0.885744	0.43	0.183	8.38634e-77	2.91435e-81	3.04951e-126	Thyrocytes
GNAI2	6.08824e-119	-1.06803	0.061	0.228	1.75195e-114	1.8386e-126	-0.83551	0.046	0.187	5.29075e-122	6.08824e-119	3.6772e-126	Thyrocytes
TMOD3	2.23479e-66	-0.986754	0.149	0.306	6.43084e-62	2.77042e-126	-1.12938	0.134	0.342	7.97217e-122	2.23479e-66	5.54084e-126	Thyrocytes
RNF144A	2.71739e-93	-0.679363	0.015	0.105	7.81955e-89	2.77677e-126	-0.699806	0.024	0.131	7.99044e-122	2.71739e-93	5.55354e-126	Thyrocytes
RBMS3-AS2	2.84633e-126	1.3572	0.381	0.063	8.19059e-122	2.44153e-37	0.653623	0.241	0.104	7.02575e-33	2.44153e-37	5.69265e-126	Thyrocytes
LRRK2	2.09931e-72	-0.764094	0.023	0.112	6.04097e-68	3.18321e-126	-0.625653	0.016	0.108	9.16001e-122	2.09931e-72	6.36642e-126	Thyrocytes
CACNA2D1	9.63844e-126	1.01643	0.528	0.177	2.77356e-121	1.4637e-63	0.555581	0.561	0.32	4.21196e-59	1.4637e-63	1.92769e-125	Thyrocytes
NEDD4	1.43391e-41	-0.724105	0.074	0.174	4.12622e-37	1.4244e-125	-1.01122	0.065	0.225	4.09886e-121	1.43391e-41	2.84881e-125	Thyrocytes
GRHL2	1.56893e-125	1.26514	0.348	0.04	4.51476e-121	5.44867e-115	1.12368	0.36	0.072	1.56791e-110	5.44867e-115	3.13786e-125	Thyrocytes
AL603840.1	1.73348e-45	0.780553	0.155	0.019	4.98828e-41	2.90529e-125	1.47553	0.393	0.087	8.36028e-121	1.73348e-45	5.81059e-125	Thyrocytes
AC079142.1	4.17119e-125	1.39524	0.436	0.111	1.2003e-120	6.85426e-78	0.982621	0.387	0.15	1.97238e-73	6.85426e-78	8.34237e-125	Thyrocytes
ADGRL2	7.19333e-125	0.645765	0.499	0.147	2.06995e-120	0.819423	-1.73811	0.374	0.315	1	0.819423	1.43867e-124	Thyrocytes
LMO3	1.20029e-124	1.25274	0.38	0.059	3.45395e-120	8.40102e-60	0.854594	0.261	0.076	2.41748e-55	8.40102e-60	2.40058e-124	Thyrocytes
IQSEC1	6.24057e-115	-1.06504	0.057	0.22	1.79579e-110	1.65094e-124	-0.873645	0.046	0.186	4.75074e-120	6.24057e-115	3.30188e-124	Thyrocytes
SYT14	1.57242e-81	1.05369	0.274	0.044	4.52479e-77	4.27464e-123	1.19561	0.387	0.084	1.23007e-118	1.57242e-81	8.54928e-123	Thyrocytes
RPS3	6.94029e-123	-1.48638	0.25	0.497	1.99714e-118	5.68214e-13	-0.532	0.225	0.296	1.63509e-08	5.68214e-13	1.38806e-122	Thyrocytes
ENPP1	1.5349e-122	1.50142	0.383	0.067	4.41683e-118	1.35785e-67	0.956505	0.337	0.125	3.90736e-63	1.35785e-67	3.0698e-122	Thyrocytes
PXDC1	1.24479e-47	-0.653044	0.042	0.13	3.582e-43	1.62823e-122	-1.08071	0.065	0.222	4.68541e-118	1.24479e-47	3.25647e-122	Thyrocytes
ST3GAL5	8.26469e-74	0.865348	0.405	0.157	2.37825e-69	4.6988e-122	1.21252	0.411	0.106	1.35213e-117	8.26469e-74	9.39761e-122	Thyrocytes
KRT7	6.67899e-122	0.883853	0.39	0.061	1.92195e-117	9.77042e-83	0.701201	0.38	0.124	2.81154e-78	9.77042e-83	1.3358e-121	Thyrocytes
PRDM16	9.89519e-122	1.20239	0.353	0.047	2.84744e-117	2.36677e-88	0.971316	0.294	0.058	6.81061e-84	2.36677e-88	1.97904e-121	Thyrocytes
HS6ST3	1.00288e-121	1.64103	0.349	0.042	2.88589e-117	6.97388e-113	1.48296	0.358	0.072	2.0068e-108	6.97388e-113	2.00576e-121	Thyrocytes
LPCAT2	1.08076e-121	1.16583	0.402	0.081	3.10999e-117	1.60628e-82	0.884311	0.356	0.112	4.62223e-78	1.60628e-82	2.16152e-121	Thyrocytes
CD24	1.57553e-94	0.712883	0.599	0.273	4.53374e-90	1.13458e-121	0.873396	0.643	0.309	3.26487e-117	1.57553e-94	2.26916e-121	Thyrocytes
AL049779.4	7.26075e-74	1.32263	0.197	0.003	2.08935e-69	1.15861e-121	1.7963	0.316	0.026	3.334e-117	7.26075e-74	2.31721e-121	Thyrocytes
SNTB1	4.17348e-75	0.677331	0.481	0.202	1.20096e-70	1.70796e-121	1.08527	0.489	0.172	4.91483e-117	4.17348e-75	3.41592e-121	Thyrocytes
SPTLC3	1.31322e-111	1.17661	0.353	0.06	3.77891e-107	1.78361e-121	1.20021	0.428	0.12	5.1325e-117	1.31322e-111	3.56721e-121	Thyrocytes
RIN3	3.76146e-113	-1.0559	0.046	0.197	1.0824e-108	1.93488e-121	-0.836275	0.036	0.16	5.5678e-117	3.76146e-113	3.86975e-121	Thyrocytes
FAR2	2.46902e-34	-0.676435	0.06	0.142	7.10484e-30	2.57762e-121	-0.894891	0.042	0.175	7.41735e-117	2.46902e-34	5.15523e-121	Thyrocytes
RPL37A	1.40008e-120	-1.33957	0.304	0.555	4.02887e-116	2.21095e-17	-0.544925	0.297	0.387	6.36222e-13	2.21095e-17	2.80016e-120	Thyrocytes
AC023590.1	2.85123e-120	1.09297	0.371	0.063	8.2047e-116	1.63954e-95	1.09611	0.284	0.041	4.71795e-91	1.63954e-95	5.70246e-120	Thyrocytes
FAU	1.93071e-119	-1.47651	0.23	0.481	5.5558e-115	4.37021e-18	-0.570566	0.19	0.274	1.25757e-13	4.37021e-18	3.86141e-119	Thyrocytes
ENG	9.82992e-81	-0.757345	0.022	0.115	2.82866e-76	2.81988e-119	-0.780548	0.031	0.147	8.11448e-115	9.82992e-81	5.63976e-119	Thyrocytes
SLC4A7	7.80574e-101	-1.18741	0.078	0.244	2.24618e-96	7.79145e-119	-1.3946	0.088	0.26	2.24207e-114	7.80574e-101	1.55829e-118	Thyrocytes
ANO6	1.49571e-53	-0.885927	0.101	0.229	4.30405e-49	2.34461e-117	-1.06428	0.086	0.258	6.74686e-113	1.49571e-53	4.68923e-117	Thyrocytes
AC068234.2	2.4432e-117	1.34931	0.317	0.025	7.03054e-113	1.13567e-41	0.625998	0.152	0.026	3.268e-37	1.13567e-41	4.88639e-117	Thyrocytes
FTX	6.08437e-117	0.661904	0.946	0.745	1.75084e-112	1.72172e-45	0.328074	0.927	0.806	4.95442e-41	1.72172e-45	1.21687e-116	Thyrocytes
ADGRA3	6.55358e-117	1.06906	0.427	0.112	1.88586e-112	1.76824e-115	1.0373	0.462	0.16	5.0883e-111	1.76824e-115	1.31072e-116	Thyrocytes
PLSCR4	8.97701e-07	-0.701999	0.224	0.253	0.0258322	1.07605e-116	-1.55381	0.171	0.371	3.09644e-112	8.97701e-07	2.1521e-116	Thyrocytes
RAP1B	3.64646e-116	-1.34542	0.276	0.5	1.04931e-111	6.50434e-102	-1.16451	0.316	0.517	1.87169e-97	6.50434e-102	7.29292e-116	Thyrocytes
CCDC85A	5.77541e-116	1.42777	0.379	0.076	1.66193e-111	8.32377e-36	0.421812	0.272	0.121	2.39525e-31	8.32377e-36	1.15508e-115	Thyrocytes
AC107021.1	5.80313e-116	1.30403	0.3	0.014	1.66991e-111	4.49907e-93	1.26564	0.255	0.022	1.29465e-88	4.49907e-93	1.16063e-115	Thyrocytes
SLC39A11	4.75332e-88	0.88873	0.515	0.226	1.36782e-83	6.00903e-116	0.954014	0.571	0.265	1.72916e-111	4.75332e-88	1.20181e-115	Thyrocytes
AL513164.1	7.22238e-116	1.35802	0.302	0.014	2.07831e-111	1.80067e-72	1.01257	0.22	0.028	5.18162e-68	1.80067e-72	1.44448e-115	Thyrocytes
COL8A1	5.46544e-84	1.12396	0.282	0.047	1.57273e-79	9.00588e-116	1.19299	0.506	0.185	2.59153e-111	5.46544e-84	1.80118e-115	Thyrocytes
RPS4X	2.31785e-115	-1.31429	0.316	0.574	6.66984e-111	1.01728e-09	-0.358612	0.301	0.37	2.92733e-05	1.01728e-09	4.6357e-115	Thyrocytes
RPL36A	4.34784e-115	-1.40606	0.155	0.376	1.25114e-110	1.87225e-18	-0.469379	0.118	0.191	5.38758e-14	1.87225e-18	8.69568e-115	Thyrocytes
ZFP36	1.63177e-15	-0.89061	0.206	0.272	4.69559e-11	4.9979e-115	-1.40857	0.336	0.55	1.4382e-110	1.63177e-15	9.99581e-115	Thyrocytes
TPM3	1.16439e-51	-0.868798	0.092	0.212	3.35065e-47	5.55761e-115	-0.964228	0.082	0.248	1.59926e-110	1.16439e-51	1.11152e-114	Thyrocytes
TACC2	6.60953e-68	0.805327	0.282	0.068	1.90196e-63	8.45469e-115	1.02255	0.473	0.168	2.43292e-110	6.60953e-68	1.69094e-114	Thyrocytes
CTTNBP2NL	1.01199e-21	-0.42286	0.052	0.114	2.91209e-17	1.25578e-114	-0.912923	0.055	0.197	3.61364e-110	1.01199e-21	2.51156e-114	Thyrocytes
RPL17	1.68441e-114	-1.32058	0.279	0.531	4.84705e-110	3.57257e-11	-0.451431	0.294	0.363	1.02804e-06	3.57257e-11	3.36881e-114	Thyrocytes
RPS29	2.14736e-114	-1.78074	0.271	0.498	6.17924e-110	7.29429e-05	-0.417577	0.241	0.279	1	7.29429e-05	4.29472e-114	Thyrocytes
FAM189A1	4.18628e-70	0.921283	0.23	0.03	1.20464e-65	3.53818e-114	1.17031	0.389	0.095	1.01815e-109	4.18628e-70	7.07635e-114	Thyrocytes
ITSN2	4.51796e-114	0.899742	0.736	0.432	1.30009e-109	2.4676e-34	0.434452	0.54	0.37	7.10076e-30	2.4676e-34	9.03591e-114	Thyrocytes
CD96	5.3634e-114	-1.62106	0.061	0.222	1.54337e-109	0.0295613	-0.358605	0.11	0.087	1	0.0295613	1.07268e-113	Thyrocytes
RPS25	8.14403e-114	-1.50902	0.215	0.45	2.34352e-109	1.65028e-08	-0.463767	0.196	0.25	0.000474886	1.65028e-08	1.62881e-113	Thyrocytes
LYST	9.33994e-114	-1.53044	0.184	0.401	2.68766e-109	6.28146e-15	-0.606806	0.212	0.283	1.80755e-10	6.28146e-15	1.86799e-113	Thyrocytes
SLC5A8	4.50837e-113	1.17792	0.327	0.035	1.29733e-108	6.86317e-91	1.03694	0.296	0.055	1.97494e-86	6.86317e-91	9.01674e-113	Thyrocytes
SHC1	1.60411e-79	-0.782136	0.041	0.157	4.616e-75	1.10194e-112	-0.776405	0.035	0.152	3.17093e-108	1.60411e-79	2.20387e-112	Thyrocytes
PROX1	4.44344e-112	-2.013	0.111	0.299	1.27864e-107	6.12769e-72	-1.65355	0.125	0.264	1.76331e-67	6.12769e-72	8.88687e-112	Thyrocytes
VEZT	4.90719e-112	0.881997	0.676	0.355	1.41209e-107	7.75987e-22	0.318491	0.518	0.382	2.23298e-17	7.75987e-22	9.81438e-112	Thyrocytes
ABHD17B	3.99181e-65	-0.752458	0.045	0.152	1.14868e-60	7.37207e-112	-1.12391	0.058	0.199	2.12139e-107	3.99181e-65	1.47441e-111	Thyrocytes
GCNT2	1.82216e-67	-0.769342	0.052	0.168	5.24344e-63	1.92241e-111	-0.838839	0.037	0.157	5.53194e-107	1.82216e-67	3.84483e-111	Thyrocytes
VPS37B	3.50686e-44	0.541341	0.384	0.192	1.00913e-39	2.09818e-111	0.917914	0.613	0.318	6.03772e-107	3.50686e-44	4.19636e-111	Thyrocytes
AC005237.1	3.2424e-111	1.10672	0.387	0.089	9.33032e-107	7.87286e-28	0.512135	0.208	0.096	2.2655e-23	7.87286e-28	6.48479e-111	Thyrocytes
GRK5	1.06649e-29	-0.823737	0.156	0.258	3.06893e-25	1.25817e-110	-1.13951	0.112	0.293	3.62052e-106	1.06649e-29	2.51635e-110	Thyrocytes
RASGRF2	4.85715e-06	-0.589452	0.133	0.169	0.139769	1.6678e-110	-1.19078	0.057	0.199	4.79927e-106	4.85715e-06	3.33561e-110	Thyrocytes
ZC3HAV1	3.00263e-78	-1.11644	0.099	0.255	8.64035e-74	5.51101e-110	-1.04991	0.09	0.258	1.58585e-105	3.00263e-78	1.1022e-109	Thyrocytes
RESF1	7.22112e-110	-1.27346	0.082	0.257	2.07795e-105	5.9728e-46	-0.769888	0.081	0.181	1.71873e-41	5.9728e-46	1.44422e-109	Thyrocytes
KCTD16	9.93022e-110	1.48992	0.322	0.039	2.85752e-105	1.23804e-52	0.933188	0.224	0.059	3.56259e-48	1.23804e-52	1.98604e-109	Thyrocytes
NKX2-1	1.46946e-109	1.07388	0.322	0.036	4.2285e-105	9.59381e-84	0.883885	0.285	0.056	2.76072e-79	9.59381e-84	2.93891e-109	Thyrocytes
RPS7	2.75205e-109	-1.44865	0.23	0.465	7.91929e-105	3.87153e-10	-0.495608	0.218	0.278	1.11407e-05	3.87153e-10	5.50409e-109	Thyrocytes
RPL14	6.83663e-109	-1.34449	0.19	0.418	1.96731e-104	3.71247e-21	-0.62054	0.181	0.27	1.0683e-16	3.71247e-21	1.36733e-108	Thyrocytes
RANBP17	1.14006e-108	1.10181	0.423	0.117	3.28064e-104	2.24121e-43	0.526109	0.355	0.178	6.4493e-39	2.24121e-43	2.28012e-108	Thyrocytes
DNAH14	1.29125e-108	1.14583	0.417	0.113	3.7157e-104	6.27091e-87	0.922867	0.415	0.157	1.80452e-82	6.27091e-87	2.5825e-108	Thyrocytes
AHR	8.23164e-76	-1.15156	0.067	0.201	2.36874e-71	1.71387e-108	-1.20982	0.113	0.292	4.93183e-104	8.23164e-76	3.42774e-108	Thyrocytes
WWC1	3.73785e-108	1.20256	0.337	0.054	1.0756e-103	9.16511e-98	1.05566	0.322	0.062	2.63735e-93	9.16511e-98	7.47569e-108	Thyrocytes
SSH1	2.43792e-48	-0.745164	0.093	0.211	7.01535e-44	4.4628e-108	-1.17965	0.091	0.258	1.28422e-103	2.43792e-48	8.9256e-108	Thyrocytes
NFIB	1.14214e-09	-1.06276	0.432	0.416	3.28661e-05	6.54982e-108	-1.4026	0.564	0.674	1.88478e-103	1.14214e-09	1.30996e-107	Thyrocytes
PTPN12	1.24645e-11	-0.523002	0.166	0.224	3.58679e-07	2.71334e-107	-1.1266	0.153	0.35	7.80791e-103	1.24645e-11	5.42668e-107	Thyrocytes
FOXN2	3.85362e-107	-1.0698	0.042	0.181	1.10892e-102	3.33479e-105	-0.881856	0.04	0.16	9.59618e-101	3.33479e-105	7.70724e-107	Thyrocytes
NCAM1	4.19112e-42	0.609357	0.209	0.06	1.20604e-37	9.29997e-107	1.1598	0.389	0.106	2.67616e-102	4.19112e-42	1.85999e-106	Thyrocytes
EFEMP1	6.49843e-64	-1.60418	0.166	0.313	1.86999e-59	1.61222e-106	-1.19932	0.098	0.266	4.63933e-102	6.49843e-64	3.22444e-106	Thyrocytes
MSN	2.06461e-106	-1.20789	0.141	0.344	5.94111e-102	2.64882e-39	-0.706974	0.216	0.346	7.62225e-35	2.64882e-39	4.12921e-106	Thyrocytes
ELL2	2.65683e-106	1.12678	0.398	0.1	7.64529e-102	2.93256e-86	0.839016	0.659	0.383	8.43872e-82	2.93256e-86	5.31366e-106	Thyrocytes
SYNE1	3.06927e-21	0.263496	0.766	0.579	8.83214e-17	4.4563e-106	0.919126	0.875	0.639	1.28234e-101	3.06927e-21	8.9126e-106	Thyrocytes
MGST1	4.6788e-106	1.03825	0.431	0.13	1.34637e-101	9.54883e-54	0.65078	0.287	0.105	2.74777e-49	9.54883e-54	9.3576e-106	Thyrocytes
FARP1	1.96505e-105	0.862498	0.554	0.231	5.65462e-101	1.54591e-77	0.699098	0.599	0.343	4.44852e-73	1.54591e-77	3.9301e-105	Thyrocytes
LINC02672	3.69066e-105	1.20801	0.314	0.038	1.06203e-100	2.04701e-62	0.850222	0.246	0.058	5.89048e-58	2.04701e-62	7.38133e-105	Thyrocytes
LINC02814	6.64249e-105	1.22317	0.309	0.038	1.91144e-100	4.91186e-60	0.784242	0.199	0.03	1.41344e-55	4.91186e-60	1.3285e-104	Thyrocytes
SHE	1.23319e-104	-0.693338	0.021	0.127	3.54862e-100	1.62877e-82	-0.517218	0.022	0.103	4.68694e-78	1.62877e-82	2.46637e-104	Thyrocytes
HOMER1	3.03548e-104	1.33007	0.363	0.08	8.73491e-100	2.14108e-79	1.06019	0.548	0.279	6.16116e-75	2.14108e-79	6.07097e-104	Thyrocytes
RPL15	3.15247e-104	-1.2548	0.278	0.513	9.07155e-100	3.03061e-06	-0.353875	0.282	0.327	0.0872088	3.03061e-06	6.30494e-104	Thyrocytes
ATP2B1	4.31916e-104	-1.55657	0.191	0.398	1.24288e-99	1.95692e-69	-1.23284	0.205	0.367	5.63125e-65	1.95692e-69	8.63832e-104	Thyrocytes
PKNOX2	4.65971e-104	1.22535	0.314	0.04	1.34088e-99	1.15449e-72	0.918218	0.292	0.078	3.32215e-68	1.15449e-72	9.31942e-104	Thyrocytes
NEDD4L	4.92688e-104	1.13753	0.415	0.126	1.41776e-99	5.39207e-63	0.721186	0.361	0.152	1.55162e-58	5.39207e-63	9.85376e-104	Thyrocytes
DNAAF4	9.27052e-104	1.11619	0.364	0.078	2.66768e-99	6.81003e-99	1.04234	0.378	0.112	1.95965e-94	6.81003e-99	1.8541e-103	Thyrocytes
BMP2K	1.20818e-103	-1.49835	0.184	0.386	3.47665e-99	1.22106e-34	-0.822506	0.172	0.279	3.51373e-30	1.22106e-34	2.41635e-103	Thyrocytes
RASEF	1.46972e-103	1.07669	0.296	0.028	4.22925e-99	1.10831e-78	0.916829	0.274	0.055	3.18929e-74	1.10831e-78	2.93943e-103	Thyrocytes
FGF1	2.27497e-103	1.17107	0.276	0.014	6.54646e-99	2.01145e-40	0.591656	0.159	0.033	5.78815e-36	2.01145e-40	4.54994e-103	Thyrocytes
FAM107B	2.28634e-103	-1.32325	0.164	0.372	6.57917e-99	1.85394e-11	-0.683031	0.168	0.225	5.33491e-07	1.85394e-11	4.57268e-103	Thyrocytes
MYOF	5.34961e-103	1.03252	0.393	0.1	1.5394e-98	7.54495e-99	0.840332	0.529	0.229	2.17114e-94	7.54495e-99	1.06992e-102	Thyrocytes
S100A11	2.08454e-32	-0.5526	0.051	0.128	5.99847e-28	5.54136e-103	-0.747843	0.029	0.133	1.59458e-98	2.08454e-32	1.10827e-102	Thyrocytes
DPYD	3.47459e-89	-1.5137	0.277	0.464	9.99849e-85	6.65112e-103	-1.52274	0.254	0.45	1.91393e-98	3.47459e-89	1.33022e-102	Thyrocytes
ACTN1	1.05011e-102	-0.934492	0.058	0.211	3.0218e-98	8.95301e-72	-0.825184	0.055	0.166	2.57632e-67	8.95301e-72	2.10022e-102	Thyrocytes
CD74	1.16533e-102	-2.24658	0.125	0.312	3.35337e-98	5.79886e-89	-1.3824	0.051	0.17	1.66868e-84	5.79886e-89	2.33067e-102	Thyrocytes
SMAP2	1.34622e-102	-1.14	0.041	0.175	3.87387e-98	4.47283e-80	-1.25095	0.043	0.147	1.2871e-75	4.47283e-80	2.69243e-102	Thyrocytes
NR3C1	1.92982e-102	-1.28481	0.272	0.483	5.55325e-98	2.14009e-25	-0.729054	0.262	0.355	6.15833e-21	2.14009e-25	3.85964e-102	Thyrocytes
RPL6	2.75785e-102	-1.27175	0.236	0.465	7.93599e-98	4.0141e-08	-0.374748	0.232	0.288	0.0011551	4.0141e-08	5.5157e-102	Thyrocytes
PLEKHA5	3.82971e-102	0.889041	0.512	0.196	1.10204e-97	1.15533e-31	0.280414	0.421	0.252	3.32457e-27	1.15533e-31	7.65941e-102	Thyrocytes
MAN2A1	8.24342e-80	-1.15745	0.142	0.314	2.37213e-75	4.3634e-102	-1.04668	0.13	0.314	1.25561e-97	8.24342e-80	8.7268e-102	Thyrocytes
AC012404.1	7.43539e-102	1.10896	0.336	0.063	2.13961e-97	2.11146e-34	0.562309	0.225	0.094	6.07593e-30	2.11146e-34	1.48708e-101	Thyrocytes
IFNGR2	2.55021e-101	1.07866	0.457	0.164	7.33848e-97	5.35765e-50	0.656252	0.358	0.174	1.54172e-45	5.35765e-50	5.10042e-101	Thyrocytes
CDC42SE2	4.98935e-101	-1.44472	0.356	0.544	1.43573e-96	1.46546e-27	-0.814477	0.317	0.407	4.217e-23	1.46546e-27	9.9787e-101	Thyrocytes
PPFIBP1	1.20946e-23	-1.81367	0.427	0.432	3.48034e-19	5.75273e-101	-1.67038	0.432	0.576	1.65541e-96	1.20946e-23	1.15055e-100	Thyrocytes
BMP7	7.78094e-101	1.01124	0.296	0.032	2.23904e-96	9.44465e-22	0.311924	0.155	0.064	2.71779e-17	9.44465e-22	1.55619e-100	Thyrocytes
TSPAN14	1.40163e-84	-0.973786	0.092	0.251	4.03332e-80	8.51542e-101	-0.931367	0.083	0.239	2.4504e-96	1.40163e-84	1.70308e-100	Thyrocytes
TMEM232	1.0219e-100	1.22371	0.364	0.087	2.94062e-96	2.8892e-77	0.97695	0.3	0.076	8.31395e-73	2.8892e-77	2.0438e-100	Thyrocytes
RNF19A	1.52851e-100	-1.52329	0.145	0.339	4.39844e-96	4.17498e-82	-1.25917	0.175	0.348	1.20139e-77	4.17498e-82	3.05702e-100	Thyrocytes
DLGAP2	0.282468	-0.429713	0.218	0.213	1	1.88859e-100	-1.63249	0.118	0.287	5.4346e-96	0.282468	3.77718e-100	Thyrocytes
SGMS2	7.56294e-34	0.56782	0.19	0.062	2.17631e-29	2.30167e-100	1.34339	0.42	0.149	6.62329e-96	7.56294e-34	4.60334e-100	Thyrocytes
CORO1C	4.48976e-100	-0.799956	0.038	0.168	1.29197e-95	1.46914e-93	-0.891678	0.083	0.235	4.22758e-89	1.46914e-93	8.97952e-100	Thyrocytes
PPM1L	3.75654e-74	0.820897	0.335	0.096	1.08098e-69	4.64278e-100	1.11417	0.422	0.143	1.33601e-95	3.75654e-74	9.28556e-100	Thyrocytes
TNS3	5.32137e-100	0.866189	0.415	0.118	1.53128e-95	4.86557e-47	0.539048	0.367	0.179	1.40012e-42	4.86557e-47	1.06427e-99	Thyrocytes
PDE7B	4.64944e-44	-1.26035	0.197	0.321	1.33792e-39	7.91509e-100	-1.2537	0.157	0.346	2.27765e-95	4.64944e-44	1.58302e-99	Thyrocytes
RPL38	9.3194e-100	-1.3207	0.175	0.385	2.68175e-95	1.1419e-13	-0.473905	0.151	0.218	3.28594e-09	1.1419e-13	1.86388e-99	Thyrocytes
TOM1L2	9.56951e-100	0.962559	0.474	0.171	2.75372e-95	4.88906e-83	0.851333	0.451	0.2	1.40687e-78	4.88906e-83	1.9139e-99	Thyrocytes
ALCAM	3.54027e-84	0.762996	0.396	0.122	1.01875e-79	1.16763e-99	0.909938	0.474	0.185	3.35998e-95	3.54027e-84	2.33526e-99	Thyrocytes
AC016745.1	2.15392e-99	1.24821	0.306	0.043	6.19813e-95	7.06066e-71	0.94632	0.248	0.049	2.03177e-66	7.06066e-71	4.30784e-99	Thyrocytes
RACK1	5.23393e-99	-1.13604	0.152	0.359	1.50612e-94	4.25309e-14	-0.447438	0.154	0.222	1.22387e-09	4.25309e-14	1.04679e-98	Thyrocytes
IQCA1	5.34736e-99	1.06822	0.317	0.052	1.53876e-94	1.73886e-92	0.990665	0.318	0.07	5.00374e-88	1.73886e-92	1.06947e-98	Thyrocytes
PPP3CA	1.21041e-98	-1.39836	0.397	0.57	3.48309e-94	5.76473e-77	-1.25999	0.431	0.581	1.65886e-72	5.76473e-77	2.42083e-98	Thyrocytes
LIPG	1.10105e-72	0.871858	0.235	0.03	3.16838e-68	2.24622e-98	1.07295	0.349	0.085	6.46371e-94	1.10105e-72	4.49243e-98	Thyrocytes
JUNB	1.53713e-08	-0.683303	0.279	0.316	0.000442324	2.32317e-98	-1.31251	0.186	0.377	6.68515e-94	1.53713e-08	4.64634e-98	Thyrocytes
ECHDC2	7.39113e-98	0.917087	0.432	0.137	2.12687e-93	1.43938e-59	0.615445	0.426	0.213	4.14195e-55	1.43938e-59	1.47823e-97	Thyrocytes
CACNA1D	5.39183e-82	0.94483	0.257	0.03	1.55155e-77	8.2182e-98	0.94176	0.394	0.119	2.36487e-93	5.39183e-82	1.64364e-97	Thyrocytes
CAMK1D	8.31189e-72	0.50961	0.647	0.338	2.39183e-67	1.1582e-97	0.77222	0.634	0.336	3.33283e-93	8.31189e-72	2.31639e-97	Thyrocytes
WNK1	2.31912e-97	-1.22458	0.291	0.491	6.6735e-93	6.79029e-71	-0.97625	0.302	0.469	1.95397e-66	6.79029e-71	4.63824e-97	Thyrocytes
NIPAL2	2.69739e-58	-0.63165	0.036	0.13	7.76201e-54	4.34669e-97	-0.695537	0.03	0.131	1.2508e-92	2.69739e-58	8.69338e-97	Thyrocytes
AC022558.2	1.31545e-33	0.550546	0.122	0.017	3.78535e-29	6.56135e-97	1.34199	0.271	0.027	1.88809e-92	1.31545e-33	1.31227e-96	Thyrocytes
JMJD1C	1.15055e-10	-0.456293	0.823	0.74	3.31083e-06	8.23333e-97	-1.06661	0.789	0.81	2.36922e-92	1.15055e-10	1.64667e-96	Thyrocytes
ZNF10	1.00219e-85	0.937742	0.387	0.122	2.88389e-81	3.70418e-96	1.06182	0.385	0.123	1.06592e-91	1.00219e-85	7.40836e-96	Thyrocytes
FGFR2	6.70901e-96	1.10152	0.315	0.053	1.93058e-91	1.68127e-68	0.837997	0.248	0.052	4.83803e-64	1.68127e-68	1.3418e-95	Thyrocytes
ABHD2	4.09419e-45	-0.692217	0.074	0.18	1.17814e-40	6.82128e-96	-0.8138	0.063	0.2	1.96289e-91	4.09419e-45	1.36426e-95	Thyrocytes
IER2	7.13905e-96	0.884262	0.585	0.281	2.05433e-91	6.11774e-20	0.267065	0.425	0.301	1.76044e-15	6.11774e-20	1.42781e-95	Thyrocytes
ADARB1	1.03829e-95	-0.815806	0.026	0.137	2.98779e-91	4.72261e-92	-0.680946	0.037	0.146	1.35898e-87	4.72261e-92	2.07659e-95	Thyrocytes
XIST	1.15317e-95	0.569469	0.925	0.725	3.31835e-91	2.99755e-74	0.471955	0.921	0.763	8.62575e-70	2.99755e-74	2.30633e-95	Thyrocytes
PABPC1	1.80331e-95	-1.2995	0.241	0.441	5.1892e-91	2.45375e-19	-0.632225	0.306	0.383	7.06092e-15	2.45375e-19	3.60662e-95	Thyrocytes
RPL22	1.83084e-95	-1.3414	0.215	0.428	5.26842e-91	3.28474e-12	-0.430889	0.191	0.258	9.45216e-08	3.28474e-12	3.66168e-95	Thyrocytes
IGFBP4	8.32073e-41	-0.92242	0.114	0.226	2.39437e-36	2.00495e-95	-1.0049	0.087	0.24	5.76945e-91	8.32073e-41	4.0099e-95	Thyrocytes
ETS2	9.62197e-61	-0.576986	0.023	0.104	2.76882e-56	2.18117e-95	-0.787108	0.044	0.164	6.27654e-91	9.62197e-61	4.36235e-95	Thyrocytes
MROH7	2.36921e-95	1.08349	0.294	0.039	6.81764e-91	1.60146e-46	0.653406	0.194	0.047	4.60835e-42	1.60146e-46	4.73842e-95	Thyrocytes
MAGI3	5.74544e-95	0.969394	0.485	0.192	1.65331e-90	7.4962e-87	0.882105	0.591	0.338	2.15711e-82	7.4962e-87	1.14909e-94	Thyrocytes
RPL7A	6.48075e-95	-1.21472	0.27	0.495	1.8649e-90	1.25185e-07	-0.36382	0.238	0.293	0.00360232	1.25185e-07	1.29615e-94	Thyrocytes
AL355612.1	9.67632e-95	1.30041	0.351	0.085	2.78446e-90	2.34825e-26	0.442332	0.17	0.068	6.75731e-22	2.34825e-26	1.93526e-94	Thyrocytes
RPS3A	1.21415e-94	-1.27453	0.274	0.497	3.49383e-90	0.00264496	-0.378043	0.262	0.288	1	0.00264496	2.4283e-94	Thyrocytes
PFN1	3.09048e-94	-1.082	0.057	0.201	8.89318e-90	6.76595e-38	-0.505777	0.043	0.114	1.94697e-33	6.76595e-38	6.18097e-94	Thyrocytes
STK4	4.04846e-94	-1.41389	0.145	0.33	1.16498e-89	2.46698e-08	-0.616345	0.134	0.175	0.000709898	2.46698e-08	8.09691e-94	Thyrocytes
RAPH1	5.08588e-94	0.803646	0.498	0.203	1.46351e-89	4.44876e-80	0.669101	0.577	0.326	1.28018e-75	4.44876e-80	1.01718e-93	Thyrocytes
RPS9	8.58443e-94	-1.18678	0.271	0.496	2.47026e-89	8.06414e-15	-0.487657	0.207	0.283	2.32054e-10	8.06414e-15	1.71689e-93	Thyrocytes
PPP3CB-AS1	1.64043e-44	0.598356	0.166	0.026	4.72049e-40	1.83818e-93	1.29067	0.266	0.029	5.28955e-89	1.64043e-44	3.67636e-93	Thyrocytes
KATNAL2	3.54071e-93	1.07907	0.323	0.065	1.01888e-88	4.09305e-48	0.666456	0.208	0.055	1.17782e-43	4.09305e-48	7.08142e-93	Thyrocytes
KRT8	1.07535e-81	0.637967	0.238	0.016	3.09441e-77	4.9053e-93	0.853141	0.351	0.085	1.41155e-88	1.07535e-81	9.8106e-93	Thyrocytes
CAVIN1	5.83911e-93	-0.897033	0.035	0.155	1.68026e-88	1.9067e-76	-0.685057	0.053	0.167	5.48672e-72	1.9067e-76	1.16782e-92	Thyrocytes
MACROD2	1.09072e-92	1.13422	0.432	0.149	3.13865e-88	1.7132e-67	0.856405	0.445	0.217	4.92991e-63	1.7132e-67	2.18144e-92	Thyrocytes
AC019211.1	1.67631e-70	1.16091	0.233	0.032	4.82376e-66	1.38775e-92	1.33859	0.312	0.067	3.99339e-88	1.67631e-70	2.7755e-92	Thyrocytes
SLC16A1-AS1	1.44883e-92	-0.712554	0.025	0.132	4.16916e-88	3.88248e-69	-0.585235	0.034	0.123	1.11722e-64	3.88248e-69	2.89767e-92	Thyrocytes
MGAT4A	1.22744e-32	-0.851679	0.07	0.153	3.53208e-28	1.44917e-92	-1.03103	0.061	0.193	4.17012e-88	1.22744e-32	2.89833e-92	Thyrocytes
RPSA	1.76233e-92	-1.33646	0.198	0.403	5.07128e-88	1.74041e-15	-0.55667	0.154	0.225	5.0082e-11	1.74041e-15	3.52466e-92	Thyrocytes
TBC1D8	1.23557e-12	-0.461418	0.096	0.152	3.55547e-08	2.20603e-92	-1.0615	0.097	0.253	6.34808e-88	1.23557e-12	4.41207e-92	Thyrocytes
CASK	2.87306e-92	-1.41912	0.179	0.372	8.26752e-88	5.29985e-18	-0.622592	0.215	0.295	1.52509e-13	5.29985e-18	5.74612e-92	Thyrocytes
MAPK8	3.0208e-92	0.802278	0.565	0.259	8.69265e-88	6.62002e-56	0.537901	0.594	0.378	1.90498e-51	6.62002e-56	6.0416e-92	Thyrocytes
LRIG3	8.08044e-92	1.00256	0.394	0.12	2.32523e-87	7.91185e-35	0.595772	0.259	0.119	2.27671e-30	7.91185e-35	1.61609e-91	Thyrocytes
EPS15	1.05495e-91	-1.20945	0.332	0.515	3.03573e-87	1.3584e-90	-1.08111	0.294	0.485	3.90892e-86	1.3584e-90	2.1099e-91	Thyrocytes
PLSCR1	6.98232e-24	-0.600509	0.066	0.136	2.00923e-19	1.25568e-91	-0.831709	0.05	0.172	3.61336e-87	6.98232e-24	2.51137e-91	Thyrocytes
FREM2	1.18888e-81	1.02235	0.274	0.045	3.42113e-77	1.41775e-91	1.02662	0.312	0.068	4.07971e-87	1.18888e-81	2.83549e-91	Thyrocytes
SFMBT2	3.84252e-91	-1.26083	0.099	0.268	1.10572e-86	1.70224e-61	-1.07828	0.148	0.292	4.89837e-57	1.70224e-61	7.68505e-91	Thyrocytes
PLEC	4.31544e-91	-0.931995	0.049	0.182	1.24181e-86	1.2536e-55	-0.575034	0.039	0.122	3.60736e-51	1.2536e-55	8.63087e-91	Thyrocytes
GRAMD2B	3.24873e-82	1.06446	0.366	0.118	9.34854e-78	4.44239e-91	1.08474	0.47	0.209	1.27834e-86	3.24873e-82	8.88478e-91	Thyrocytes
RAP1A	7.60157e-91	-1.18006	0.272	0.47	2.18743e-86	6.17706e-53	-0.874845	0.338	0.479	1.77751e-48	6.17706e-53	1.52031e-90	Thyrocytes
GNB1	8.77985e-77	-1.05648	0.257	0.435	2.52649e-72	9.30573e-91	-1.03779	0.257	0.447	2.67782e-86	8.77985e-77	1.86115e-90	Thyrocytes
CDC42BPA	7.51781e-09	-0.62903	0.262	0.299	0.000216332	1.03617e-90	-1.10976	0.218	0.409	2.98168e-86	7.51781e-09	2.07234e-90	Thyrocytes
NRG1	1.86589e-54	0.859416	0.207	0.039	5.36929e-50	1.17068e-90	1.14443	0.329	0.079	3.36874e-86	1.86589e-54	2.34136e-90	Thyrocytes
AC127526.2	7.65933e-90	0.98114	0.259	0.021	2.20405e-85	1.42026e-78	0.923809	0.255	0.042	4.08693e-74	1.42026e-78	1.53187e-89	Thyrocytes
FTL	8.62264e-90	-1.02572	0.248	0.485	2.48125e-85	0.0733906	-0.51584	0.323	0.33	1	0.0733906	1.72453e-89	Thyrocytes
SLC5A3	1.3227e-89	0.892715	0.459	0.177	3.80619e-85	9.49954e-27	0.4494	0.262	0.139	2.73359e-22	9.49954e-27	2.64539e-89	Thyrocytes
UGCG	8.70169e-55	-0.716866	0.03	0.114	2.504e-50	1.49282e-89	-0.620399	0.032	0.133	4.29574e-85	8.70169e-55	2.98564e-89	Thyrocytes
ELMO1-AS1	1.59838e-89	1.08802	0.348	0.091	4.59949e-85	3.9721e-72	0.911621	0.272	0.064	1.14301e-67	3.9721e-72	3.19675e-89	Thyrocytes
VEGFC	2.6798e-89	0.975627	0.309	0.058	7.7114e-85	3.45619e-89	0.985332	0.339	0.091	9.94554e-85	3.45619e-89	5.35961e-89	Thyrocytes
PIK3CB	7.67395e-89	0.790281	0.514	0.217	2.20826e-84	9.37741e-56	0.614705	0.426	0.217	2.69844e-51	9.37741e-56	1.53479e-88	Thyrocytes
CHKA	8.59723e-89	0.944917	0.419	0.149	2.47394e-84	2.01148e-42	0.432273	0.452	0.263	5.78824e-38	2.01148e-42	1.71945e-88	Thyrocytes
FTH1	2.1298e-88	-1.00815	0.289	0.518	6.12872e-84	4.05217e-05	-0.460444	0.397	0.424	1	4.05217e-05	4.25961e-88	Thyrocytes
PTPN13	2.28347e-88	0.863538	0.355	0.086	6.57091e-84	8.78036e-63	0.366479	0.499	0.239	2.52664e-58	8.78036e-63	4.56694e-88	Thyrocytes
RBFOX1	4.58913e-88	1.35004	0.313	0.065	1.32057e-83	9.12005e-24	0.595143	0.128	0.043	2.62439e-19	9.12005e-24	9.17826e-88	Thyrocytes
HOMER2	9.53241e-50	0.624443	0.17	0.021	2.74305e-45	4.60021e-88	1.00616	0.334	0.085	1.32376e-83	9.53241e-50	9.20041e-88	Thyrocytes
PAK3	1.96753e-23	0.500707	0.221	0.109	5.66177e-19	1.31143e-87	1.11525	0.432	0.18	3.77377e-83	1.96753e-23	2.62286e-87	Thyrocytes
DLEU2	1.47918e-87	-1.43819	0.184	0.372	4.25648e-83	5.19807e-28	-0.839603	0.235	0.336	1.4958e-23	5.19807e-28	2.95835e-87	Thyrocytes
LINC01789	1.57959e-87	1.4039	0.26	0.025	4.54544e-83	5.39404e-37	0.725086	0.126	0.018	1.55219e-32	5.39404e-37	3.15919e-87	Thyrocytes
MSI2	2.31292e-56	0.396102	0.596	0.319	6.65566e-52	2.58855e-87	0.619616	0.608	0.323	7.44881e-83	2.31292e-56	5.1771e-87	Thyrocytes
PCDH7	4.57583e-87	1.13104	0.326	0.072	1.31674e-82	1.16338e-69	0.678954	0.366	0.133	3.34775e-65	1.16338e-69	9.15165e-87	Thyrocytes
EFCAB13	4.5976e-87	1.00054	0.364	0.104	1.32301e-82	4.05023e-50	0.706833	0.294	0.118	1.1655e-45	4.05023e-50	9.1952e-87	Thyrocytes
SIL1	3.64974e-86	0.81228	0.499	0.215	1.05025e-81	2.661e-52	0.593788	0.424	0.223	7.65728e-48	2.661e-52	7.29949e-86	Thyrocytes
RIC3	1.2654e-80	0.866427	0.339	0.088	3.64132e-76	2.09082e-85	0.972252	0.279	0.051	6.01655e-81	1.2654e-80	4.18164e-85	Thyrocytes
RPS6KA5	2.16452e-22	0.286336	0.387	0.239	6.22862e-18	2.13469e-85	0.864443	0.55	0.282	6.14279e-81	2.16452e-22	4.26938e-85	Thyrocytes
ATP13A3	3.36568e-71	0.691917	0.446	0.189	9.68508e-67	2.43461e-85	0.908796	0.546	0.293	7.00584e-81	3.36568e-71	4.86923e-85	Thyrocytes
NCOA3	6.53385e-78	-1.24104	0.227	0.407	1.88018e-73	3.231e-85	-1.14136	0.234	0.42	9.29752e-81	6.53385e-78	6.462e-85	Thyrocytes
YBX3	4.83471e-11	-0.631177	0.226	0.284	1.39124e-06	4.91334e-85	-1.19767	0.289	0.473	1.41386e-80	4.83471e-11	9.82669e-85	Thyrocytes
ARHGAP17	5.16352e-71	-0.946878	0.107	0.257	1.48585e-66	5.03141e-85	-0.882714	0.101	0.254	1.44784e-80	5.16352e-71	1.00628e-84	Thyrocytes
ARPC2	9.26885e-85	-1.11519	0.129	0.302	2.6672e-80	1.13039e-77	-0.88293	0.125	0.281	3.25281e-73	1.13039e-77	1.85377e-84	Thyrocytes
LINC01876	1.13515e-84	1.18866	0.408	0.142	3.26651e-80	8.81172e-53	0.9121	0.287	0.11	2.53566e-48	8.81172e-53	2.2703e-84	Thyrocytes
DOCK6	6.85023e-17	-0.519986	0.091	0.155	1.97122e-12	1.34998e-84	-0.783035	0.059	0.183	3.88471e-80	6.85023e-17	2.69997e-84	Thyrocytes
PCP4	1.0305e-39	0.477335	0.195	0.052	2.96538e-35	1.40458e-84	1.07546	0.337	0.093	4.04183e-80	1.0305e-39	2.80916e-84	Thyrocytes
ARG2	1.83473e-52	0.937807	0.206	0.042	5.27962e-48	3.69216e-84	1.22604	0.385	0.143	1.06245e-79	1.83473e-52	7.38431e-84	Thyrocytes
CEMIP	4.23024e-84	1.02259	0.27	0.039	1.21729e-79	9.7054e-52	0.675039	0.194	0.039	2.79282e-47	9.7054e-52	8.46048e-84	Thyrocytes
RPS20	4.58865e-84	-1.18834	0.144	0.326	1.32043e-79	8.84363e-08	-0.380163	0.149	0.196	0.00254484	8.84363e-08	9.17729e-84	Thyrocytes
ACOT11	5.43972e-84	0.983309	0.285	0.05	1.56533e-79	4.2125e-49	0.642006	0.207	0.052	1.21219e-44	4.2125e-49	1.08794e-83	Thyrocytes
FAM155A	6.20464e-84	-1.20041	0.017	0.104	1.78545e-79	0.0341105	-0.409258	0.133	0.15	1	0.0341105	1.24093e-83	Thyrocytes
ANXA1	1.27583e-32	0.914755	0.547	0.389	3.67133e-28	6.36283e-84	1.48867	0.651	0.447	1.83097e-79	1.27583e-32	1.27257e-83	Thyrocytes
KIFC3	7.46595e-84	1.00901	0.303	0.064	2.1484e-79	1.77037e-50	0.726783	0.258	0.091	5.09442e-46	1.77037e-50	1.49319e-83	Thyrocytes
PTPRG	7.54192e-84	0.340005	0.508	0.205	2.17026e-79	1.23568e-08	-0.809364	0.755	0.506	0.000355579	1.23568e-08	1.50838e-83	Thyrocytes
RUFY3	3.85201e-64	0.617478	0.523	0.27	1.10846e-59	1.01051e-83	0.748644	0.574	0.319	2.90784e-79	3.85201e-64	2.02102e-83	Thyrocytes
SUCLG2-AS1	9.69441e-54	0.74244	0.226	0.051	2.78966e-49	1.26648e-83	0.929144	0.328	0.087	3.64442e-79	9.69441e-54	2.53295e-83	Thyrocytes
KIAA1324L	4.4798e-21	-0.617765	0.093	0.167	1.28911e-16	1.82998e-83	-0.799758	0.054	0.173	5.26594e-79	4.4798e-21	3.65996e-83	Thyrocytes
MGAT5	1.53973e-53	-1.20979	0.338	0.468	4.43074e-49	3.53589e-83	-1.29347	0.24	0.423	1.01749e-78	1.53973e-53	7.07178e-83	Thyrocytes
MROH1	2.94251e-61	0.770962	0.288	0.085	8.46738e-57	4.60667e-83	0.858694	0.357	0.113	1.32562e-78	2.94251e-61	9.21334e-83	Thyrocytes
PKHD1L1	9.67877e-83	-2.24344	0.191	0.355	2.78516e-78	4.18376e-26	-1.92338	0.389	0.413	1.20392e-21	4.18376e-26	1.93575e-82	Thyrocytes
HIVEP3	9.80006e-83	0.775394	0.581	0.292	2.82007e-78	1.5509e-46	0.531206	0.487	0.288	4.46287e-42	1.5509e-46	1.96001e-82	Thyrocytes
PTMA	1.08824e-82	-1.03896	0.393	0.595	3.13153e-78	7.45678e-73	-0.977994	0.352	0.53	2.14576e-68	7.45678e-73	2.17649e-82	Thyrocytes
ZRANB2-AS2	2.28628e-82	1.00519	0.303	0.063	6.579e-78	1.21411e-46	0.759119	0.24	0.083	3.49374e-42	1.21411e-46	4.57256e-82	Thyrocytes
GRIK4	2.6497e-82	0.993655	0.245	0.023	7.62477e-78	2.6428e-42	0.677925	0.171	0.04	7.60493e-38	2.6428e-42	5.2994e-82	Thyrocytes
AKT2	3.02911e-82	0.872575	0.351	0.1	8.71657e-78	1.99288e-42	0.586192	0.264	0.11	5.73471e-38	1.99288e-42	6.05822e-82	Thyrocytes
CFAP70	3.99193e-82	0.928111	0.298	0.059	1.14872e-77	2.03876e-70	0.845572	0.297	0.087	5.86674e-66	2.03876e-70	7.98386e-82	Thyrocytes
ELMSAN1	2.04302e-13	-0.499741	0.095	0.15	5.879e-09	4.55078e-82	-0.87213	0.082	0.221	1.30953e-77	2.04302e-13	9.10157e-82	Thyrocytes
CUX1	3.00377e-78	0.607925	0.677	0.387	8.64365e-74	1.00129e-81	0.651539	0.692	0.443	2.88131e-77	3.00377e-78	2.00258e-81	Thyrocytes
CHST15	1.5789e-81	-1.08998	0.085	0.235	4.54345e-77	4.10075e-67	-1.05039	0.125	0.267	1.18003e-62	4.10075e-67	3.1578e-81	Thyrocytes
PIK3R1	3.13387e-61	-1.06323	0.099	0.234	9.01803e-57	1.67512e-81	-1.40651	0.134	0.292	4.82034e-77	3.13387e-61	3.35025e-81	Thyrocytes
CALM1	1.67548e-81	-1.23224	0.151	0.323	4.82137e-77	3.38797e-65	-0.927265	0.121	0.26	9.74923e-61	3.38797e-65	3.35097e-81	Thyrocytes
CLIC3	1.92769e-81	0.750524	0.256	0.025	5.54713e-77	1.81107e-15	0.254535	0.115	0.048	5.21154e-11	1.81107e-15	3.85539e-81	Thyrocytes
DCDC1	5.61573e-61	0.841991	0.21	0.032	1.61598e-56	2.47392e-81	0.969097	0.265	0.045	7.11894e-77	5.61573e-61	4.94783e-81	Thyrocytes
KAT2B	2.70551e-81	-1.12594	0.156	0.334	7.78539e-77	1.21163e-51	-0.848731	0.133	0.261	3.48659e-47	1.21163e-51	5.41103e-81	Thyrocytes
HGD	4.29322e-81	0.889089	0.243	0.022	1.23542e-76	2.43647e-38	0.547943	0.145	0.028	7.01118e-34	2.43647e-38	8.58644e-81	Thyrocytes
PCLO	4.67404e-81	0.80676	0.427	0.158	1.345e-76	9.74885e-67	0.65224	0.429	0.198	2.80533e-62	9.74885e-67	9.34808e-81	Thyrocytes
NT5C2	5.61845e-81	0.724958	0.647	0.361	1.61676e-76	3.3685e-39	0.430005	0.565	0.378	9.6932e-35	3.3685e-39	1.12369e-80	Thyrocytes
AC068587.4	8.31089e-71	0.717902	0.421	0.169	2.39154e-66	1.36188e-80	0.82025	0.405	0.162	3.91894e-76	8.31089e-71	2.72375e-80	Thyrocytes
MYO9A	1.8314e-80	0.724935	0.626	0.35	5.27004e-76	9.48627e-78	0.661391	0.662	0.43	2.72977e-73	9.48627e-78	3.6628e-80	Thyrocytes
C3orf52	4.24095e-80	1.11286	0.284	0.055	1.22038e-75	6.62379e-34	0.600536	0.199	0.075	1.90606e-29	6.62379e-34	8.4819e-80	Thyrocytes
CMTM4	4.24156e-80	1.00656	0.313	0.077	1.22055e-75	5.10825e-52	0.663603	0.269	0.095	1.46995e-47	5.10825e-52	8.48313e-80	Thyrocytes
RBFOX2	8.13306e-80	0.624656	0.581	0.282	2.34037e-75	3.99404e-31	0.31574	0.573	0.402	1.14932e-26	3.99404e-31	1.62661e-79	Thyrocytes
SELENBP1	1.0628e-79	0.80087	0.241	0.021	3.0583e-75	2.71299e-29	0.34884	0.146	0.043	7.80689e-25	2.71299e-29	2.12559e-79	Thyrocytes
PAK1	1.10491e-79	0.851599	0.365	0.112	3.1795e-75	2.54426e-75	0.852085	0.314	0.089	7.32137e-71	2.54426e-75	2.20983e-79	Thyrocytes
FCHSD2	1.53351e-79	-1.44148	0.348	0.518	4.41283e-75	3.246e-51	-1.00062	0.344	0.479	9.34068e-47	3.246e-51	3.06702e-79	Thyrocytes
BACE2	1.5147e-46	-0.726855	0.052	0.145	4.3587e-42	1.77095e-79	-1.07594	0.107	0.254	5.09609e-75	1.5147e-46	3.5419e-79	Thyrocytes
NBEA	4.11665e-63	0.704538	0.429	0.191	1.18461e-58	3.62723e-79	0.74065	0.504	0.254	1.04377e-74	4.11665e-63	7.25445e-79	Thyrocytes
MOK	4.83556e-79	0.921021	0.32	0.082	1.39148e-74	2.49437e-56	0.713047	0.366	0.169	7.1778e-52	2.49437e-56	9.67112e-79	Thyrocytes
TCF7L1	5.53031e-79	0.830723	0.493	0.214	1.5914e-74	4.4161e-22	0.312991	0.473	0.334	1.27078e-17	4.4161e-22	1.10606e-78	Thyrocytes
AC093535.1	9.85323e-63	0.890481	0.211	0.029	2.83536e-58	6.17492e-79	1.11459	0.245	0.035	1.7769e-74	9.85323e-63	1.23498e-78	Thyrocytes
AC211433.1	1.38464e-78	0.948401	0.362	0.118	3.98444e-74	6.02106e-29	0.498544	0.181	0.07	1.73262e-24	6.02106e-29	2.76928e-78	Thyrocytes
H3F3A	1.8124e-78	-1.04752	0.225	0.413	5.21536e-74	4.3864e-65	-0.919732	0.17	0.326	1.26223e-60	4.3864e-65	3.6248e-78	Thyrocytes
MEF2C	1.9701e-78	-1.64846	0.269	0.438	5.66916e-74	7.49307e-76	-1.21421	0.239	0.411	2.15621e-71	7.49307e-76	3.9402e-78	Thyrocytes
FAM49A	2.48002e-78	0.797789	0.463	0.196	7.13651e-74	8.32238e-39	0.456498	0.387	0.217	2.39485e-34	8.32238e-39	4.96004e-78	Thyrocytes
GPHN	3.24262e-78	0.596442	0.678	0.383	9.33096e-74	4.43664e-50	0.447369	0.684	0.472	1.27669e-45	4.43664e-50	6.48524e-78	Thyrocytes
NIN	3.35169e-78	-1.0019	0.07	0.209	9.64483e-74	7.86118e-58	-0.700186	0.073	0.184	2.26213e-53	7.86118e-58	6.70338e-78	Thyrocytes
AC105916.1	4.18297e-78	0.930206	0.249	0.03	1.20369e-73	1.11461e-67	0.829597	0.229	0.039	3.20741e-63	1.11461e-67	8.36594e-78	Thyrocytes
CSGALNACT1	1.18941e-64	0.425372	0.74	0.447	3.42264e-60	4.33251e-78	0.581127	0.72	0.455	1.24672e-73	1.18941e-64	8.66502e-78	Thyrocytes
FBXL17	4.99648e-59	0.445157	0.739	0.479	1.43779e-54	1.06132e-77	0.542579	0.715	0.465	3.05405e-73	4.99648e-59	2.12264e-77	Thyrocytes
AC087564.1	1.00251e-62	0.927789	0.203	0.023	2.88483e-58	1.5127e-77	1.10535	0.261	0.05	4.35295e-73	1.00251e-62	3.0254e-77	Thyrocytes
CCDC171	1.94178e-77	0.946641	0.309	0.077	5.58766e-73	1.62527e-56	0.676326	0.301	0.109	4.67686e-52	1.62527e-56	3.88355e-77	Thyrocytes
MYO5B	7.28263e-64	0.795742	0.235	0.043	2.09565e-59	2.23591e-77	0.910537	0.294	0.073	6.43406e-73	7.28263e-64	4.47182e-77	Thyrocytes
SLC7A1	2.25689e-77	-0.947616	0.054	0.18	6.49443e-73	9.39179e-48	-0.995396	0.086	0.19	2.70258e-43	9.39179e-48	4.51378e-77	Thyrocytes
SRSF10	2.31493e-77	0.714166	0.492	0.222	6.66143e-73	8.29098e-62	0.692632	0.473	0.259	2.38581e-57	8.29098e-62	4.62985e-77	Thyrocytes
FILIP1L	0.000124961	-0.352149	0.205	0.237	1	2.45667e-77	-1.01985	0.168	0.338	7.06931e-73	0.000124961	4.91334e-77	Thyrocytes
ANXA3	8.92031e-55	0.77339	0.246	0.066	2.56691e-50	2.46054e-77	0.976688	0.322	0.095	7.08044e-73	8.92031e-55	4.92107e-77	Thyrocytes
LINC00513	6.34654e-54	0.577896	0.474	0.249	1.82628e-49	2.82583e-77	1.01833	0.502	0.258	8.13161e-73	6.34654e-54	5.65166e-77	Thyrocytes
RNF144B	3.89441e-63	0.822696	0.297	0.088	1.12065e-58	3.1592e-77	0.662897	0.36	0.118	9.09092e-73	3.89441e-63	6.31841e-77	Thyrocytes
OCA2	1.69142e-67	0.885914	0.241	0.041	4.86724e-63	3.2923e-77	0.937562	0.254	0.043	9.47393e-73	1.69142e-67	6.58461e-77	Thyrocytes
COBL	4.03537e-77	0.95556	0.276	0.052	1.16122e-72	1.10038e-58	0.730443	0.254	0.071	3.16644e-54	1.10038e-58	8.07073e-77	Thyrocytes
AOPEP	7.99859e-64	0.599295	0.618	0.361	2.30167e-59	5.12205e-77	0.714626	0.723	0.504	1.47392e-72	7.99859e-64	1.02441e-76	Thyrocytes
AC002066.1	5.63848e-77	1.05491	0.27	0.047	1.62253e-72	3.45645e-52	0.75754	0.263	0.091	9.94628e-48	3.45645e-52	1.1277e-76	Thyrocytes
ANKH	6.56511e-77	-1.21662	0.142	0.31	1.88918e-72	2.74415e-65	-1.05998	0.158	0.309	7.89657e-61	2.74415e-65	1.31302e-76	Thyrocytes
CPVL	8.32502e-77	0.718395	0.352	0.103	2.39561e-72	1.11864e-33	0.419487	0.208	0.079	3.21899e-29	1.11864e-33	1.665e-76	Thyrocytes
DNAH11	1.05737e-76	0.994087	0.248	0.032	3.04269e-72	2.76825e-48	0.790027	0.191	0.044	7.96593e-44	2.76825e-48	2.11474e-76	Thyrocytes
AC108472.1	1.45466e-76	1.0233	0.231	0.022	4.18594e-72	5.64405e-34	0.55844	0.124	0.021	1.62413e-29	5.64405e-34	2.90933e-76	Thyrocytes
CNST	1.76736e-43	-0.846588	0.182	0.31	5.08575e-39	1.59602e-76	-1.09664	0.158	0.321	4.5927e-72	1.76736e-43	3.19203e-76	Thyrocytes
TTC8	2.26135e-76	0.915438	0.313	0.081	6.50725e-72	8.6196e-22	0.422029	0.19	0.095	2.48038e-17	8.6196e-22	4.5227e-76	Thyrocytes
ARHGAP8	7.53648e-43	0.656713	0.176	0.038	2.1687e-38	2.39621e-76	0.871339	0.246	0.039	6.89534e-72	7.53648e-43	4.79242e-76	Thyrocytes
F8	9.09493e-32	-0.517771	0.038	0.104	2.61716e-27	3.22445e-76	-0.765971	0.039	0.138	9.27867e-72	9.09493e-32	6.4489e-76	Thyrocytes
B4GALT5	2.83181e-24	-0.582057	0.083	0.16	8.14882e-20	3.54744e-76	-0.87208	0.08	0.212	1.02081e-71	2.83181e-24	7.09487e-76	Thyrocytes
TC2N	4.53913e-76	-1.53672	0.193	0.364	1.30618e-71	0.0801789	-0.489222	0.26	0.258	1	0.0801789	9.07826e-76	Thyrocytes
ZBTB20-AS5	5.00641e-76	0.94018	0.39	0.146	1.44065e-71	5.36352e-35	0.636523	0.281	0.143	1.54341e-30	5.36352e-35	1.00128e-75	Thyrocytes
HSPA8	1.5121e-75	-0.931625	0.079	0.222	4.35121e-71	4.73837e-42	-0.648617	0.103	0.21	1.36351e-37	4.73837e-42	3.02419e-75	Thyrocytes
FAM184A	1.76713e-75	0.930287	0.31	0.08	5.0851e-71	1.8335e-60	0.792593	0.28	0.089	5.27609e-56	1.8335e-60	3.53426e-75	Thyrocytes
RPS17	1.80365e-75	-1.08763	0.128	0.295	5.19019e-71	2.63773e-09	-0.340388	0.129	0.178	7.59032e-05	2.63773e-09	3.6073e-75	Thyrocytes
LINC01266	1.84549e-75	0.977606	0.268	0.048	5.31058e-71	5.90717e-40	0.651387	0.203	0.064	1.69985e-35	5.90717e-40	3.69098e-75	Thyrocytes
LAMB2	1.61885e-28	-0.55624	0.048	0.116	4.65839e-24	2.24742e-75	-0.565637	0.03	0.118	6.46718e-71	1.61885e-28	4.49484e-75	Thyrocytes
EEF1G	2.40154e-75	-1.04892	0.222	0.416	6.91067e-71	0.00275415	-0.260722	0.203	0.232	1	0.00275415	4.80308e-75	Thyrocytes
PARM1	5.95263e-69	0.863904	0.253	0.045	1.71293e-64	2.55134e-75	0.999127	0.311	0.087	7.34174e-71	5.95263e-69	5.10268e-75	Thyrocytes
SH3KBP1	2.9008e-75	-1.23933	0.168	0.337	8.34735e-71	0.118904	-0.30981	0.219	0.225	1	0.118904	5.8016e-75	Thyrocytes
MRPS6	3.09194e-75	0.820498	0.386	0.138	8.89737e-71	7.34887e-14	0.27822	0.199	0.121	2.11471e-09	7.34887e-14	6.18388e-75	Thyrocytes
KRT18	1.36703e-47	0.379085	0.186	0.032	3.93376e-43	4.01401e-75	0.839956	0.26	0.048	1.15507e-70	1.36703e-47	8.02802e-75	Thyrocytes
PIK3R3	1.09962e-21	0.272193	0.132	0.043	3.16427e-17	4.04308e-75	-1.82326	0.107	0.244	1.16344e-70	1.09962e-21	8.08617e-75	Thyrocytes
ITM2B	8.81008e-42	-0.981362	0.391	0.498	2.53519e-37	8.28497e-75	-1.10572	0.328	0.499	2.38408e-70	8.81008e-42	1.65699e-74	Thyrocytes
RPL27	9.6149e-75	-1.25051	0.158	0.331	2.76678e-70	7.15093e-18	-0.436935	0.099	0.167	2.05775e-13	7.15093e-18	1.92298e-74	Thyrocytes
SEC24D	1.54978e-74	0.809676	0.39	0.142	4.45965e-70	4.66396e-27	0.416909	0.353	0.214	1.3421e-22	4.66396e-27	3.09956e-74	Thyrocytes
ANKUB1	3.48008e-74	0.863918	0.412	0.16	1.00143e-69	3.62736e-23	0.390168	0.248	0.136	1.04381e-18	3.62736e-23	6.96017e-74	Thyrocytes
KANSL1L	7.31726e-74	0.788973	0.465	0.204	2.10561e-69	9.7465e-30	0.377801	0.449	0.298	2.80465e-25	9.7465e-30	1.46345e-73	Thyrocytes
HIP1	7.92531e-46	-0.999296	0.159	0.291	2.28059e-41	1.21404e-73	-1.03414	0.161	0.324	3.49351e-69	7.92531e-46	2.42807e-73	Thyrocytes
RPS10	2.22836e-73	-1.18628	0.135	0.302	6.41232e-69	1.87183e-08	-0.340622	0.1	0.144	0.000538637	1.87183e-08	4.45672e-73	Thyrocytes
ABLIM1	0.0860659	-0.255	0.502	0.414	1	2.61356e-73	0.569607	0.773	0.509	7.52077e-69	0.0860659	5.22711e-73	Thyrocytes
FTCDNL1	2.65913e-73	0.90752	0.274	0.056	7.6519e-69	3.1379e-57	0.772303	0.225	0.052	9.02963e-53	3.1379e-57	5.31825e-73	Thyrocytes
DENND4A	3.38069e-73	-1.24771	0.287	0.457	9.72827e-69	3.09087e-23	-0.670864	0.414	0.489	8.89429e-19	3.09087e-23	6.76138e-73	Thyrocytes
ACSS3	3.4398e-73	0.834761	0.285	0.061	9.89836e-69	2.67861e-50	0.576166	0.25	0.08	7.70796e-46	2.67861e-50	6.8796e-73	Thyrocytes
CBR4	3.57009e-73	0.746281	0.48	0.22	1.02733e-68	2.09507e-42	0.604336	0.453	0.273	6.02877e-38	2.09507e-42	7.14019e-73	Thyrocytes
MCTP2	1.26839e-67	0.566507	0.374	0.124	3.64991e-63	4.21113e-73	0.725263	0.313	0.089	1.21179e-68	1.26839e-67	8.42225e-73	Thyrocytes
CAMK2D	4.43619e-73	-1.17517	0.306	0.479	1.27656e-68	3.72679e-46	-0.875557	0.328	0.457	1.07242e-41	3.72679e-46	8.87237e-73	Thyrocytes
TNFRSF11B	1.18023e-72	0.85631	0.327	0.096	3.39622e-68	2.22158e-24	0.497215	0.159	0.063	6.39281e-20	2.22158e-24	2.36046e-72	Thyrocytes
CEP70	1.21074e-72	0.835543	0.315	0.086	3.48403e-68	4.68118e-63	0.76991	0.318	0.116	1.34706e-58	4.68118e-63	2.42148e-72	Thyrocytes
AC010210.1	1.22034e-72	0.885914	0.257	0.045	3.51164e-68	1.96208e-41	0.601491	0.217	0.073	5.64608e-37	1.96208e-41	2.44067e-72	Thyrocytes
ATP11C	1.28141e-72	-0.919103	0.061	0.189	3.68737e-68	3.81934e-56	-0.810376	0.08	0.191	1.09905e-51	3.81934e-56	2.56281e-72	Thyrocytes
HIRA	6.93424e-40	0.622781	0.216	0.068	1.9954e-35	1.37864e-72	0.941048	0.312	0.096	3.96719e-68	6.93424e-40	2.75729e-72	Thyrocytes
IL15	1.41082e-72	0.863449	0.348	0.111	4.05979e-68	9.2692e-54	0.73067	0.265	0.089	2.66731e-49	9.2692e-54	2.82165e-72	Thyrocytes
AC067956.1	3.46241e-53	0.93784	0.167	0.014	9.96343e-49	1.48173e-72	1.07902	0.259	0.053	4.26381e-68	3.46241e-53	2.96345e-72	Thyrocytes
ROCK2	9.48312e-22	-0.716676	0.239	0.326	2.72886e-17	3.15437e-72	-1.05955	0.227	0.398	9.07703e-68	9.48312e-22	6.30875e-72	Thyrocytes
ELOVL5	1.57753e-13	0.522085	0.389	0.288	4.5395e-09	5.38124e-72	1.04902	0.569	0.343	1.54851e-67	1.57753e-13	1.07625e-71	Thyrocytes
RPL23	7.27727e-72	-1.00384	0.135	0.301	2.09411e-67	1.02489e-06	-0.312127	0.153	0.196	0.0294922	1.02489e-06	1.45545e-71	Thyrocytes
IRS1	8.19856e-69	0.808205	0.258	0.049	2.35922e-64	8.29325e-72	0.99036	0.323	0.104	2.38647e-67	8.19856e-69	1.65865e-71	Thyrocytes
CLIP1	1.02776e-71	0.705499	0.502	0.24	2.95748e-67	9.24958e-58	0.681971	0.441	0.234	2.66166e-53	9.24958e-58	2.05552e-71	Thyrocytes
IFT88	1.62836e-71	0.805169	0.396	0.151	4.68577e-67	2.52886e-61	0.682537	0.405	0.194	7.27706e-57	2.52886e-61	3.25672e-71	Thyrocytes
AC092944.1	1.9218e-71	0.962048	0.293	0.072	5.53018e-67	1.10319e-44	0.655751	0.222	0.07	3.17454e-40	1.10319e-44	3.84361e-71	Thyrocytes
DPY19L2	2.2306e-71	0.885249	0.261	0.05	6.41878e-67	4.13887e-62	0.687045	0.307	0.107	1.191e-57	4.13887e-62	4.4612e-71	Thyrocytes
CYB5R3	5.99033e-46	-0.733465	0.073	0.177	1.72378e-41	2.23457e-71	-0.735299	0.054	0.164	6.43019e-67	5.99033e-46	4.46913e-71	Thyrocytes
GOLGA4	2.37556e-71	0.610805	0.676	0.401	6.8359e-67	5.63659e-63	0.540346	0.647	0.42	1.62199e-58	5.63659e-63	4.75111e-71	Thyrocytes
AHI1	3.26009e-71	0.618995	0.541	0.269	9.38125e-67	6.73382e-30	0.388781	0.486	0.326	1.93772e-25	6.73382e-30	6.52019e-71	Thyrocytes
RGL3	3.70203e-71	0.865832	0.251	0.043	1.0653e-66	2.14625e-62	0.738687	0.232	0.048	6.17604e-58	2.14625e-62	7.40406e-71	Thyrocytes
SP100	2.40734e-69	-1.1768	0.244	0.412	6.92735e-65	6.13975e-71	-0.986464	0.171	0.331	1.76677e-66	2.40734e-69	1.22795e-70	Thyrocytes
MAP4	2.45958e-24	-0.760432	0.275	0.361	7.0777e-20	7.69451e-71	-1.02996	0.261	0.434	2.21417e-66	2.45958e-24	1.5389e-70	Thyrocytes
LINC01578	8.60015e-71	0.700434	0.595	0.337	2.47478e-66	3.8973e-64	0.675533	0.595	0.378	1.12149e-59	3.8973e-64	1.72003e-70	Thyrocytes
AC008014.1	1.92167e-70	0.80604	0.433	0.185	5.52978e-66	2.47241e-62	0.712769	0.469	0.243	7.11461e-58	2.47241e-62	3.84333e-70	Thyrocytes
COL4A4	2.61023e-63	0.848653	0.262	0.065	7.51119e-59	2.00072e-70	0.787259	0.294	0.081	5.75726e-66	2.61023e-63	4.00143e-70	Thyrocytes
MAL2	6.59604e-47	0.590033	0.19	0.039	1.89808e-42	4.80854e-70	0.869974	0.264	0.06	1.38371e-65	6.59604e-47	9.61708e-70	Thyrocytes
RAP1GAP	5.11194e-70	0.775361	0.232	0.03	1.47101e-65	1.47547e-68	0.812153	0.257	0.059	4.2458e-64	1.47547e-68	1.02239e-69	Thyrocytes
USP53	2.37942e-06	-0.6311	0.156	0.192	0.0684701	6.46033e-70	-1.58505	0.117	0.256	1.85903e-65	2.37942e-06	1.29207e-69	Thyrocytes
NACA	6.56714e-70	-0.990124	0.178	0.356	1.88976e-65	7.54649e-07	-0.350213	0.15	0.193	0.0217158	7.54649e-07	1.31343e-69	Thyrocytes
HSD17B4	1.01891e-44	0.57501	0.303	0.123	2.93203e-40	6.70284e-70	0.812321	0.378	0.158	1.92881e-65	1.01891e-44	1.34057e-69	Thyrocytes
WARS	1.26291e-24	-0.528447	0.074	0.149	3.63415e-20	7.82841e-70	-0.742772	0.05	0.156	2.2527e-65	1.26291e-24	1.56568e-69	Thyrocytes
RABGAP1L	7.94082e-70	-1.16406	0.553	0.657	2.28505e-65	0.0468954	-0.298788	0.606	0.581	1	0.0468954	1.58816e-69	Thyrocytes
AC104123.1	8.35175e-53	0.751795	0.242	0.063	2.4033e-48	9.7182e-70	0.959221	0.298	0.09	2.79651e-65	8.35175e-53	1.94364e-69	Thyrocytes
CPNE8	3.85094e-16	-0.611464	0.132	0.202	1.10815e-11	1.03875e-69	-0.907371	0.124	0.272	2.9891e-65	3.85094e-16	2.07749e-69	Thyrocytes
EPHA6	1.33488e-69	1.08122	0.24	0.038	3.84124e-65	2.09582e-50	0.776765	0.18	0.03	6.03093e-46	2.09582e-50	2.66976e-69	Thyrocytes
RPL27A	1.37673e-69	-1.2245	0.283	0.461	3.96168e-65	0.226293	-0.256233	0.258	0.265	1	0.226293	2.75346e-69	Thyrocytes
CHSY3	1.00168e-14	-0.945223	0.094	0.153	2.88243e-10	1.40504e-69	-1.14526	0.094	0.227	4.04315e-65	1.00168e-14	2.81008e-69	Thyrocytes
GNAI3	3.37803e-29	-0.598782	0.088	0.175	9.72063e-25	1.74034e-69	-0.773169	0.107	0.248	5.008e-65	3.37803e-29	3.48068e-69	Thyrocytes
UMAD1	1.52729e-53	0.512029	0.54	0.299	4.39492e-49	3.80084e-69	0.665816	0.509	0.276	1.09373e-64	1.52729e-53	7.60169e-69	Thyrocytes
HDGFL3	0.00856332	-0.275658	0.148	0.168	1	5.51169e-69	-0.938691	0.126	0.273	1.58604e-64	0.00856332	1.10234e-68	Thyrocytes
WEE1	1.76698e-34	0.604705	0.184	0.057	5.08467e-30	6.40637e-69	0.917846	0.352	0.133	1.8435e-64	1.76698e-34	1.28127e-68	Thyrocytes
SMAD9	6.42625e-69	0.83938	0.377	0.138	1.84922e-64	1.42344e-49	0.57013	0.39	0.196	4.0961e-45	1.42344e-49	1.28525e-68	Thyrocytes
SERPINB9	7.40536e-69	-0.773695	0.036	0.139	2.13097e-64	7.63683e-50	-0.529536	0.044	0.127	2.19758e-45	7.63683e-50	1.48107e-68	Thyrocytes
RHOA	2.554e-50	-0.860498	0.182	0.321	7.3494e-46	1.11173e-68	-0.890845	0.172	0.33	3.19912e-64	2.554e-50	2.22347e-68	Thyrocytes
PRKCE	2.44127e-46	-1.09919	0.261	0.392	7.02501e-42	1.21587e-68	-1.0889	0.309	0.475	3.4988e-64	2.44127e-46	2.43175e-68	Thyrocytes
SMCHD1	1.2439e-68	-1.17303	0.336	0.496	3.57943e-64	3.6871e-38	-0.930691	0.306	0.425	1.061e-33	3.6871e-38	2.48779e-68	Thyrocytes
LGR4	1.13699e-66	0.811998	0.253	0.05	3.27181e-62	1.49578e-68	0.918698	0.264	0.064	4.30427e-64	1.13699e-66	2.99157e-68	Thyrocytes
SHTN1	1.59255e-68	0.757237	0.308	0.086	4.58272e-64	2.9215e-56	0.682539	0.303	0.114	8.40691e-52	2.9215e-56	3.1851e-68	Thyrocytes
LUC7L2	1.64938e-68	0.612718	0.629	0.37	4.74626e-64	7.31352e-50	0.451437	0.635	0.435	2.10454e-45	7.31352e-50	3.29876e-68	Thyrocytes
AC020916.1	2.44799e-16	-0.657817	0.201	0.276	7.04432e-12	1.7572e-68	-0.955391	0.191	0.356	5.05651e-64	2.44799e-16	3.51439e-68	Thyrocytes
CCDC88A	2.26685e-57	-0.953818	0.107	0.242	6.52309e-53	2.25238e-68	-0.843554	0.102	0.239	6.48145e-64	2.26685e-57	4.50476e-68	Thyrocytes
TAPT1-AS1	2.43501e-68	0.873772	0.305	0.087	7.00699e-64	2.24465e-50	0.670787	0.33	0.147	6.45919e-46	2.24465e-50	4.87003e-68	Thyrocytes
TPST1	2.52378e-68	0.793894	0.362	0.131	7.26244e-64	5.37752e-20	0.329118	0.306	0.193	1.54744e-15	5.37752e-20	5.04757e-68	Thyrocytes
RPLP0	2.61242e-68	-1.03829	0.251	0.438	7.51751e-64	0.0785152	-0.251171	0.219	0.232	1	0.0785152	5.22485e-68	Thyrocytes
TOX	3.36074e-68	-2.32134	0.1	0.237	9.67088e-64	5.10504e-05	-0.524969	0.131	0.09	1	5.10504e-05	6.72149e-68	Thyrocytes
DAPK2	4.08869e-48	0.753363	0.254	0.083	1.17656e-43	4.06615e-68	0.919038	0.344	0.125	1.17007e-63	4.08869e-48	8.13229e-68	Thyrocytes
HOPX	1.67031e-64	0.759848	0.256	0.052	4.80649e-60	4.14517e-68	0.976969	0.262	0.063	1.19281e-63	1.67031e-64	8.29033e-68	Thyrocytes
FCGRT	1.94418e-33	-0.653552	0.088	0.182	5.59456e-29	7.53285e-68	-0.624538	0.05	0.154	2.16765e-63	1.94418e-33	1.50657e-67	Thyrocytes
CDHR3	3.57592e-64	0.967607	0.28	0.075	1.02901e-59	1.01349e-67	1.10712	0.314	0.102	2.91641e-63	3.57592e-64	2.02697e-67	Thyrocytes
ZRANB2	1.16752e-67	0.568452	0.733	0.471	3.35964e-63	5.63712e-41	0.452522	0.605	0.426	1.62214e-36	5.63712e-41	2.33503e-67	Thyrocytes
EFCAB6	1.18838e-67	0.864503	0.255	0.052	3.41969e-63	7.36823e-59	0.747566	0.27	0.085	2.12028e-54	7.36823e-59	2.37677e-67	Thyrocytes
RABGAP1	1.19814e-67	0.631624	0.586	0.316	3.44776e-63	1.21896e-47	0.459831	0.554	0.356	3.50767e-43	1.21896e-47	2.39628e-67	Thyrocytes
H3F3B	8.12546e-10	0.488808	0.523	0.44	2.33818e-05	2.17582e-67	-0.889983	0.197	0.363	6.26114e-63	8.12546e-10	4.35164e-67	Thyrocytes
CNOT6L	3.54055e-67	-1.28531	0.178	0.339	1.01883e-62	1.78577e-61	-1.20883	0.134	0.271	5.13874e-57	1.78577e-61	7.0811e-67	Thyrocytes
NCOA7	5.47057e-67	-0.904648	0.067	0.194	1.57421e-62	2.43217e-60	-0.801929	0.127	0.271	6.99882e-56	2.43217e-60	1.09411e-66	Thyrocytes
IMMP2L	7.50926e-61	0.474055	0.785	0.524	2.16086e-56	7.79937e-67	0.456771	0.843	0.639	2.24435e-62	7.50926e-61	1.55987e-66	Thyrocytes
RPL10A	8.51579e-67	-1.09772	0.216	0.394	2.4505e-62	1.05644e-05	-0.432212	0.17	0.209	0.304001	1.05644e-05	1.70316e-66	Thyrocytes
MDFIC	8.6676e-67	-1.20132	0.256	0.419	2.49419e-62	1.67928e-39	-0.963609	0.208	0.326	4.8323e-35	1.67928e-39	1.73352e-66	Thyrocytes
CTSZ	8.90502e-67	-0.793526	0.049	0.16	2.56251e-62	2.00776e-38	-0.491693	0.035	0.1	5.77752e-34	2.00776e-38	1.781e-66	Thyrocytes
IVNS1ABP	1.04604e-35	-0.844701	0.077	0.169	3.01008e-31	9.63073e-67	-0.928389	0.12	0.261	2.77134e-62	1.04604e-35	1.92615e-66	Thyrocytes
ESRP1	9.76091e-67	0.826413	0.223	0.03	2.8088e-62	5.22161e-38	0.50241	0.14	0.024	1.50257e-33	5.22161e-38	1.95218e-66	Thyrocytes
KDM7A	9.7628e-67	-0.998352	0.091	0.23	2.80934e-62	9.23357e-09	-0.332496	0.097	0.141	0.000265705	9.23357e-09	1.95256e-66	Thyrocytes
GPM6A	1.24984e-66	-1.57722	0.147	0.301	3.59654e-62	4.46567e-09	-1.07652	0.333	0.355	0.000128504	4.46567e-09	2.49968e-66	Thyrocytes
BEX2	1.3275e-66	0.734334	0.194	0.011	3.82001e-62	3.77793e-39	0.543133	0.158	0.034	1.08714e-34	3.77793e-39	2.655e-66	Thyrocytes
AKAP6	1.42975e-66	0.880452	0.229	0.034	4.11424e-62	8.55398e-59	0.779224	0.277	0.089	2.46149e-54	8.55398e-59	2.8595e-66	Thyrocytes
DCDC2	4.50606e-62	0.831688	0.204	0.026	1.29666e-57	1.64792e-66	0.890022	0.234	0.045	4.74207e-62	4.50606e-62	3.29585e-66	Thyrocytes
C4orf47	7.00911e-56	0.805633	0.212	0.041	2.01694e-51	1.87798e-66	0.895207	0.278	0.078	5.40408e-62	7.00911e-56	3.75596e-66	Thyrocytes
ATXN3	3.02664e-16	-0.57367	0.167	0.239	8.70946e-12	1.96732e-66	-0.853449	0.142	0.291	5.66115e-62	3.02664e-16	3.93463e-66	Thyrocytes
ATP1B3	7.34518e-66	-0.917951	0.055	0.171	2.11365e-61	2.40708e-66	-1.09579	0.102	0.237	6.92662e-62	7.34518e-66	4.81416e-66	Thyrocytes
RPS6KA2	0.082049	-0.464525	0.268	0.26	1	2.44266e-66	-1.08394	0.208	0.365	7.02899e-62	0.082049	4.88532e-66	Thyrocytes
NME7	4.88235e-64	0.68836	0.407	0.171	1.40494e-59	2.52569e-66	0.725566	0.397	0.173	7.26793e-62	4.88235e-64	5.05138e-66	Thyrocytes
ACADL	1.67553e-48	0.675055	0.182	0.031	4.8215e-44	3.63982e-66	0.810689	0.264	0.066	1.0474e-61	1.67553e-48	7.27965e-66	Thyrocytes
ATP11B	1.45999e-34	-0.765955	0.202	0.319	4.20126e-30	4.33781e-66	-0.959296	0.192	0.35	1.24825e-61	1.45999e-34	8.67562e-66	Thyrocytes
INPP5J	4.37156e-66	0.692358	0.197	0.014	1.25796e-61	6.11495e-48	0.580697	0.169	0.028	1.75964e-43	6.11495e-48	8.74311e-66	Thyrocytes
NOD1	3.48514e-57	-0.688564	0.04	0.135	1.00289e-52	4.52626e-66	-0.553407	0.043	0.14	1.30248e-61	3.48514e-57	9.05251e-66	Thyrocytes
AC096564.1	1.78946e-28	0.55321	0.118	0.023	5.14934e-24	1.1293e-65	1.26735	0.216	0.035	3.24968e-61	1.78946e-28	2.2586e-65	Thyrocytes
IQCH	1.35406e-65	0.906198	0.271	0.067	3.89643e-61	1.84726e-62	0.816268	0.257	0.069	5.31569e-58	1.84726e-62	2.70811e-65	Thyrocytes
PRAG1	9.04347e-16	0.338505	0.242	0.143	2.60235e-11	1.91101e-65	0.838782	0.349	0.132	5.49913e-61	9.04347e-16	3.82202e-65	Thyrocytes
MPP5	2.29894e-65	0.753704	0.342	0.119	6.61542e-61	2.14872e-42	0.580462	0.347	0.181	6.18316e-38	2.14872e-42	4.59787e-65	Thyrocytes
OSBPL8	2.51619e-65	-1.06559	0.197	0.362	7.2406e-61	8.48842e-25	-0.612379	0.214	0.311	2.44263e-20	8.48842e-25	5.03239e-65	Thyrocytes
INTU	3.10069e-65	0.784582	0.293	0.081	8.92255e-61	3.15589e-37	0.524851	0.267	0.122	9.08138e-33	3.15589e-37	6.20138e-65	Thyrocytes
RPL3	3.19294e-65	-0.956122	0.295	0.493	9.188e-61	6.54833e-06	-0.348875	0.279	0.323	0.188435	6.54833e-06	6.38588e-65	Thyrocytes
MBOAT1	3.33383e-65	-1.00728	0.091	0.227	9.59343e-61	1.52583e-64	-0.988802	0.085	0.207	4.39073e-60	1.52583e-64	6.66766e-65	Thyrocytes
ADD3	4.26444e-46	-1.0183	0.416	0.515	1.22713e-41	4.42644e-65	-1.12116	0.419	0.548	1.27375e-60	4.26444e-46	8.85287e-65	Thyrocytes
PPP2R2B	2.71067e-62	0.661778	0.393	0.154	7.80024e-58	6.6904e-65	0.846258	0.336	0.122	1.92523e-60	2.71067e-62	1.33808e-64	Thyrocytes
CAMKK2	2.94772e-17	-0.39355	0.05	0.102	8.48235e-13	6.96928e-65	-0.597224	0.03	0.11	2.00548e-60	2.94772e-17	1.39386e-64	Thyrocytes
EML6	2.27908e-26	0.442215	0.154	0.05	6.55829e-22	7.00502e-65	0.869147	0.269	0.073	2.01577e-60	2.27908e-26	1.401e-64	Thyrocytes
ENTPD1	1.88922e-50	-0.788431	0.027	0.103	5.43642e-46	9.27072e-65	-0.667851	0.03	0.112	2.66774e-60	1.88922e-50	1.85414e-64	Thyrocytes
EZR	0.000510702	-0.674379	0.216	0.232	1	1.09989e-64	0.74418	0.414	0.192	3.16506e-60	0.000510702	2.19979e-64	Thyrocytes
SYN3	4.10942e-64	1.34793	0.264	0.064	1.18253e-59	4.1228e-18	0.75657	0.217	0.125	1.18638e-13	4.1228e-18	8.21884e-64	Thyrocytes
CCDC173	1.61072e-37	0.640113	0.169	0.042	4.635e-33	4.19418e-64	0.921282	0.277	0.082	1.20692e-59	1.61072e-37	8.38837e-64	Thyrocytes
RAPGEF1	1.94594e-37	-1.01541	0.22	0.338	5.59965e-33	4.20958e-64	-0.992211	0.173	0.327	1.21135e-59	1.94594e-37	8.41917e-64	Thyrocytes
SMURF1	0.000863929	-0.353601	0.152	0.178	1	4.45572e-64	-0.928043	0.16	0.311	1.28218e-59	0.000863929	8.91143e-64	Thyrocytes
CCDC30	8.99449e-60	0.766748	0.277	0.078	2.58825e-55	4.5036e-64	0.779021	0.305	0.106	1.29596e-59	8.99449e-60	9.0072e-64	Thyrocytes
RFX3-AS1	6.1917e-64	0.742101	0.459	0.22	1.78172e-59	3.56787e-36	0.520056	0.296	0.146	1.02669e-31	3.56787e-36	1.23834e-63	Thyrocytes
MAP2	3.28608e-36	0.550756	0.189	0.055	9.45603e-32	6.57276e-64	0.911159	0.369	0.159	1.89138e-59	3.28608e-36	1.31455e-63	Thyrocytes
ACTR2	7.28325e-64	-1.01017	0.163	0.318	2.09583e-59	8.62427e-48	-0.782299	0.133	0.256	2.48172e-43	8.62427e-48	1.45665e-63	Thyrocytes
LCN12	8.98454e-64	0.742411	0.199	0.019	2.58539e-59	9.93468e-37	0.44515	0.154	0.035	2.8588e-32	9.93468e-37	1.79691e-63	Thyrocytes
CEMIP2	9.50891e-64	-1.2406	0.088	0.219	2.73628e-59	1.07601e-11	-0.671327	0.24	0.296	3.09633e-07	1.07601e-11	1.90178e-63	Thyrocytes
TCF7L2	1.18376e-63	0.597159	0.51	0.26	3.4064e-59	1.04705e-24	0.254496	0.562	0.406	3.013e-20	1.04705e-24	2.36753e-63	Thyrocytes
ARHGAP44	1.23858e-63	0.887924	0.281	0.077	3.56415e-59	6.56944e-15	0.313552	0.176	0.099	1.89042e-10	6.56944e-15	2.47717e-63	Thyrocytes
AC096741.1	1.40246e-63	0.916623	0.209	0.027	4.03573e-59	5.85341e-38	0.621761	0.135	0.022	1.68438e-33	5.85341e-38	2.80493e-63	Thyrocytes
MYH9	1.60946e-63	-1.04307	0.214	0.373	4.63138e-59	1.64571e-24	-0.60562	0.292	0.394	4.7357e-20	1.64571e-24	3.21892e-63	Thyrocytes
CD200	1.65375e-30	-0.657277	0.058	0.135	4.75882e-26	2.64724e-63	-0.923517	0.056	0.16	7.6177e-59	1.65375e-30	5.29448e-63	Thyrocytes
RNF150	2.79989e-42	0.662674	0.207	0.058	8.05697e-38	2.77599e-63	0.763612	0.344	0.134	7.98819e-59	2.79989e-42	5.55198e-63	Thyrocytes
TTN	3.00871e-63	-1.28502	0.128	0.274	8.65786e-59	1.52661e-55	-1.19478	0.104	0.223	4.39296e-51	1.52661e-55	6.01742e-63	Thyrocytes
PPA1	5.01881e-29	0.383885	0.224	0.094	1.44421e-24	3.92406e-63	0.850883	0.33	0.124	1.12919e-58	5.01881e-29	7.84812e-63	Thyrocytes
CASC2	4.89472e-63	0.935193	0.224	0.038	1.4085e-58	3.35685e-52	0.808098	0.223	0.06	9.65968e-48	3.35685e-52	9.78944e-63	Thyrocytes
TBC1D32	5.18863e-63	0.713883	0.387	0.155	1.49308e-58	8.8697e-30	0.493512	0.295	0.16	2.55234e-25	8.8697e-30	1.03773e-62	Thyrocytes
CTNNAL1	7.84087e-24	0.36468	0.186	0.078	2.25629e-19	5.94366e-63	0.910456	0.394	0.184	1.71035e-58	7.84087e-24	1.18873e-62	Thyrocytes
RILPL1	5.95808e-63	0.757774	0.279	0.075	1.7145e-58	1.10912e-35	0.536251	0.238	0.102	3.1916e-31	1.10912e-35	1.19162e-62	Thyrocytes
SH3PXD2B	2.92852e-16	-0.444056	0.054	0.106	8.42712e-12	9.30428e-63	-0.669842	0.048	0.146	2.6774e-58	2.92852e-16	1.86086e-62	Thyrocytes
SLC4A5	1.03563e-62	0.789718	0.275	0.074	2.98014e-58	1.04759e-30	0.499271	0.224	0.101	3.01454e-26	1.04759e-30	2.07127e-62	Thyrocytes
RASA2	1.46512e-62	-1.11052	0.2	0.359	4.21603e-58	2.70485e-22	-0.76035	0.185	0.267	7.78346e-18	2.70485e-22	2.93024e-62	Thyrocytes
ENOSF1	1.47735e-62	0.641305	0.52	0.275	4.25122e-58	3.57025e-50	0.561291	0.48	0.282	1.02738e-45	3.57025e-50	2.9547e-62	Thyrocytes
LINC02615	1.6754e-62	0.824119	0.277	0.075	4.82112e-58	5.29089e-54	0.752307	0.271	0.094	1.52251e-49	5.29089e-54	3.35079e-62	Thyrocytes
CCN2	2.54255e-62	0.574303	0.362	0.134	7.31643e-58	1.01953e-58	0.569367	0.553	0.315	2.93379e-54	1.01953e-58	5.08509e-62	Thyrocytes
GTF2IRD1	4.40388e-62	0.799223	0.27	0.07	1.26726e-57	1.10595e-42	0.643263	0.208	0.065	3.18249e-38	1.10595e-42	8.80777e-62	Thyrocytes
STX17-AS1	1.90212e-40	0.577119	0.173	0.038	5.47353e-36	4.68614e-62	1.04767	0.225	0.046	1.34848e-57	1.90212e-40	9.37228e-62	Thyrocytes
SAMD5	4.94301e-62	0.893477	0.216	0.032	1.4224e-57	6.07442e-30	0.546416	0.161	0.053	1.74797e-25	6.07442e-30	9.88602e-62	Thyrocytes
YES1	3.23303e-14	-0.610386	0.169	0.234	9.30335e-10	9.08526e-62	-1.04462	0.181	0.328	2.61437e-57	3.23303e-14	1.81705e-61	Thyrocytes
SAMD9L	7.72072e-45	-0.642378	0.049	0.138	2.22172e-40	1.2852e-61	-0.479302	0.027	0.102	3.69829e-57	7.72072e-45	2.5704e-61	Thyrocytes
CDS1	1.30091e-61	0.807481	0.222	0.037	3.74349e-57	4.384e-55	0.746714	0.215	0.049	1.26154e-50	4.384e-55	2.60181e-61	Thyrocytes
CAB39	3.45076e-34	-0.843973	0.192	0.304	9.92991e-30	1.36102e-61	-0.989649	0.167	0.313	3.91647e-57	3.45076e-34	2.72204e-61	Thyrocytes
TENM3	1.82178e-60	0.763545	0.347	0.129	5.24235e-56	1.67492e-61	0.797076	0.398	0.187	4.81974e-57	1.82178e-60	3.34984e-61	Thyrocytes
GAS6	2.0667e-11	-0.474807	0.089	0.138	5.94715e-07	1.89978e-61	-0.652722	0.058	0.162	5.4668e-57	2.0667e-11	3.79956e-61	Thyrocytes
PRKCI	1.93293e-61	0.751426	0.328	0.114	5.56219e-57	3.47215e-35	0.540975	0.281	0.137	9.99147e-31	3.47215e-35	3.86585e-61	Thyrocytes
PFKFB2	1.68195e-29	0.414658	0.121	0.023	4.83997e-25	2.25163e-61	0.69194	0.226	0.046	6.47929e-57	1.68195e-29	4.50326e-61	Thyrocytes
NALCN	2.28997e-61	-1.00007	0.05	0.158	6.58961e-57	2.24243e-38	-0.980019	0.09	0.185	6.45281e-34	2.24243e-38	4.57994e-61	Thyrocytes
AL137009.1	3.22207e-61	0.871164	0.27	0.074	9.27182e-57	5.44233e-40	0.690068	0.194	0.06	1.56609e-35	5.44233e-40	6.44414e-61	Thyrocytes
REEP3	2.59028e-10	-0.556377	0.215	0.267	7.4538e-06	4.47794e-61	-0.961776	0.195	0.348	1.28857e-56	2.59028e-10	8.95587e-61	Thyrocytes
CASC1	9.74002e-61	0.828041	0.197	0.023	2.80279e-56	1.58575e-42	0.656765	0.177	0.042	4.56315e-38	1.58575e-42	1.948e-60	Thyrocytes
SRGAP1	9.82955e-61	0.615169	0.462	0.223	2.82855e-56	2.35275e-45	0.30784	0.517	0.314	6.77027e-41	2.35275e-45	1.96591e-60	Thyrocytes
EVL	1.3035e-60	-1.08765	0.107	0.244	3.75096e-56	2.01075e-20	-0.636114	0.101	0.17	5.78614e-16	2.01075e-20	2.607e-60	Thyrocytes
CSRP1	1.37766e-60	0.848699	0.311	0.108	3.96435e-56	2.87319e-25	0.348979	0.204	0.093	8.2679e-21	2.87319e-25	2.75532e-60	Thyrocytes
AC006058.1	2.7079e-60	0.771207	0.18	0.013	7.79225e-56	4.32906e-42	0.563079	0.162	0.033	1.24573e-37	4.32906e-42	5.4158e-60	Thyrocytes
INPP4A	2.75992e-60	-0.96497	0.097	0.231	7.94193e-56	4.70548e-15	-0.464208	0.102	0.162	1.35405e-10	4.70548e-15	5.51983e-60	Thyrocytes
EDA	2.34864e-35	0.473629	0.223	0.081	6.75845e-31	3.55481e-60	0.675183	0.404	0.187	1.02293e-55	2.34864e-35	7.10961e-60	Thyrocytes
NCOA1	2.47515e-05	-0.47786	0.424	0.429	0.712248	3.62605e-60	-0.874129	0.293	0.453	1.04343e-55	2.47515e-05	7.2521e-60	Thyrocytes
SCD5	2.49821e-36	0.508401	0.188	0.054	7.18885e-32	3.68402e-60	0.817431	0.24	0.058	1.06011e-55	2.49821e-36	7.36804e-60	Thyrocytes
ERC1	6.57052e-60	0.524967	0.701	0.45	1.89073e-55	2.50685e-38	0.342828	0.701	0.531	7.21372e-34	2.50685e-38	1.3141e-59	Thyrocytes
MAP4K3-DT	9.76137e-60	0.745265	0.294	0.09	2.80893e-55	6.69341e-21	0.393978	0.193	0.097	1.9261e-16	6.69341e-21	1.95227e-59	Thyrocytes
MAP3K13	1.05664e-59	0.787976	0.296	0.098	3.0406e-55	2.05306e-36	0.565424	0.271	0.125	5.9079e-32	2.05306e-36	2.11329e-59	Thyrocytes
EPHA3	1.20465e-59	0.606891	0.253	0.057	3.4665e-55	3.57139e-46	0.389308	0.342	0.151	1.0277e-41	3.57139e-46	2.4093e-59	Thyrocytes
OR2A1-AS1	3.94947e-33	0.488679	0.156	0.039	1.1365e-28	1.22524e-59	0.686166	0.236	0.056	3.52574e-55	3.94947e-33	2.45047e-59	Thyrocytes
DUSP6	3.17359e-15	-0.457063	0.077	0.134	9.13232e-11	1.40082e-59	-0.74159	0.081	0.198	4.03099e-55	3.17359e-15	2.80164e-59	Thyrocytes
PTPRS	1.53053e-59	0.679874	0.261	0.065	4.40425e-55	8.11053e-26	0.33459	0.223	0.106	2.33389e-21	8.11053e-26	3.06106e-59	Thyrocytes
FAM241A	9.39772e-52	-0.659252	0.032	0.116	2.70429e-47	1.77568e-59	-0.902223	0.037	0.122	5.10969e-55	9.39772e-52	3.55136e-59	Thyrocytes
ARHGAP21	0.00585083	-0.362267	0.196	0.215	1	1.87305e-59	-0.92845	0.185	0.334	5.38988e-55	0.00585083	3.7461e-59	Thyrocytes
SLC35F4	1.03008e-45	0.881166	0.162	0.023	2.96415e-41	1.9533e-59	1.04017	0.229	0.053	5.62081e-55	1.03008e-45	3.9066e-59	Thyrocytes
PPFIBP2	2.08659e-59	0.720133	0.275	0.076	6.00438e-55	1.18544e-54	0.650605	0.285	0.099	3.41123e-50	1.18544e-54	4.17319e-59	Thyrocytes
FBXO16	2.86114e-59	0.780953	0.167	0.006	8.23323e-55	2.36634e-56	0.723131	0.18	0.022	6.80937e-52	2.36634e-56	5.72229e-59	Thyrocytes
AKT3	1.00367e-27	-0.808289	0.506	0.556	2.88815e-23	3.19264e-59	-0.886698	0.508	0.618	9.18715e-55	1.00367e-27	6.38529e-59	Thyrocytes
CGNL1	3.47912e-59	0.791488	0.325	0.119	1.00115e-54	1.37542e-29	0.471821	0.29	0.156	3.9579e-25	1.37542e-29	6.95824e-59	Thyrocytes
AF117829.1	4.29786e-59	0.709615	0.333	0.123	1.23675e-54	3.42394e-38	0.502126	0.402	0.233	9.85274e-34	3.42394e-38	8.59572e-59	Thyrocytes
TAGLN2	2.33847e-37	-0.744055	0.088	0.186	6.72919e-33	5.11069e-59	-0.634639	0.059	0.163	1.47065e-54	2.33847e-37	1.02214e-58	Thyrocytes
RALGPS1	5.23458e-59	0.760571	0.295	0.094	1.5063e-54	3.15007e-41	0.53933	0.248	0.099	9.06465e-37	3.15007e-41	1.04692e-58	Thyrocytes
SMC5-AS1	5.57884e-59	0.762374	0.231	0.047	1.60537e-54	2.6842e-39	0.583423	0.204	0.068	7.72407e-35	2.6842e-39	1.11577e-58	Thyrocytes
GRIK2	1.03671e-30	0.659923	0.145	0.037	2.98325e-26	8.65382e-59	0.982894	0.263	0.08	2.49022e-54	1.03671e-30	1.73076e-58	Thyrocytes
PRKAR1B	1.59467e-50	-0.509974	0.032	0.113	4.58881e-46	8.72447e-59	-0.540609	0.028	0.102	2.51055e-54	1.59467e-50	1.74489e-58	Thyrocytes
LRRC2	9.21673e-59	0.72665	0.211	0.033	2.65221e-54	1.19004e-53	0.732577	0.213	0.049	3.42446e-49	1.19004e-53	1.84335e-58	Thyrocytes
JPX	1.05742e-58	0.557627	0.698	0.445	3.04282e-54	1.30676e-53	0.507224	0.628	0.424	3.76033e-49	1.30676e-53	2.11483e-58	Thyrocytes
MAOA	5.93033e-28	0.495315	0.212	0.091	1.70651e-23	1.14528e-58	0.800971	0.403	0.196	3.29567e-54	5.93033e-28	2.29057e-58	Thyrocytes
IFNGR1	2.42995e-16	-0.533169	0.08	0.14	6.99241e-12	1.23404e-58	-0.727201	0.08	0.194	3.55107e-54	2.42995e-16	2.46808e-58	Thyrocytes
ASAP2	1.30752e-58	0.623321	0.405	0.178	3.76251e-54	0.763467	-0.251819	0.305	0.288	1	0.763467	2.61503e-58	Thyrocytes
CBLB	3.65678e-34	-1.22708	0.432	0.507	1.05228e-29	1.33097e-58	-1.20166	0.515	0.611	3.82999e-54	3.65678e-34	2.66193e-58	Thyrocytes
RTN4	1.50076e-58	-1.09476	0.254	0.403	4.31858e-54	2.32348e-51	-1.02381	0.356	0.49	6.68604e-47	2.32348e-51	3.00152e-58	Thyrocytes
PPARG	7.97082e-18	-0.683626	0.128	0.202	2.29368e-13	5.36995e-58	-1.18502	0.128	0.258	1.54526e-53	7.97082e-18	1.07399e-57	Thyrocytes
ZMAT1	6.29765e-58	0.706467	0.318	0.114	1.81221e-53	1.18681e-48	0.640095	0.351	0.169	3.41516e-44	1.18681e-48	1.25953e-57	Thyrocytes
MTMR6	5.35358e-21	-0.542835	0.068	0.134	1.54055e-16	8.39685e-58	-0.688134	0.052	0.148	2.41628e-53	5.35358e-21	1.67937e-57	Thyrocytes
FAM171A1	2.4944e-14	-0.383203	0.062	0.113	7.1779e-10	1.54453e-57	-0.533609	0.035	0.116	4.44455e-53	2.4944e-14	3.08907e-57	Thyrocytes
ANKRD36C	1.74161e-57	-0.822004	0.096	0.227	5.01165e-53	1.29074e-45	-0.646236	0.095	0.202	3.71424e-41	1.29074e-45	3.48321e-57	Thyrocytes
NR4A3	1.53137e-36	0.509321	0.201	0.063	4.40667e-32	1.77567e-57	0.873777	0.363	0.158	5.10967e-53	1.53137e-36	3.55134e-57	Thyrocytes
DIO1	2.02667e-32	0.464795	0.12	0.017	5.83195e-28	1.86474e-57	0.703142	0.259	0.076	5.36598e-53	2.02667e-32	3.72948e-57	Thyrocytes
CD81	1.39703e-27	-0.719647	0.24	0.345	4.0201e-23	2.04116e-57	-0.765664	0.148	0.294	5.87365e-53	1.39703e-27	4.08232e-57	Thyrocytes
EFCAB2	2.91038e-57	0.694214	0.412	0.19	8.37491e-53	1.40495e-53	0.568397	0.507	0.298	4.04289e-49	1.40495e-53	5.82076e-57	Thyrocytes
AC021723.2	3.92837e-57	1.2059	0.195	0.026	1.13043e-52	4.22537e-22	0.602932	0.119	0.039	1.21589e-17	4.22537e-22	7.85675e-57	Thyrocytes
TPD52	5.19181e-46	0.40128	0.408	0.193	1.49399e-41	4.38131e-57	0.552199	0.344	0.138	1.26076e-52	5.19181e-46	8.76261e-57	Thyrocytes
FHDC1	4.80468e-57	0.80905	0.236	0.054	1.38259e-52	6.55395e-32	0.565305	0.151	0.043	1.88596e-27	6.55395e-32	9.60936e-57	Thyrocytes
RNLS	1.17143e-38	0.569711	0.242	0.089	3.3709e-34	5.63733e-57	0.850452	0.277	0.092	1.6222e-52	1.17143e-38	1.12747e-56	Thyrocytes
STON2	2.7791e-17	-1.10761	0.255	0.312	7.99714e-13	5.85835e-57	-1.08716	0.156	0.289	1.6858e-52	2.7791e-17	1.17167e-56	Thyrocytes
PTPN4	4.78838e-44	0.424558	0.5	0.284	1.3779e-39	6.35156e-57	0.674574	0.508	0.298	1.82772e-52	4.78838e-44	1.27031e-56	Thyrocytes
AP000462.1	7.03582e-57	0.742881	0.168	0.009	2.02463e-52	8.39536e-34	0.476238	0.123	0.02	2.41585e-29	8.39536e-34	1.40716e-56	Thyrocytes
KANK1	7.03624e-57	0.769182	0.266	0.074	2.02475e-52	1.15994e-26	0.369374	0.304	0.17	3.33784e-22	1.15994e-26	1.40725e-56	Thyrocytes
FMNL2	7.7256e-57	0.440114	0.427	0.194	2.22312e-52	7.46906e-28	-1.17021	0.375	0.448	2.1493e-23	7.46906e-28	1.54512e-56	Thyrocytes
MYCBP2	7.93857e-57	-1.02935	0.4	0.526	2.2844e-52	1.16149e-17	-0.571538	0.402	0.465	3.34232e-13	1.16149e-17	1.58771e-56	Thyrocytes
AC007952.4	5.47881e-48	0.391335	0.312	0.116	1.57658e-43	1.04385e-56	0.714788	0.213	0.042	3.00377e-52	5.47881e-48	2.08769e-56	Thyrocytes
SGPP2	9.83405e-49	0.645895	0.259	0.083	2.82985e-44	1.04539e-56	0.865432	0.223	0.053	3.00821e-52	9.83405e-49	2.09077e-56	Thyrocytes
PHTF2	1.05282e-56	-1.18616	0.125	0.262	3.02961e-52	3.08345e-12	-0.488429	0.128	0.185	8.87294e-08	3.08345e-12	2.10565e-56	Thyrocytes
KCTD1	1.9776e-56	0.786598	0.279	0.089	5.69074e-52	8.39348e-44	0.654984	0.266	0.108	2.41531e-39	8.39348e-44	3.9552e-56	Thyrocytes
MTCH1	7.35715e-47	0.508733	0.365	0.171	2.11709e-42	2.34477e-56	0.573886	0.361	0.163	6.74732e-52	7.35715e-47	4.68955e-56	Thyrocytes
COL18A1	3.05067e-14	-0.480199	0.08	0.135	8.7786e-10	2.99777e-56	-0.642672	0.057	0.155	8.62639e-52	3.05067e-14	5.99554e-56	Thyrocytes
PKIA	1.43347e-32	0.442644	0.225	0.087	4.12496e-28	3.02006e-56	0.763894	0.269	0.087	8.69053e-52	1.43347e-32	6.04012e-56	Thyrocytes
CARD8	3.1986e-56	-0.863844	0.092	0.22	9.20429e-52	5.01766e-40	-0.621212	0.085	0.182	1.44388e-35	5.01766e-40	6.3972e-56	Thyrocytes
NPAS3	8.47037e-42	0.440428	0.449	0.238	2.43743e-37	4.06524e-56	0.486497	0.586	0.344	1.16981e-51	8.47037e-42	8.13047e-56	Thyrocytes
SMCO4	3.62543e-14	0.252603	0.113	0.048	1.04325e-09	4.30668e-56	0.775781	0.246	0.07	1.23929e-51	3.62543e-14	8.61336e-56	Thyrocytes
SYK	1.80771e-55	0.494506	0.354	0.133	5.20188e-51	5.36996e-56	0.620448	0.286	0.096	1.54526e-51	1.80771e-55	1.07399e-55	Thyrocytes
VPS13C	6.2981e-56	-0.928846	0.337	0.478	1.81234e-51	8.91376e-35	-0.700443	0.301	0.418	2.56502e-30	8.91376e-35	1.25962e-55	Thyrocytes
ABI2	1.10165e-55	0.607333	0.4	0.182	3.17011e-51	8.07993e-50	0.602266	0.417	0.226	2.32508e-45	8.07993e-50	2.2033e-55	Thyrocytes
ZBED3-AS1	5.53069e-53	0.753687	0.185	0.026	1.59151e-48	1.21114e-55	0.772992	0.203	0.04	3.48517e-51	5.53069e-53	2.42228e-55	Thyrocytes
PDE5A	1.5287e-55	0.565638	0.318	0.116	4.399e-51	3.10422e-30	0.357021	0.273	0.137	8.9327e-26	3.10422e-30	3.05741e-55	Thyrocytes
NRIP1	1.79651e-29	-0.726008	0.127	0.224	5.16965e-25	1.6361e-55	-0.865265	0.162	0.302	4.70803e-51	1.79651e-29	3.27219e-55	Thyrocytes
MYH14	1.75377e-55	0.685249	0.192	0.026	5.04665e-51	2.59489e-47	0.657778	0.199	0.05	7.46707e-43	2.59489e-47	3.50754e-55	Thyrocytes
GCSH	2.25188e-55	0.617058	0.269	0.08	6.48002e-51	3.14505e-27	0.362325	0.14	0.042	9.0502e-23	3.14505e-27	4.50377e-55	Thyrocytes
ELF2	0.000141711	-0.401598	0.347	0.361	1	2.40819e-55	-0.922993	0.302	0.451	6.92981e-51	0.000141711	4.81638e-55	Thyrocytes
CPT1A	3.68871e-11	-0.390786	0.07	0.116	1.06146e-06	2.62227e-55	-0.501083	0.032	0.11	7.54585e-51	3.68871e-11	5.24454e-55	Thyrocytes
NAMPT	2.42894e-16	-1.04534	0.078	0.136	6.98953e-12	3.08415e-55	-1.39136	0.109	0.229	8.87495e-51	2.42894e-16	6.1683e-55	Thyrocytes
FNIP2	0.0100923	-0.344833	0.158	0.177	1	3.12706e-55	-0.979241	0.154	0.29	8.99842e-51	0.0100923	6.25411e-55	Thyrocytes
FRMD3	3.77591e-55	0.842257	0.267	0.082	1.08656e-50	5.18363e-29	0.335071	0.262	0.128	1.49164e-24	5.18363e-29	7.55183e-55	Thyrocytes
XYLT1	0.98952	-0.352699	0.206	0.19	1	3.9656e-55	-1.05701	0.081	0.191	1.14114e-50	0.98952	7.9312e-55	Thyrocytes
NUP62CL	1.17112e-31	0.500932	0.116	0.017	3.37001e-27	4.42272e-55	0.936467	0.222	0.055	1.27268e-50	1.17112e-31	8.84543e-55	Thyrocytes
DDX21	1.62762e-12	-0.418367	0.082	0.134	4.68363e-08	5.04975e-55	-0.742791	0.07	0.175	1.45312e-50	1.62762e-12	1.00995e-54	Thyrocytes
PARD6G	5.32607e-55	-1.07662	0.099	0.224	1.53263e-50	4.36235e-47	-0.847141	0.088	0.192	1.25531e-42	4.36235e-47	1.06521e-54	Thyrocytes
SLC25A42	6.2827e-55	0.694505	0.263	0.075	1.80791e-50	3.82362e-15	0.2826	0.113	0.049	1.10028e-10	3.82362e-15	1.25654e-54	Thyrocytes
ADGRE5	6.59147e-55	-0.919288	0.039	0.131	1.89676e-50	5.35727e-43	-0.651466	0.034	0.102	1.54161e-38	5.35727e-43	1.31829e-54	Thyrocytes
RPL5	6.80309e-55	-0.946155	0.286	0.449	1.95766e-50	0.131248	-0.265168	0.276	0.286	1	0.131248	1.36062e-54	Thyrocytes
DLG5	7.04609e-55	0.727328	0.265	0.08	2.02758e-50	1.87552e-16	0.266394	0.205	0.118	5.39699e-12	1.87552e-16	1.40922e-54	Thyrocytes
BAIAP2L1	7.73225e-55	0.77022	0.229	0.056	2.22503e-50	6.25868e-20	0.331603	0.129	0.05	1.801e-15	6.25868e-20	1.54645e-54	Thyrocytes
CPE	1.09393e-54	0.561826	0.359	0.15	3.1479e-50	1.97971e-34	0.432502	0.251	0.11	5.69682e-30	1.97971e-34	2.18786e-54	Thyrocytes
TMEM50B	1.60307e-54	0.651197	0.34	0.138	4.61299e-50	1.14703e-34	0.475993	0.333	0.183	3.3007e-30	1.14703e-34	3.20613e-54	Thyrocytes
ARPC1B	1.6783e-54	-0.833729	0.069	0.181	4.82948e-50	5.12194e-08	-0.330254	0.071	0.107	0.00147389	5.12194e-08	3.3566e-54	Thyrocytes
PAK2	1.70277e-54	-0.899565	0.144	0.284	4.89989e-50	8.63101e-50	-0.697341	0.15	0.283	2.48366e-45	8.63101e-50	3.40554e-54	Thyrocytes
CDK6	1.77942e-54	-0.944608	0.11	0.242	5.12047e-50	1.29752e-41	-0.873207	0.102	0.206	3.73373e-37	1.29752e-41	3.55885e-54	Thyrocytes
MIR181A1HG	1.92766e-54	-0.700726	0.038	0.131	5.54705e-50	6.09539e-27	-0.661054	0.083	0.159	1.75401e-22	6.09539e-27	3.85533e-54	Thyrocytes
WSCD2	2.66966e-54	0.725103	0.208	0.039	7.68221e-50	1.69554e-34	0.489004	0.145	0.034	4.8791e-30	1.69554e-34	5.33932e-54	Thyrocytes
PLS3	1.07016e-37	0.447198	0.379	0.2	3.0795e-33	3.00529e-54	0.706265	0.451	0.246	8.64803e-50	1.07016e-37	6.01058e-54	Thyrocytes
RNF180	3.37006e-54	0.715357	0.313	0.116	9.69769e-50	1.0085e-29	0.411347	0.341	0.2	2.90205e-25	1.0085e-29	6.74013e-54	Thyrocytes
CFL1	3.70895e-54	-0.823794	0.073	0.188	1.06729e-49	7.12438e-33	-0.529139	0.07	0.15	2.05011e-28	7.12438e-33	7.4179e-54	Thyrocytes
ZNRF1	4.15487e-54	0.634377	0.322	0.124	1.1956e-49	1.43248e-33	0.510167	0.261	0.122	4.12212e-29	1.43248e-33	8.30973e-54	Thyrocytes
SORT1	4.69203e-54	0.728632	0.215	0.045	1.35018e-49	3.26556e-39	0.441009	0.273	0.118	9.39698e-35	3.26556e-39	9.38406e-54	Thyrocytes
IARS2	4.16603e-45	-0.710011	0.067	0.167	1.19882e-40	6.22692e-54	-0.602842	0.048	0.138	1.79186e-49	4.16603e-45	1.24538e-53	Thyrocytes
RPL4	6.26031e-54	-0.989402	0.163	0.311	1.80147e-49	1.95492e-06	-0.391396	0.16	0.201	0.0562547	1.95492e-06	1.25206e-53	Thyrocytes
SLC38A1	1.5282e-53	-1.08615	0.231	0.374	4.39754e-49	5.34227e-14	-0.594422	0.215	0.277	1.53729e-09	5.34227e-14	3.05639e-53	Thyrocytes
ZBTB16	2.21085e-53	0.579065	0.376	0.165	6.36194e-49	4.06205e-50	0.332627	0.915	0.748	1.1689e-45	4.06205e-50	4.4217e-53	Thyrocytes
CD58	1.8228e-52	-0.692774	0.034	0.119	5.24529e-48	2.27123e-53	-0.56545	0.055	0.149	6.53569e-49	1.8228e-52	4.54246e-53	Thyrocytes
SPIN1	2.62586e-53	0.59694	0.399	0.186	7.55616e-49	1.80149e-34	0.510456	0.36	0.21	5.18396e-30	1.80149e-34	5.25171e-53	Thyrocytes
PTPN21	3.39037e-53	0.681136	0.262	0.078	9.75613e-49	6.91579e-46	0.627902	0.313	0.144	1.99009e-41	6.91579e-46	6.78074e-53	Thyrocytes
ASAH1	4.33193e-53	0.584073	0.388	0.173	1.24656e-48	8.23877e-38	0.390329	0.317	0.154	2.37079e-33	8.23877e-38	8.66387e-53	Thyrocytes
CBR3	5.61103e-53	0.678374	0.153	0.006	1.61463e-48	8.28926e-28	0.468344	0.127	0.034	2.38532e-23	8.28926e-28	1.12221e-52	Thyrocytes
DDX60L	5.98327e-53	-0.771558	0.068	0.18	1.72175e-48	3.13176e-32	-0.493275	0.064	0.141	9.01194e-28	3.13176e-32	1.19665e-52	Thyrocytes
TSPAN9	1.64492e-15	-0.588213	0.128	0.194	4.73343e-11	5.99425e-53	-0.757967	0.104	0.223	1.72491e-48	1.64492e-15	1.19885e-52	Thyrocytes
AZIN1-AS1	1.01258e-52	0.657347	0.309	0.112	2.9138e-48	7.97925e-45	0.673836	0.302	0.135	2.29611e-40	7.97925e-45	2.02516e-52	Thyrocytes
AL139317.5	1.02535e-52	0.824226	0.222	0.052	2.95055e-48	1.85841e-51	0.857472	0.361	0.173	5.34777e-47	1.85841e-51	2.0507e-52	Thyrocytes
MIPOL1	1.06398e-52	0.70053	0.325	0.125	3.06171e-48	1.51446e-17	0.279729	0.306	0.198	4.35801e-13	1.51446e-17	2.12796e-52	Thyrocytes
LONRF3	4.09247e-09	0.256563	0.132	0.078	0.000117765	1.53355e-52	1.15251	0.32	0.142	4.41294e-48	4.09247e-09	3.0671e-52	Thyrocytes
SAMD4A	1.80225e-52	-0.99236	0.102	0.23	5.18617e-48	5.98398e-19	-0.883075	0.318	0.398	1.72195e-14	5.98398e-19	3.60451e-52	Thyrocytes
CTSB	5.99352e-28	0.27719	0.482	0.309	1.7247e-23	2.03341e-52	0.531449	0.456	0.24	5.85133e-48	5.99352e-28	4.06681e-52	Thyrocytes
USP12	4.16956e-17	-0.567396	0.135	0.206	1.19983e-12	2.05429e-52	-0.769168	0.149	0.282	5.91142e-48	4.16956e-17	4.10858e-52	Thyrocytes
SCUBE3	1.19951e-43	0.606765	0.182	0.039	3.45171e-39	2.55614e-52	0.592997	0.197	0.038	7.35555e-48	1.19951e-43	5.11228e-52	Thyrocytes
KIAA0556	2.74231e-52	0.651824	0.317	0.12	7.89128e-48	7.20185e-35	0.502056	0.292	0.145	2.0724e-30	7.20185e-35	5.48463e-52	Thyrocytes
AL049828.1	3.23993e-52	0.810351	0.292	0.103	9.32323e-48	4.94062e-36	0.648769	0.302	0.154	1.42171e-31	4.94062e-36	6.47986e-52	Thyrocytes
DPH6	3.26612e-52	0.605237	0.459	0.234	9.39859e-48	1.77322e-39	0.490845	0.415	0.239	5.10263e-35	1.77322e-39	6.53224e-52	Thyrocytes
LINC01362	4.87856e-52	0.76849	0.151	0.006	1.40386e-47	7.70753e-43	0.656054	0.133	0.012	2.21792e-38	7.70753e-43	9.75713e-52	Thyrocytes
RPS6KA3	5.32376e-52	-1.07616	0.169	0.307	1.53197e-47	2.17739e-28	-0.751313	0.167	0.267	6.26565e-24	2.17739e-28	1.06475e-51	Thyrocytes
DNAH6	2.49804e-40	0.507383	0.289	0.12	7.18837e-36	6.51296e-52	0.652726	0.35	0.16	1.87417e-47	2.49804e-40	1.30259e-51	Thyrocytes
GAPDH	7.30481e-52	-0.674566	0.091	0.219	2.10203e-47	1.36256e-29	-0.498761	0.093	0.18	3.92091e-25	1.36256e-29	1.46096e-51	Thyrocytes
HECA	7.98562e-52	-0.827552	0.071	0.182	2.29794e-47	4.62305e-41	-0.655675	0.075	0.167	1.33033e-36	4.62305e-41	1.59712e-51	Thyrocytes
TRMT11	8.34336e-52	0.635428	0.385	0.175	2.40089e-47	3.40612e-40	0.519635	0.391	0.216	9.80146e-36	3.40612e-40	1.66867e-51	Thyrocytes
BMP8A	1.03096e-51	0.763968	0.22	0.051	2.96668e-47	2.41457e-25	0.45538	0.144	0.049	6.94816e-21	2.41457e-25	2.06192e-51	Thyrocytes
SMAD1	1.08004e-51	-1.38166	0.162	0.29	3.10794e-47	9.18681e-25	-0.870221	0.132	0.212	2.6436e-20	9.18681e-25	2.16009e-51	Thyrocytes
ESYT2	0.00664846	-0.36543	0.358	0.359	1	1.08667e-51	-1.09029	0.3	0.442	3.12701e-47	0.00664846	2.17335e-51	Thyrocytes
MAK	1.27506e-51	0.760249	0.265	0.085	3.66912e-47	4.18204e-35	0.561682	0.251	0.114	1.20343e-30	4.18204e-35	2.55012e-51	Thyrocytes
CLDN3	1.96891e-51	0.540445	0.176	0.021	5.66574e-47	2.109e-19	0.276358	0.119	0.042	6.06887e-15	2.109e-19	3.93783e-51	Thyrocytes
FOCAD	2.07659e-51	0.531608	0.48	0.251	5.9756e-47	1.29107e-50	0.480057	0.532	0.321	3.71518e-46	1.29107e-50	4.15319e-51	Thyrocytes
PAM	2.39825e-51	-1.13239	0.331	0.458	6.90122e-47	1.70106e-46	-0.81579	0.401	0.525	4.89496e-42	1.70106e-46	4.79651e-51	Thyrocytes
IGF2BP2	6.65552e-49	0.603839	0.336	0.141	1.91519e-44	2.93411e-51	0.739963	0.401	0.206	8.44319e-47	6.65552e-49	5.86822e-51	Thyrocytes
STK38L	4.47509e-08	-0.613399	0.102	0.145	0.00128775	3.22493e-51	-0.784882	0.095	0.21	9.28007e-47	4.47509e-08	6.44987e-51	Thyrocytes
TEX9	1.54459e-45	0.605368	0.243	0.076	4.44472e-41	3.57662e-51	0.720882	0.24	0.074	1.02921e-46	1.54459e-45	7.15323e-51	Thyrocytes
SLC26A4-AS1	3.74271e-51	0.515709	0.269	0.082	1.077e-46	4.9173e-40	0.451028	0.228	0.08	1.415e-35	4.9173e-40	7.48542e-51	Thyrocytes
AC097662.1	4.86001e-42	0.626455	0.154	0.024	1.39852e-37	4.01871e-51	0.688795	0.156	0.015	1.15643e-46	4.86001e-42	8.03743e-51	Thyrocytes
FBXL13	4.72415e-51	0.786626	0.219	0.054	1.35942e-46	3.05179e-39	0.606177	0.211	0.074	8.78182e-35	3.05179e-39	9.4483e-51	Thyrocytes
DUOX2	3.88763e-32	0.444822	0.139	0.03	1.1187e-27	5.20703e-51	0.623087	0.196	0.04	1.49838e-46	3.88763e-32	1.04141e-50	Thyrocytes
NSUN7	6.09256e-51	0.707902	0.168	0.019	1.7532e-46	1.0078e-39	0.6139	0.145	0.026	2.90004e-35	1.0078e-39	1.21851e-50	Thyrocytes
LASP1	8.64453e-51	-0.655361	0.048	0.144	2.48755e-46	1.27419e-31	-0.417401	0.042	0.105	3.66662e-27	1.27419e-31	1.72891e-50	Thyrocytes
TUBB	9.28235e-51	-0.933158	0.086	0.203	2.67109e-46	1.04992e-18	-0.413017	0.064	0.121	3.02125e-14	1.04992e-18	1.85647e-50	Thyrocytes
FRYL	1.38413e-48	-0.861635	0.31	0.449	3.98298e-44	1.10616e-50	-0.865425	0.287	0.425	3.18308e-46	1.38413e-48	2.21232e-50	Thyrocytes
TASP1	1.55029e-50	0.554302	0.407	0.193	4.4611e-46	5.82386e-30	0.395617	0.379	0.229	1.67587e-25	5.82386e-30	3.10057e-50	Thyrocytes
CBFA2T2	1.70261e-50	0.525728	0.485	0.253	4.89944e-46	3.55867e-48	0.52581	0.44	0.244	1.02404e-43	3.55867e-48	3.40522e-50	Thyrocytes
ADIRF	1.82031e-50	-1.16987	0.138	0.272	5.23811e-46	2.30395e-29	-0.706043	0.089	0.171	6.62984e-25	2.30395e-29	3.64061e-50	Thyrocytes
AC107029.2	8.15792e-44	0.593827	0.122	0.001	2.34752e-39	1.88427e-50	0.774539	0.141	0.007	5.42219e-46	8.15792e-44	3.76855e-50	Thyrocytes
ITGAV	2.01047e-50	0.663706	0.433	0.224	5.78532e-46	2.3174e-16	0.40804	0.41	0.307	6.66855e-12	2.3174e-16	4.02094e-50	Thyrocytes
ARHGEF7	0.00309488	-0.381969	0.256	0.268	1	2.03443e-50	-1.04078	0.246	0.381	5.85427e-46	0.00309488	4.06885e-50	Thyrocytes
AP001825.1	6.06629e-35	0.603541	0.165	0.043	1.74564e-30	2.73097e-50	0.744448	0.184	0.035	7.85865e-46	6.06629e-35	5.46195e-50	Thyrocytes
TENM2	3.55828e-50	0.922684	0.19	0.034	1.02393e-45	1.524e-25	0.59797	0.13	0.039	4.38546e-21	1.524e-25	7.11657e-50	Thyrocytes
EVI5	5.9876e-50	0.505837	0.531	0.292	1.72299e-45	1.67925e-27	0.323613	0.512	0.359	4.83222e-23	1.67925e-27	1.19752e-49	Thyrocytes
ROCK1	1.23487e-31	-0.815115	0.285	0.387	3.55347e-27	7.04256e-50	-0.844696	0.255	0.393	2.02657e-45	1.23487e-31	1.40851e-49	Thyrocytes
CNTN6	2.49062e-37	0.642047	0.142	0.023	7.16701e-33	8.4658e-50	0.781754	0.175	0.029	2.43612e-45	2.49062e-37	1.69316e-49	Thyrocytes
KAT6A	9.97376e-25	-0.780314	0.346	0.423	2.87005e-20	8.90754e-50	-0.879221	0.374	0.502	2.56323e-45	9.97376e-25	1.78151e-49	Thyrocytes
HLCS	9.04835e-50	0.589743	0.338	0.139	2.60375e-45	2.17478e-34	0.534213	0.304	0.157	6.25815e-30	2.17478e-34	1.80967e-49	Thyrocytes
CDR2	4.47104e-40	0.510587	0.413	0.222	1.28659e-35	1.07811e-49	0.593645	0.441	0.248	3.10237e-45	4.47104e-40	2.15622e-49	Thyrocytes
JARID2	1.14498e-49	-0.97946	0.277	0.418	3.29479e-45	2.10052e-37	-0.97471	0.239	0.352	6.04445e-33	2.10052e-37	2.28996e-49	Thyrocytes
LIMS1	1.30864e-49	-0.974972	0.23	0.372	3.76575e-45	2.84012e-38	-0.850784	0.226	0.344	8.17273e-34	2.84012e-38	2.61729e-49	Thyrocytes
SLF1	2.16421e-36	-0.809838	0.063	0.149	6.22774e-32	1.3248e-49	-0.604805	0.053	0.143	3.81223e-45	2.16421e-36	2.64959e-49	Thyrocytes
EPHB1	1.47263e-49	0.674788	0.287	0.105	4.23765e-45	1.57665e-34	0.584359	0.239	0.104	4.53698e-30	1.57665e-34	2.94527e-49	Thyrocytes
LPP	2.68022e-41	-0.854573	0.518	0.586	7.71261e-37	1.61086e-49	-0.823431	0.542	0.643	4.63542e-45	2.68022e-41	3.22172e-49	Thyrocytes
GNA13	1.80475e-49	-0.900304	0.084	0.198	5.19333e-45	2.38052e-40	-0.751892	0.113	0.219	6.85019e-36	2.38052e-40	3.60949e-49	Thyrocytes
SLC44A2	4.65084e-16	-0.49465	0.064	0.118	1.33833e-11	1.95358e-49	-0.566112	0.039	0.118	5.62163e-45	4.65084e-16	3.90717e-49	Thyrocytes
KBTBD2	1.83836e-18	-0.493072	0.074	0.137	5.29007e-14	1.97492e-49	-0.645563	0.075	0.178	5.68303e-45	1.83836e-18	3.94984e-49	Thyrocytes
ACVR1	3.03882e-28	0.382316	0.265	0.129	8.74451e-24	2.37377e-49	0.659731	0.306	0.128	6.83077e-45	3.03882e-28	4.74755e-49	Thyrocytes
EPB41L4B	8.86165e-45	0.659904	0.187	0.041	2.55003e-40	3.06921e-49	0.635096	0.203	0.049	8.83196e-45	8.86165e-45	6.13842e-49	Thyrocytes
LEKR1	3.0697e-49	0.693513	0.19	0.034	8.83336e-45	9.75972e-33	0.551214	0.197	0.073	2.80846e-28	9.75972e-33	6.13939e-49	Thyrocytes
TVP23C	4.08636e-49	0.624207	0.38	0.176	1.17589e-44	1.83966e-37	0.539039	0.336	0.181	5.2938e-33	1.83966e-37	8.17273e-49	Thyrocytes
ZNF518A	4.21768e-49	0.566359	0.434	0.219	1.21368e-44	2.28795e-43	0.507478	0.43	0.247	6.5838e-39	2.28795e-43	8.43535e-49	Thyrocytes
AL513166.1	4.97025e-49	0.852381	0.186	0.033	1.43024e-44	7.3453e-43	0.783696	0.212	0.068	2.11368e-38	7.3453e-43	9.94051e-49	Thyrocytes
CUX2	7.16639e-38	0.640738	0.137	0.019	2.0622e-33	5.54639e-49	0.800635	0.17	0.027	1.59603e-44	7.16639e-38	1.10928e-48	Thyrocytes
QKI	1.17775e-40	-1.01641	0.344	0.451	3.3891e-36	5.55758e-49	-0.960273	0.349	0.473	1.59925e-44	1.17775e-40	1.11152e-48	Thyrocytes
TNIK	4.45606e-06	-0.955724	0.175	0.202	0.128228	6.35162e-49	0.509699	0.351	0.155	1.82774e-44	4.45606e-06	1.27032e-48	Thyrocytes
LARP1B	7.09772e-49	0.678647	0.267	0.091	2.04244e-44	8.6675e-19	0.31254	0.224	0.124	2.49416e-14	8.6675e-19	1.41954e-48	Thyrocytes
RCOR3	7.15327e-49	0.51044	0.453	0.237	2.05842e-44	4.20451e-22	0.265105	0.358	0.228	1.20989e-17	4.20451e-22	1.43065e-48	Thyrocytes
STPG2	7.61669e-49	0.802666	0.244	0.074	2.19178e-44	2.70141e-39	0.709864	0.218	0.08	7.77358e-35	2.70141e-39	1.52334e-48	Thyrocytes
AL034417.2	6.33549e-27	0.447853	0.102	0.016	1.8231e-22	8.88816e-49	0.797432	0.204	0.051	2.55766e-44	6.33549e-27	1.77763e-48	Thyrocytes
COQ4	1.54354e-48	0.672948	0.243	0.074	4.44169e-44	6.96173e-19	0.329167	0.153	0.071	2.00331e-14	6.96173e-19	3.08708e-48	Thyrocytes
CAP1	1.62691e-48	-0.784285	0.089	0.204	4.68161e-44	1.51286e-21	-0.499119	0.112	0.187	4.35342e-17	1.51286e-21	3.25383e-48	Thyrocytes
C11orf49	8.84981e-44	0.533368	0.394	0.196	2.54662e-39	1.65014e-48	0.594709	0.386	0.199	4.74844e-44	8.84981e-44	3.30028e-48	Thyrocytes
WDR86	2.30523e-48	0.664385	0.184	0.032	6.63354e-44	2.09981e-23	0.339496	0.1	0.022	6.0424e-19	2.09981e-23	4.61047e-48	Thyrocytes
APP	0.786808	-0.454741	0.523	0.429	1	2.34566e-48	-1.22592	0.458	0.548	6.74988e-44	0.786808	4.69133e-48	Thyrocytes
HYDIN	6.63384e-46	0.638188	0.166	0.025	1.90895e-41	2.86899e-48	0.66564	0.184	0.038	8.25581e-44	6.63384e-46	5.73799e-48	Thyrocytes
UBA6-AS1	6.46147e-40	0.567219	0.264	0.103	1.85935e-35	3.54626e-48	0.723973	0.294	0.121	1.02047e-43	6.46147e-40	7.09252e-48	Thyrocytes
ELK4	3.68374e-48	-0.770037	0.076	0.184	1.06003e-43	9.84922e-19	-0.417521	0.069	0.127	2.83421e-14	9.84922e-19	7.36748e-48	Thyrocytes
REL	4.08248e-48	-0.969122	0.097	0.214	1.17477e-43	4.89496e-10	-0.410916	0.094	0.14	1.40857e-05	4.89496e-10	8.16495e-48	Thyrocytes
CARMIL1	4.574e-48	0.583639	0.305	0.117	1.31621e-43	3.39803e-08	-0.278612	0.295	0.206	0.000977818	3.39803e-08	9.148e-48	Thyrocytes
DUOX1	5.28387e-48	0.626182	0.198	0.043	1.52049e-43	7.12245e-46	0.608105	0.175	0.035	2.04956e-41	7.12245e-46	1.05677e-47	Thyrocytes
LINC00174	6.71159e-48	0.616163	0.251	0.078	1.93133e-43	1.23255e-26	0.456351	0.219	0.105	3.54677e-22	1.23255e-26	1.34232e-47	Thyrocytes
SPATA17	1.00666e-41	0.633159	0.18	0.041	2.89677e-37	6.81396e-48	0.745312	0.208	0.057	1.96079e-43	1.00666e-41	1.36279e-47	Thyrocytes
ULK4	6.10308e-46	0.484719	0.535	0.312	1.75622e-41	7.7673e-48	0.515596	0.562	0.358	2.23512e-43	6.10308e-46	1.55346e-47	Thyrocytes
SYNDIG1	1.16958e-47	0.719715	0.175	0.029	3.36559e-43	1.31494e-14	0.263863	0.111	0.047	3.78388e-10	1.31494e-14	2.33917e-47	Thyrocytes
POR	1.27411e-47	0.587572	0.376	0.179	3.66638e-43	1.29722e-17	0.269271	0.291	0.188	3.73288e-13	1.29722e-17	2.54822e-47	Thyrocytes
LINC00342	9.57289e-22	-0.574886	0.105	0.183	2.75469e-17	1.62065e-47	-0.622049	0.1	0.213	4.66357e-43	9.57289e-22	3.24129e-47	Thyrocytes
EPHA4	1.9073e-47	0.690541	0.277	0.097	5.48844e-43	5.56222e-31	0.412116	0.303	0.154	1.60059e-26	5.56222e-31	3.81459e-47	Thyrocytes
STK17A	2.03427e-47	-1.15221	0.1	0.216	5.85381e-43	0.176487	-0.263192	0.102	0.111	1	0.176487	4.06854e-47	Thyrocytes
ESR2	2.27729e-47	0.604198	0.274	0.096	6.55314e-43	3.56897e-32	0.595448	0.223	0.101	1.02701e-27	3.56897e-32	4.55459e-47	Thyrocytes
NEDD9	1.30187e-19	-0.88001	0.171	0.246	3.74625e-15	3.19185e-47	-1.16448	0.175	0.3	9.18487e-43	1.30187e-19	6.3837e-47	Thyrocytes
JAK2	1.03324e-30	-0.798577	0.091	0.18	2.97325e-26	3.53699e-47	-0.770428	0.089	0.195	1.0178e-42	1.03324e-30	7.07398e-47	Thyrocytes
BANK1	0.00064031	-1.45614	0.2	0.145	1	4.23639e-47	0.777989	0.219	0.067	1.21906e-42	0.00064031	8.47278e-47	Thyrocytes
VLDLR-AS1	1.11497e-39	0.637548	0.141	0.019	3.20842e-35	4.30847e-47	0.626586	0.268	0.101	1.23981e-42	1.11497e-39	8.61694e-47	Thyrocytes
FGD4	4.61184e-47	0.550986	0.263	0.086	1.3271e-42	2.44201e-05	-0.304907	0.315	0.242	0.702712	2.44201e-05	9.22367e-47	Thyrocytes
RAI14	2.30492e-08	-0.530059	0.104	0.147	0.000663264	5.81673e-47	-0.78615	0.086	0.19	1.67382e-42	2.30492e-08	1.16335e-46	Thyrocytes
CYTOR	2.1674e-37	-0.737484	0.076	0.171	6.2369e-33	6.73267e-47	-0.667541	0.069	0.166	1.93739e-42	2.1674e-37	1.34653e-46	Thyrocytes
YWHAB	6.73796e-47	-0.876199	0.132	0.257	1.93892e-42	1.43974e-33	-0.605253	0.112	0.208	4.14301e-29	1.43974e-33	1.34759e-46	Thyrocytes
LHPP	7.26141e-47	0.566057	0.23	0.065	2.08954e-42	7.61566e-25	0.382127	0.144	0.051	2.19148e-20	7.61566e-25	1.45228e-46	Thyrocytes
JADE1	2.93169e-16	0.289256	0.184	0.096	8.43622e-12	8.04254e-47	0.562956	0.3	0.127	2.31432e-42	2.93169e-16	1.60851e-46	Thyrocytes
GMDS-DT	9.34997e-47	0.505051	0.59	0.355	2.69055e-42	8.94971e-37	0.455636	0.524	0.35	2.57537e-32	8.94971e-37	1.86999e-46	Thyrocytes
PTPRK	7.03119e-15	-0.82432	0.285	0.339	2.02329e-10	1.20766e-46	-1.10805	0.298	0.416	3.47515e-42	7.03119e-15	2.41531e-46	Thyrocytes
NUAK2	1.26124e-46	0.764153	0.176	0.03	3.62935e-42	2.97836e-26	0.459452	0.102	0.02	8.57054e-22	2.97836e-26	2.52248e-46	Thyrocytes
S100A6	1.40705e-46	-0.766668	0.29	0.447	4.04892e-42	5.51585e-05	-0.402822	0.291	0.33	1	5.51585e-05	2.81409e-46	Thyrocytes
SRF	5.92472e-28	0.481497	0.135	0.036	1.7049e-23	1.61759e-46	0.607529	0.201	0.053	4.65479e-42	5.92472e-28	3.23519e-46	Thyrocytes
FSIP2	1.73434e-46	0.72983	0.181	0.034	4.99073e-42	1.70879e-21	0.446061	0.116	0.039	4.91721e-17	1.70879e-21	3.46868e-46	Thyrocytes
EEF1B2	1.86176e-46	-0.998491	0.09	0.202	5.35739e-42	2.51999e-07	-0.291575	0.07	0.104	0.00725151	2.51999e-07	3.72351e-46	Thyrocytes
FGGY	2.28531e-46	0.634644	0.307	0.126	6.5762e-42	8.21364e-40	0.550435	0.314	0.154	2.36356e-35	8.21364e-40	4.57061e-46	Thyrocytes
AP001021.3	2.41307e-46	0.721394	0.237	0.074	6.94384e-42	2.14146e-26	0.49757	0.204	0.093	6.16226e-22	2.14146e-26	4.82613e-46	Thyrocytes
SLC1A1	2.53805e-46	0.662915	0.214	0.056	7.3035e-42	1.8719e-28	0.516694	0.191	0.079	5.38658e-24	1.8719e-28	5.07611e-46	Thyrocytes
METTL15	2.54204e-46	0.500187	0.498	0.28	7.31498e-42	2.47504e-45	0.485844	0.496	0.299	7.12218e-41	2.47504e-45	5.08408e-46	Thyrocytes
LRRIQ1	1.29567e-41	0.72464	0.201	0.056	3.72842e-37	2.82684e-46	0.781139	0.223	0.072	8.13451e-42	1.29567e-41	5.65368e-46	Thyrocytes
CYBA	3.67261e-46	-0.955749	0.118	0.241	1.05683e-41	5.15468e-18	-0.447491	0.054	0.106	1.48331e-13	5.15468e-18	7.34521e-46	Thyrocytes
BMERB1	2.3179e-08	-0.40459	0.072	0.11	0.000667	3.93439e-46	-0.639631	0.057	0.145	1.13216e-41	2.3179e-08	7.86879e-46	Thyrocytes
MLF1	1.18632e-41	0.663347	0.257	0.096	3.41375e-37	5.54687e-46	0.69191	0.416	0.235	1.59617e-41	1.18632e-41	1.10937e-45	Thyrocytes
LNPEP	5.82983e-46	-0.929574	0.176	0.308	1.67759e-41	4.854e-05	-0.306459	0.154	0.187	1	4.854e-05	1.16597e-45	Thyrocytes
SPTLC2	1.87455e-33	-0.707611	0.112	0.213	5.39419e-29	6.72158e-46	-0.767489	0.094	0.202	1.9342e-41	1.87455e-33	1.34432e-45	Thyrocytes
ARHGEF4	1.52918e-32	0.523786	0.12	0.018	4.40036e-28	8.55726e-46	0.618315	0.168	0.03	2.46244e-41	1.52918e-32	1.71145e-45	Thyrocytes
GTF2I	1.03108e-45	0.456361	0.627	0.409	2.96704e-41	6.56472e-39	0.458643	0.527	0.357	1.88906e-34	6.56472e-39	2.06216e-45	Thyrocytes
DNMBP	2.00066e-18	-0.531587	0.102	0.172	5.75711e-14	1.10606e-45	-0.699992	0.098	0.206	3.18279e-41	2.00066e-18	2.21212e-45	Thyrocytes
ASXL3	1.59132e-45	0.660681	0.19	0.04	4.57917e-41	1.62157e-18	0.361206	0.154	0.071	4.66624e-14	1.62157e-18	3.18263e-45	Thyrocytes
SULT1C2	1.05203e-36	0.524591	0.162	0.037	3.02731e-32	1.85863e-45	0.598434	0.152	0.02	5.34839e-41	1.05203e-36	3.71726e-45	Thyrocytes
CA1	2.14442e-45	0.591471	0.134	0.006	6.17078e-41	5.54199e-35	0.518683	0.106	0.009	1.59476e-30	5.54199e-35	4.28884e-45	Thyrocytes
AP2A2	2.19289e-41	-0.80885	0.079	0.179	6.31026e-37	2.5352e-45	-0.656191	0.081	0.182	7.2953e-41	2.19289e-41	5.07041e-45	Thyrocytes
MIS18BP1	5.84887e-27	-0.585341	0.103	0.192	1.68307e-22	2.65829e-45	-0.645068	0.068	0.163	7.64951e-41	5.84887e-27	5.31659e-45	Thyrocytes
DIXDC1	3.10738e-45	0.629324	0.189	0.041	8.9418e-41	5.13728e-37	0.554395	0.182	0.054	1.4783e-32	5.13728e-37	6.21476e-45	Thyrocytes
Z93930.2	4.02562e-33	0.537123	0.22	0.086	1.15841e-28	5.13999e-45	0.640043	0.273	0.111	1.47908e-40	4.02562e-33	1.028e-44	Thyrocytes
AC046134.2	5.38343e-45	0.631331	0.268	0.098	1.54914e-40	4.94875e-40	0.615423	0.247	0.099	1.42405e-35	4.94875e-40	1.07669e-44	Thyrocytes
HK1	5.47128e-45	0.62909	0.329	0.149	1.57442e-40	9.89958e-26	0.405046	0.287	0.164	2.8487e-21	9.89958e-26	1.09426e-44	Thyrocytes
LINC01905	2.6376e-41	0.598538	0.127	0.008	7.58995e-37	7.51332e-45	0.607029	0.137	0.012	2.16203e-40	2.6376e-41	1.50266e-44	Thyrocytes
MCU	2.43989e-27	-0.749665	0.122	0.216	7.02103e-23	8.43381e-45	-0.829154	0.142	0.262	2.42691e-40	2.43989e-27	1.68676e-44	Thyrocytes
CCDC170	8.88938e-45	0.617264	0.201	0.05	2.55801e-40	7.35645e-35	0.52724	0.178	0.057	2.11689e-30	7.35645e-35	1.77788e-44	Thyrocytes
FLNA	1.14563e-44	-0.82823	0.084	0.19	3.29667e-40	7.08915e-23	-0.563684	0.103	0.18	2.03997e-18	7.08915e-23	2.29126e-44	Thyrocytes
LRCH1	3.71713e-39	-0.876302	0.161	0.28	1.06964e-34	1.34181e-44	-0.995143	0.215	0.346	3.86119e-40	3.71713e-39	2.68362e-44	Thyrocytes
LTBP2	1.35588e-44	0.566459	0.225	0.065	3.90169e-40	1.75863e-36	0.375594	0.25	0.106	5.06064e-32	1.75863e-36	2.71176e-44	Thyrocytes
PER1	1.40389e-44	0.615561	0.299	0.125	4.03983e-40	1.79792e-28	0.362443	0.483	0.332	5.17369e-24	1.79792e-28	2.80778e-44	Thyrocytes
USP24	1.48232e-44	-0.881172	0.201	0.33	4.26552e-40	1.5445e-36	-0.694996	0.171	0.284	4.44444e-32	1.5445e-36	2.96463e-44	Thyrocytes
MAPKBP1	4.87023e-28	0.541139	0.193	0.078	1.40146e-23	1.7419e-44	0.691233	0.236	0.083	5.01248e-40	4.87023e-28	3.48379e-44	Thyrocytes
FNDC1	1.94246e-44	0.608911	0.192	0.043	5.58962e-40	1.11684e-18	0.297112	0.109	0.037	3.21381e-14	1.11684e-18	3.88492e-44	Thyrocytes
AIF1L	2.0168e-44	0.554484	0.167	0.026	5.80355e-40	9.39989e-18	0.305494	0.131	0.056	2.70491e-13	9.39989e-18	4.03361e-44	Thyrocytes
THSD7A	0.0290883	-0.452461	0.21	0.221	1	2.28335e-44	-0.901056	0.121	0.235	6.57057e-40	0.0290883	4.5667e-44	Thyrocytes
AZIN1	2.35646e-44	0.612008	0.317	0.138	6.78096e-40	3.00029e-20	0.361189	0.314	0.201	8.63364e-16	3.00029e-20	4.71292e-44	Thyrocytes
CLDN4	2.43532e-44	0.538976	0.176	0.032	7.00787e-40	1.27093e-38	0.535992	0.188	0.055	3.65723e-34	1.27093e-38	4.87064e-44	Thyrocytes
AOAH	3.96742e-44	-1.3185	0.111	0.226	1.14166e-39	1.06757e-16	-0.990166	0.077	0.131	3.07204e-12	1.06757e-16	7.93483e-44	Thyrocytes
TSPAN7	4.63677e-44	-0.550018	0.028	0.1	1.33428e-39	1.00867e-11	-0.430363	0.066	0.109	2.90254e-07	1.00867e-11	9.27354e-44	Thyrocytes
DHX15	7.01651e-08	-0.417729	0.158	0.202	0.00201907	6.64532e-44	-0.739171	0.16	0.284	1.91226e-39	7.01651e-08	1.32906e-43	Thyrocytes
DMKN	7.00197e-42	0.554834	0.181	0.041	2.01489e-37	6.87995e-44	0.52519	0.176	0.038	1.97977e-39	7.00197e-42	1.37599e-43	Thyrocytes
FANK1	3.42527e-43	0.652959	0.169	0.032	9.85655e-39	7.21281e-44	0.625334	0.187	0.048	2.07556e-39	3.42527e-43	1.44256e-43	Thyrocytes
AC108519.1	8.54162e-44	0.604399	0.268	0.1	2.45794e-39	4.96637e-28	0.503427	0.191	0.08	1.42912e-23	4.96637e-28	1.70832e-43	Thyrocytes
RNF217-AS1	8.83741e-35	0.58807	0.189	0.059	2.54305e-30	8.91333e-44	0.806737	0.233	0.081	2.5649e-39	8.83741e-35	1.78267e-43	Thyrocytes
ZNF19	8.91524e-44	0.708939	0.178	0.037	2.56545e-39	1.18479e-32	0.542868	0.149	0.04	3.40936e-28	1.18479e-32	1.78305e-43	Thyrocytes
TRIB1	1.41341e-18	0.323569	0.157	0.07	4.06724e-14	1.00277e-43	0.645438	0.294	0.131	2.88556e-39	1.41341e-18	2.00553e-43	Thyrocytes
AL356599.1	1.0509e-43	0.654347	0.239	0.079	3.02406e-39	5.78793e-25	0.457542	0.207	0.1	1.66553e-20	5.78793e-25	2.1018e-43	Thyrocytes
IKZF2	1.69499e-20	-0.341631	0.283	0.151	4.8775e-16	1.06298e-43	0.490338	0.278	0.113	3.05883e-39	1.69499e-20	2.12596e-43	Thyrocytes
TXN	3.50957e-18	-0.492919	0.067	0.127	1.00991e-13	1.4793e-43	-0.437188	0.037	0.109	4.25683e-39	3.50957e-18	2.9586e-43	Thyrocytes
LINC01135	1.29837e-30	0.462997	0.146	0.036	3.73619e-26	1.52705e-43	0.614956	0.168	0.034	4.39424e-39	1.29837e-30	3.0541e-43	Thyrocytes
DUOXA1	1.6507e-43	0.545632	0.138	0.011	4.75007e-39	1.62847e-38	0.505247	0.139	0.023	4.68607e-34	1.62847e-38	3.30141e-43	Thyrocytes
KLF9	5.09943e-18	-0.685562	0.104	0.172	1.46741e-13	1.76218e-43	-0.909151	0.281	0.411	5.07084e-39	5.09943e-18	3.52435e-43	Thyrocytes
ITGA9-AS1	1.2715e-29	0.376871	0.306	0.156	3.65886e-25	1.94332e-43	0.63442	0.352	0.179	5.59211e-39	1.2715e-29	3.88665e-43	Thyrocytes
ARL6IP1	2.82984e-39	-0.733443	0.071	0.167	8.14315e-35	2.34863e-43	-0.577936	0.06	0.147	6.75842e-39	2.82984e-39	4.69726e-43	Thyrocytes
STRADB	2.80665e-43	0.658129	0.219	0.066	8.07641e-39	6.36667e-21	0.40738	0.134	0.053	1.83207e-16	6.36667e-21	5.61329e-43	Thyrocytes
MYO5C	2.88583e-43	0.556635	0.328	0.146	8.30427e-39	4.3334e-20	0.2943	0.265	0.155	1.24698e-15	4.3334e-20	5.77166e-43	Thyrocytes
RPA3	3.17932e-43	0.598388	0.236	0.077	9.14881e-39	2.9305e-26	0.438361	0.167	0.066	8.4328e-22	2.9305e-26	6.35864e-43	Thyrocytes
TMEM67	3.76019e-43	0.623736	0.222	0.068	1.08203e-38	4.56417e-41	0.641791	0.25	0.101	1.31338e-36	4.56417e-41	7.52038e-43	Thyrocytes
MSH3	4.43188e-43	0.52456	0.38	0.183	1.27532e-38	7.22973e-22	0.269246	0.304	0.185	2.08043e-17	7.22973e-22	8.86376e-43	Thyrocytes
IQUB	5.27933e-43	0.619982	0.151	0.021	1.51918e-38	1.74969e-33	0.520597	0.147	0.037	5.03492e-29	1.74969e-33	1.05587e-42	Thyrocytes
LRCH2	5.84995e-43	-0.555374	0.035	0.113	1.68338e-38	1.35769e-42	-0.490032	0.036	0.105	3.90688e-38	1.35769e-42	1.16999e-42	Thyrocytes
LINC00571	6.70706e-43	0.727297	0.197	0.052	1.93002e-38	1.03637e-27	0.5679	0.211	0.098	2.98224e-23	1.03637e-27	1.34141e-42	Thyrocytes
IQCH-AS1	7.27452e-43	0.618893	0.212	0.061	2.09331e-38	1.16041e-26	0.461354	0.17	0.067	3.3392e-22	1.16041e-26	1.4549e-42	Thyrocytes
AC008269.1	9.40456e-43	0.646731	0.172	0.034	2.70626e-38	3.7247e-31	0.50619	0.171	0.057	1.07182e-26	3.7247e-31	1.88091e-42	Thyrocytes
CHD6	1.22416e-42	0.427436	0.532	0.314	3.52263e-38	1.47143e-37	0.45479	0.468	0.291	4.2342e-33	1.47143e-37	2.44831e-42	Thyrocytes
IFT74	1.33159e-42	0.594869	0.263	0.099	3.83179e-38	9.02611e-24	0.362681	0.207	0.099	2.59735e-19	9.02611e-24	2.66319e-42	Thyrocytes
MAMDC2-AS1	1.38672e-42	0.665649	0.178	0.038	3.99044e-38	4.40106e-23	0.432019	0.151	0.059	1.26645e-18	4.40106e-23	2.77345e-42	Thyrocytes
ARHGAP20	1.43591e-42	0.701694	0.181	0.041	4.13198e-38	1.1517e-18	0.356326	0.121	0.046	3.31413e-14	1.1517e-18	2.87182e-42	Thyrocytes
MLH3	1.8451e-42	0.555775	0.266	0.1	5.30947e-38	4.23305e-16	0.28564	0.205	0.117	1.2181e-11	4.23305e-16	3.6902e-42	Thyrocytes
CRIM1	1.86261e-30	-0.878179	0.16	0.262	5.35986e-26	2.01032e-42	-0.904005	0.204	0.335	5.78489e-38	1.86261e-30	4.02064e-42	Thyrocytes
DUSP1	2.21201e-42	0.293004	0.754	0.522	6.36527e-38	0.0101791	-0.285354	0.705	0.669	1	0.0101791	4.42401e-42	Thyrocytes
SHLD2	5.74395e-31	0.360999	0.399	0.228	1.65288e-26	3.70081e-42	0.597874	0.381	0.21	1.06495e-37	5.74395e-31	7.40163e-42	Thyrocytes
PREX2	5.52896e-06	-0.576964	0.168	0.202	0.159101	4.14338e-42	-0.941072	0.281	0.408	1.1923e-37	5.52896e-06	8.28677e-42	Thyrocytes
KDM4B	4.38154e-42	0.523989	0.311	0.134	1.26083e-37	5.19345e-35	0.495245	0.318	0.166	1.49447e-30	5.19345e-35	8.76308e-42	Thyrocytes
AC053527.2	6.91504e-42	0.584668	0.27	0.105	1.98987e-37	4.79134e-25	0.455007	0.21	0.102	1.37876e-20	4.79134e-25	1.38301e-41	Thyrocytes
GPX3	7.83872e-42	0.844333	0.213	0.06	2.25567e-37	6.09031e-21	0.462663	0.308	0.191	1.75255e-16	6.09031e-21	1.56774e-41	Thyrocytes
AIG1	8.04109e-42	0.574648	0.34	0.16	2.3139e-37	1.34018e-38	0.420035	0.319	0.158	3.85651e-34	1.34018e-38	1.60822e-41	Thyrocytes
ABL1	2.51326e-35	0.399267	0.445	0.253	7.23216e-31	9.99864e-42	0.457262	0.493	0.306	2.87721e-37	2.51326e-35	1.99973e-41	Thyrocytes
CHD2	6.44233e-31	0.308318	0.629	0.433	1.85384e-26	1.12025e-41	0.431921	0.66	0.471	3.22364e-37	6.44233e-31	2.2405e-41	Thyrocytes
ZNF483	2.19303e-41	0.567558	0.239	0.083	6.31067e-37	3.17698e-20	0.349087	0.193	0.098	9.14207e-16	3.17698e-20	4.38607e-41	Thyrocytes
SEPTIN11	8.49756e-31	-0.621283	0.062	0.141	2.44526e-26	2.27925e-41	-0.744241	0.103	0.208	6.55878e-37	8.49756e-31	4.5585e-41	Thyrocytes
RPS6KA6	1.45995e-34	0.523901	0.164	0.042	4.20116e-30	2.30259e-41	0.613725	0.196	0.059	6.62592e-37	1.45995e-34	4.60517e-41	Thyrocytes
PPIL6	2.34753e-29	0.483596	0.153	0.044	6.75525e-25	3.32645e-41	0.654973	0.182	0.05	9.57219e-37	2.34753e-29	6.6529e-41	Thyrocytes
SHPRH	3.50136e-41	0.442061	0.428	0.231	1.00755e-36	4.01975e-24	0.390155	0.382	0.25	1.15672e-19	4.01975e-24	7.00271e-41	Thyrocytes
SUGP2	3.66017e-41	0.520257	0.303	0.132	1.05325e-36	9.25227e-22	0.366224	0.24	0.135	2.66243e-17	9.25227e-22	7.32034e-41	Thyrocytes
PTN	6.75048e-41	0.656193	0.171	0.036	1.94252e-36	1.99786e-28	0.450757	0.152	0.048	5.74903e-24	1.99786e-28	1.3501e-40	Thyrocytes
OCLN	5.67449e-40	0.564563	0.201	0.058	1.63289e-35	6.96557e-41	0.570322	0.222	0.078	2.00441e-36	5.67449e-40	1.39311e-40	Thyrocytes
GLUD1	7.62227e-41	0.7145	0.357	0.18	2.19339e-36	5.18428e-31	0.796373	0.363	0.229	1.49183e-26	5.18428e-31	1.52445e-40	Thyrocytes
SBF2	0.0379036	-0.304199	0.598	0.467	1	8.43798e-41	-0.791021	0.563	0.622	2.42811e-36	0.0379036	1.6876e-40	Thyrocytes
ARF4	8.65203e-41	0.524135	0.352	0.175	2.48971e-36	5.59152e-37	0.539728	0.371	0.214	1.60902e-32	5.59152e-37	1.73041e-40	Thyrocytes
MAGI2	8.88244e-38	0.423981	0.356	0.175	2.55601e-33	1.01974e-40	0.262292	0.572	0.361	2.93439e-36	8.88244e-38	2.03947e-40	Thyrocytes
TBL1XR1	1.53551e-38	0.369059	0.754	0.55	4.41857e-34	1.09857e-40	0.404313	0.724	0.544	3.16124e-36	1.53551e-38	2.19714e-40	Thyrocytes
DTWD2	1.43152e-40	0.588586	0.196	0.053	4.11934e-36	1.50958e-27	0.407401	0.187	0.077	4.34396e-23	1.50958e-27	2.86304e-40	Thyrocytes
MITF	0.000851667	-0.545125	0.159	0.181	1	1.45089e-40	-0.869134	0.139	0.25	4.17508e-36	0.000851667	2.90178e-40	Thyrocytes
TOGARAM1	1.46701e-40	0.528958	0.319	0.147	4.22148e-36	7.84278e-29	0.424003	0.33	0.189	2.25684e-24	7.84278e-29	2.93403e-40	Thyrocytes
TMEM14B	1.10634e-35	0.465235	0.401	0.226	3.18361e-31	2.62063e-40	0.51389	0.416	0.244	7.54112e-36	1.10634e-35	5.24125e-40	Thyrocytes
CATSPERB	2.8413e-40	-0.801582	0.064	0.156	8.17611e-36	2.61093e-15	-0.540125	0.059	0.107	7.5132e-11	2.61093e-15	5.68259e-40	Thyrocytes
HSP90B1	2.94833e-40	0.445794	0.608	0.397	8.48411e-36	9.15844e-28	0.437404	0.533	0.387	2.63543e-23	9.15844e-28	5.89666e-40	Thyrocytes
AC069437.1	2.97403e-40	0.600932	0.14	0.018	8.55807e-36	9.01047e-35	0.523512	0.112	0.012	2.59285e-30	9.01047e-35	5.94806e-40	Thyrocytes
ANKS1A	0.0115005	-0.415716	0.293	0.295	1	3.48996e-40	-1.11136	0.336	0.443	1.00427e-35	0.0115005	6.97993e-40	Thyrocytes
MAPK4	1.16393e-37	0.596955	0.144	0.025	3.34931e-33	5.12193e-40	0.621383	0.144	0.024	1.47389e-35	1.16393e-37	1.02439e-39	Thyrocytes
WDR41	5.59763e-40	0.59875	0.265	0.108	1.61077e-35	5.84519e-19	0.352996	0.235	0.137	1.68201e-14	5.84519e-19	1.11953e-39	Thyrocytes
CTDSPL	1.25846e-05	-0.415325	0.118	0.151	0.362135	5.62706e-40	-0.898549	0.158	0.272	1.61924e-35	1.25846e-05	1.12541e-39	Thyrocytes
CFAP43	6.55015e-33	0.51904	0.145	0.033	1.88487e-28	7.26477e-40	0.559849	0.183	0.051	2.09051e-35	6.55015e-33	1.45295e-39	Thyrocytes
CFAP69	9.9858e-34	0.484937	0.218	0.083	2.87351e-29	8.80506e-40	0.546637	0.277	0.123	2.53374e-35	9.9858e-34	1.76101e-39	Thyrocytes
NUDT4	9.05545e-40	-0.848211	0.084	0.184	2.6058e-35	0.000206104	-0.402083	0.245	0.275	1	0.000206104	1.81109e-39	Thyrocytes
ARMCX4	9.59591e-40	0.521426	0.378	0.196	2.76132e-35	1.06441e-29	0.400723	0.376	0.227	3.06293e-25	1.06441e-29	1.91918e-39	Thyrocytes
PER3	9.73258e-40	0.496675	0.384	0.198	2.80065e-35	3.98947e-37	0.513382	0.274	0.124	1.14801e-32	3.98947e-37	1.94652e-39	Thyrocytes
ST3GAL6	1.01817e-39	-0.682544	0.063	0.156	2.92988e-35	6.202e-37	-0.572409	0.056	0.133	1.78469e-32	6.202e-37	2.03633e-39	Thyrocytes
TBCD	0.000466755	-0.378597	0.146	0.171	1	1.0215e-39	-0.681091	0.113	0.218	2.93948e-35	0.000466755	2.04301e-39	Thyrocytes
ACSF2	1.13027e-39	0.577578	0.187	0.049	3.25245e-35	1.60088e-29	0.401356	0.148	0.043	4.60668e-25	1.60088e-29	2.26053e-39	Thyrocytes
AL365295.1	8.23692e-19	0.252694	0.188	0.092	2.37025e-14	1.26157e-39	0.722803	0.217	0.077	3.63029e-35	8.23692e-19	2.52314e-39	Thyrocytes
PRKAG2	5.41834e-32	-0.801477	0.247	0.354	1.55918e-27	1.54931e-39	-0.960382	0.223	0.34	4.45828e-35	5.41834e-32	3.09861e-39	Thyrocytes
PPP1R10	1.44448e-22	0.29847	0.33	0.197	4.15663e-18	1.68126e-39	0.504933	0.491	0.321	4.83799e-35	1.44448e-22	3.36252e-39	Thyrocytes
TMEM50A	5.55691e-36	-0.615953	0.062	0.148	1.59906e-31	1.93749e-39	-0.463325	0.041	0.112	5.57533e-35	5.55691e-36	3.87498e-39	Thyrocytes
CAAP1	2.0158e-39	0.463788	0.309	0.138	5.80066e-35	8.83337e-33	0.465211	0.239	0.106	2.54189e-28	8.83337e-33	4.0316e-39	Thyrocytes
SCNN1A	2.15445e-39	0.536618	0.134	0.015	6.19966e-35	5.00923e-20	0.362162	0.112	0.037	1.44146e-15	5.00923e-20	4.30891e-39	Thyrocytes
WDR78	2.53875e-39	0.614915	0.21	0.065	7.3055e-35	8.38269e-29	0.462722	0.21	0.093	2.4122e-24	8.38269e-29	5.0775e-39	Thyrocytes
MAGI1-AS1	2.56997e-39	0.610927	0.204	0.061	7.39534e-35	5.98781e-16	0.292644	0.167	0.089	1.72305e-11	5.98781e-16	5.13993e-39	Thyrocytes
MYO9B	2.82383e-39	-0.841882	0.08	0.178	8.12585e-35	4.57416e-16	-0.421698	0.079	0.135	1.31626e-11	4.57416e-16	5.64766e-39	Thyrocytes
CBR3-AS1	3.07015e-39	0.598553	0.162	0.034	8.83466e-35	1.27468e-35	0.550774	0.156	0.039	3.66801e-31	1.27468e-35	6.1403e-39	Thyrocytes
C16orf46	3.41584e-39	0.581132	0.158	0.031	9.82943e-35	5.86219e-32	0.459422	0.161	0.049	1.6869e-27	5.86219e-32	6.83168e-39	Thyrocytes
ZFP36L2	3.3675e-26	-0.764304	0.322	0.416	9.69031e-22	3.45591e-39	-0.879919	0.247	0.37	9.94474e-35	3.3675e-26	6.91183e-39	Thyrocytes
PAWR	4.5147e-39	0.476186	0.284	0.118	1.29915e-34	4.58302e-30	0.431612	0.331	0.189	1.31881e-25	4.58302e-30	9.02941e-39	Thyrocytes
AC046158.1	5.38535e-39	0.592196	0.149	0.025	1.54969e-34	5.6924e-28	0.429582	0.112	0.023	1.63805e-23	5.6924e-28	1.07707e-38	Thyrocytes
RPL24	6.68401e-39	-0.90276	0.328	0.46	1.92339e-34	0.0130418	-0.325706	0.268	0.286	1	0.0130418	1.3368e-38	Thyrocytes
UPP2	3.0505e-23	0.422712	0.101	0.021	8.77812e-19	6.75921e-39	0.664162	0.157	0.035	1.94503e-34	3.0505e-23	1.35184e-38	Thyrocytes
DZIP3	8.9094e-39	0.50032	0.268	0.105	2.56377e-34	5.30945e-38	0.505124	0.239	0.096	1.52785e-33	5.30945e-38	1.78188e-38	Thyrocytes
HOOK3	9.22315e-39	0.429879	0.473	0.268	2.65405e-34	2.79979e-32	0.373514	0.499	0.335	8.05666e-28	2.79979e-32	1.84463e-38	Thyrocytes
POGZ	1.03627e-38	0.422767	0.472	0.277	2.98197e-34	3.33749e-19	0.273466	0.511	0.382	9.60396e-15	3.33749e-19	2.07254e-38	Thyrocytes
PIK3CA	5.91904e-18	-0.62925	0.14	0.215	1.70326e-13	1.10406e-38	-0.718174	0.121	0.227	3.17705e-34	5.91904e-18	2.20812e-38	Thyrocytes
CAV2	1.18641e-38	0.624557	0.319	0.151	3.414e-34	7.57061e-36	0.687457	0.318	0.172	2.17852e-31	7.57061e-36	2.37281e-38	Thyrocytes
CCDC191	1.6908e-38	0.510436	0.257	0.102	4.86543e-34	3.63372e-31	0.501717	0.224	0.099	1.04564e-26	3.63372e-31	3.38159e-38	Thyrocytes
DDX60	6.8402e-31	-0.567234	0.054	0.13	1.96834e-26	1.70848e-38	-0.429524	0.042	0.113	4.91631e-34	6.8402e-31	3.41695e-38	Thyrocytes
STK38	6.70179e-11	-0.524624	0.128	0.182	1.92851e-06	1.77554e-38	-0.650811	0.091	0.187	5.10929e-34	6.70179e-11	3.55108e-38	Thyrocytes
OSBPL3	0.1201	-0.400058	0.204	0.17	1	2.01951e-38	0.426305	0.301	0.141	5.81134e-34	0.1201	4.03902e-38	Thyrocytes
LIFR	2.14323e-38	0.428654	0.276	0.112	6.16737e-34	0.00117228	-0.70157	0.397	0.327	1	0.00117228	4.28647e-38	Thyrocytes
FBXL2	2.07194e-31	0.499534	0.274	0.131	5.96222e-27	2.75703e-38	0.532486	0.3	0.144	7.93363e-34	2.07194e-31	5.51406e-38	Thyrocytes
TAPBP	3.34545e-38	-0.847993	0.127	0.237	9.62687e-34	1.78015e-07	-0.352487	0.107	0.147	0.00512256	1.78015e-07	6.6909e-38	Thyrocytes
AL691403.1	3.42366e-38	0.666952	0.165	0.038	9.85193e-34	4.54867e-24	0.442787	0.129	0.041	1.30892e-19	4.54867e-24	6.84732e-38	Thyrocytes
RNPC3	3.4554e-38	0.474027	0.364	0.182	9.94325e-34	1.03151e-20	0.332687	0.283	0.169	2.96827e-16	1.03151e-20	6.91079e-38	Thyrocytes
CRY1	2.32229e-21	0.445236	0.285	0.165	6.68262e-17	3.52238e-38	0.692028	0.558	0.398	1.0136e-33	2.32229e-21	7.04476e-38	Thyrocytes
MIR3936HG	3.53128e-38	0.552756	0.172	0.041	1.01616e-33	3.64352e-28	0.496798	0.182	0.074	1.04846e-23	3.64352e-28	7.06256e-38	Thyrocytes
KIAA0825	7.56574e-38	0.452515	0.386	0.204	2.17712e-33	2.30253e-36	0.473024	0.422	0.252	6.62576e-32	2.30253e-36	1.51315e-37	Thyrocytes
CMTM8	7.7638e-38	0.502675	0.214	0.068	2.23411e-33	0.07067	-0.363532	0.14	0.118	1	0.07067	1.55276e-37	Thyrocytes
GOLGA8M	8.59238e-38	0.507288	0.139	0.021	2.47254e-33	1.00764e-34	0.521021	0.13	0.024	2.89959e-30	1.00764e-34	1.71848e-37	Thyrocytes
RNASEK	8.70942e-38	-0.640256	0.099	0.206	2.50622e-33	1.49082e-19	-0.421016	0.076	0.139	4.29e-15	1.49082e-19	1.74188e-37	Thyrocytes
RECK	2.16043e-37	-0.61345	0.057	0.142	6.21684e-33	8.847e-38	-0.469164	0.05	0.125	2.54581e-33	2.16043e-37	1.7694e-37	Thyrocytes
CBL	1.27321e-37	-0.686451	0.057	0.142	3.6638e-33	6.32436e-23	-0.398631	0.06	0.122	1.8199e-18	6.32436e-23	2.54643e-37	Thyrocytes
ADD1	1.31613e-37	-0.779741	0.2	0.321	3.78729e-33	1.5648e-29	-0.634517	0.166	0.267	4.50287e-25	1.5648e-29	2.63226e-37	Thyrocytes
PRMT3	1.3811e-30	0.411903	0.279	0.134	3.97425e-26	1.48714e-37	0.554042	0.268	0.12	4.27941e-33	1.3811e-30	2.97429e-37	Thyrocytes
CD151	1.5702e-37	-0.538274	0.055	0.14	4.51841e-33	5.3481e-34	-0.397174	0.038	0.102	1.53897e-29	5.3481e-34	3.1404e-37	Thyrocytes
EPCAM	1.59712e-37	0.377868	0.285	0.121	4.59587e-33	1.05448e-23	0.359878	0.192	0.087	3.03436e-19	1.05448e-23	3.19424e-37	Thyrocytes
CCND3	1.71149e-37	-1.1255	0.242	0.357	4.92498e-33	0.894983	-0.448682	0.399	0.357	1	0.894983	3.42298e-37	Thyrocytes
FNBP1	0.000130681	-0.682037	0.492	0.454	1	1.73392e-37	0.314429	0.535	0.341	4.98953e-33	0.000130681	3.46784e-37	Thyrocytes
SLC41A2	1.78409e-37	0.568554	0.173	0.042	5.1339e-33	1.57001e-24	0.33631	0.161	0.062	4.51786e-20	1.57001e-24	3.56818e-37	Thyrocytes
IFT81	2.19986e-37	0.561795	0.215	0.073	6.33033e-33	6.14578e-19	0.397626	0.203	0.112	1.76851e-14	6.14578e-19	4.39973e-37	Thyrocytes
DAP	2.16133e-28	0.413645	0.231	0.103	6.21944e-24	2.22171e-37	0.58134	0.262	0.117	6.39319e-33	2.16133e-28	4.44342e-37	Thyrocytes
TMEM267	2.86015e-37	0.572665	0.264	0.11	8.23038e-33	4.06153e-25	0.401617	0.211	0.099	1.16875e-20	4.06153e-25	5.72031e-37	Thyrocytes
ITGB1	7.13767e-33	-0.878815	0.257	0.361	2.05394e-28	2.94756e-37	-0.718715	0.282	0.404	8.48189e-33	7.13767e-33	5.89511e-37	Thyrocytes
PDE7A	0.870957	-0.490645	0.449	0.385	1	3.17543e-37	0.363735	0.41	0.235	9.13762e-33	0.870957	6.35086e-37	Thyrocytes
DUSP14	1.14765e-28	0.423284	0.115	0.02	3.30247e-24	3.66442e-37	0.689989	0.179	0.054	1.05447e-32	1.14765e-28	7.32883e-37	Thyrocytes
ACTN4	1.63381e-25	0.324823	0.41	0.252	4.70144e-21	3.74756e-37	0.5015	0.481	0.313	1.0784e-32	1.63381e-25	7.49512e-37	Thyrocytes
ACACB	1.16742e-31	0.494399	0.212	0.082	3.35937e-27	3.83414e-37	0.511624	0.318	0.162	1.10331e-32	1.16742e-31	7.66829e-37	Thyrocytes
CD44	4.06236e-37	-1.61179	0.264	0.36	1.16898e-32	4.87584e-06	-0.421457	0.274	0.201	0.140307	4.87584e-06	8.12472e-37	Thyrocytes
AL157938.2	4.71996e-37	0.544427	0.244	0.096	1.35821e-32	1.53621e-16	0.360157	0.14	0.066	4.4206e-12	1.53621e-16	9.43991e-37	Thyrocytes
GALNT18	4.99551e-37	0.392374	0.444	0.245	1.43751e-32	0.00964398	-0.622392	0.566	0.455	1	0.00964398	9.99102e-37	Thyrocytes
PARP14	5.00354e-37	-0.907258	0.163	0.277	1.43982e-32	6.90974e-18	-0.4975	0.179	0.257	1.98835e-13	6.90974e-18	1.00071e-36	Thyrocytes
CRYAB	5.0986e-37	0.53707	0.135	0.019	1.46717e-32	3.59113e-30	0.525495	0.143	0.039	1.03338e-25	3.59113e-30	1.01972e-36	Thyrocytes
ZSWIM5	6.4922e-37	0.496406	0.283	0.123	1.8682e-32	2.05119e-30	0.441455	0.267	0.129	5.90252e-26	2.05119e-30	1.29844e-36	Thyrocytes
TFDP2	6.99736e-37	0.397991	0.387	0.204	2.01356e-32	1.14263e-19	0.25905	0.325	0.206	3.28803e-15	1.14263e-19	1.39947e-36	Thyrocytes
BDH1	7.65787e-37	0.522022	0.144	0.025	2.20363e-32	2.29867e-31	0.474239	0.126	0.027	6.61466e-27	2.29867e-31	1.53157e-36	Thyrocytes
BACH1	7.67383e-37	-0.868337	0.145	0.259	2.20822e-32	1.54524e-15	-0.492234	0.201	0.277	4.44657e-11	1.54524e-15	1.53477e-36	Thyrocytes
CYSTM1	1.01442e-36	0.468059	0.346	0.175	2.91909e-32	3.47928e-34	0.517127	0.395	0.245	1.0012e-29	3.47928e-34	2.02884e-36	Thyrocytes
EIF1	9.22496e-14	-0.634659	0.332	0.386	2.65457e-09	1.05376e-36	-0.757334	0.304	0.424	3.0323e-32	9.22496e-14	2.10752e-36	Thyrocytes
CACNA2D3	1.01419e-27	0.437512	0.158	0.049	2.91844e-23	1.08816e-36	0.423874	0.265	0.115	3.13129e-32	1.01419e-27	2.17632e-36	Thyrocytes
NF1	1.0997e-36	0.371275	0.607	0.388	3.16449e-32	1.04698e-31	0.340421	0.649	0.479	3.01278e-27	1.04698e-31	2.19939e-36	Thyrocytes
EVA1C	8.20119e-14	-0.556873	0.116	0.176	2.35997e-09	1.22864e-36	-0.847645	0.182	0.296	3.53552e-32	8.20119e-14	2.45727e-36	Thyrocytes
CLDN7	3.99591e-21	0.265016	0.129	0.043	1.14986e-16	1.28718e-36	0.441791	0.143	0.028	3.704e-32	3.99591e-21	2.57437e-36	Thyrocytes
BTD	1.81693e-36	0.499618	0.286	0.128	5.22841e-32	3.03676e-27	0.387546	0.236	0.116	8.73857e-23	3.03676e-27	3.63387e-36	Thyrocytes
RIOX2	1.92969e-36	0.54214	0.193	0.059	5.55287e-32	1.23486e-18	0.332901	0.119	0.045	3.55342e-14	1.23486e-18	3.85937e-36	Thyrocytes
ARHGAP29	0.820603	-0.480729	0.347	0.3	1	2.89188e-36	-0.832042	0.287	0.399	8.32166e-32	0.820603	5.78375e-36	Thyrocytes
GNA12	3.20399e-18	-0.503983	0.08	0.145	9.2198e-14	3.05215e-36	-0.55164	0.073	0.159	8.78286e-32	3.20399e-18	6.1043e-36	Thyrocytes
HSPB1	3.06144e-36	-0.64871	0.074	0.167	8.8096e-32	1.59087e-13	-0.451394	0.087	0.14	4.5779e-09	1.59087e-13	6.12288e-36	Thyrocytes
ZNRF3	3.63289e-36	0.585413	0.19	0.058	1.0454e-31	4.49559e-20	0.348775	0.182	0.089	1.29365e-15	4.49559e-20	7.26579e-36	Thyrocytes
CD9	6.28379e-12	-0.744715	0.332	0.369	1.80822e-07	4.23408e-36	-0.75857	0.264	0.385	1.2184e-31	6.28379e-12	8.46817e-36	Thyrocytes
BBOF1	4.29892e-36	0.524414	0.163	0.039	1.23706e-31	1.59965e-32	0.536965	0.169	0.055	4.60314e-28	1.59965e-32	8.59783e-36	Thyrocytes
CLIP4	6.10997e-36	0.373404	0.298	0.129	1.7582e-31	1.00965e-32	0.329755	0.253	0.112	2.90537e-28	1.00965e-32	1.22199e-35	Thyrocytes
CCDC146	6.2584e-36	0.515386	0.319	0.158	1.80092e-31	4.71676e-35	0.567865	0.338	0.187	1.35729e-30	4.71676e-35	1.25168e-35	Thyrocytes
GSTO2	6.43031e-36	0.523641	0.139	0.023	1.85038e-31	1.59814e-31	0.446384	0.135	0.031	4.5988e-27	1.59814e-31	1.28606e-35	Thyrocytes
CEP95	6.52452e-36	0.477795	0.321	0.156	1.8775e-31	8.05904e-20	0.356371	0.292	0.184	2.31907e-15	8.05904e-20	1.3049e-35	Thyrocytes
LINC00882	8.1864e-36	0.618871	0.156	0.034	2.35572e-31	7.87251e-21	0.336749	0.161	0.07	2.26539e-16	7.87251e-21	1.63728e-35	Thyrocytes
COL4A5	3.00827e-26	0.383858	0.242	0.116	8.6566e-22	8.79304e-36	0.473076	0.284	0.135	2.53029e-31	3.00827e-26	1.75861e-35	Thyrocytes
OAZ1	8.94997e-36	-0.667543	0.106	0.212	2.57544e-31	7.73301e-09	-0.359195	0.096	0.139	0.000222525	7.73301e-09	1.78999e-35	Thyrocytes
CEP112	0.470172	-0.370573	0.279	0.263	1	9.26387e-36	-0.83686	0.213	0.327	2.66577e-31	0.470172	1.85277e-35	Thyrocytes
IQCK	9.31624e-36	0.495154	0.255	0.105	2.68084e-31	2.52185e-23	0.314661	0.235	0.122	7.25688e-19	2.52185e-23	1.86325e-35	Thyrocytes
STK39	3.07546e-29	-0.912709	0.121	0.213	8.84995e-25	9.4144e-36	-0.752224	0.138	0.244	2.70909e-31	3.07546e-29	1.88288e-35	Thyrocytes
SCGB2B2	1.098e-35	0.572212	0.206	0.07	3.1596e-31	2.24312e-26	0.457768	0.163	0.06	6.4548e-22	2.24312e-26	2.196e-35	Thyrocytes
SPAG17	1.10653e-35	0.581867	0.125	0.016	3.18415e-31	3.43387e-34	0.609871	0.145	0.034	9.8813e-30	3.43387e-34	2.21306e-35	Thyrocytes
ATP6AP1L	1.24661e-35	0.52845	0.147	0.028	3.58724e-31	6.39506e-20	0.389835	0.137	0.056	1.84024e-15	6.39506e-20	2.49322e-35	Thyrocytes
MPDZ	3.28286e-08	-0.538177	0.178	0.222	0.000944675	1.57282e-35	-0.762754	0.177	0.286	4.52594e-31	3.28286e-08	3.14563e-35	Thyrocytes
PPP3CC	6.04955e-20	-0.693206	0.224	0.305	1.74082e-15	1.70366e-35	-0.724337	0.195	0.308	4.90244e-31	6.04955e-20	3.40731e-35	Thyrocytes
STAT5B	1.95455e-35	-0.854787	0.123	0.228	5.62441e-31	3.78596e-11	-0.419605	0.11	0.161	1.08945e-06	3.78596e-11	3.90909e-35	Thyrocytes
ZNF706	2.18481e-35	-0.653745	0.085	0.18	6.287e-31	1.6636e-22	-0.432264	0.074	0.141	4.78718e-18	1.6636e-22	4.36961e-35	Thyrocytes
RUSC2	2.21382e-35	0.509532	0.199	0.064	6.37049e-31	2.59038e-16	0.342045	0.224	0.135	7.45409e-12	2.59038e-16	4.42764e-35	Thyrocytes
CCM2	2.40668e-35	-0.892688	0.11	0.211	6.92547e-31	2.36365e-21	-0.463108	0.073	0.137	6.80163e-17	2.36365e-21	4.81336e-35	Thyrocytes
KMT2E	2.43021e-35	-0.778747	0.43	0.517	6.99318e-31	2.29181e-20	-0.601239	0.463	0.522	6.59492e-16	2.29181e-20	4.86043e-35	Thyrocytes
ITGB1BP1	1.35281e-08	-0.307197	0.084	0.127	0.000389285	2.43702e-35	-0.487508	0.051	0.124	7.01278e-31	1.35281e-08	4.87405e-35	Thyrocytes
TMEM164	1.2088e-18	0.279729	0.225	0.121	3.47844e-14	2.451e-35	0.488523	0.271	0.125	7.05298e-31	1.2088e-18	4.90199e-35	Thyrocytes
NFATC2	2.64797e-35	-0.860265	0.264	0.392	7.61979e-31	2.02871e-10	-0.58895	0.474	0.528	5.83782e-06	2.02871e-10	5.29593e-35	Thyrocytes
PACSIN2	0.321397	-0.329217	0.285	0.273	1	2.71488e-35	-0.828994	0.383	0.49	7.81234e-31	0.321397	5.42976e-35	Thyrocytes
AC139887.2	2.7892e-35	0.506686	0.257	0.107	8.02621e-31	1.29214e-29	0.48965	0.226	0.105	3.71826e-25	1.29214e-29	5.57841e-35	Thyrocytes
IPO11	2.31882e-09	-0.416107	0.092	0.137	6.67265e-05	3.02749e-35	-0.665402	0.087	0.176	8.71191e-31	2.31882e-09	6.05498e-35	Thyrocytes
GUK1	3.03834e-35	-0.661322	0.062	0.147	8.74313e-31	5.1103e-34	-0.511356	0.054	0.127	1.47054e-29	5.1103e-34	6.07668e-35	Thyrocytes
ZNF254	3.5743e-35	0.449105	0.374	0.199	1.02854e-30	1.33461e-26	0.416328	0.316	0.187	3.84048e-22	1.33461e-26	7.14861e-35	Thyrocytes
PALM2-AKAP2	5.47316e-27	-0.997645	0.252	0.343	1.57496e-22	4.88131e-35	-1.12767	0.348	0.445	1.40464e-30	5.47316e-27	9.76261e-35	Thyrocytes
MTR	5.98676e-35	0.405805	0.421	0.239	1.72275e-30	1.63906e-27	0.4028	0.373	0.233	4.71655e-23	1.63906e-27	1.19735e-34	Thyrocytes
INSYN2A	6.22408e-35	0.515185	0.162	0.041	1.79104e-30	3.28366e-09	0.270606	0.103	0.058	9.44907e-05	3.28366e-09	1.24482e-34	Thyrocytes
CFAP221	4.15237e-32	0.497194	0.122	0.019	1.19489e-27	6.49733e-35	0.559554	0.134	0.026	1.86967e-30	4.15237e-32	1.29947e-34	Thyrocytes
STIM2	1.56002e-15	-0.658427	0.179	0.248	4.4891e-11	7.55637e-35	-0.717878	0.12	0.219	2.17442e-30	1.56002e-15	1.51127e-34	Thyrocytes
AC021231.1	8.00404e-35	0.590623	0.193	0.062	2.30324e-30	2.48829e-15	0.315122	0.18	0.101	7.16031e-11	2.48829e-15	1.60081e-34	Thyrocytes
ABHD12	1.5347e-26	0.343765	0.211	0.09	4.41627e-22	8.5438e-35	0.470931	0.25	0.111	2.45856e-30	1.5347e-26	1.70876e-34	Thyrocytes
NOL4	9.74671e-35	0.590842	0.134	0.023	2.80471e-30	1.6796e-22	0.428732	0.114	0.034	4.83321e-18	1.6796e-22	1.94934e-34	Thyrocytes
KIF9-AS1	1.04863e-34	0.55315	0.187	0.058	3.01753e-30	7.60505e-13	0.263619	0.14	0.075	2.18843e-08	7.60505e-13	2.09725e-34	Thyrocytes
DDX24	1.18593e-34	0.404929	0.429	0.246	3.41265e-30	5.69938e-19	0.398807	0.394	0.282	1.64005e-14	5.69938e-19	2.37187e-34	Thyrocytes
SH3RF2	1.19741e-34	0.523943	0.127	0.019	3.44568e-30	4.45898e-28	0.429127	0.101	0.016	1.28312e-23	4.45898e-28	2.39483e-34	Thyrocytes
CAP2	1.49827e-34	0.526886	0.132	0.021	4.31143e-30	2.24016e-23	0.348592	0.148	0.055	6.44629e-19	2.24016e-23	2.99654e-34	Thyrocytes
TOM1L1	8.97554e-31	0.540366	0.16	0.048	2.5828e-26	1.90125e-34	0.535942	0.158	0.044	5.47103e-30	8.97554e-31	3.80249e-34	Thyrocytes
LINC00894	8.12615e-28	0.365895	0.283	0.141	2.33838e-23	2.26661e-34	0.548956	0.273	0.133	6.52241e-30	8.12615e-28	4.53323e-34	Thyrocytes
GNAS	3.73374e-22	-0.672079	0.621	0.643	1.07442e-17	2.52325e-34	0.323276	0.777	0.617	7.26089e-30	3.73374e-22	5.04649e-34	Thyrocytes
BEND7	2.7392e-34	0.545936	0.213	0.078	7.88232e-30	1.07657e-32	0.539841	0.242	0.11	3.09795e-28	1.07657e-32	5.4784e-34	Thyrocytes
CCDC18-AS1	3.41981e-29	0.265197	0.445	0.262	9.84086e-25	3.5296e-34	0.397571	0.376	0.216	1.01568e-29	3.41981e-29	7.0592e-34	Thyrocytes
SPATA13	6.49848e-20	0.254104	0.313	0.184	1.87e-15	3.53286e-34	0.501704	0.273	0.129	1.01662e-29	6.49848e-20	7.06572e-34	Thyrocytes
TP53BP1	3.55423e-34	0.477586	0.273	0.124	1.02276e-29	8.89382e-23	0.366328	0.289	0.173	2.55928e-18	8.89382e-23	7.10846e-34	Thyrocytes
SERTAD2	3.57572e-34	-0.723741	0.083	0.175	1.02895e-29	3.87357e-22	-0.580065	0.093	0.164	1.11466e-17	3.87357e-22	7.15143e-34	Thyrocytes
TSIX	3.66459e-34	0.498373	0.164	0.043	1.05452e-29	3.70696e-14	0.293949	0.137	0.071	1.06671e-09	3.70696e-14	7.32919e-34	Thyrocytes
SERINC5	4.82317e-17	-0.781669	0.188	0.262	1.38792e-12	4.06375e-34	-0.973221	0.179	0.287	1.16938e-29	4.82317e-17	8.12749e-34	Thyrocytes
PPARD	4.73399e-34	0.42136	0.266	0.113	1.36225e-29	2.00238e-22	0.322439	0.276	0.16	5.76205e-18	2.00238e-22	9.46798e-34	Thyrocytes
FGFR1OP	1.03356e-21	0.315118	0.24	0.124	2.97418e-17	4.95064e-34	0.516951	0.237	0.103	1.4246e-29	1.03356e-21	9.90129e-34	Thyrocytes
CCDC148	5.26653e-34	0.537833	0.125	0.018	1.5155e-29	1.42421e-20	0.45985	0.133	0.052	4.0983e-16	1.42421e-20	1.05331e-33	Thyrocytes
BBS5	6.28267e-34	0.510079	0.163	0.043	1.8079e-29	1.25574e-19	0.405248	0.152	0.069	3.61352e-15	1.25574e-19	1.25653e-33	Thyrocytes
LNX1	6.52467e-34	0.457253	0.208	0.072	1.87754e-29	0.442729	-0.641007	0.202	0.194	1	0.442729	1.30493e-33	Thyrocytes
RASSF4	8.78411e-24	0.30198	0.172	0.068	2.52772e-19	7.27901e-34	0.485027	0.202	0.076	2.09461e-29	8.78411e-24	1.4558e-33	Thyrocytes
WASF2	1.93303e-16	-0.642196	0.245	0.317	5.5625e-12	7.62473e-34	-0.710398	0.231	0.343	2.19409e-29	1.93303e-16	1.52495e-33	Thyrocytes
CHN1	8.53017e-34	-0.580395	0.037	0.106	2.45464e-29	3.84595e-07	-0.296819	0.086	0.123	0.0110671	3.84595e-07	1.70603e-33	Thyrocytes
IGSF9B	1.03334e-33	0.510925	0.124	0.019	2.97355e-29	6.82265e-27	0.489339	0.149	0.051	1.96329e-22	6.82265e-27	2.06669e-33	Thyrocytes
SPAG16	1.39937e-33	0.598248	0.258	0.114	4.02683e-29	3.42198e-28	0.579991	0.265	0.141	9.8471e-24	3.42198e-28	2.79874e-33	Thyrocytes
TRA2B	4.84707e-33	0.380979	0.427	0.247	1.39479e-28	1.48325e-33	0.396966	0.553	0.383	4.26819e-29	4.84707e-33	2.9665e-33	Thyrocytes
ACER3	4.46015e-11	-0.520312	0.127	0.181	1.28345e-06	2.11965e-33	-0.660161	0.125	0.225	6.0995e-29	4.46015e-11	4.2393e-33	Thyrocytes
SNTA1	1.86983e-26	0.387586	0.138	0.04	5.38063e-22	2.12401e-33	0.429044	0.14	0.031	6.11204e-29	1.86983e-26	4.24801e-33	Thyrocytes
GXYLT2	2.39249e-33	0.525292	0.163	0.043	6.88463e-29	2.02156e-16	0.29327	0.111	0.044	5.81726e-12	2.02156e-16	4.78498e-33	Thyrocytes
AC084198.2	2.74196e-33	0.487524	0.226	0.087	7.89025e-29	3.40232e-28	0.410782	0.194	0.081	9.79051e-24	3.40232e-28	5.48391e-33	Thyrocytes
SERF2	2.91503e-33	-0.622004	0.223	0.351	8.3883e-29	8.62093e-08	-0.390101	0.211	0.262	0.00248076	8.62093e-08	5.83007e-33	Thyrocytes
HIF1A	3.77899e-33	-0.972166	0.216	0.324	1.08744e-28	2.54585e-11	-0.510685	0.252	0.311	7.32593e-07	2.54585e-11	7.55799e-33	Thyrocytes
MORF4L2	4.82591e-33	0.411999	0.377	0.211	1.3887e-28	2.38631e-23	0.26386	0.394	0.258	6.86684e-19	2.38631e-23	9.65183e-33	Thyrocytes
ITPR3	4.9201e-33	0.44891	0.216	0.081	1.41581e-28	1.7278e-19	0.34528	0.187	0.095	4.97191e-15	1.7278e-19	9.84021e-33	Thyrocytes
AC068282.1	4.97458e-33	0.487377	0.304	0.15	1.43149e-28	2.80977e-15	0.366658	0.209	0.127	8.0854e-11	2.80977e-15	9.94917e-33	Thyrocytes
COMMD1	8.21995e-23	0.282526	0.427	0.272	2.36537e-18	6.34673e-33	0.391743	0.458	0.296	1.82634e-28	8.21995e-23	1.26935e-32	Thyrocytes
SGMS1	3.85483e-29	0.254261	0.53	0.333	1.10926e-24	8.06055e-33	0.3626	0.494	0.33	2.3195e-28	3.85483e-29	1.61211e-32	Thyrocytes
TTC7B	9.80486e-10	-0.267103	0.06	0.1	2.82145e-05	8.14718e-33	-0.528792	0.053	0.125	2.34443e-28	9.80486e-10	1.62944e-32	Thyrocytes
HDHD3	9.39462e-33	0.493626	0.128	0.022	2.7034e-28	8.62381e-21	0.341763	0.1	0.028	2.48159e-16	8.62381e-21	1.87892e-32	Thyrocytes
KIF2A	1.06016e-32	-0.722782	0.113	0.213	3.05071e-28	1.02806e-16	-0.521177	0.094	0.156	2.95836e-12	1.02806e-16	2.12032e-32	Thyrocytes
ATP6V1H	1.06237e-32	0.434056	0.331	0.172	3.05708e-28	1.20081e-20	0.318125	0.256	0.148	3.45544e-16	1.20081e-20	2.12475e-32	Thyrocytes
TMEM243	2.26946e-27	0.325819	0.227	0.099	6.53059e-23	1.07621e-32	0.489114	0.182	0.061	3.09691e-28	2.26946e-27	2.15242e-32	Thyrocytes
MBD6	1.17276e-32	0.494678	0.193	0.067	3.37474e-28	1.70605e-31	0.52035	0.167	0.056	4.90932e-27	1.70605e-31	2.34553e-32	Thyrocytes
NOP53	1.18211e-32	-0.754564	0.089	0.181	3.40164e-28	1.97955e-11	-0.406724	0.081	0.128	5.69636e-07	1.97955e-11	2.36422e-32	Thyrocytes
RFTN1	1.6347e-05	-0.502356	0.25	0.277	0.470402	1.25746e-32	0.426947	0.454	0.294	3.61847e-28	1.6347e-05	2.51493e-32	Thyrocytes
SEPTIN7	1.5033e-32	-0.773125	0.263	0.374	4.32591e-28	4.28134e-18	-0.497982	0.257	0.342	1.232e-13	4.28134e-18	3.00661e-32	Thyrocytes
AC017101.1	1.62074e-32	0.634158	0.169	0.051	4.66383e-28	1.48712e-11	0.413243	0.117	0.062	4.27935e-07	1.48712e-11	3.24147e-32	Thyrocytes
OPHN1	1.67597e-32	0.485053	0.299	0.149	4.82277e-28	0.00425571	-0.403751	0.243	0.261	1	0.00425571	3.35194e-32	Thyrocytes
MAT2A	1.6942e-32	0.412005	0.268	0.124	4.87523e-28	3.32507e-31	0.418083	0.317	0.175	9.56822e-27	3.32507e-31	3.3884e-32	Thyrocytes
NT5DC1	1.08078e-17	0.251815	0.296	0.177	3.11005e-13	1.91927e-32	0.406603	0.322	0.174	5.5229e-28	1.08078e-17	3.83855e-32	Thyrocytes
TRAPPC9	2.20028e-32	0.306775	0.576	0.373	6.33152e-28	1.17172e-24	0.297459	0.484	0.33	3.37174e-20	1.17172e-24	4.40056e-32	Thyrocytes
DYNC1H1	9.7326e-17	-0.616515	0.172	0.244	2.80065e-12	2.33473e-32	-0.601578	0.137	0.238	6.71842e-28	9.7326e-17	4.66946e-32	Thyrocytes
TPCN1	4.43222e-25	0.36669	0.289	0.158	1.27542e-20	2.39609e-32	0.455818	0.34	0.193	6.89498e-28	4.43222e-25	4.79217e-32	Thyrocytes
CST3	3.17418e-32	-0.828928	0.114	0.218	9.13401e-28	1.07079e-18	-0.537441	0.124	0.198	3.08131e-14	1.07079e-18	6.34835e-32	Thyrocytes
OVOL2	4.34532e-32	0.522909	0.149	0.036	1.25041e-27	7.7179e-26	0.427536	0.126	0.036	2.2209e-21	7.7179e-26	8.69064e-32	Thyrocytes
ANKRD42	2.31753e-13	0.271059	0.105	0.045	6.66891e-09	4.61448e-32	0.550538	0.166	0.053	1.32786e-27	2.31753e-13	9.22895e-32	Thyrocytes
CRIP1	4.69394e-32	-0.917864	0.194	0.31	1.35073e-27	8.15452e-29	-0.552941	0.076	0.154	2.34654e-24	8.15452e-29	9.38787e-32	Thyrocytes
OBSL1	4.86672e-32	0.474609	0.142	0.032	1.40045e-27	1.55164e-19	0.275787	0.1	0.03	4.46499e-15	1.55164e-19	9.73345e-32	Thyrocytes
BDNF-AS	5.14683e-32	0.510351	0.195	0.068	1.48105e-27	8.59299e-21	0.393646	0.165	0.074	2.47272e-16	8.59299e-21	1.02937e-31	Thyrocytes
SLX4IP	5.19892e-32	0.46256	0.252	0.11	1.49604e-27	1.80876e-28	0.448308	0.253	0.126	5.20489e-24	1.80876e-28	1.03978e-31	Thyrocytes
SRSF5	7.62246e-31	0.407718	0.477	0.299	2.19344e-26	7.25013e-32	0.38583	0.524	0.368	2.0863e-27	7.62246e-31	1.45003e-31	Thyrocytes
RGN	7.62929e-32	0.514042	0.133	0.028	2.1954e-27	5.70618e-26	0.454999	0.109	0.025	1.64201e-21	5.70618e-26	1.52586e-31	Thyrocytes
JAK1	8.70299e-32	-0.682976	0.505	0.568	2.50437e-27	2.49381e-05	-0.334804	0.605	0.587	0.71762	2.49381e-05	1.7406e-31	Thyrocytes
ATP2C2	9.2339e-32	0.466476	0.105	0.01	2.65715e-27	3.49783e-30	0.441149	0.112	0.019	1.00654e-25	3.49783e-30	1.84678e-31	Thyrocytes
AC005920.2	9.46266e-32	0.574055	0.178	0.058	2.72298e-27	2.08457e-17	0.410626	0.188	0.104	5.99856e-13	2.08457e-17	1.89253e-31	Thyrocytes
UTRN	9.49928e-32	-0.656536	0.837	0.778	2.73351e-27	2.11677e-14	-0.524783	0.836	0.78	6.09123e-10	2.11677e-14	1.89986e-31	Thyrocytes
GPAT3	1.01423e-31	0.739013	0.208	0.08	2.91853e-27	5.62716e-25	0.585705	0.17	0.071	1.61927e-20	5.62716e-25	2.02845e-31	Thyrocytes
AL033504.1	1.01557e-31	0.588012	0.136	0.029	2.92239e-27	3.41947e-22	0.49773	0.124	0.041	9.83987e-18	3.41947e-22	2.03113e-31	Thyrocytes
HMBOX1	8.92834e-21	-0.725551	0.282	0.361	2.56922e-16	1.62743e-31	-0.734737	0.295	0.401	4.68309e-27	8.92834e-21	3.25485e-31	Thyrocytes
FHOD3	3.6324e-30	0.516993	0.122	0.022	1.04526e-25	1.74271e-31	0.501067	0.152	0.044	5.01482e-27	3.6324e-30	3.48542e-31	Thyrocytes
ERO1B	2.41988e-28	0.499714	0.249	0.118	6.96344e-24	1.78348e-31	0.480997	0.285	0.146	5.13214e-27	2.41988e-28	3.56696e-31	Thyrocytes
CAPS2	1.89366e-31	0.489515	0.182	0.06	5.4492e-27	1.38301e-15	0.333529	0.125	0.057	3.97975e-11	1.38301e-15	3.78733e-31	Thyrocytes
AC007656.2	1.37338e-26	0.453048	0.101	0.016	3.95203e-22	1.89624e-31	0.489397	0.116	0.02	5.45663e-27	1.37338e-26	3.79249e-31	Thyrocytes
ABI1	2.31726e-31	-0.777316	0.224	0.331	6.66815e-27	1.89109e-17	-0.497903	0.21	0.287	5.4418e-13	1.89109e-17	4.63452e-31	Thyrocytes
KIAA1671	0.49526	-0.4636	0.416	0.362	1	2.32592e-31	-0.842577	0.309	0.402	6.69306e-27	0.49526	4.65183e-31	Thyrocytes
NUMB	4.93295e-05	-0.444065	0.424	0.42	1	3.17849e-31	-0.720818	0.382	0.473	9.14642e-27	4.93295e-05	6.35698e-31	Thyrocytes
CNTN3	3.4067e-31	0.523806	0.119	0.019	9.80312e-27	1.59326e-28	0.471912	0.117	0.025	4.58477e-24	1.59326e-28	6.8134e-31	Thyrocytes
RAB11FIP1	3.51802e-09	-0.468805	0.167	0.219	0.000101235	3.56053e-31	0.582105	0.342	0.2	1.02458e-26	3.51802e-09	7.12106e-31	Thyrocytes
TJP2	3.71e-31	0.424485	0.286	0.14	1.06759e-26	2.11084e-16	0.287603	0.284	0.187	6.07415e-12	2.11084e-16	7.42e-31	Thyrocytes
NPHP1	3.86782e-31	0.48137	0.145	0.036	1.113e-26	5.05158e-20	0.38435	0.137	0.056	1.45364e-15	5.05158e-20	7.73564e-31	Thyrocytes
PTBP3	2.19554e-29	-0.814978	0.17	0.273	6.31788e-25	4.69067e-31	-0.646104	0.153	0.254	1.34979e-26	2.19554e-29	9.38133e-31	Thyrocytes
CD63	1.74012e-12	-0.492821	0.267	0.337	5.00736e-08	4.90344e-31	-0.594225	0.153	0.26	1.41101e-26	1.74012e-12	9.80688e-31	Thyrocytes
PPIA	5.14818e-31	-0.892144	0.192	0.297	1.48144e-26	4.12181e-17	-0.501066	0.131	0.201	1.18609e-12	4.12181e-17	1.02964e-30	Thyrocytes
ZSCAN18	5.66498e-31	0.456619	0.222	0.09	1.63015e-26	1.14946e-26	0.470523	0.241	0.127	3.30769e-22	1.14946e-26	1.133e-30	Thyrocytes
FOXP1	6.13999e-31	-0.612193	0.838	0.78	1.76684e-26	0.121435	-0.267152	0.82	0.744	1	0.121435	1.228e-30	Thyrocytes
DDX31	6.19482e-31	0.481962	0.202	0.076	1.78262e-26	4.11424e-18	0.35476	0.17	0.086	1.18391e-13	4.11424e-18	1.23896e-30	Thyrocytes
GALNT1	2.89914e-20	-0.748688	0.219	0.297	8.34256e-16	8.10313e-31	-0.712005	0.163	0.265	2.33176e-26	2.89914e-20	1.62063e-30	Thyrocytes
SLC25A12	8.23392e-31	0.423219	0.334	0.176	2.36939e-26	4.74889e-14	0.275124	0.251	0.166	1.36654e-09	4.74889e-14	1.64678e-30	Thyrocytes
PPP1R2	9.75921e-31	-0.697525	0.109	0.204	2.80831e-26	1.95026e-14	-0.473724	0.152	0.218	5.61206e-10	1.95026e-14	1.95184e-30	Thyrocytes
SPARC	0.810413	-0.499819	0.137	0.127	1	1.09724e-30	-1.38567	0.176	0.269	3.15743e-26	0.810413	2.19449e-30	Thyrocytes
PEBP4	3.70596e-30	0.462491	0.151	0.042	1.06643e-25	1.10668e-30	0.442829	0.155	0.047	3.18459e-26	3.70596e-30	2.21336e-30	Thyrocytes
CROT	1.39719e-22	0.336922	0.158	0.061	4.02054e-18	1.33698e-30	0.471528	0.192	0.074	3.84729e-26	1.39719e-22	2.67395e-30	Thyrocytes
KDM1B	1.57447e-30	0.47789	0.221	0.091	4.5307e-26	2.03437e-29	0.421465	0.185	0.071	5.85411e-25	2.03437e-29	3.14894e-30	Thyrocytes
L2HGDH	1.57858e-30	0.503269	0.156	0.044	4.54252e-26	5.36449e-24	0.41616	0.132	0.043	1.54369e-19	5.36449e-24	3.15716e-30	Thyrocytes
LAMC1	5.11423e-16	-0.850629	0.234	0.297	1.47167e-11	1.68659e-30	-1.0759	0.278	0.376	4.85334e-26	5.11423e-16	3.37318e-30	Thyrocytes
KLF5	9.51189e-29	0.43428	0.119	0.023	2.73714e-24	1.93274e-30	0.562203	0.162	0.054	5.56165e-26	9.51189e-29	3.86548e-30	Thyrocytes
HLF	2.01322e-30	0.461413	0.146	0.038	5.79325e-26	2.65097e-16	0.300718	0.168	0.087	7.62843e-12	2.65097e-16	4.02645e-30	Thyrocytes
FAM174B	2.33486e-30	0.508786	0.276	0.136	6.7188e-26	6.50477e-27	0.469504	0.254	0.133	1.87181e-22	6.50477e-27	4.66972e-30	Thyrocytes
UGDH-AS1	2.57018e-30	0.491512	0.158	0.045	7.39595e-26	7.66798e-15	0.295741	0.119	0.054	2.20654e-10	7.66798e-15	5.14036e-30	Thyrocytes
AC026704.1	2.74184e-30	0.460637	0.152	0.041	7.88992e-26	1.24289e-19	0.368719	0.114	0.039	3.57653e-15	1.24289e-19	5.48368e-30	Thyrocytes
MAPRE2	3.0643e-30	-0.878024	0.151	0.251	8.81784e-26	2.27066e-18	-0.677744	0.192	0.267	6.53404e-14	2.27066e-18	6.12861e-30	Thyrocytes
ZKSCAN7-AS1	3.32276e-30	0.484942	0.161	0.048	9.56157e-26	1.31482e-12	0.277704	0.113	0.056	3.78353e-08	1.31482e-12	6.64552e-30	Thyrocytes
CALCOCO2	6.59163e-10	-0.425456	0.111	0.16	1.89681e-05	3.41412e-30	-0.543557	0.128	0.226	9.82447e-26	6.59163e-10	6.82824e-30	Thyrocytes
ANXA2	2.7943e-18	-0.820395	0.273	0.34	8.04087e-14	3.68029e-30	-0.686369	0.276	0.392	1.05904e-25	2.7943e-18	7.36058e-30	Thyrocytes
FERMT2	3.83138e-30	0.403217	0.271	0.128	1.10252e-25	6.85293e-24	0.308822	0.488	0.345	1.972e-19	6.85293e-24	7.66276e-30	Thyrocytes
DDIT3	4.50552e-30	0.404296	0.116	0.019	1.29651e-25	2.87341e-16	0.292235	0.105	0.04	8.26854e-12	2.87341e-16	9.01103e-30	Thyrocytes
BZW1	4.74235e-30	-0.618287	0.076	0.159	1.36466e-25	7.39746e-24	-0.440054	0.077	0.148	2.12869e-19	7.39746e-24	9.48471e-30	Thyrocytes
ANKRD18A	4.79488e-30	0.451411	0.109	0.014	1.37977e-25	4.50583e-28	0.425069	0.117	0.026	1.2966e-23	4.50583e-28	9.58975e-30	Thyrocytes
RUNX2	1.63861e-06	-0.579391	0.073	0.105	0.0471525	5.37579e-30	-0.888102	0.068	0.142	1.54694e-25	1.63861e-06	1.07516e-29	Thyrocytes
IQCN	1.41306e-20	0.326099	0.134	0.048	4.06623e-16	5.63339e-30	0.517943	0.213	0.093	1.62107e-25	1.41306e-20	1.12668e-29	Thyrocytes
AC002463.1	5.77389e-30	0.489882	0.253	0.118	1.66149e-25	2.19007e-12	0.306469	0.166	0.099	6.30215e-08	2.19007e-12	1.15478e-29	Thyrocytes
TMEM229B	2.70423e-17	0.33086	0.103	0.034	7.78169e-13	6.11992e-30	0.457295	0.131	0.032	1.76107e-25	2.70423e-17	1.22398e-29	Thyrocytes
CD47	6.43503e-30	-0.786419	0.24	0.343	1.85175e-25	2.18094e-05	-0.403436	0.204	0.239	0.627586	2.18094e-05	1.28701e-29	Thyrocytes
CA3	6.63008e-28	0.482718	0.116	0.023	1.90787e-23	9.2911e-30	0.520934	0.139	0.037	2.67361e-25	6.63008e-28	1.85822e-29	Thyrocytes
C11orf74	9.32555e-30	0.477377	0.166	0.053	2.68352e-25	1.15915e-15	0.381875	0.13	0.061	3.33556e-11	1.15915e-15	1.86511e-29	Thyrocytes
AC022146.2	3.61796e-17	0.288415	0.135	0.057	1.0411e-12	9.75427e-30	0.511695	0.153	0.049	2.80689e-25	3.61796e-17	1.95085e-29	Thyrocytes
LINC00910	9.79587e-30	0.387828	0.13	0.028	2.81886e-25	7.15543e-13	0.258272	0.151	0.085	2.05905e-08	7.15543e-13	1.95917e-29	Thyrocytes
WDR19	1.50236e-26	0.455405	0.205	0.089	4.3232e-22	1.1079e-29	0.472237	0.226	0.103	3.18809e-25	1.50236e-26	2.2158e-29	Thyrocytes
DLEU1	1.54508e-29	-1.06607	0.099	0.19	4.44612e-25	0.0737691	-0.44059	0.106	0.118	1	0.0737691	3.09016e-29	Thyrocytes
RAB10	3.278e-21	0.255249	0.442	0.285	9.43277e-17	1.71739e-29	0.477948	0.486	0.34	4.94197e-25	3.278e-21	3.43478e-29	Thyrocytes
CUBN	1.73502e-29	0.495215	0.252	0.118	4.99269e-25	3.34802e-29	0.578788	0.281	0.153	9.63425e-25	3.34802e-29	3.47004e-29	Thyrocytes
ZNF337-AS1	1.8819e-29	0.475512	0.172	0.057	5.41535e-25	5.63043e-14	0.280946	0.132	0.066	1.62021e-09	5.63043e-14	3.76379e-29	Thyrocytes
NFKB1	3.31464e-23	-0.834873	0.202	0.291	9.53822e-19	1.91887e-29	-0.817272	0.174	0.273	5.52173e-25	3.31464e-23	3.83773e-29	Thyrocytes
ARNT2	2.17207e-29	0.463826	0.117	0.021	6.25035e-25	2.44898e-27	0.427332	0.104	0.019	7.04719e-23	2.44898e-27	4.34414e-29	Thyrocytes
ERICH1	2.65361e-19	-0.571529	0.144	0.223	7.63602e-15	2.34831e-29	-0.615918	0.187	0.291	6.75748e-25	2.65361e-19	4.69661e-29	Thyrocytes
PREPL	2.9189e-29	0.37168	0.278	0.136	8.39943e-25	2.4852e-29	0.446298	0.284	0.152	7.1514e-25	2.9189e-29	4.97039e-29	Thyrocytes
ALDH7A1	2.50745e-29	0.45644	0.205	0.083	7.21545e-25	2.97648e-16	0.293053	0.176	0.095	8.56512e-12	2.97648e-16	5.01491e-29	Thyrocytes
BCO2	2.58184e-29	0.489055	0.13	0.028	7.42949e-25	2.24665e-23	0.531372	0.161	0.068	6.46495e-19	2.24665e-23	5.16367e-29	Thyrocytes
ADAM10	2.60718e-29	-0.801452	0.339	0.429	7.50242e-25	1.17539e-24	-0.743416	0.274	0.367	3.3823e-20	1.17539e-24	5.21436e-29	Thyrocytes
PDLIM5	2.72145e-29	0.258136	0.417	0.246	7.83126e-25	0.729429	-0.363763	0.427	0.392	1	0.729429	5.44291e-29	Thyrocytes
TSHZ1	1.77361e-10	-0.364531	0.078	0.125	5.10374e-06	2.81035e-29	-0.540769	0.062	0.133	8.08706e-25	1.77361e-10	5.6207e-29	Thyrocytes
PCAT1	7.15526e-28	0.37285	0.267	0.127	2.059e-23	3.15609e-29	0.498823	0.227	0.102	9.08198e-25	7.15526e-28	6.31219e-29	Thyrocytes
AP003086.1	6.21116e-28	-0.590189	0.051	0.12	1.78732e-23	3.21579e-29	-0.513528	0.059	0.13	9.25377e-25	6.21116e-28	6.43159e-29	Thyrocytes
ZDHHC2	1.64302e-24	0.375197	0.206	0.092	4.72794e-20	3.2798e-29	0.412636	0.183	0.07	9.43795e-25	1.64302e-24	6.5596e-29	Thyrocytes
ACSL4	3.66635e-29	-0.692591	0.079	0.163	1.05503e-24	5.76398e-26	-0.502716	0.062	0.13	1.65864e-21	5.76398e-26	7.33271e-29	Thyrocytes
CFAP47	4.07397e-29	0.491393	0.115	0.02	1.17232e-24	8.33175e-28	0.555073	0.115	0.026	2.39754e-23	8.33175e-28	8.14793e-29	Thyrocytes
MXI1	4.1571e-29	0.421291	0.22	0.09	1.19625e-24	1.68153e-15	0.332881	0.181	0.102	4.83876e-11	1.68153e-15	8.3142e-29	Thyrocytes
CRY2	2.31518e-18	0.369095	0.189	0.096	6.66215e-14	4.68022e-29	0.452038	0.238	0.114	1.34678e-24	2.31518e-18	9.36043e-29	Thyrocytes
PLEKHA7	4.86318e-29	0.430779	0.26	0.123	1.39943e-24	5.6912e-26	0.357934	0.255	0.131	1.6377e-21	5.6912e-26	9.72636e-29	Thyrocytes
EPB41L4A	5.62724e-29	0.320809	0.386	0.22	1.61929e-24	9.98514e-10	-0.961309	0.313	0.35	2.87332e-05	9.98514e-10	1.12545e-28	Thyrocytes
KIF27	3.28691e-24	0.388956	0.214	0.1	9.45841e-20	5.86489e-29	0.459618	0.253	0.129	1.68768e-24	3.28691e-24	1.17298e-28	Thyrocytes
PACRG	1.95685e-23	0.495337	0.111	0.028	5.63102e-19	8.66031e-29	0.600439	0.161	0.057	2.49209e-24	1.95685e-23	1.73206e-28	Thyrocytes
CADPS2	9.09178e-29	0.265827	0.382	0.213	2.61625e-24	0.0022206	-0.892203	0.423	0.409	1	0.0022206	1.81836e-28	Thyrocytes
CACNB2	1.0647e-28	0.47203	0.141	0.037	3.06379e-24	0.0387956	-0.319712	0.102	0.083	1	0.0387956	2.12941e-28	Thyrocytes
HSPA12A	1.14293e-28	0.441903	0.162	0.051	3.28888e-24	4.27436e-21	0.300498	0.166	0.073	1.22999e-16	4.27436e-21	2.28585e-28	Thyrocytes
PELI2	0.00628157	-0.531441	0.194	0.211	1	1.17352e-28	-0.962788	0.211	0.307	3.37693e-24	0.00628157	2.34705e-28	Thyrocytes
LINC01376	1.35954e-28	0.478896	0.237	0.108	3.9122e-24	7.89774e-14	0.269302	0.202	0.124	2.27265e-09	7.89774e-14	2.71907e-28	Thyrocytes
SARAF	1.49854e-28	-0.920003	0.254	0.352	4.3122e-24	0.0245091	-0.290063	0.227	0.243	1	0.0245091	2.99708e-28	Thyrocytes
APTR	8.39122e-22	0.389189	0.132	0.045	2.41466e-17	1.68362e-28	0.435818	0.154	0.051	4.8448e-24	8.39122e-22	3.36725e-28	Thyrocytes
DNAJA1	1.71492e-28	-0.591698	0.076	0.156	4.93486e-24	1.41178e-18	-0.606049	0.128	0.199	4.06255e-14	1.41178e-18	3.42985e-28	Thyrocytes
NHS	1.93272e-28	0.461116	0.18	0.064	5.5616e-24	6.6693e-23	0.377024	0.21	0.104	1.91916e-18	6.6693e-23	3.86544e-28	Thyrocytes
MNS1	1.69933e-26	0.440455	0.111	0.023	4.89001e-22	2.19796e-28	0.532784	0.141	0.042	6.32484e-24	1.69933e-26	4.39591e-28	Thyrocytes
BEX3	2.21135e-28	0.385506	0.273	0.136	6.36337e-24	9.7961e-18	0.327747	0.189	0.102	2.81892e-13	9.7961e-18	4.42269e-28	Thyrocytes
IFT57	2.06441e-14	0.265133	0.227	0.137	5.94055e-10	2.29412e-28	0.489284	0.287	0.161	6.60155e-24	2.06441e-14	4.58823e-28	Thyrocytes
RPL36AL	2.49521e-28	-0.565418	0.063	0.14	7.18022e-24	8.22562e-08	-0.281462	0.073	0.11	0.002367	8.22562e-08	4.99042e-28	Thyrocytes
SPINT2	2.29115e-27	0.298508	0.337	0.185	6.59301e-23	2.66944e-28	0.282889	0.219	0.095	7.68157e-24	2.29115e-27	5.33887e-28	Thyrocytes
BMPR2	0.00269833	-0.485284	0.323	0.33	1	2.81703e-28	-0.807162	0.293	0.396	8.10629e-24	0.00269833	5.63406e-28	Thyrocytes
ITGA3	3.33041e-28	0.421166	0.172	0.059	9.58357e-24	9.52175e-22	0.367013	0.158	0.067	2.73998e-17	9.52175e-22	6.66081e-28	Thyrocytes
AC002429.2	3.66829e-28	0.514972	0.146	0.042	1.05559e-23	4.71216e-14	0.2574	0.137	0.068	1.35597e-09	4.71216e-14	7.33658e-28	Thyrocytes
SUGCT	5.40922e-28	0.46235	0.147	0.042	1.55656e-23	8.57809e-17	0.298034	0.155	0.076	2.46843e-12	8.57809e-17	1.08184e-27	Thyrocytes
GKAP1	1.43628e-26	0.415008	0.187	0.073	4.13305e-22	5.72487e-28	0.45774	0.198	0.084	1.64739e-23	1.43628e-26	1.14497e-27	Thyrocytes
MCCC1	6.37291e-22	0.307348	0.215	0.103	1.83387e-17	6.45999e-28	0.402572	0.194	0.082	1.85893e-23	6.37291e-22	1.292e-27	Thyrocytes
TGFBR1	2.86688e-14	-0.561315	0.064	0.115	8.24973e-10	7.54053e-28	-0.615271	0.061	0.129	2.16986e-23	2.86688e-14	1.50811e-27	Thyrocytes
HMGA1P4	4.47284e-23	0.34862	0.138	0.045	1.2871e-18	1.0191e-27	0.452635	0.121	0.029	2.93256e-23	4.47284e-23	2.0382e-27	Thyrocytes
GLS	1.02594e-27	-0.675887	0.475	0.541	2.95225e-23	1.94218e-11	0.279954	0.593	0.491	5.58882e-07	1.94218e-11	2.05188e-27	Thyrocytes
MFSD4B	1.03041e-27	0.365412	0.425	0.263	2.9651e-23	1.22375e-25	0.337427	0.388	0.25	3.52146e-21	1.22375e-25	2.06082e-27	Thyrocytes
SFT2D2	1.20044e-27	-0.630653	0.084	0.167	3.45437e-23	5.06626e-12	-0.265744	0.073	0.12	1.45787e-07	5.06626e-12	2.40087e-27	Thyrocytes
CAMK2B	1.31531e-27	0.455292	0.117	0.024	3.78493e-23	8.66447e-25	0.394854	0.111	0.028	2.49329e-20	8.66447e-25	2.63062e-27	Thyrocytes
LUZP1	0.00885849	-0.302117	0.167	0.184	1	1.39825e-27	-0.631436	0.152	0.248	4.02361e-23	0.00885849	2.7965e-27	Thyrocytes
SSH2	1.41687e-27	-0.826622	0.463	0.524	4.07718e-23	4.56567e-06	-0.579167	0.459	0.465	0.131382	4.56567e-06	2.83373e-27	Thyrocytes
LINC00886	1.55943e-27	0.41493	0.144	0.041	4.48741e-23	1.61927e-20	0.345838	0.167	0.076	4.65961e-16	1.61927e-20	3.11886e-27	Thyrocytes
SUPT3H	6.29625e-27	0.282755	0.425	0.255	1.81181e-22	1.74301e-27	0.354441	0.438	0.288	5.01569e-23	6.29625e-27	3.48602e-27	Thyrocytes
SQSTM1	5.02205e-15	0.345133	0.329	0.22	1.44515e-10	1.76827e-27	0.534689	0.43	0.294	5.08837e-23	5.02205e-15	3.53654e-27	Thyrocytes
AC004943.2	1.80895e-27	0.453801	0.123	0.028	5.20544e-23	2.25422e-19	0.373143	0.115	0.041	6.48676e-15	2.25422e-19	3.6179e-27	Thyrocytes
ZNF680	1.9057e-27	0.393386	0.266	0.13	5.48384e-23	2.66672e-17	0.304287	0.222	0.13	7.67376e-13	2.66672e-17	3.8114e-27	Thyrocytes
EPOR	3.43735e-27	0.408183	0.104	0.017	9.89131e-23	1.93846e-27	0.42282	0.12	0.029	5.57812e-23	3.43735e-27	3.87693e-27	Thyrocytes
PDLIM3	2.83109e-27	-0.659394	0.074	0.153	8.14674e-23	1.95638e-27	0.411408	0.428	0.281	5.62968e-23	2.83109e-27	3.91276e-27	Thyrocytes
CDRT4	2.1642e-27	0.443414	0.216	0.094	6.22771e-23	8.10191e-22	0.41644	0.193	0.097	2.3314e-17	8.10191e-22	4.32841e-27	Thyrocytes
KRAS	1.76246e-10	-0.390004	0.075	0.12	5.07166e-06	2.60418e-27	-0.451594	0.063	0.133	7.49379e-23	1.76246e-10	5.20836e-27	Thyrocytes
RTN3	2.87971e-27	0.363117	0.352	0.204	8.28665e-23	1.69604e-24	0.321988	0.335	0.204	4.88051e-20	1.69604e-24	5.75941e-27	Thyrocytes
PPP6R3	2.98808e-27	0.276294	0.687	0.493	8.59849e-23	1.7206e-26	0.295853	0.688	0.541	4.95121e-22	1.7206e-26	5.97615e-27	Thyrocytes
LMO7-AS1	3.04055e-27	0.450755	0.113	0.022	8.74949e-23	6.70995e-25	0.399361	0.111	0.028	1.93086e-20	6.70995e-25	6.0811e-27	Thyrocytes
ZNF334	3.09936e-27	0.412894	0.122	0.028	8.91872e-23	2.37445e-19	0.318556	0.108	0.036	6.83272e-15	2.37445e-19	6.19872e-27	Thyrocytes
LRRC6	6.99536e-27	0.447569	0.154	0.049	2.01298e-22	3.2626e-27	0.447998	0.176	0.07	9.38846e-23	6.99536e-27	6.5252e-27	Thyrocytes
USP6NL	3.92926e-10	-0.606229	0.122	0.172	1.13068e-05	3.62905e-27	-0.647895	0.123	0.211	1.0443e-22	3.92926e-10	7.2581e-27	Thyrocytes
FAM3C	9.79131e-14	-0.548991	0.133	0.195	2.81755e-09	4.04807e-27	-0.584838	0.122	0.211	1.16487e-22	9.79131e-14	8.09614e-27	Thyrocytes
MTMR2	0.034865	-0.25603	0.127	0.142	1	5.67249e-27	-0.569199	0.114	0.2	1.63232e-22	0.034865	1.1345e-26	Thyrocytes
TTC39B	5.95804e-27	-0.656325	0.059	0.131	1.71449e-22	3.95649e-17	-0.405018	0.056	0.107	1.13852e-12	3.95649e-17	1.19161e-26	Thyrocytes
FAM227B	6.22775e-27	0.447787	0.195	0.078	1.7921e-22	1.14011e-11	0.276253	0.15	0.087	3.28078e-07	1.14011e-11	1.24555e-26	Thyrocytes
CCDC57	6.61673e-27	0.374432	0.2	0.081	1.90403e-22	7.17703e-17	0.297528	0.172	0.09	2.06526e-12	7.17703e-17	1.32335e-26	Thyrocytes
DISC1	1.47325e-11	-0.572026	0.101	0.153	4.23944e-07	6.83831e-27	-0.704126	0.117	0.203	1.96779e-22	1.47325e-11	1.36766e-26	Thyrocytes
FSIP2-AS1	7.73672e-27	0.468335	0.154	0.05	2.22632e-22	2.28747e-16	0.355439	0.129	0.059	6.58241e-12	2.28747e-16	1.54734e-26	Thyrocytes
AC022872.1	8.6756e-27	0.440719	0.116	0.025	2.49649e-22	3.84562e-20	0.369211	0.103	0.032	1.10661e-15	3.84562e-20	1.73512e-26	Thyrocytes
ZNF800	2.39791e-19	-0.5516	0.111	0.184	6.90021e-15	1.19909e-26	-0.5162	0.12	0.206	3.45051e-22	2.39791e-19	2.39818e-26	Thyrocytes
AP000446.1	2.48356e-26	0.516906	0.113	0.023	7.14669e-22	1.22496e-26	0.469556	0.12	0.03	3.52494e-22	2.48356e-26	2.44992e-26	Thyrocytes
RNF170	1.25232e-26	0.379478	0.266	0.134	3.60367e-22	1.26535e-24	0.382137	0.234	0.12	3.64118e-20	1.26535e-24	2.50464e-26	Thyrocytes
ARHGDIA	1.3269e-26	-0.44097	0.047	0.112	3.81828e-22	6.31017e-21	-0.366753	0.047	0.1	1.81581e-16	6.31017e-21	2.65379e-26	Thyrocytes
HNRNPLL	1.33594e-26	0.37158	0.316	0.172	3.84429e-22	3.86635e-19	0.343983	0.368	0.258	1.11258e-14	3.86635e-19	2.67187e-26	Thyrocytes
UGP2	5.54255e-23	-0.806766	0.129	0.212	1.59492e-18	1.57782e-26	-0.555164	0.106	0.189	4.54034e-22	5.54255e-23	3.15564e-26	Thyrocytes
UVRAG	4.09759e-10	-0.646133	0.337	0.372	1.17912e-05	1.68607e-26	-0.676566	0.325	0.419	4.85184e-22	4.09759e-10	3.37214e-26	Thyrocytes
WDR27	5.42471e-21	0.323473	0.248	0.134	1.56101e-16	1.7721e-26	0.417527	0.296	0.17	5.0994e-22	5.42471e-21	3.54421e-26	Thyrocytes
MAP9	9.69057e-24	0.383666	0.126	0.036	2.78856e-19	1.90529e-26	0.4355	0.104	0.02	5.48267e-22	9.69057e-24	3.81058e-26	Thyrocytes
LAMB1	2.54295e-26	0.378519	0.271	0.138	7.31759e-22	6.21573e-05	-0.521746	0.212	0.24	1	6.21573e-05	5.0859e-26	Thyrocytes
CECR2	2.63667e-26	0.46481	0.15	0.047	7.58728e-22	3.70898e-25	0.437727	0.186	0.081	1.0673e-20	3.70898e-25	5.27334e-26	Thyrocytes
CLTCL1	2.93035e-26	0.454552	0.123	0.03	8.43238e-22	1.44441e-25	0.435356	0.169	0.068	4.15644e-21	1.44441e-25	5.8607e-26	Thyrocytes
CHSY1	1.45564e-07	-0.359788	0.074	0.11	0.00418876	2.99451e-26	-0.673329	0.085	0.16	8.617e-22	1.45564e-07	5.98902e-26	Thyrocytes
WWTR1	0.00150625	-0.864676	0.328	0.315	1	3.39206e-26	-0.909296	0.429	0.501	9.76099e-22	0.00150625	6.78412e-26	Thyrocytes
CASC4	3.75422e-26	0.337001	0.38	0.229	1.08032e-21	7.49491e-18	0.290786	0.359	0.248	2.15673e-13	7.49491e-18	7.50845e-26	Thyrocytes
SMC4	5.70316e-22	-0.545647	0.061	0.125	1.64114e-17	4.42686e-26	-0.486466	0.067	0.136	1.27387e-21	5.70316e-22	8.85373e-26	Thyrocytes
LAPTM4A	2.39763e-08	-0.477267	0.156	0.204	0.000689943	5.66525e-26	-0.546586	0.108	0.191	1.63023e-21	2.39763e-08	1.13305e-25	Thyrocytes
LRP5	5.97106e-08	-0.33829	0.085	0.125	0.00171823	5.70885e-26	-0.506288	0.084	0.159	1.64278e-21	5.97106e-08	1.14177e-25	Thyrocytes
DYNLL1	5.97541e-26	-0.603997	0.082	0.161	1.71948e-21	1.26169e-20	-0.429485	0.078	0.144	3.63064e-16	1.26169e-20	1.19508e-25	Thyrocytes
USP15	6.33804e-26	-0.791668	0.347	0.422	1.82383e-21	2.21066e-08	-0.480643	0.335	0.383	0.00063614	2.21066e-08	1.26761e-25	Thyrocytes
NLK	7.95238e-26	0.301931	0.405	0.243	2.28838e-21	3.92404e-20	0.27233	0.365	0.24	1.12918e-15	3.92404e-20	1.59048e-25	Thyrocytes
CA5B	1.96606e-05	-0.444967	0.173	0.207	0.565752	8.58228e-26	-0.614817	0.153	0.244	2.46964e-21	1.96606e-05	1.71646e-25	Thyrocytes
HOOK1	8.59295e-26	0.382728	0.113	0.024	2.47271e-21	1.4266e-23	0.364215	0.111	0.03	4.1052e-19	1.4266e-23	1.71859e-25	Thyrocytes
CDKL3	1.14581e-25	0.399583	0.163	0.058	3.29717e-21	4.78354e-19	0.37662	0.136	0.057	1.37651e-14	4.78354e-19	2.29161e-25	Thyrocytes
MIR646HG	2.58021e-23	0.481823	0.13	0.04	7.42481e-19	1.29656e-25	0.421779	0.136	0.042	3.73099e-21	2.58021e-23	2.59312e-25	Thyrocytes
ST6GALNAC3	3.85511e-21	-1.48545	0.354	0.394	1.10935e-16	1.45209e-25	-1.42373	0.608	0.562	4.17853e-21	3.85511e-21	2.90418e-25	Thyrocytes
PKD2	0.000420125	-0.432008	0.118	0.144	1	1.56771e-25	-0.802681	0.126	0.212	4.51123e-21	0.000420125	3.13541e-25	Thyrocytes
SPATA7	1.66266e-25	0.418329	0.203	0.088	4.78447e-21	2.60611e-17	0.349096	0.169	0.087	7.49935e-13	2.60611e-17	3.32532e-25	Thyrocytes
ZNF827	3.2246e-22	0.281641	0.294	0.162	9.27912e-18	2.10614e-25	0.404336	0.285	0.162	6.06064e-21	3.2246e-22	4.21229e-25	Thyrocytes
XRRA1	2.49027e-25	0.332469	0.331	0.189	7.166e-21	1.0184e-19	0.347252	0.207	0.112	2.93055e-15	1.0184e-19	4.98054e-25	Thyrocytes
TMLHE-AS1	3.2521e-25	0.443742	0.186	0.076	9.35824e-21	8.61589e-12	0.259657	0.118	0.06	2.47931e-07	8.61589e-12	6.5042e-25	Thyrocytes
ZNF438	3.34157e-25	0.332925	0.34	0.195	9.6157e-21	1.26486e-22	0.286051	0.364	0.236	3.63977e-18	1.26486e-22	6.68314e-25	Thyrocytes
PKN2-AS1	3.88321e-25	0.599207	0.141	0.045	1.11743e-20	3.04932e-19	0.431347	0.114	0.041	8.77472e-15	3.04932e-19	7.76643e-25	Thyrocytes
PYGO1	1.3943e-22	0.397433	0.113	0.03	4.01225e-18	4.03536e-25	0.401464	0.122	0.034	1.16122e-20	1.3943e-22	8.07072e-25	Thyrocytes
SWAP70	0.103026	-0.437431	0.222	0.222	1	4.26694e-25	-0.728957	0.173	0.267	1.22785e-20	0.103026	8.53387e-25	Thyrocytes
THUMPD3-AS1	5.21887e-25	0.410431	0.308	0.175	1.50178e-20	1.02039e-22	0.370812	0.294	0.177	2.93627e-18	1.02039e-22	1.04377e-24	Thyrocytes
MICAL2	0.131436	-0.334915	0.189	0.195	1	5.36272e-25	-0.64367	0.134	0.219	1.54318e-20	0.131436	1.07254e-24	Thyrocytes
TRPM3	1.01221e-17	0.327419	0.102	0.032	2.91273e-13	5.40521e-25	0.464513	0.141	0.048	1.5554e-20	1.01221e-17	1.08104e-24	Thyrocytes
NKTR	0.0001242	-0.385894	0.497	0.478	1	5.4631e-25	-0.753284	0.5	0.55	1.57206e-20	0.0001242	1.09262e-24	Thyrocytes
IL7	1.06012e-10	-0.625067	0.154	0.209	3.05061e-06	6.48935e-25	-0.910731	0.119	0.198	1.86738e-20	1.06012e-10	1.29787e-24	Thyrocytes
BAZ1A	7.25271e-25	-0.802886	0.145	0.235	2.08704e-20	3.08347e-21	-0.532184	0.136	0.216	8.87299e-17	3.08347e-21	1.45054e-24	Thyrocytes
RNF149	7.41771e-25	-0.842573	0.16	0.249	2.13452e-20	8.59546e-15	-0.661007	0.14	0.203	2.47343e-10	8.59546e-15	1.48354e-24	Thyrocytes
RAC1	4.31937e-16	-0.640017	0.163	0.233	1.24294e-11	7.85714e-25	-0.56857	0.148	0.237	2.26097e-20	4.31937e-16	1.57143e-24	Thyrocytes
HULC	8.01356e-25	0.461231	0.16	0.057	2.30598e-20	1.99809e-19	0.456377	0.186	0.095	5.74969e-15	1.99809e-19	1.60271e-24	Thyrocytes
NADK2	7.3042e-16	0.285684	0.15	0.071	2.10186e-11	8.40863e-25	0.493705	0.184	0.082	2.41967e-20	7.3042e-16	1.68173e-24	Thyrocytes
ARHGEF10L	9.0138e-25	0.357904	0.144	0.047	2.59381e-20	2.9425e-15	0.258052	0.121	0.053	8.46734e-11	2.9425e-15	1.80276e-24	Thyrocytes
DZANK1	9.24855e-25	0.417259	0.119	0.03	2.66136e-20	2.5207e-20	0.356345	0.11	0.035	7.25356e-16	2.5207e-20	1.84971e-24	Thyrocytes
CPEB2	1.10462e-24	-0.570495	0.057	0.125	3.17867e-20	6.2986e-16	-0.363394	0.061	0.112	1.81249e-11	6.2986e-16	2.20925e-24	Thyrocytes
CALM2	4.08791e-24	0.326615	0.439	0.283	1.17634e-19	1.14919e-24	0.339996	0.42	0.283	3.30692e-20	4.08791e-24	2.29839e-24	Thyrocytes
ZNF516	1.40603e-19	0.272008	0.244	0.133	4.04598e-15	1.1517e-24	0.307852	0.325	0.197	3.31414e-20	1.40603e-19	2.30341e-24	Thyrocytes
PCBP1	1.39775e-24	-0.623462	0.083	0.16	4.02215e-20	3.3421e-18	-0.392244	0.052	0.104	9.61723e-14	3.3421e-18	2.79549e-24	Thyrocytes
LINC02256	3.99211e-18	0.347601	0.124	0.047	1.14877e-13	1.76415e-24	0.465122	0.153	0.058	5.07652e-20	3.99211e-18	3.5283e-24	Thyrocytes
HIBADH	1.86691e-24	0.350334	0.296	0.16	5.37223e-20	1.81609e-20	0.272552	0.279	0.167	5.22598e-16	1.81609e-20	3.73383e-24	Thyrocytes
TCF12	1.71922e-05	-0.393112	0.654	0.593	0.494721	1.8807e-24	-0.548636	0.615	0.644	5.4119e-20	1.71922e-05	3.7614e-24	Thyrocytes
SPEF2	8.12461e-22	0.3612	0.196	0.09	2.33794e-17	2.38156e-24	0.370212	0.182	0.079	6.85318e-20	8.12461e-22	4.76312e-24	Thyrocytes
MIRLET7BHG	0.000214417	-0.254199	0.078	0.104	1	2.39809e-24	-0.364447	0.046	0.104	6.90075e-20	0.000214417	4.79619e-24	Thyrocytes
CENPJ	3.08371e-24	0.409808	0.126	0.035	8.87367e-20	1.84508e-12	0.25813	0.101	0.046	5.3094e-08	1.84508e-12	6.16741e-24	Thyrocytes
STRN	1.54474e-09	-0.459003	0.139	0.19	4.44514e-05	3.12081e-24	-0.576895	0.116	0.197	8.98045e-20	1.54474e-09	6.24162e-24	Thyrocytes
PRCP	3.46198e-24	-0.550884	0.062	0.131	9.96218e-20	1.15409e-20	-0.390736	0.054	0.11	3.321e-16	1.15409e-20	6.92395e-24	Thyrocytes
B9D1	3.68381e-24	0.368552	0.133	0.041	1.06005e-19	2.16727e-17	0.282915	0.11	0.041	6.23654e-13	2.16727e-17	7.36762e-24	Thyrocytes
OXR1	2.29113e-09	-0.507258	0.174	0.224	6.59294e-05	3.71448e-24	-0.649163	0.145	0.232	1.06888e-19	2.29113e-09	7.42895e-24	Thyrocytes
GGNBP2	8.14923e-09	-0.395594	0.13	0.178	0.000234502	3.79825e-24	-0.561984	0.115	0.196	1.09298e-19	8.14923e-09	7.59649e-24	Thyrocytes
AGTPBP1	4.07237e-24	-0.683451	0.093	0.171	1.17187e-19	3.88723e-13	-0.464233	0.095	0.148	1.11859e-08	3.88723e-13	8.14474e-24	Thyrocytes
EEF1D	4.14555e-24	-0.772133	0.148	0.237	1.19292e-19	0.0048714	-0.26968	0.148	0.17	1	0.0048714	8.2911e-24	Thyrocytes
PCNX1	4.36044e-24	-0.822849	0.317	0.398	1.25476e-19	2.90373e-16	-0.739008	0.283	0.353	8.35578e-12	2.90373e-16	8.72089e-24	Thyrocytes
ANKRD36B	4.40527e-24	-0.816236	0.136	0.224	1.26766e-19	1.64884e-07	-0.315462	0.067	0.1	0.00474472	1.64884e-07	8.81055e-24	Thyrocytes
LEPROT	2.05011e-11	-0.434986	0.101	0.153	5.8994e-07	5.33551e-24	-0.406108	0.065	0.131	1.53535e-19	2.05011e-11	1.0671e-23	Thyrocytes
NME2	6.00939e-24	-0.537927	0.088	0.167	1.72926e-19	6.82688e-22	-0.368319	0.052	0.11	1.9645e-17	6.82688e-22	1.20188e-23	Thyrocytes
ANGPT2	0.0010971	-0.421425	0.147	0.173	1	6.11661e-24	-0.872363	0.117	0.196	1.76012e-19	0.0010971	1.22332e-23	Thyrocytes
CSRNP3	6.27163e-24	0.389923	0.21	0.096	1.80472e-19	1.22118e-19	0.255176	0.248	0.141	3.51406e-15	1.22118e-19	1.25433e-23	Thyrocytes
ASB3	1.00615e-23	0.300815	0.4	0.248	2.89528e-19	5.3569e-17	0.250176	0.317	0.211	1.5415e-12	5.3569e-17	2.01229e-23	Thyrocytes
CNNM2	1.31166e-23	0.373199	0.233	0.114	3.77444e-19	9.48877e-22	0.339961	0.212	0.109	2.73049e-17	9.48877e-22	2.62333e-23	Thyrocytes
ZRANB3	1.43893e-23	0.369136	0.254	0.132	4.14067e-19	5.27058e-17	0.338465	0.229	0.137	1.51666e-12	5.27058e-17	2.87787e-23	Thyrocytes
EBF4	1.56771e-22	0.394949	0.113	0.031	4.51125e-18	1.52834e-23	0.365408	0.135	0.047	4.39796e-19	1.56771e-22	3.05669e-23	Thyrocytes
MCL1	1.70497e-10	-0.61555	0.247	0.297	4.90621e-06	1.54216e-23	-0.6812	0.356	0.439	4.43771e-19	1.70497e-10	3.08431e-23	Thyrocytes
ABI3BP	1.56326e-23	-1.31062	0.294	0.357	4.49845e-19	1.86654e-17	-0.930033	0.362	0.405	5.37116e-13	1.86654e-17	3.12653e-23	Thyrocytes
ABO	1.74086e-23	0.345887	0.223	0.107	5.00949e-19	3.90429e-20	0.334675	0.185	0.092	1.1235e-15	3.90429e-20	3.48171e-23	Thyrocytes
DDX3X	1.84802e-23	-0.779979	0.278	0.364	5.31785e-19	4.19683e-19	-0.622865	0.404	0.472	1.20768e-14	4.19683e-19	3.69603e-23	Thyrocytes
NINL	1.99568e-23	0.358923	0.185	0.079	5.74276e-19	1.52669e-13	0.266608	0.177	0.104	4.39321e-09	1.52669e-13	3.99135e-23	Thyrocytes
INTS10	2.02503e-23	0.349397	0.215	0.103	5.82721e-19	2.6728e-13	0.260569	0.217	0.139	7.69125e-09	2.6728e-13	4.05005e-23	Thyrocytes
MIPEP	2.43933e-15	0.256892	0.178	0.094	7.01942e-11	2.1771e-23	0.402583	0.182	0.081	6.26484e-19	2.43933e-15	4.35421e-23	Thyrocytes
RAPGEF6	3.10316e-23	-0.837419	0.259	0.343	8.92967e-19	1.1101e-06	-0.414682	0.224	0.264	0.0319443	1.1101e-06	6.20633e-23	Thyrocytes
KATNAL1	4.12359e-14	-0.365128	0.057	0.106	1.18661e-09	3.32822e-23	-0.381973	0.045	0.101	9.57729e-19	4.12359e-14	6.65644e-23	Thyrocytes
RNF145	3.43982e-23	-0.592302	0.106	0.187	9.89843e-19	1.91239e-06	-0.340251	0.122	0.16	0.0550309	1.91239e-06	6.87964e-23	Thyrocytes
SMARCA2	3.45419e-06	-0.496543	0.355	0.373	0.0993979	3.50585e-23	-0.741249	0.315	0.396	1.00884e-18	3.45419e-06	7.01169e-23	Thyrocytes
RIC8B	3.86828e-23	0.393788	0.246	0.127	1.11313e-18	7.11897e-21	0.346247	0.278	0.166	2.04855e-16	7.11897e-21	7.73655e-23	Thyrocytes
PDS5B	0.000725242	-0.425339	0.257	0.275	1	4.09348e-23	-0.611484	0.213	0.305	1.17794e-18	0.000725242	8.18697e-23	Thyrocytes
ARMC9	4.17641e-23	0.381422	0.17	0.069	1.2018e-18	5.04291e-22	0.411614	0.167	0.074	1.45115e-17	5.04291e-22	8.35281e-23	Thyrocytes
ST3GAL1	4.38871e-23	0.366136	0.42	0.275	1.2629e-18	1.5075e-21	0.319601	0.454	0.319	4.33799e-17	1.5075e-21	8.77742e-23	Thyrocytes
SLC25A33	6.85394e-20	0.354284	0.143	0.056	1.97229e-15	4.75087e-23	0.348215	0.246	0.131	1.36711e-18	6.85394e-20	9.50173e-23	Thyrocytes
CDV3	0.0345433	-0.273551	0.137	0.151	1	4.78347e-23	-0.459842	0.097	0.171	1.37649e-18	0.0345433	9.56695e-23	Thyrocytes
TTC12	2.86612e-19	0.279892	0.138	0.053	8.24754e-15	5.59459e-23	0.355852	0.133	0.046	1.6099e-18	2.86612e-19	1.11892e-22	Thyrocytes
PPP1R21	6.0687e-23	0.323197	0.319	0.186	1.74633e-18	1.70371e-19	0.252456	0.251	0.144	4.90259e-15	1.70371e-19	1.21374e-22	Thyrocytes
RAB11FIP3	9.56699e-07	-0.313107	0.077	0.112	0.02753	7.00143e-23	-0.544327	0.083	0.153	2.01473e-18	9.56699e-07	1.40029e-22	Thyrocytes
SENP2	2.64556e-21	0.267018	0.226	0.114	7.61286e-17	7.14968e-23	0.353007	0.25	0.139	2.05739e-18	2.64556e-21	1.42994e-22	Thyrocytes
HINT1	7.9223e-23	-0.716132	0.165	0.255	2.27972e-18	1.1098e-06	-0.257716	0.112	0.151	0.0319355	1.1098e-06	1.58446e-22	Thyrocytes
ATP1A1-AS1	9.67807e-19	0.354059	0.106	0.033	2.78496e-14	1.0271e-22	0.494786	0.213	0.111	2.95558e-18	9.67807e-19	2.0542e-22	Thyrocytes
MYO5A	1.20171e-22	-0.779682	0.169	0.255	3.45805e-18	0.00723789	-0.416645	0.16	0.179	1	0.00723789	2.40343e-22	Thyrocytes
ZNF44	1.30768e-22	0.310835	0.256	0.134	3.76299e-18	9.29494e-15	0.313718	0.195	0.116	2.67471e-10	9.29494e-15	2.61537e-22	Thyrocytes
RAB11A	1.48025e-22	-0.740325	0.33	0.414	4.25956e-18	1.34908e-09	-0.283681	0.39	0.449	3.8821e-05	1.34908e-09	2.96049e-22	Thyrocytes
KIZ	2.93919e-20	0.253003	0.239	0.125	8.4578e-16	1.89349e-22	0.409539	0.274	0.161	5.44872e-18	2.93919e-20	3.78699e-22	Thyrocytes
GPM6B	9.00918e-22	0.344952	0.105	0.026	2.59248e-17	1.93011e-22	0.403369	0.115	0.035	5.55409e-18	9.00918e-22	3.86022e-22	Thyrocytes
EGLN1	9.62903e-11	-0.445987	0.077	0.123	2.77085e-06	1.96181e-22	-0.602609	0.077	0.143	5.64531e-18	9.62903e-11	3.92362e-22	Thyrocytes
CPD	0.0124387	-0.299412	0.124	0.141	1	1.99945e-22	-0.552377	0.129	0.21	5.75361e-18	0.0124387	3.99889e-22	Thyrocytes
ACYP1	2.03371e-22	0.32885	0.157	0.06	5.85221e-18	4.98521e-15	0.265522	0.116	0.051	1.43454e-10	4.98521e-15	4.06742e-22	Thyrocytes
UBE3D	1.49595e-16	0.34368	0.213	0.118	4.30474e-12	2.16784e-22	0.383203	0.213	0.108	6.23816e-18	1.49595e-16	4.33567e-22	Thyrocytes
RELL1	2.25909e-22	0.311623	0.204	0.095	6.50076e-18	2.5424e-22	0.379589	0.241	0.133	7.31601e-18	2.5424e-22	4.51818e-22	Thyrocytes
ARPC3	7.18489e-20	-0.661571	0.103	0.175	2.06752e-15	2.82629e-22	-0.46626	0.072	0.136	8.13292e-18	7.18489e-20	5.65257e-22	Thyrocytes
RBM23	2.84344e-22	0.358515	0.231	0.118	8.1823e-18	1.51925e-18	0.364205	0.224	0.131	4.37179e-14	1.51925e-18	5.68689e-22	Thyrocytes
PITPNB	3.15867e-10	-0.510405	0.183	0.237	9.08939e-06	2.87875e-22	-0.622209	0.213	0.302	8.2839e-18	3.15867e-10	5.75751e-22	Thyrocytes
ZNF248	3.03207e-22	0.363217	0.219	0.108	8.72507e-18	1.362e-19	0.344345	0.226	0.126	3.9193e-15	1.362e-19	6.06413e-22	Thyrocytes
SOX2-OT	3.13532e-22	0.532097	0.175	0.076	9.0222e-18	1.90631e-13	0.407687	0.174	0.102	5.4856e-09	1.90631e-13	6.27064e-22	Thyrocytes
WDR59	2.38997e-19	0.277309	0.248	0.135	6.87739e-15	4.03036e-22	0.320961	0.243	0.132	1.15978e-17	2.38997e-19	8.06073e-22	Thyrocytes
C11orf65	4.14241e-22	0.396649	0.154	0.059	1.19202e-17	5.75713e-17	0.372579	0.133	0.06	1.65667e-12	5.75713e-17	8.28482e-22	Thyrocytes
PPP2R5C	4.89026e-22	-0.874253	0.314	0.385	1.40722e-17	0.012242	-0.397518	0.292	0.306	1	0.012242	9.78052e-22	Thyrocytes
CTSD	5.02875e-22	-0.574048	0.096	0.173	1.44707e-17	2.08115e-11	-0.434362	0.075	0.12	5.98872e-07	2.08115e-11	1.00575e-21	Thyrocytes
WDR17	5.40863e-22	0.392141	0.102	0.024	1.55639e-17	1.38764e-20	0.350868	0.104	0.03	3.99306e-16	1.38764e-20	1.08173e-21	Thyrocytes
GFPT1	5.41771e-22	0.309234	0.261	0.14	1.559e-17	3.01773e-16	0.294846	0.209	0.122	8.68383e-12	3.01773e-16	1.08354e-21	Thyrocytes
ITFG2	2.54938e-21	0.32384	0.226	0.113	7.33611e-17	5.66452e-22	0.353669	0.191	0.091	1.63002e-17	2.54938e-21	1.1329e-21	Thyrocytes
AGO2	0.209057	-0.269271	0.178	0.179	1	6.05897e-22	-0.52348	0.169	0.256	1.74353e-17	0.209057	1.21179e-21	Thyrocytes
CAST	0.0515527	-0.291997	0.373	0.363	1	6.71192e-22	0.508692	0.588	0.48	1.93142e-17	0.0515527	1.34238e-21	Thyrocytes
AC002070.1	7.37923e-22	0.34792	0.158	0.062	2.12345e-17	1.37111e-08	-0.672553	0.086	0.124	0.000394549	1.37111e-08	1.47585e-21	Thyrocytes
HDAC7	7.99108e-22	-0.540675	0.075	0.144	2.29951e-17	6.5175e-11	-0.269166	0.07	0.114	1.87547e-06	6.5175e-11	1.59822e-21	Thyrocytes
LATS2	8.37154e-22	0.368167	0.279	0.158	2.40899e-17	1.13497e-21	0.367746	0.403	0.277	3.26599e-17	1.13497e-21	1.67431e-21	Thyrocytes
BZW2	8.91652e-22	0.394414	0.204	0.098	2.56582e-17	7.90364e-21	0.374134	0.215	0.116	2.27435e-16	7.90364e-21	1.7833e-21	Thyrocytes
GOLGB1	9.72383e-22	0.259464	0.436	0.288	2.79813e-17	7.98447e-21	0.2913	0.481	0.35	2.29761e-16	7.98447e-21	1.94477e-21	Thyrocytes
PNPLA7	8.58649e-21	0.339798	0.122	0.039	2.47085e-16	1.20427e-21	0.381858	0.129	0.047	3.4654e-17	8.58649e-21	2.40854e-21	Thyrocytes
LINC00476	2.05599e-17	0.313699	0.176	0.086	5.91633e-13	1.49117e-21	0.357793	0.191	0.092	4.29099e-17	2.05599e-17	2.98234e-21	Thyrocytes
VPS13B	1.53037e-21	-0.634518	0.516	0.551	4.40379e-17	9.83902e-16	-0.463145	0.498	0.539	2.83128e-11	9.83902e-16	3.06074e-21	Thyrocytes
HCG17	1.73684e-21	0.37704	0.21	0.103	4.99792e-17	1.16888e-14	0.297901	0.199	0.121	3.36357e-10	1.16888e-14	3.47367e-21	Thyrocytes
MYL12B	8.93637e-21	-0.70525	0.172	0.253	2.57153e-16	1.76657e-21	-0.554053	0.14	0.221	5.08347e-17	8.93637e-21	3.53313e-21	Thyrocytes
TUT7	1.53189e-05	-0.435796	0.161	0.195	0.440817	1.81607e-21	-0.541392	0.143	0.223	5.22593e-17	1.53189e-05	3.63214e-21	Thyrocytes
IL4R	7.58661e-08	-0.463144	0.066	0.102	0.00218312	1.83201e-21	-0.447687	0.064	0.126	5.27179e-17	7.58661e-08	3.66402e-21	Thyrocytes
ZDHHC17	5.48067e-18	-0.655531	0.233	0.308	1.57712e-13	1.89885e-21	-0.549638	0.207	0.291	5.46413e-17	5.48067e-18	3.7977e-21	Thyrocytes
SEMA6A-AS1	1.90112e-21	-0.595024	0.074	0.142	5.47066e-17	8.14015e-21	-0.413257	0.066	0.127	2.34241e-16	8.14015e-21	3.80224e-21	Thyrocytes
ANKRD36	2.68339e-20	-0.64069	0.191	0.275	7.72172e-16	2.10427e-21	-0.576794	0.185	0.271	6.05525e-17	2.68339e-20	4.20854e-21	Thyrocytes
CHD1	7.86737e-12	-0.574511	0.19	0.247	2.26391e-07	2.44125e-21	-0.652392	0.229	0.315	7.02493e-17	7.86737e-12	4.88249e-21	Thyrocytes
USO1	2.48271e-21	0.263169	0.345	0.211	7.14425e-17	2.03472e-20	0.333137	0.343	0.228	5.85512e-16	2.03472e-20	4.96542e-21	Thyrocytes
ATF6	7.28523e-05	-0.430702	0.271	0.294	1	2.75154e-21	-0.577668	0.29	0.376	7.91782e-17	7.28523e-05	5.50307e-21	Thyrocytes
RHOBTB3	2.80468e-21	0.370026	0.124	0.04	8.07074e-17	0.21402	-0.339226	0.136	0.143	1	0.21402	5.60935e-21	Thyrocytes
CNTRL	3.14813e-21	-0.673487	0.119	0.196	9.05907e-17	5.78317e-06	-0.333817	0.136	0.173	0.166417	5.78317e-06	6.29627e-21	Thyrocytes
HSPB11	7.41884e-14	0.259403	0.207	0.122	2.13484e-09	3.30531e-21	0.334594	0.2	0.101	9.51137e-17	7.41884e-14	6.61063e-21	Thyrocytes
SPPL2A	4.42771e-12	-0.533742	0.164	0.223	1.27412e-07	4.39489e-21	-0.536944	0.133	0.212	1.26467e-16	4.42771e-12	8.78978e-21	Thyrocytes
TLN1	2.87992e-20	-0.52058	0.067	0.129	8.28727e-16	6.15443e-21	-0.426844	0.056	0.113	1.771e-16	2.87992e-20	1.23089e-20	Thyrocytes
CDC42	7.10125e-21	-0.640811	0.226	0.31	2.04346e-16	2.23655e-11	-0.426639	0.257	0.32	6.4359e-07	2.23655e-11	1.42025e-20	Thyrocytes
CCNC	2.95888e-20	0.317259	0.24	0.129	8.51449e-16	8.26714e-21	0.409842	0.241	0.138	2.37895e-16	2.95888e-20	1.65343e-20	Thyrocytes
MBIP	5.76534e-18	0.329107	0.167	0.081	1.65903e-13	8.87945e-21	0.406843	0.191	0.097	2.55515e-16	5.76534e-18	1.77589e-20	Thyrocytes
HFM1	8.97981e-21	0.416837	0.137	0.051	2.58403e-16	7.45151e-20	0.352556	0.104	0.032	2.14425e-15	7.45151e-20	1.79596e-20	Thyrocytes
UBB	7.01823e-20	-0.514683	0.164	0.253	2.01957e-15	9.33645e-21	-0.541461	0.12	0.198	2.68666e-16	7.01823e-20	1.86729e-20	Thyrocytes
LRRN3	9.58214e-21	0.371995	0.118	0.037	2.75736e-16	1.85326e-17	0.369333	0.113	0.043	5.33293e-13	1.85326e-17	1.91643e-20	Thyrocytes
ADAMTS3	9.66556e-21	0.30466	0.104	0.027	2.78136e-16	1.24213e-15	0.264871	0.121	0.052	3.57436e-11	1.24213e-15	1.93311e-20	Thyrocytes
FBXO36	1.52999e-20	0.324636	0.125	0.042	4.4027e-16	1.01368e-20	0.348061	0.104	0.03	2.91697e-16	1.52999e-20	2.02736e-20	Thyrocytes
NCK2	1.1017e-20	-0.70475	0.12	0.196	3.17025e-16	3.22542e-07	-0.475043	0.145	0.187	0.00928147	3.22542e-07	2.2034e-20	Thyrocytes
ALPK1	1.17317e-20	0.277612	0.209	0.101	3.37592e-16	4.67402e-19	0.277582	0.178	0.088	1.345e-14	4.67402e-19	2.34634e-20	Thyrocytes
CEP68	1.0578e-09	-0.353791	0.089	0.135	3.04392e-05	1.30077e-20	-0.352447	0.063	0.123	3.74309e-16	1.0578e-09	2.60154e-20	Thyrocytes
SH3D19	0.267286	-0.460029	0.356	0.326	1	1.32606e-20	-0.658923	0.412	0.48	3.81586e-16	0.267286	2.65212e-20	Thyrocytes
AC097376.3	1.09778e-19	0.338619	0.206	0.105	3.15896e-15	1.39089e-20	0.3838	0.215	0.114	4.00243e-16	1.09778e-19	2.78178e-20	Thyrocytes
RAD51-AS1	4.59055e-20	0.314584	0.158	0.067	1.32098e-15	1.55442e-20	0.397482	0.158	0.072	4.473e-16	4.59055e-20	3.10884e-20	Thyrocytes
MAP4K5	8.57257e-06	-0.427577	0.264	0.295	0.246684	1.62707e-20	-0.572014	0.236	0.323	4.68207e-16	8.57257e-06	3.25415e-20	Thyrocytes
AC006059.1	1.84635e-20	0.324019	0.183	0.085	5.31305e-16	0.00529978	-0.267378	0.124	0.146	1	0.00529978	3.69269e-20	Thyrocytes
RBM41	2.21117e-20	0.337965	0.178	0.081	6.36286e-16	1.77601e-19	0.370434	0.189	0.099	5.11066e-15	1.77601e-19	4.42233e-20	Thyrocytes
TBC1D2B	6.31876e-15	-0.510783	0.086	0.145	1.81829e-10	2.42546e-20	-0.374309	0.072	0.136	6.97951e-16	6.31876e-15	4.85092e-20	Thyrocytes
BBS4	5.66478e-20	0.314557	0.179	0.082	1.6301e-15	2.59707e-20	0.367567	0.172	0.082	7.47332e-16	5.66478e-20	5.19413e-20	Thyrocytes
MVB12B	0.00789512	-0.296959	0.116	0.135	1	3.45866e-20	-0.554879	0.112	0.183	9.95263e-16	0.00789512	6.91731e-20	Thyrocytes
MTERF1	3.88601e-20	0.363925	0.222	0.117	1.11824e-15	9.1013e-17	0.30664	0.232	0.139	2.61899e-12	9.1013e-17	7.77202e-20	Thyrocytes
FMNL3	4.03519e-20	-0.649293	0.108	0.182	1.16117e-15	6.21411e-11	-0.312788	0.072	0.116	1.78817e-06	6.21411e-11	8.07038e-20	Thyrocytes
RNF213-AS1	5.13803e-20	0.267635	0.214	0.107	1.47852e-15	1.60519e-17	0.298004	0.226	0.131	4.61909e-13	1.60519e-17	1.02761e-19	Thyrocytes
RBM3	3.61716e-11	-0.546138	0.114	0.164	1.04087e-06	5.15069e-20	-0.442165	0.101	0.171	1.48216e-15	3.61716e-11	1.03014e-19	Thyrocytes
UNC13B	3.12876e-14	0.290551	0.164	0.086	9.00331e-10	7.31213e-20	-0.675335	0.122	0.196	2.10414e-15	3.12876e-14	1.46243e-19	Thyrocytes
SEPTIN9	7.9435e-20	-0.672393	0.227	0.307	2.28582e-15	0.000275724	-0.335296	0.162	0.192	1	0.000275724	1.5887e-19	Thyrocytes
ASCC3	8.04799e-20	-0.723927	0.201	0.282	2.31589e-15	1.0107e-15	-0.514022	0.177	0.246	2.90839e-11	1.0107e-15	1.6096e-19	Thyrocytes
ZNF217	9.02663e-20	-0.556591	0.053	0.111	2.5975e-15	8.16832e-08	-0.310703	0.071	0.106	0.00235052	8.16832e-08	1.80533e-19	Thyrocytes
AGO4	3.80236e-10	-0.390595	0.1	0.15	1.09417e-05	1.03144e-19	-0.451875	0.07	0.13	2.96807e-15	3.80236e-10	2.06288e-19	Thyrocytes
ATP9A	1.28245e-19	0.305482	0.272	0.156	3.69038e-15	6.23103e-17	0.288528	0.233	0.14	1.79304e-12	6.23103e-17	2.5649e-19	Thyrocytes
AC138150.1	1.3882e-19	0.283286	0.176	0.079	3.99468e-15	6.43561e-15	0.297094	0.16	0.087	1.85191e-10	6.43561e-15	2.7764e-19	Thyrocytes
CSNK1G3	7.7138e-13	-0.528834	0.133	0.195	2.21972e-08	1.42915e-19	-0.473584	0.126	0.202	4.11253e-15	7.7138e-13	2.85831e-19	Thyrocytes
ATP8B1	1.4865e-19	0.331792	0.378	0.245	4.27756e-15	0.000618511	-0.587478	0.297	0.313	1	0.000618511	2.97301e-19	Thyrocytes
PHIP	1.30741e-11	-0.556727	0.378	0.416	3.76219e-07	1.62086e-19	-0.559308	0.347	0.428	4.66419e-15	1.30741e-11	3.24172e-19	Thyrocytes
CELSR1	2.37139e-19	0.320353	0.238	0.129	6.8239e-15	6.84038e-09	-0.368586	0.072	0.11	0.000196839	6.84038e-09	4.74277e-19	Thyrocytes
LMBR1	7.4855e-12	-0.543608	0.211	0.271	2.15403e-07	3.43635e-19	-0.68061	0.216	0.296	9.88844e-15	7.4855e-12	6.8727e-19	Thyrocytes
TERF2IP	5.2357e-19	0.279773	0.234	0.126	1.50663e-14	1.38519e-09	0.256936	0.211	0.147	3.98602e-05	1.38519e-09	1.04714e-18	Thyrocytes
SRP14	7.0277e-19	-0.571977	0.167	0.252	2.02229e-14	1.23043e-07	-0.339872	0.106	0.147	0.00354069	1.23043e-07	1.40554e-18	Thyrocytes
UBE2E2	8.90584e-12	-0.776483	0.288	0.34	2.56275e-07	7.65579e-19	-0.64132	0.328	0.406	2.20303e-14	8.90584e-12	1.53116e-18	Thyrocytes
LARP1	1.14066e-17	0.262667	0.32	0.202	3.28236e-13	7.75931e-19	0.280249	0.263	0.16	2.23282e-14	1.14066e-17	1.55186e-18	Thyrocytes
PACRGL	2.52984e-17	0.314909	0.175	0.087	7.27986e-13	8.09156e-19	0.336106	0.193	0.101	2.32843e-14	2.52984e-17	1.61831e-18	Thyrocytes
GGT7	8.78587e-19	0.29163	0.129	0.048	2.52822e-14	2.96881e-17	0.295552	0.105	0.038	8.54304e-13	2.96881e-17	1.75717e-18	Thyrocytes
RSPH3	4.6204e-17	0.306151	0.122	0.047	1.32957e-12	9.56943e-19	0.336502	0.116	0.042	2.7537e-14	4.6204e-17	1.91389e-18	Thyrocytes
PDCD6IP	2.43139e-16	-0.583375	0.216	0.292	6.99656e-12	9.57987e-19	-0.541406	0.208	0.288	2.7567e-14	2.43139e-16	1.91597e-18	Thyrocytes
RNF213	9.64215e-19	-0.811946	0.278	0.348	2.77462e-14	1.34479e-12	-0.542797	0.251	0.312	3.86977e-08	1.34479e-12	1.92843e-18	Thyrocytes
YWHAG	6.47147e-12	-0.360333	0.062	0.108	1.86223e-07	1.46255e-18	-0.516008	0.098	0.163	4.20863e-14	6.47147e-12	2.9251e-18	Thyrocytes
PRRC2C	1.55382e-18	-0.689239	0.381	0.437	4.47128e-14	6.76438e-14	-0.503035	0.371	0.434	1.94652e-09	6.76438e-14	3.10765e-18	Thyrocytes
OTULIN	1.74434e-18	-0.498229	0.07	0.131	5.01952e-14	4.98456e-08	-0.259443	0.072	0.108	0.00143436	4.98456e-08	3.48869e-18	Thyrocytes
TMBIM4	6.13255e-08	-0.514354	0.224	0.266	0.0017647	1.77713e-18	-0.452748	0.149	0.226	5.11387e-14	6.13255e-08	3.55426e-18	Thyrocytes
TSC22D3	1.89125e-18	-0.627351	0.058	0.114	5.44225e-14	0.22794	-0.355208	0.325	0.313	1	0.22794	3.78249e-18	Thyrocytes
CERT1	2.47547e-18	0.272912	0.512	0.363	7.12341e-14	5.99306e-05	-0.453933	0.324	0.343	1	5.99306e-05	4.95094e-18	Thyrocytes
PCMTD2	6.48233e-08	-0.313217	0.073	0.111	0.00186535	2.88526e-18	-0.358579	0.066	0.122	8.30262e-14	6.48233e-08	5.77051e-18	Thyrocytes
OSTF1	5.47952e-10	-0.424399	0.076	0.12	1.57679e-05	3.06829e-18	-0.462805	0.07	0.127	8.8293e-14	5.47952e-10	6.13658e-18	Thyrocytes
NMNAT3	3.69272e-18	0.311322	0.107	0.034	1.06262e-13	2.73149e-14	0.298638	0.121	0.057	7.86014e-10	2.73149e-14	7.38544e-18	Thyrocytes
TOMM7	3.78005e-18	-0.673156	0.137	0.211	1.08775e-13	2.45151e-07	-0.282797	0.098	0.138	0.00705445	2.45151e-07	7.56011e-18	Thyrocytes
TMX4	7.18042e-15	-0.539224	0.104	0.166	2.06624e-10	4.03823e-18	-0.565214	0.101	0.168	1.16204e-13	7.18042e-15	8.07646e-18	Thyrocytes
KLF3	1.40419e-13	-0.523947	0.098	0.155	4.04071e-09	4.03916e-18	-0.466327	0.077	0.136	1.16231e-13	1.40419e-13	8.07832e-18	Thyrocytes
DYNC1I2	0.00112398	-0.337952	0.168	0.194	1	4.16079e-18	-0.432398	0.141	0.216	1.19731e-13	0.00112398	8.32158e-18	Thyrocytes
KIF9	4.44481e-18	0.306957	0.132	0.052	1.27904e-13	6.17054e-17	0.298921	0.144	0.069	1.77563e-12	6.17054e-17	8.88963e-18	Thyrocytes
PPME1	1.14776e-17	0.313014	0.2	0.106	3.3028e-13	4.54102e-18	0.327901	0.187	0.1	1.30672e-13	1.14776e-17	9.08203e-18	Thyrocytes
RAD9A	6.39849e-18	0.291621	0.223	0.122	1.84123e-13	4.17768e-13	0.275965	0.199	0.125	1.20217e-08	4.17768e-13	1.2797e-17	Thyrocytes
CNTLN	0.000342927	-0.352632	0.15	0.18	1	6.42908e-18	-0.560968	0.149	0.224	1.85003e-13	0.000342927	1.28582e-17	Thyrocytes
GMDS	6.55091e-18	-0.764633	0.218	0.294	1.88509e-13	5.0287e-06	-0.432259	0.234	0.271	0.144706	5.0287e-06	1.31018e-17	Thyrocytes
MPZL1	8.37183e-18	-0.402648	0.053	0.107	2.40908e-13	6.62891e-18	-0.41967	0.063	0.118	1.90753e-13	8.37183e-18	1.32578e-17	Thyrocytes
KLHL14	3.80605e-17	0.318771	0.172	0.084	1.09523e-12	6.74156e-18	0.309181	0.138	0.06	1.93995e-13	3.80605e-17	1.34831e-17	Thyrocytes
NAP1L1	2.9725e-11	-0.660382	0.214	0.266	8.55365e-07	6.98749e-18	-0.664843	0.236	0.314	2.01072e-13	2.9725e-11	1.3975e-17	Thyrocytes
SLC37A1	6.42346e-16	0.256054	0.134	0.058	1.84841e-11	7.16093e-18	0.351183	0.135	0.06	2.06063e-13	6.42346e-16	1.43219e-17	Thyrocytes
CDC14A	7.51124e-18	-0.803199	0.141	0.213	2.16143e-13	0.0409822	-0.346247	0.227	0.196	1	0.0409822	1.50225e-17	Thyrocytes
RPGR	0.0894302	-0.264276	0.125	0.136	1	8.16193e-18	-0.748075	0.158	0.229	2.34868e-13	0.0894302	1.63239e-17	Thyrocytes
HIVEP2	8.59493e-18	-0.798205	0.359	0.418	2.47328e-13	0.249274	-0.293469	0.492	0.467	1	0.249274	1.71899e-17	Thyrocytes
UBA2	5.1011e-17	-0.540504	0.119	0.189	1.46789e-12	1.17782e-17	-0.46187	0.111	0.178	3.38928e-13	5.1011e-17	2.35563e-17	Thyrocytes
SLK	1.8424e-05	-0.407247	0.149	0.182	0.530168	1.33653e-17	-0.52405	0.133	0.203	3.846e-13	1.8424e-05	2.67306e-17	Thyrocytes
MIER1	0.000366561	-0.38543	0.216	0.24	1	1.49195e-17	-0.528426	0.198	0.277	4.29324e-13	0.000366561	2.9839e-17	Thyrocytes
ZSCAN5A	1.53001e-17	0.324313	0.174	0.085	4.40276e-13	4.76673e-14	0.282556	0.169	0.095	1.37168e-09	4.76673e-14	3.06002e-17	Thyrocytes
FOXO1	7.9486e-11	-0.483468	0.56	0.564	2.28729e-06	2.03227e-17	-0.701432	0.564	0.594	5.84807e-13	7.9486e-11	4.06455e-17	Thyrocytes
MAPK1	2.38298e-17	-0.641499	0.221	0.295	6.85726e-13	1.67635e-15	-0.494482	0.225	0.298	4.82387e-11	1.67635e-15	4.76596e-17	Thyrocytes
MTMR12	4.00726e-09	-0.436131	0.119	0.166	0.000115313	2.54684e-17	-0.503834	0.13	0.198	7.32879e-13	4.00726e-09	5.09368e-17	Thyrocytes
TAOK1	0.00220402	-0.317979	0.315	0.327	1	2.71333e-17	-0.472117	0.285	0.367	7.80787e-13	0.00220402	5.42665e-17	Thyrocytes
ANKRD11	1.11418e-09	-0.540721	0.394	0.42	3.20616e-05	3.39096e-17	-0.515248	0.352	0.426	9.75782e-13	1.11418e-09	6.78192e-17	Thyrocytes
USP49	8.54157e-12	0.260954	0.107	0.05	2.45792e-07	4.00382e-17	0.349012	0.144	0.068	1.15214e-12	8.54157e-12	8.00764e-17	Thyrocytes
GNG7	0.141146	-0.309387	0.097	0.106	1	4.27636e-17	0.304718	0.178	0.094	1.23056e-12	0.141146	8.55271e-17	Thyrocytes
RBMS2	5.69791e-17	0.253672	0.302	0.188	1.63963e-12	4.45969e-07	-0.448291	0.242	0.283	0.0128332	4.45969e-07	1.13958e-16	Thyrocytes
CDADC1	2.48187e-16	0.341646	0.133	0.058	7.14182e-12	5.99076e-17	0.341051	0.188	0.102	1.7239e-12	2.48187e-16	1.19815e-16	Thyrocytes
KIZ-AS1	6.74976e-17	0.352501	0.116	0.044	1.94231e-12	4.86445e-16	0.380956	0.111	0.046	1.39979e-11	4.86445e-16	1.34995e-16	Thyrocytes
CLHC1	3.67211e-16	0.285655	0.162	0.079	1.05669e-11	6.77642e-17	0.304914	0.134	0.059	1.94998e-12	3.67211e-16	1.35528e-16	Thyrocytes
POMP	0.00115816	-0.31537	0.082	0.104	1	7.97235e-17	-0.41304	0.065	0.118	2.29412e-12	0.00115816	1.59447e-16	Thyrocytes
ARHGAP31	0.0192548	-0.293873	0.218	0.232	1	8.17687e-17	-0.804648	0.234	0.304	2.35297e-12	0.0192548	1.63537e-16	Thyrocytes
CLDND1	9.14674e-17	-0.539732	0.079	0.139	2.63206e-12	1.11902e-16	-0.351072	0.069	0.125	3.22008e-12	1.11902e-16	1.82935e-16	Thyrocytes
EDEM3	1.03327e-16	-0.549634	0.123	0.192	2.97334e-12	2.97873e-12	-0.42533	0.124	0.181	8.5716e-08	2.97873e-12	2.06654e-16	Thyrocytes
CCDC47	6.57239e-06	-0.323587	0.093	0.127	0.189127	1.36463e-16	-0.408693	0.087	0.147	3.92686e-12	6.57239e-06	2.72926e-16	Thyrocytes
RBKS	1.68642e-16	0.329315	0.127	0.053	4.85285e-12	2.75001e-14	0.277904	0.107	0.047	7.91344e-10	2.75001e-14	3.37285e-16	Thyrocytes
ANXA5	0.000191225	-0.431954	0.16	0.187	1	1.73409e-16	-0.412896	0.184	0.262	4.99002e-12	0.000191225	3.46818e-16	Thyrocytes
PPM1D	5.89698e-09	-0.364355	0.094	0.139	0.000169691	2.19646e-16	-0.59223	0.137	0.206	6.32053e-12	5.89698e-09	4.39292e-16	Thyrocytes
URGCP	2.36711e-16	0.268856	0.186	0.096	6.81159e-12	7.14626e-16	0.282389	0.175	0.093	2.05641e-11	7.14626e-16	4.73422e-16	Thyrocytes
ELF1	8.66401e-06	-0.298163	0.472	0.482	0.249315	2.38653e-16	-0.630458	0.496	0.551	6.86747e-12	8.66401e-06	4.77305e-16	Thyrocytes
CMTM6	4.15724e-08	-0.464093	0.1	0.142	0.00119629	2.52945e-16	-0.370342	0.073	0.129	7.27875e-12	4.15724e-08	5.0589e-16	Thyrocytes
MZF1	2.61532e-16	0.256226	0.145	0.066	7.52585e-12	2.1109e-14	0.260269	0.141	0.073	6.07432e-10	2.1109e-14	5.23064e-16	Thyrocytes
C9orf72	3.18638e-16	0.277087	0.164	0.08	9.16914e-12	1.6456e-14	0.328877	0.161	0.088	4.73539e-10	1.6456e-14	6.37277e-16	Thyrocytes
HERC1	8.16405e-15	-0.652872	0.516	0.521	2.34929e-10	3.47825e-16	-0.55291	0.47	0.522	1.0009e-11	8.16405e-15	6.9565e-16	Thyrocytes
FEZ2	9.35573e-12	-0.403287	0.092	0.144	2.69221e-07	3.76748e-16	-0.444279	0.093	0.153	1.08413e-11	9.35573e-12	7.53496e-16	Thyrocytes
COP1	3.97616e-16	-0.627008	0.437	0.476	1.14418e-11	1.73929e-08	-0.460881	0.39	0.421	0.000500498	1.73929e-08	7.95233e-16	Thyrocytes
PSAP	7.87455e-15	-0.704334	0.239	0.304	2.26598e-10	6.07137e-16	-0.580895	0.198	0.274	1.7471e-11	7.87455e-15	1.21427e-15	Thyrocytes
ARHGAP18	0.00171788	-0.451542	0.158	0.18	1	8.64993e-16	-0.726409	0.172	0.24	2.4891e-11	0.00171788	1.72999e-15	Thyrocytes
FAM185A	9.2008e-15	0.254539	0.127	0.056	2.64762e-10	1.02141e-15	0.288204	0.127	0.057	2.9392e-11	9.2008e-15	2.04281e-15	Thyrocytes
GRN	1.62345e-15	-0.526512	0.093	0.153	4.67164e-11	5.98593e-12	-0.331289	0.064	0.108	1.72251e-07	5.98593e-12	3.2469e-15	Thyrocytes
ECE1	1.64795e-15	-0.544422	0.138	0.206	4.74213e-11	3.48686e-08	-0.344612	0.164	0.212	0.00100338	3.48686e-08	3.29589e-15	Thyrocytes
NAPEPLD	1.9402e-14	0.267217	0.155	0.079	5.58313e-10	2.22288e-15	0.292192	0.151	0.078	6.39655e-11	1.9402e-14	4.44575e-15	Thyrocytes
CCNY	0.00284719	-0.348885	0.346	0.35	1	2.28022e-15	-0.56489	0.355	0.417	6.56156e-11	0.00284719	4.56044e-15	Thyrocytes
NFXL1	3.57773e-13	0.253028	0.142	0.072	1.02953e-08	2.2913e-15	0.258313	0.138	0.066	6.59345e-11	3.57773e-13	4.58261e-15	Thyrocytes
BEX4	2.52961e-15	0.276521	0.153	0.076	7.27922e-11	7.63039e-15	0.273509	0.129	0.061	2.19572e-10	7.63039e-15	5.05923e-15	Thyrocytes
OGT	3.00348e-15	-0.631838	0.263	0.327	8.64281e-11	0.00146731	-0.33789	0.267	0.292	1	0.00146731	6.00696e-15	Thyrocytes
YBX1	3.46878e-15	-0.544294	0.126	0.191	9.98176e-11	8.6932e-15	-0.43606	0.108	0.168	2.50156e-10	8.6932e-15	6.93756e-15	Thyrocytes
HERC4	3.78623e-15	-0.626238	0.387	0.438	1.08953e-10	2.28372e-10	-0.503439	0.34	0.386	6.57164e-06	2.28372e-10	7.57246e-15	Thyrocytes
ENTPD4	3.99512e-15	-0.429014	0.063	0.116	1.14964e-10	4.58723e-11	-0.31694	0.072	0.116	1.32002e-06	4.58723e-11	7.99024e-15	Thyrocytes
ZNF608	4.58221e-15	0.32413	0.229	0.136	1.31858e-10	8.07089e-15	0.333172	0.234	0.148	2.32248e-10	8.07089e-15	9.16442e-15	Thyrocytes
MFSD14A	0.00729775	-0.278573	0.123	0.142	1	4.98322e-15	-0.433907	0.119	0.183	1.43397e-10	0.00729775	9.96644e-15	Thyrocytes
SON	5.13936e-15	-0.533648	0.495	0.521	1.4789e-10	5.98643e-06	-0.276799	0.55	0.562	0.172265	5.98643e-06	1.02787e-14	Thyrocytes
PHF20	1.38319e-08	-0.480886	0.252	0.297	0.000398025	5.3198e-15	-0.578267	0.265	0.338	1.53083e-10	1.38319e-08	1.06396e-14	Thyrocytes
BPTF	1.12813e-14	-0.552313	0.454	0.49	3.24631e-10	5.43675e-15	-0.475147	0.462	0.514	1.56448e-10	1.12813e-14	1.08735e-14	Thyrocytes
AL008633.1	0.246275	-0.293361	0.093	0.1	1	7.65711e-15	-0.533139	0.068	0.118	2.20341e-10	0.246275	1.53142e-14	Thyrocytes
SNTB2	1.95958e-08	-0.549034	0.286	0.322	0.000563888	8.35377e-15	-0.601624	0.281	0.344	2.40388e-10	1.95958e-08	1.67075e-14	Thyrocytes
PPP3CB	1.03788e-14	-0.598703	0.18	0.246	2.98659e-10	2.49992e-07	-0.323768	0.167	0.212	0.00719377	2.49992e-07	2.07575e-14	Thyrocytes
KHDRBS1	0.000281591	-0.403475	0.182	0.208	1	1.14751e-14	-0.485931	0.185	0.255	3.30208e-10	0.000281591	2.29502e-14	Thyrocytes
TMEM165	0.0857605	-0.307777	0.231	0.235	1	1.20293e-14	-0.477639	0.21	0.283	3.46154e-10	0.0857605	2.40585e-14	Thyrocytes
SAT2	1.6034e-13	0.27357	0.126	0.061	4.61395e-09	1.2183e-14	0.27689	0.117	0.053	3.50579e-10	1.6034e-13	2.43661e-14	Thyrocytes
GOLPH3	1.2856e-14	-0.516623	0.185	0.256	3.69943e-10	2.22165e-12	-0.439137	0.217	0.283	6.39302e-08	2.22165e-12	2.57119e-14	Thyrocytes
ZFP36L1	0.0309713	-0.362821	0.284	0.291	1	1.30819e-14	-0.595139	0.288	0.357	3.76444e-10	0.0309713	2.61638e-14	Thyrocytes
TRAF3IP1	1.74734e-13	0.250249	0.149	0.076	5.02814e-09	1.33689e-14	0.303405	0.163	0.089	3.84703e-10	1.74734e-13	2.67378e-14	Thyrocytes
PAN2	1.42477e-14	0.263184	0.11	0.045	4.09991e-10	1.1734e-12	0.263402	0.107	0.051	3.37658e-08	1.1734e-12	2.84953e-14	Thyrocytes
MAP2K1	1.49719e-14	-0.522856	0.077	0.131	4.30832e-10	6.26602e-13	-0.469156	0.083	0.133	1.80311e-08	6.26602e-13	2.99439e-14	Thyrocytes
YWHAZ	1.82365e-14	-0.523951	0.477	0.508	5.24773e-10	7.93435e-07	-0.386673	0.554	0.553	0.0228319	7.93435e-07	3.6473e-14	Thyrocytes
KIAA0355	0.00692546	-0.391814	0.261	0.27	1	2.12497e-14	-0.555732	0.229	0.294	6.11482e-10	0.00692546	4.24995e-14	Thyrocytes
CTNNB1	0.00796134	-0.388241	0.368	0.363	1	2.41172e-14	-0.573872	0.491	0.535	6.93996e-10	0.00796134	4.82344e-14	Thyrocytes
SAMD8	2.10084e-05	-0.296649	0.081	0.111	0.604538	2.41638e-14	-0.438258	0.089	0.145	6.95338e-10	2.10084e-05	4.83276e-14	Thyrocytes
SNX9	3.87828e-08	-0.627209	0.239	0.279	0.00111601	3.60762e-14	-0.629395	0.251	0.318	1.03813e-09	3.87828e-08	7.21523e-14	Thyrocytes
USP3	3.81485e-14	-0.652416	0.238	0.3	1.09776e-09	0.00338435	-0.354131	0.208	0.229	1	0.00338435	7.62969e-14	Thyrocytes
MID1	3.95255e-14	0.398448	0.235	0.147	1.13739e-09	3.63759e-05	-0.356958	0.207	0.246	1	3.63759e-05	7.9051e-14	Thyrocytes
HDAC4	0.34912	-0.276588	0.23	0.227	1	4.05667e-14	-0.477119	0.211	0.281	1.16735e-09	0.34912	8.11334e-14	Thyrocytes
MEF2A	2.97734e-11	-0.687293	0.453	0.464	8.5676e-07	4.06568e-14	-0.630763	0.45	0.486	1.16994e-09	2.97734e-11	8.13136e-14	Thyrocytes
PGK1	0.012368	-0.339618	0.134	0.15	1	5.47604e-14	-0.41561	0.077	0.128	1.57578e-09	0.012368	1.09521e-13	Thyrocytes
RB1	0.0186703	-0.399952	0.33	0.328	1	5.92085e-14	-0.602555	0.307	0.365	1.70378e-09	0.0186703	1.18417e-13	Thyrocytes
TENT4A	8.10686e-05	-0.307195	0.085	0.112	1	6.56337e-14	-0.402006	0.08	0.133	1.88868e-09	8.10686e-05	1.31267e-13	Thyrocytes
USP25	8.14876e-14	-0.58391	0.339	0.393	2.34489e-09	5.09382e-05	-0.394532	0.306	0.337	1	5.09382e-05	1.62975e-13	Thyrocytes
RAP1GDS1	9.06757e-14	-0.634264	0.225	0.288	2.60928e-09	1.60828e-07	-0.480227	0.185	0.228	0.00462797	1.60828e-07	1.81351e-13	Thyrocytes
SNRK	1.99437e-08	-0.569518	0.215	0.257	0.000573901	9.38905e-14	-0.564824	0.224	0.291	2.70179e-09	1.99437e-08	1.87781e-13	Thyrocytes
STX7	1.03342e-13	-0.634952	0.202	0.263	2.97378e-09	4.58732e-08	-0.410075	0.142	0.185	0.00132005	4.58732e-08	2.06685e-13	Thyrocytes
FBXO11	1.21955e-05	-0.445284	0.414	0.421	0.350938	1.2465e-13	-0.583938	0.418	0.464	3.58692e-09	1.21955e-05	2.493e-13	Thyrocytes
BTF3	1.24843e-13	-0.614485	0.129	0.19	3.59249e-09	2.6358e-07	-0.348942	0.088	0.126	0.00758477	2.6358e-07	2.49686e-13	Thyrocytes
HIVEP1	1.26327e-13	-0.623051	0.13	0.191	3.63518e-09	2.89823e-10	-0.395646	0.128	0.179	8.33996e-06	2.89823e-10	2.52653e-13	Thyrocytes
SIPA1L1	1.33587e-13	-0.75181	0.351	0.398	3.84409e-09	0.664243	-0.526605	0.468	0.42	1	0.664243	2.67174e-13	Thyrocytes
LIMA1	0.501567	-0.273629	0.173	0.157	1	1.74674e-13	-0.452676	0.148	0.212	5.02641e-09	0.501567	3.49347e-13	Thyrocytes
RBL2	2.00767e-13	-0.747026	0.202	0.263	5.77727e-09	2.89769e-06	-0.386057	0.129	0.166	0.083384	2.89769e-06	4.01534e-13	Thyrocytes
EID1	1.62427e-05	-0.415654	0.102	0.134	0.4674	2.86096e-13	-0.349899	0.063	0.11	8.2327e-09	1.62427e-05	5.72192e-13	Thyrocytes
EIF4G2	1.56252e-12	-0.621245	0.204	0.264	4.49631e-08	3.09269e-13	-0.520009	0.227	0.292	8.89953e-09	1.56252e-12	6.18539e-13	Thyrocytes
SCARB2	6.69452e-05	-0.389337	0.176	0.207	1	3.14442e-13	-0.398233	0.131	0.192	9.0484e-09	6.69452e-05	6.28885e-13	Thyrocytes
RSU1	3.42384e-13	-0.558292	0.145	0.209	9.85245e-09	7.89331e-09	-0.427659	0.145	0.193	0.000227138	7.89331e-09	6.84769e-13	Thyrocytes
PDE1A	3.57934e-13	-0.384999	0.586	0.383	1.02999e-08	0.00633744	-1.06476	0.464	0.42	1	0.00633744	7.15868e-13	Thyrocytes
UHRF2	3.7657e-13	-0.559847	0.184	0.245	1.08362e-08	2.44955e-11	-0.459544	0.178	0.237	7.04883e-07	2.44955e-11	7.53141e-13	Thyrocytes
MAML2	4.93371e-13	-0.56579	0.768	0.7	1.41973e-08	2.31554e-10	-0.461935	0.691	0.682	6.6632e-06	2.31554e-10	9.86743e-13	Thyrocytes
PFDN5	5.05033e-13	-0.676702	0.211	0.275	1.45328e-08	0.111297	-0.276778	0.174	0.185	1	0.111297	1.01007e-12	Thyrocytes
EIF4A1	5.17047e-13	-0.493509	0.14	0.201	1.48786e-08	1.90802e-12	-0.384063	0.173	0.236	5.49053e-08	1.90802e-12	1.03409e-12	Thyrocytes
LAMP1	0.0233614	-0.365537	0.157	0.17	1	6.3327e-13	-0.374753	0.098	0.152	1.8223e-08	0.0233614	1.26654e-12	Thyrocytes
DLGAP4-AS1	7.00367e-13	0.27033	0.104	0.045	2.01537e-08	1.36386e-09	0.253452	0.117	0.067	3.92464e-05	1.36386e-09	1.40073e-12	Thyrocytes
GAK	9.21074e-06	-0.360629	0.074	0.104	0.265048	7.76548e-13	-0.318639	0.068	0.114	2.2346e-08	9.21074e-06	1.5531e-12	Thyrocytes
[truncated: 12,457 more rows]
