# Supplementary material for: Single-cell analysis reveals the cellular and transcriptional heterogeneity of the normal pediatric thyroid
Source: Front Endocrinol (Lausanne). 2026 Jan 29;17:1748458. doi: 10.3389/fendo.2026.1748458 (PMC12917210; doi:10.3389/fendo.2026.1748458)
Supplement: Supplementary file 4 [file Table3.xlsx]

## Sheet: Sheet1
Table S3: List of selected pathways (by cluster) relevant to normal thyroid function. A list of all pathways for each cell type, results were filtered for adj. p -value of 0.1. Searched databases included hallmark, curated, and ontology gene sets.
Description	p.adjust	ES	NES	size	leadingEdge	gene_count	Cluster
GOBP IODIDE TRANSPORT	0.062	0.919	1.808	3	TG|SLC26A4|KCNQ1	3	Thyrocytes
GOBP THYROID HORMONE METABOLIC PROCESS	0.021	0.747	2.346	11	TPO|TG|PAX8|IYD|CPQ|DIO1|DIO2|DUOX2|DUOX1|CTSB|DUOXA1	11	Thyrocytes
GOBP THYROID HORMONE GENERATION	0.021	0.746	2.251	10	TPO|TG|PAX8|CPQ|DIO1|DIO2|DUOX2|DUOX1|CTSB|DUOXA1	10	Thyrocytes
GOBP MESONEPHRIC TUBULE MORPHOGENESIS	0.092	0.676	2.04	10	PAX8|VEGFA|NPNT|PBX1|LGR4|BCL2|GREB1L|FGF1	8	Thyrocytes
GOBP NEPHRON MORPHOGENESIS	0.061	0.655	2.165	13	PAX8|ERBB4|VEGFA|NPNT|PBX1|LGR4|BCL2|GREB1L	8	Thyrocytes
GOBP AXONEME ASSEMBLY	0.088	0.639	2.115	13	DNAH7|DNAAF4|HYDIN|SPAG17|SPAG16|CFAP43|CFAP47|CFAP69|MNS1|FSIP2|TOGARAM1|SPEF2|TTC12	13	Thyrocytes
GOBP CILIUM MOVEMENT	0.09	0.525	2.075	22	DNAH7|DNAAF4|SLC9C1|CFAP70|DNAH11|HYDIN|SORD|SPAG17|SPAG16|CFAP43|CFAP221|CFAP47|CFAP69|MNS1|KIF27|RGN|FSIP2|SPEF2|BBS4|TTC12	20	Thyrocytes
GOBP HORMONE METABOLIC PROCESS	0.078	0.489	1.999	27	TPO|TG|PAX8|IYD|CPQ|HSD17B4|DIO1|IGF1R|DIO2|DUOX2|DUOX1|PRMT3|CTSB|BCO2|DUOXA1	15	Thyrocytes
GOBP TISSUE DEVELOPMENT	0.066	-0.29	-1.495	321	LDB2|PLCB1|APOLD1|TGFBR2|DLC1|MGP|ARID5B|PDE4D|KLF2|PRKCH|PDGFD|PECAM1|PTPRC|PGM5|CLDN5|COL4A1|NRP1|FN1|CHST11|CLIC4|SLC8A1|TGFBR3|SRGN|NRP2|PHLDB2|PROX1|ZEB1|IL6ST|HSPG2|TXNIP|PPP1R16B|SEMA3A|LDLRAD4|SEMA6A|COL3A1|KLF7|PODXL|NTN1|VIM|ZFP36|NFIB|SLC4A7|NAMPT|MAP1B|KLF4|MTSS1|JUNB|ADAMTS12|PPP3CA|ATP2B1|KDR|MEF2C|EFEMP1|YBX3|CNN3|TTN|PPARG|RAP1B|ITGA6|HDAC9|MEOX2|NCOA3|HLA-DRB1|NR2F2|IGF1|BTG1|ELN…	97	Thyrocytes
GOBP IMMUNE RESPONSE	0.007	-0.37	-1.812	178	CD36|CCL21|VAV3|GSN|PELI1|PDE4D|B2M|ETS1|CFH|COLEC12|PRKCH|IRAK3|PTPRC|RAPGEF4|MRC1|HLA-E|PKHD1L1|FYN|SEC14L1|SAMHD1|HLA-B|TGFBR3|PDE4B|IL6ST|PLCL2|COL3A1|A2M|CD59|VIM|CD74|DOCK10|APP|HLA-A|MEF2C|AHR|CBLB|PPARG|IFI16|HLA-DRB1|FGL2|GAB2|PRKCE|DYSF|ZC3HAV1|YES1|HLA-C|BACH2|INPP5D|RTN4|SP100|WNK1|SERINC5|CD200|IFITM3|IL7|TRIM22|LAPTM5|PLSCR1|DAPK1|EMP2|ACTR2|JAK2|CD81|RPS6KA3|DDX21|SWAP70|PIK3CA|LYN…	96	Thyrocytes
GOBP CYTOKINE PRODUCTION	0.007	-0.427	-1.944	104	CD36|PLCB1|AKAP12|PELI1|PDE4D|B2M|TMSB4X|KLF2|IRAK3|PTPRC|HLA-E|FN1|NAV3|SPTBN1|HLA-B|SRGN|PDE4B|IL6ST|COL3A1|ZFP36|PIK3R1|CD74|KLF4|ATP2B1|APP|HLA-A|NFATC1|IFI16|FLT4|HDAC9|HLA-DRB1|IGF1|RUNX1|ROCK2|INPP5D|SULF2	36	Thyrocytes
GOBP INFLAMMATORY RESPONSE	0.015	-0.43	-1.895	91	CD36|CCL21|ETS1|TMSB4X|PTPRC|CALCRL|HLA-E|FYN|FN1|IL6ST|HSPG2|A2M|ZFP36|KLF4|ADAMTS12|APP|PPARG|IFI16|HDAC9|HLA-DRB1|IGF1|ANO6|YES1|TEK|IGFBP4|CDH5|AOAH|MGLL|CD200|SMAD1|TIMP1|PLSCR1|NFKB1|JAK2|F8|CD81|STK39|ITGB1|LYN|HYAL2|ACER3|NOTCH1|ADGRE5|TNFRSF11A|CASP4|LRRK2|CARD8|RB1|PLCG2|RBPJ|RAC1	51	Thyrocytes
GOBP REGULATION OF IMMUNE RESPONSE	0.006	-0.431	-1.975	107	CD36|VAV3|PELI1|PDE4D|B2M|CFH|COLEC12|PRKCH|IRAK3|PTPRC|HLA-E|FYN|SEC14L1|SAMHD1|HLA-B|PDE4B|IL6ST|PLCL2|COL3A1|A2M|CD59|CD74|HLA-A|MEF2C|AHR|CBLB|PPARG|IFI16|HLA-DRB1|FGL2|GAB2|PRKCE|YES1|INPP5D|RTN4	35	Thyrocytes
GOBP REGULATION OF IMMUNE SYSTEM PROCESS	0	-0.44	-2.157	182	CD36|PLCB1|CCL21|VAV3|TGFBR2|PELI1|PDE4D|B2M|ETS1|CFH|COLEC12|PRKCH|PDGFD|IRAK3|PTPRC|HLA-E|FYN|MTUS1|FN1|SEC14L1|SAMHD1|MEIS2|HLA-B|PDE4B|ZEB1|IL6ST|PLCL2|LYVE1|COL3A1|A2M|CD59|ZFP36|PIK3R1|CD74|DOCK8|APP|HLA-A|MEF2C|AHR|CBLB|PPARG|IFI16|CD99|HLA-DRB1|ITPKB|ADGRF5|FGL2|IGF1|RUNX1|GAB2|PRKCE|ANO6|YES1|INPP5D|RTN4|SLC7A1|LRCH1|WNK1|CD200|EFNB2|IL7|RHOA|MAP3K8|ZFP36L2|CDK6|MITF|LAPTM5|RIN3|PLSCR1|M…	83	Thyrocytes
GOBP IMMUNE EFFECTOR PROCESS	0.007	-0.466	-1.981	69	CD36|VAV3|B2M|CFH|IRAK3|PTPRC|HLA-E|FYN|HLA-B|PLCL2|A2M|CD59|CD74|DOCK10|APP|HLA-A|AHR|HLA-DRB1|FGL2|GAB2|PRKCE|DYSF|YES1|INPP5D	24	Thyrocytes
GOBP CELL MIGRATION	0.001	0.352	1.881	336	RHOJ|RELN|CCL21|AKAP12|NRG3|LDB2|LAMA4|VAV3|PROX1|DPYSL3|AUTS2|ARID5B|TGFBR2|MTUS1|CDH13|FN1|LYVE1|NTN1|NRP2|CEP85L|CLDN5|SEMA6A|DOCK4|TGFBR3|GPM6A|PHLDB2|GAB1|SEMA3A|PDE4B|PECAM1|PEAK1|FLRT2|PLCB1|ITGBL1|FLT4|TBX1|KLF4|PPP3CA|ANKS1A|LAMC1|DOCK5|DLC1|PPARG|NR2F2|NTN4|TMSB10|CD200|CCDC141|GRB10|MEF2C|MGAT5|IGF1|ADAMTS12|PIK3R3|ANGPT2|YES1|ADAMTS9|TMSB4X|PODXL|ETS1|PTPRK|MAP3K3|LDLRAD4|APP|CORO1C|R…	120	Endothelial L
GOBP LOCOMOTION	0.001	0.332	1.8	397	RHOJ|EFNA5|RELN|CCL21|AKAP12|KALRN|NRG3|LDB2|LAMA4|VAV3|PROX1|DPYSL3|AUTS2|ARID5B|TGFBR2|MTUS1|DST|CDH13|FN1|LYVE1|NTN1|NRP2|CEP85L|CLDN5|SEMA6A|DOCK4|TGFBR3|GPM6A|PHLDB2|GAB1|PLD1|SEMA3A|PDE4B|PECAM1|PEAK1|FLRT2|PLCB1|TRIO|ITGBL1|FLT4|TBX1|KLF4|PPP3CA|ANKS1A|LAMC1|DOCK5|DLC1|PPARG|NR2F2|NTN4|TMSB10|CD200|CCDC141|GRB10|MEF2C|MGAT5|IGF1|ADAMTS12|PIK3R3|ANGPT2|YES1|ADAMTS9|TMSB4X|SNCA|PODXL|ETS1|PT…	138	Endothelial L
GOBP REGULATION OF CELLULAR COMPONENT MOVEMENT	0.001	0.367	1.917	257	RHOJ|RELN|CCL21|AKAP12|NRG3|LDB2|PDE4D|LAMA4|PROX1|DPYSL3|TGFBR2|MTUS1|CDH13|FN1|LYVE1|NTN1|NRP2|CLDN5|SEMA6A|DOCK4|TGFBR3|PHLDB2|GAB1|SEMA3A|PDE4B|PECAM1|FLRT2|PLCB1|FLT4|KLF4|PPP3CA|DOCK5|DLC1|PPARG|NR2F2|TMSB10|CD200|MEF2C|MGAT5|IGF1|PIK3R3|ANGPT2|ADAMTS9|TMSB4X|PODXL|ETS1|PTPRK|MAP3K3|LDLRAD4|APP|CORO1C|ROCK2|TEK|ATP2B4|ARHGEF7|ADAM10|MCU|CD99|RTN4|ITGA6|CDH5|CD9|MITF|KDR|WNK1|TIE1|MAP4K4|PRK…	101	Endothelial L
GOBP VASCULATURE DEVELOPMENT	0.001	0.413	2.064	175	RHOJ|VAV3|PROX1|KLF2|ELK3|TGFBR2|CDH13|FN1|CALCRL|APOLD1|NRP2|CLDN5|SEMA6A|TGFBR3|GAB1|PECAM1|PTPRB|STAB2|FLT4|TBX1|KLF4|PPP1R16B|SMAD1|PPARG|NR2F2|NFATC1|THSD7A|PTPN14|MEF2C|PIK3R3|ANGPT2|ADAMTS9|ETS1|COL4A1|MAP3K3|EGFL7|ROCK2|TEK|HIF3A|SHC1|ATP2B4|FOXO1|ADAM10|CDH5|QKI|KDR|ECSCR|ANXA2|TIE1|EGLN1|COL4A2|MEOX2|PLXND1|ZFPM2|SOX4|RAMP2|RAP1A|PDE2A|EFNB2|ITGA5|AHR|JUNB|LRP5|NOTCH1|RHOA|PDPN|LUZP1|AM…	75	Endothelial L
GOBP BLOOD VESSEL MORPHOGENESIS	0.006	0.417	2.055	150	RHOJ|VAV3|PROX1|KLF2|ELK3|TGFBR2|CDH13|FN1|CALCRL|APOLD1|NRP2|CLDN5|SEMA6A|TGFBR3|GAB1|PTPRB|STAB2|FLT4|TBX1|KLF4|PPP1R16B|SMAD1|PPARG|NR2F2|THSD7A|PIK3R3|ANGPT2|ADAMTS9|ETS1|COL4A1|MAP3K3|EGFL7|ROCK2|TEK|HIF3A|SHC1|ATP2B4|CDH5|QKI|KDR|ECSCR|ANXA2|TIE1|EGLN1|COL4A2|MEOX2|PLXND1|ZFPM2|SOX4|RAMP2|RAP1A|EFNB2|ITGA5|JUNB|LRP5|NOTCH1|RHOA|AMOTL1|JCAD|BTG1|UNC5B|EYA1|ROBO4|EMP2|S1PR1|HSPG2|HIF1A|ADGRA2…	80	Endothelial L
GOBP BIOLOGICAL ADHESION	0.007	0.331	1.755	312	CD36|EFNA5|MMRN1|RELN|CCL21|PGM5|LAMA4|VAV3|HMCN1|TGFBR2|DST|CDH13|PPFIBP1|FN1|LYVE1|PELI1|NTN1|NRP2|CLDN5|SEMA6A|SORBS1|PHLDB2|S100A10|CNTNAP3B|PECAM1|PEAK1|FLRT2|STAB2|ITGBL1|SLC7A1|IL6ST|HLA-E|KLF4|PPP3CA|IL7|IGFBP7|TNXB|LAMC1|DOCK5|DLC1|NTN4|CD200|IGF1|ADAMTS12|ANGPT2|YES1|ADAMTS9|PODXL|ETS1|PTPRK|EGFL7|APP|CORO1C|B2M|ROCK2|CNN3|MTSS1|TEK|SHC1|ABI3BP|PIEZO1|NID1|ARHGEF7|ADAM10|LIMS1|COL6A2|CN…	100	Endothelial L
GOBP ANATOMICAL STRUCTURE FORMATION INVOLVED IN MORPHOGENESIS	0.008	0.352	1.808	233	CD36|RHOJ|RELN|NRG3|PGM5|VAV3|PROX1|KLF2|ELK3|TGFBR2|CDH13|FN1|CALCRL|APOLD1|NRP2|CLDN5|SEMA6A|TGFBR3|PHLDB2|GAB1|TTN|PTPRB|STAB2|FLT4|TBX1|KLF4|PPP1R16B|DLC1|SMAD1|PPARG|THSD7A|PTPN14|MEF2C|PIK3R3|ANGPT2|ADAMTS9|PODXL|ETS1|COL4A1|MAP3K3|EGFL7|ROCK2|TEK|HIF3A|NFIB|SHC1|ATP2B4|TM4SF1|RTN4|CDH5|TMOD3|CD9|KDR|ECSCR|ANXA2|TIE1|EGLN1|ACTN1|COL4A2|MEOX2|PLXND1|SOX4|RAMP2|CELSR1|EFNB2|ITGA5|SDK1|JUNB|PL…	87	Endothelial L
GOBP AMEBOIDAL TYPE CELL MIGRATION	0.01	0.407	1.945	130	RHOJ|AKAP12|PROX1|ARID5B|TGFBR2|CDH13|FN1|NRP2|SEMA6A|SEMA3A|FLT4|TBX1|KLF4|DOCK5|PPARG|NR2F2|MEF2C|PIK3R3|ANGPT2|ADAMTS9|TMSB4X|ETS1|MAP3K3|CORO1C|ROCK2|TEK|ATP2B4|ARHGEF7|RTN4|CDH5|KDR|MAP4K4|PRKCE|SRGAP2|MEOX2|IQSEC1|RADIL|PLXND1|PXN|MAPRE2|EFNB2|PDLIM1|LRP5|NOTCH1|PRR5L|RHOA|HYAL2|EDNRB|AMOTL1|JCAD|BCAR1|PLCG2|EMP2|FGFR1|RAB11A|HIF1A|ITGB4|ADGRA2|TGFB2|ROCK1|PLEC|HSPB1|PIK3CA|TIMP1|FOXP1|SEMA…	70	Endothelial L
GOBP REGULATION OF VASCULATURE DEVELOPMENT	0.02	0.497	2.094	61	RHOJ|KLF2|TGFBR2|CLDN5|SEMA6A|GAB1|KLF4|PPP1R16B|SMAD1|PPARG|ANGPT2|ADAMTS9|ETS1|ROCK2|TEK|ATP2B4|ADAM10|CDH5|KDR|ECSCR|TIE1|EGLN1|COL4A2|PLXND1|RAMP2|ITGA5|JCAD|BTG1|EMP2|HSPG2|HIF1A|ADGRA2|TGFB2|ROCK1|RECK|HSPB1|CTNNB1|ITGB1	38	Endothelial L
GOBP SMALL GTPASE MEDIATED SIGNAL TRANSDUCTION	0.05	0.384	1.835	131	RHOJ|RELN|KALRN|VAV3|AUTS2|CDH13|RASGRP3|PLEKHG1|NTN1|DOCK9|DOCK4|PLD1|ARHGAP26|RAPGEF4|TRIO|DOCK5|DLC1|RAPGEF5|IGF1|ARHGAP17|ARHGAP29|GNB1|ROCK2|FGD5|ARRB1|RAP1B|CCDC88A|DNMBP|MAP4K4|CDC42SE2|SH2D3C|SRGAP2|IQSEC1|DOCK8|CELSR1|DOCK6|RAP1A|MAPRE2|DENND4A|ITPKB|NOTCH1|RHOA|SRGAP3|ITSN1|PDPN|SDCBP|ARHGEF12|ARHGAP21|RALGAPA2|PREX2|TGFB2|ROCK1|PLCE1|ABL2|RASIP1|GNA13|KRAS|GNA12|ITGB1|CDC42|WASF2	61	Endothelial L
GOBP POSITIVE REGULATION OF LOCOMOTION	0.054	0.376	1.846	149	RHOJ|RELN|CCL21|AKAP12|PROX1|TGFBR2|CDH13|FN1|LYVE1|NTN1|NRP2|SEMA6A|DOCK4|GAB1|SEMA3A|PECAM1|FLT4|PPP3CA|DOCK5|MGAT5|IGF1|PIK3R3|TMSB4X|PODXL|ETS1|MAP3K3|APP|ROCK2|TEK|ARHGEF7|ADAM10|MCU|CD99|RTN4|ITGA6|CDH5|KDR|WNK1|MAP4K4|PRKCE|GCNT2|NUMB|IQSEC1|DOCK8|MAPRE2|LYN|ITGA5|GNAI2|NOTCH1|RHOA|PDPN|SDCBP|JCAD|BCAR1|PLCG2|S1PR1|FGFR1|CAVIN1|RAB11A|HIF1A|GAS6|ANO6|ADGRA2|MYADM|TGFB2	65	Endothelial L
GOBP TUBE DEVELOPMENT	0.058	0.328	1.686	234	RHOJ|VAV3|PROX1|KLF2|ELK3|TGFBR2|CDH13|FN1|CALCRL|NTN1|APOLD1|NRP2|CLDN5|SEMA6A|TGFBR3|GAB1|PTPRB|STAB2|IL6ST|FLT4|TBX1|KLF4|PPP1R16B|DLC1|SMAD1|PPARG|NR2F2|THSD7A|WWTR1|MEF2C|ADAMTS12|PIK3R3|ANGPT2|ZEB1|ADAMTS9|PODXL|ETS1|COL4A1|MAP3K3|EGFL7|ROCK2|MTSS1|TEK|HIF3A|NFIB|SHC1|ATP2B4|MAN2A1|CDH5|QKI|KDR|ECSCR|ANXA2|TIE1|EGLN1|MICAL2|COL4A2|MEOX2|PLXND1|ZFPM2|SOX4|RAMP2|PLXNA4|CELSR1|RAP1A|EFNB2|ITGA…	87	Endothelial L
GOBP RESPONSE TO OXYGEN CONTAINING COMPOUND	0.072	0.319	1.679	277	CD36|EFNA5|CCL21|AKAP12|PTPRE|COLEC12|KLF2|TGFBR2|MAN1A1|SLC38A2|CALCRL|PELI1|MRC1|CLDN5|SORBS1|TGFBR3|GAB1|PLSCR4|PDE4B|PLCB1|TBX1|KLF4|PPP3CA|IGFBP7|IRAK3|ATP2B1|PPARG|NR2F2|VIM|SSH1|GRB10|RPS6KA2|MEF2C|IGF1|PIK3R3|ANGPT2|YES1|ZEB1|SNCA|PTPRK|COL4A1|RAB8B|AKR1C1|APP|GNB1|ROCK2|SHC1|ATP2B4|FOXO1|THBD|TNFRSF11A|COL6A2|TXNIP|NRIP1|MAP1B|RAP1B|KAT2B|DAPK1|TIE1|PRKCE|EGLN1|KLF7|SOX4|PXN|FOS|RAP1A|PD…	89	Endothelial L
GOBP TUBE MORPHOGENESIS	0.081	0.337	1.72	208	RHOJ|VAV3|PROX1|KLF2|ELK3|TGFBR2|CDH13|FN1|CALCRL|NTN1|APOLD1|NRP2|CLDN5|SEMA6A|TGFBR3|GAB1|PTPRB|STAB2|FLT4|TBX1|KLF4|PPP1R16B|DLC1|SMAD1|PPARG|NR2F2|THSD7A|MEF2C|ADAMTS12|PIK3R3|ANGPT2|ZEB1|ADAMTS9|PODXL|ETS1|COL4A1|MAP3K3|EGFL7|ROCK2|MTSS1|TEK|HIF3A|NFIB|SHC1|ATP2B4|CDH5|QKI|KDR|ECSCR|ANXA2|TIE1|EGLN1|MICAL2|COL4A2|MEOX2|PLXND1|ZFPM2|SOX4|RAMP2|CELSR1|RAP1A|EFNB2|ITGA5|JUNB|LRP5|NOTCH1|KIF26B|…	79	Endothelial L
GOBP BODY MORPHOGENESIS	0.083	0.857	1.932	6	ARID5B|CLDN5|PHLDB2|TBX1	4	Endothelial L
GOBP CELL MATRIX ADHESION	0.084	0.444	1.931	74	CD36|EFNA5|CCL21|CDH13|FN1|LYVE1|SORBS1|PHLDB2|S100A10|PEAK1|ITGBL1|TNXB|DLC1|ADAMTS12|ADAMTS9|PTPRK|CORO1C|ROCK2|TEK|NID1|ARHGEF7|LIMS1|ITGA6|KDR|MAP4K4|UTRN|ACTN1|HOXD3|PXN|ITGA1|ITGA5	31	Endothelial L
GOBP ENDOTHELIUM DEVELOPMENT	0.095	0.489	1.955	49	PDE4D|PROX1|APOLD1|CLDN5|PECAM1|PLCB1|PPP1R16B|NR2F2|ADAMTS12|ZEB1|ROCK2|CDH5|RAP1B|KDR|TIE1|RAP1A|PDE2A|NOTCH1|RHOA|PDPN|EDNRB|ADD1|BTG1|SLC40A1|ROBO4|S1PR1|MYADM|ROCK1|FOXP1|COL18A1|CTNNB1	31	Endothelial L
GOBP CELL MIGRATION	0.001	0.352	1.881	336	RHOJ|RELN|CCL21|AKAP12|NRG3|LDB2|LAMA4|VAV3|PROX1|DPYSL3|AUTS2|ARID5B|TGFBR2|MTUS1|CDH13|FN1|LYVE1|NTN1|NRP2|CEP85L|CLDN5|SEMA6A|DOCK4|TGFBR3|GPM6A|PHLDB2|GAB1|SEMA3A|PDE4B|PECAM1|PEAK1|FLRT2|PLCB1|ITGBL1|FLT4|TBX1|KLF4|PPP3CA|ANKS1A|LAMC1|DOCK5|DLC1|PPARG|NR2F2|NTN4|TMSB10|CD200|CCDC141|GRB10|MEF2C|MGAT5|IGF1|ADAMTS12|PIK3R3|ANGPT2|YES1|ADAMTS9|TMSB4X|PODXL|ETS1|PTPRK|MAP3K3|LDLRAD4|APP|CORO1C|R…	120	Endothelial V
GOBP LOCOMOTION	0.001	0.332	1.8	397	RHOJ|EFNA5|RELN|CCL21|AKAP12|KALRN|NRG3|LDB2|LAMA4|VAV3|PROX1|DPYSL3|AUTS2|ARID5B|TGFBR2|MTUS1|DST|CDH13|FN1|LYVE1|NTN1|NRP2|CEP85L|CLDN5|SEMA6A|DOCK4|TGFBR3|GPM6A|PHLDB2|GAB1|PLD1|SEMA3A|PDE4B|PECAM1|PEAK1|FLRT2|PLCB1|TRIO|ITGBL1|FLT4|TBX1|KLF4|PPP3CA|ANKS1A|LAMC1|DOCK5|DLC1|PPARG|NR2F2|NTN4|TMSB10|CD200|CCDC141|GRB10|MEF2C|MGAT5|IGF1|ADAMTS12|PIK3R3|ANGPT2|YES1|ADAMTS9|TMSB4X|SNCA|PODXL|ETS1|PT…	138	Endothelial V
GOBP VASCULATURE DEVELOPMENT	0.001	0.413	2.064	175	RHOJ|VAV3|PROX1|KLF2|ELK3|TGFBR2|CDH13|FN1|CALCRL|APOLD1|NRP2|CLDN5|SEMA6A|TGFBR3|GAB1|PECAM1|PTPRB|STAB2|FLT4|TBX1|KLF4|PPP1R16B|SMAD1|PPARG|NR2F2|NFATC1|THSD7A|PTPN14|MEF2C|PIK3R3|ANGPT2|ADAMTS9|ETS1|COL4A1|MAP3K3|EGFL7|ROCK2|TEK|HIF3A|SHC1|ATP2B4|FOXO1|ADAM10|CDH5|QKI|KDR|ECSCR|ANXA2|TIE1|EGLN1|COL4A2|MEOX2|PLXND1|ZFPM2|SOX4|RAMP2|RAP1A|PDE2A|EFNB2|ITGA5|AHR|JUNB|LRP5|NOTCH1|RHOA|PDPN|LUZP1|AM…	75	Endothelial V
GOBP BLOOD VESSEL MORPHOGENESIS	0.006	0.417	2.055	150	RHOJ|VAV3|PROX1|KLF2|ELK3|TGFBR2|CDH13|FN1|CALCRL|APOLD1|NRP2|CLDN5|SEMA6A|TGFBR3|GAB1|PTPRB|STAB2|FLT4|TBX1|KLF4|PPP1R16B|SMAD1|PPARG|NR2F2|THSD7A|PIK3R3|ANGPT2|ADAMTS9|ETS1|COL4A1|MAP3K3|EGFL7|ROCK2|TEK|HIF3A|SHC1|ATP2B4|CDH5|QKI|KDR|ECSCR|ANXA2|TIE1|EGLN1|COL4A2|MEOX2|PLXND1|ZFPM2|SOX4|RAMP2|RAP1A|EFNB2|ITGA5|JUNB|LRP5|NOTCH1|RHOA|AMOTL1|JCAD|BTG1|UNC5B|EYA1|ROBO4|EMP2|S1PR1|HSPG2|HIF1A|ADGRA2…	80	Endothelial V
GOBP BIOLOGICAL ADHESION	0.007	0.331	1.755	312	CD36|EFNA5|MMRN1|RELN|CCL21|PGM5|LAMA4|VAV3|HMCN1|TGFBR2|DST|CDH13|PPFIBP1|FN1|LYVE1|PELI1|NTN1|NRP2|CLDN5|SEMA6A|SORBS1|PHLDB2|S100A10|CNTNAP3B|PECAM1|PEAK1|FLRT2|STAB2|ITGBL1|SLC7A1|IL6ST|HLA-E|KLF4|PPP3CA|IL7|IGFBP7|TNXB|LAMC1|DOCK5|DLC1|NTN4|CD200|IGF1|ADAMTS12|ANGPT2|YES1|ADAMTS9|PODXL|ETS1|PTPRK|EGFL7|APP|CORO1C|B2M|ROCK2|CNN3|MTSS1|TEK|SHC1|ABI3BP|PIEZO1|NID1|ARHGEF7|ADAM10|LIMS1|COL6A2|CN…	100	Endothelial V
GOBP ANATOMICAL STRUCTURE FORMATION INVOLVED IN MORPHOGENESIS	0.008	0.352	1.808	233	CD36|RHOJ|RELN|NRG3|PGM5|VAV3|PROX1|KLF2|ELK3|TGFBR2|CDH13|FN1|CALCRL|APOLD1|NRP2|CLDN5|SEMA6A|TGFBR3|PHLDB2|GAB1|TTN|PTPRB|STAB2|FLT4|TBX1|KLF4|PPP1R16B|DLC1|SMAD1|PPARG|THSD7A|PTPN14|MEF2C|PIK3R3|ANGPT2|ADAMTS9|PODXL|ETS1|COL4A1|MAP3K3|EGFL7|ROCK2|TEK|HIF3A|NFIB|SHC1|ATP2B4|TM4SF1|RTN4|CDH5|TMOD3|CD9|KDR|ECSCR|ANXA2|TIE1|EGLN1|ACTN1|COL4A2|MEOX2|PLXND1|SOX4|RAMP2|CELSR1|EFNB2|ITGA5|SDK1|JUNB|PL…	87	Endothelial V
GOBP AMEBOIDAL TYPE CELL MIGRATION	0.01	0.407	1.945	130	RHOJ|AKAP12|PROX1|ARID5B|TGFBR2|CDH13|FN1|NRP2|SEMA6A|SEMA3A|FLT4|TBX1|KLF4|DOCK5|PPARG|NR2F2|MEF2C|PIK3R3|ANGPT2|ADAMTS9|TMSB4X|ETS1|MAP3K3|CORO1C|ROCK2|TEK|ATP2B4|ARHGEF7|RTN4|CDH5|KDR|MAP4K4|PRKCE|SRGAP2|MEOX2|IQSEC1|RADIL|PLXND1|PXN|MAPRE2|EFNB2|PDLIM1|LRP5|NOTCH1|PRR5L|RHOA|HYAL2|EDNRB|AMOTL1|JCAD|BCAR1|PLCG2|EMP2|FGFR1|RAB11A|HIF1A|ITGB4|ADGRA2|TGFB2|ROCK1|PLEC|HSPB1|PIK3CA|TIMP1|FOXP1|SEMA…	70	Endothelial V
GOBP REGULATION OF VASCULATURE DEVELOPMENT	0.02	0.497	2.094	61	RHOJ|KLF2|TGFBR2|CLDN5|SEMA6A|GAB1|KLF4|PPP1R16B|SMAD1|PPARG|ANGPT2|ADAMTS9|ETS1|ROCK2|TEK|ATP2B4|ADAM10|CDH5|KDR|ECSCR|TIE1|EGLN1|COL4A2|PLXND1|RAMP2|ITGA5|JCAD|BTG1|EMP2|HSPG2|HIF1A|ADGRA2|TGFB2|ROCK1|RECK|HSPB1|CTNNB1|ITGB1	38	Endothelial V
GOBP TUBE DEVELOPMENT	0.058	0.328	1.686	234	RHOJ|VAV3|PROX1|KLF2|ELK3|TGFBR2|CDH13|FN1|CALCRL|NTN1|APOLD1|NRP2|CLDN5|SEMA6A|TGFBR3|GAB1|PTPRB|STAB2|IL6ST|FLT4|TBX1|KLF4|PPP1R16B|DLC1|SMAD1|PPARG|NR2F2|THSD7A|WWTR1|MEF2C|ADAMTS12|PIK3R3|ANGPT2|ZEB1|ADAMTS9|PODXL|ETS1|COL4A1|MAP3K3|EGFL7|ROCK2|MTSS1|TEK|HIF3A|NFIB|SHC1|ATP2B4|MAN2A1|CDH5|QKI|KDR|ECSCR|ANXA2|TIE1|EGLN1|MICAL2|COL4A2|MEOX2|PLXND1|ZFPM2|SOX4|RAMP2|PLXNA4|CELSR1|RAP1A|EFNB2|ITGA…	87	Endothelial V
GOBP RESPONSE TO OXYGEN CONTAINING COMPOUND	0.072	0.319	1.679	277	CD36|EFNA5|CCL21|AKAP12|PTPRE|COLEC12|KLF2|TGFBR2|MAN1A1|SLC38A2|CALCRL|PELI1|MRC1|CLDN5|SORBS1|TGFBR3|GAB1|PLSCR4|PDE4B|PLCB1|TBX1|KLF4|PPP3CA|IGFBP7|IRAK3|ATP2B1|PPARG|NR2F2|VIM|SSH1|GRB10|RPS6KA2|MEF2C|IGF1|PIK3R3|ANGPT2|YES1|ZEB1|SNCA|PTPRK|COL4A1|RAB8B|AKR1C1|APP|GNB1|ROCK2|SHC1|ATP2B4|FOXO1|THBD|TNFRSF11A|COL6A2|TXNIP|NRIP1|MAP1B|RAP1B|KAT2B|DAPK1|TIE1|PRKCE|EGLN1|KLF7|SOX4|PXN|FOS|RAP1A|PD…	89	Endothelial V
GOCC COLLAGEN CONTAINING EXTRACELLULAR MATRIX	0	0.633	2.716	112	LAMA2|MGP|IGFBP7|DCN|COL6A3|COL1A2|SPARCL1|FBLN1|COL3A1|SERPINE1|COL5A2|COL6A2|CCDC80|COL12A1|GPC6|COL1A1|DST|LAMA4|CCN3|COL4A1|TNXB|FBLN5|SFRP2|COL6A1|ADAMTS1|PODN|FGL2|HSPG2|CXCL12|BGN|SPARC|NID1|VCAN|AEBP1|GPC3|SRPX|FBLN2|LTBP4|COL21A1|FN1|ABI3BP|LUM|A2M|TIMP2|COL5A1|COL4A2|COL15A1|ANGPT1|F3|COL14A1|SERPING1|DPT|TIMP1|LTBP1|EFEMP1|SULF1|MMP2|S100A4|SERPINF1|PRELP|APOE|ASPN|S100A10|ECM2|LAMC1|O…	74	Fibroblasts
GOCC COLLAGEN TRIMER	0	0.718	2.276	24	COL6A3|COL1A2|COL3A1|COL5A2|COL6A2|COL12A1|COL1A1|COL4A1|COL6A1|COL21A1|LUM|COL5A1|COLEC12|COL4A2|COL15A1|C1QTNF7|COL14A1|C1QTNF1	18	Fibroblasts
GOCC ENDOPLASMIC RETICULUM LUMEN	0	0.609	2.334	57	ADAMTSL1|IGFBP7|COL6A3|COL1A2|SPARCL1|COL3A1|COL5A2|COL6A2|COL12A1|COL1A1|PRSS23|COL4A1|FSTL1|COL6A1|VCAN|GPC3|PDGFD|COL21A1|FN1|C3|COL5A1|COL4A2|COL15A1|CST3|COL14A1|SERPING1|TIMP1|LTBP1|IGFBP4	29	Fibroblasts
GOCC EXTERNAL ENCAPSULATING STRUCTURE	0	0.621	2.717	127	LAMA2|MGP|IGFBP7|DCN|COL6A3|COL1A2|SPARCL1|FBLN1|COL3A1|SERPINE1|COL5A2|COL6A2|ADAMTSL3|CCDC80|CRISPLD2|COL12A1|GPC6|FLRT2|COL1A1|DST|LAMA4|CCN3|COL4A1|TNXB|FBLN5|SFRP2|COL6A1|ADAMTS1|ADAMTS12|PODN|FGL2|HSPG2|CXCL12|BGN|SPARC|NID1|VCAN|AEBP1|GPC3|SRPX|FBLN2|LTBP4|COL21A1|FN1|ABI3BP|LUM|A2M|TIMP2|COL5A1|COLEC12|COL4A2|COL15A1|ANGPT1|F3|COL14A1|SERPING1|DPT|TIMP1|LTBP1|EFEMP1|SULF1|MMP2|S100A4|SERP…	82	Fibroblasts
GOCC FIBRILLAR COLLAGEN TRIMER	0.011	0.835	1.927	7	COL1A2|COL3A1|COL5A2|COL1A1|LUM|COL5A1	6	Fibroblasts
GOCC BASEMENT MEMBRANE	0.024	0.557	1.934	34	LAMA2|FBLN1|CCDC80|DST|LAMA4|COL4A1|ADAMTS1|HSPG2|SPARC|NID1|FN1|COL5A1|COL4A2|COL15A1|TIMP1|SERPINF1|LAMC1|THBS2|HMCN1|FBN1|FREM1	21	Fibroblasts
GOCC COMPLEX OF COLLAGEN TRIMERS	0.031	0.713	1.911	12	COL1A2|COL3A1|COL5A2|COL1A1|COL4A1|LUM|COL5A1|COL4A2	8	Fibroblasts
GOCC SARCOLEMMA	0.061	0.52	1.77	31	LAMA2|COL6A3|ANK2|COL6A2|DMD|CACNA1C|COL6A1|BGN|SLC38A2	9	Fibroblasts
GOBP ANATOMICAL STRUCTURE FORMATION INVOLVED IN MORPHOGENESIS	0	0.431	1.95	174	SLIT2|DCN|DLC1|ROBO2|SERPINE1|COL5A2|NRP1|ANK2|COL12A1|CLIC4|SEMA5A|COL1A1|CCN3|MEOX2|COL4A1|ITGA8|SFRP2|COL6A1|ADAMTS1|HSPG2|SPARC|MEIS1|NFATC2|PHLDB1|FN1|PDGFRA|TGFBR2|PHLDB2|C3|ROBO1|COL5A1|RTN4|COL4A2|COL15A1|PDGFRB|ANGPT1|F3|GAB1|GLI2|CNTN1|PPARG|PMP22|JUNB|APOD|CD34|SULF1|PRICKLE1|MMP2|AMOTL1|SKIL|SERPINF1|GPNMB|NFIB|RELN|GLI3|PIK3CA|AKT3|BMERB1|THBS2|RFX2|TGFBR3|TGFBR1|ITGB1|CD81|JAM3|KLF2…	90	Fibroblasts
GOBP BIOLOGICAL ADHESION	0	0.43	1.993	268	LAMA2|IGFBP7|DLC1|COL6A3|SPARCL1|FBLN1|ROBO2|COL3A1|SERPINE1|NRP1|SVEP1|LSAMP|COL6A2|NEGR1|CCDC80|PIK3R1|SORBS1|COL12A1|SEMA5A|GPC6|FLRT2|CDH11|COL1A1|DST|LAMA4|CCN3|PEAK1|ITGA8|TNXB|FBLN5|PARD3B|SFRP2|COL6A1|ADAMTS12|FGL2|CXCL12|NID1|VCAN|DDR2|SRPX|TIAM1|FBLN2|CARMIL1|FN1|PDGFRA|ABI3BP|TGFBR2|PHLDB2|EGFR|LPP|ROBO1|ITGA1|COL5A1|IL6ST|CLSTN2|COL15A1|ANGPT1|LRFN5|ANTXR1|SPOCK1|BOC|GLI2|PRKG1|COL14A…	122	Fibroblasts
GOBP BLOOD VESSEL MORPHOGENESIS	0	0.473	2.06	125	SLIT2|DCN|PRRX1|COL3A1|SERPINE1|NRP1|TIPARP|CLIC4|SEMA5A|LRP1|CCN3|MEOX2|COL4A1|SFRP2|PKD2|ADAMTS1|HSPG2|SPARC|MEIS1|FN1|PDGFRA|TGFBR2|C3|ROBO1|COL4A2|COL15A1|PDGFRB|ANGPT1|F3|GAB1|PPARG|JUNB|APOD|CD34|SULF1|MMP2|AMOTL1|SERPINF1|ZFP36L1|GPNMB|APOE|PIK3CA|AKT3|THBS2|NR2F2|TGFBR3|ZFPM2|TGFBR1|ITGB1|JAM3|KLF2|EDNRA|FLNA|CALD1|EMP2|ROCK1|NOTCH2|PARVA|GATA6|FZD4|JAK1|ANXA2|WARS2|NOTCH3|THY1	65	Fibroblasts
GOBP COLLAGEN FIBRIL ORGANIZATION	0	0.743	2.286	20	COL1A2|COL3A1|COL5A2|COL12A1|COL1A1|TNXB|SFRP2|ADAMTS12|AEBP1|DDR2|LUM|COL5A1|COL14A1|DPT	14	Fibroblasts
GOBP CONNECTIVE TISSUE DEVELOPMENT	0	0.599	2.257	52	MGP|PRRX1|EBF2|COL3A1|ARID5B|COL1A1|CCN3|SFRP2|ADAMTS12|BGN|ZEB1|GHR|PDGFD|TGFBR2|SH3PXD2B|COL5A1|PDGFRB|TIMP1|KLF7|EFEMP1|CD34|SULF1|NAMPT|NFIB|GLI3|PIK3CA|SOX5|EGR1|TGFBR1	29	Fibroblasts
GOBP EXTERNAL ENCAPSULATING STRUCTURE ORGANIZATION	0	0.596	2.373	74	GSN|COL1A2|FBLN1|COL3A1|COL5A2|ADAMTSL3|CCDC80|CRISPLD2|COL12A1|FLRT2|COL1A1|LRP1|COL4A1|ITGA8|TNXB|FBLN5|SFRP2|ADAMTS1|ADAMTS12|NID1|AEBP1|DDR2|FBLN2|PHLDB1|PDGFRA|ABI3BP|LUM|PHLDB2|SH3PXD2B|COL5A1|COL4A2|COL15A1|CST3|ANTXR1|COL14A1|DPT|SULF1|MMP2|ECM2|LAMC1|TGFBR1|OLFML2B|VIT|HMCN1|ITGB1	45	Fibroblasts
GOBP LOCOMOTION	0	0.444	2.069	310	LAMA2|SLIT2|DCN|DLC1|DCLK1|NAV3|FBLN1|ROBO2|COL3A1|SERPINE1|NRP1|PIK3R1|ZEB2|ARID5B|CLIC4|AUTS2|ENAH|SEMA5A|GPC6|MAP1B|FLRT2|EPS8|LDB2|COL1A1|LRP1|DST|LPAR1|LAMA4|CCN3|MEOX2|PEAK1|SFRP2|IL16|FSTL1|ADAMTS1|ADAMTS12|PODN|CXCL12|SPARC|ZFAND5|TMSB4X|NFATC2|GPC3|PDGFD|DDR2|TIAM1|ANO6|IGFBP6|CARMIL1|FN1|PDGFRA|TGFBR2|PHLDB2|EGFR|LIMA1|ROBO1|ITGA1|COL5A1|FGFR1|RTN4|FGF7|PDGFRB|ANGPT1|DPYSL3|DPYSL2|SPOCK…	141	Fibroblasts
GOBP SKELETAL SYSTEM DEVELOPMENT	0	0.523	2.133	82	MGP|PRRX1|COL1A2|COL3A1|COL5A2|TIPARP|ARID5B|PCSK5|CDH11|COL1A1|CCN3|SFRP2|ADAMTS12|BGN|ZFAND5|ZEB1|MEIS1|VCAN|GHR|PDGFRA|TGFBR2|SH3PXD2B|FGFR1|PIP4K2A|GLI2|TIMP1|IGF1|EFEMP1|SULF1|MMP2|NFIB|PRELP|CMKLR1|GLI3|SOX5|FOXN3|TGFBR1|ANKH|FBN1|FREM1	40	Fibroblasts
GOBP SUPRAMOLECULAR FIBER ORGANIZATION	0	0.46	2.054	155	SLIT2|GSN|DLC1|COL1A2|SYNPO2|NAV3|COL3A1|COL5A2|NRP1|PIK3R1|DIAPH2|SORBS1|COL12A1|ENAH|SEMA5A|MAP1B|EPS8|COL1A1|DST|LPAR1|TNXB|FBLN5|SFRP2|ADAMTS12|CXCL12|TMSB4X|AEBP1|DDR2|CARMIL1|SPTBN1|PDGFRA|LUM|PHLDB2|MYO1B|LIMA1|COL5A1|GAS7|PDGFRB|DPYSL3|CST3|SVIL|PLEKHH2|COL14A1|DPT|MID1|APOE|PIK3CA|S100A10|VIM|BMERB1|ADD3|TGFBR1|HMCN1|ITGB1|B2M|MYADM|TMSB10|TPM1|FLNA|JAK2|CALD1|EMP2|ADAMTS2|ARPC2|MYOC|HIP…	70	Fibroblasts
GOBP TISSUE DEVELOPMENT	0	0.417	1.938	297	LAMA2|SLIT2|MGP|DLC1|PRRX1|COL1A2|EBF2|ROBO2|COL3A1|SERPINE1|COL5A2|NRP1|SVEP1|TIPARP|DMD|COL12A1|ARID5B|CLIC4|SEMA5A|GPC6|MAP1B|LDB2|COL1A1|ROR1|CCN3|MEOX2|COL4A1|ITGA8|SFRP2|PKD2|FSTL1|COL6A1|ADAMTS12|ARHGEF26|HSPG2|BGN|ZFAND5|ZEB1|GHR|GPC3|PDGFD|DDR2|TIAM1|ANO6|PHLDB1|FN1|PDGFRA|TGFBR2|PHLDB2|FOS|ZFP36|C3|EGFR|TAGLN|ROBO1|SH3PXD2B|COL5A1|SLC4A7|FGFR1|RTN4|IL6ST|COL4A2|FGF7|COL15A1|PDGFRB|GLI2|…	126	Fibroblasts
GOBP VASCULATURE DEVELOPMENT	0	0.504	2.247	150	SLIT2|DCN|PRRX1|COL1A2|ROBO2|COL3A1|SERPINE1|NRP1|SVEP1|TIPARP|CLIC4|SEMA5A|COL1A1|LRP1|CCN3|MEOX2|COL4A1|SFRP2|PKD2|ADAMTS1|HSPG2|SPARC|ZFAND5|MEIS1|NFATC2|GPC3|PDGFD|FN1|PDGFRA|TGFBR2|C3|AHR|ROBO1|COL5A1|COL4A2|COL15A1|PDGFRB|ANGPT1|ANTXR1|F3|GAB1|PPARG|JUNB|APOD|CD34|SULF1|PRICKLE1|MMP2|AMOTL1|SERPINF1|ZFP36L1|GPNMB|APOE|GLI3|PIK3CA|AKT3|SOCS3|THBS2|EGR1|NR2F2|TGFBR3|ZFPM2|TGFBR1|ITGB1|JAM3|KL…	83	Fibroblasts
GOBP ANIMAL ORGAN MORPHOGENESIS	0.001	0.417	1.88	168	LAMA2|SLIT2|MGP|DCN|DLC1|PRRX1|COL1A2|ROBO2|COL3A1|SERPINE1|COL5A2|NRP1|TIPARP|ARID5B|GPC6|FLRT2|COL1A1|MEIS2|ROR1|ITGA8|SFRP2|PKD2|ADAMTS1|HSPG2|ZFAND5|ZEB1|MEIS1|GHR|GPC3|TIAM1|PDGFRA|TGFBR2|EGFR|ROBO1|COL5A1|FGFR1|RTN4|FGF7|PDGFRB|NPY1R|GLI2|EFEMP1|CD34|SULF1|PRICKLE1|MMP2|NFIB|FOXO3|GLI3|ASPN|AKT3|SOX5|SMURF1|LAMC1|FOXN3|THRB|CYP7B1|TGFBR3|ZFPM2|TGFBR1|PRICKLE2|FBN1|FREM1|EDNRA|TPM1|FLNA|ESR1…	72	Fibroblasts
GOBP CELL SUBSTRATE ADHESION	0.001	0.475	1.97	93	DLC1|FBLN1|COL3A1|SERPINE1|NRP1|CCDC80|PIK3R1|SORBS1|COL1A1|PEAK1|ITGA8|TNXB|FBLN5|ADAMTS12|NID1|TIAM1|FBLN2|CARMIL1|FN1|ABI3BP|PHLDB2|ITGA1|ANGPT1|ANTXR1|SPOCK1|APOD|CD34|AXL|S100A10|ECM2|MAP4K4|LAMC1|VIT|ITGB1|FREM1|CD63|JAM3|MYADM|EPHA3|FLNA|JAK2|COL16A1|EMP2|ARPC2|MYOC|ROCK1|ITGB5|PARVA	48	Fibroblasts
GOBP BODY MORPHOGENESIS	0.003	0.82	2.079	10	CRISPLD2|TIPARP|ARID5B|COL1A1|GPC3|PHLDB1|PDGFRA|PHLDB2|MMP2	9	Fibroblasts
GOBP CARTILAGE DEVELOPMENT	0.006	0.592	2.055	34	MGP|PRRX1|COL3A1|COL1A1|CCN3|SFRP2|ADAMTS12|BGN|ZEB1|GHR|TGFBR2|TIMP1|EFEMP1|SULF1|NFIB|GLI3|SOX5|TGFBR1	18	Fibroblasts
GOBP REGULATION OF EXTRACELLULAR MATRIX ORGANIZATION	0.007	0.765	1.972	11	LRP1|TNXB|AEBP1|DDR2|PHLDB1|PHLDB2|CST3|ANTXR1	8	Fibroblasts
GOBP ACTIVATION OF IMMUNE RESPONSE	0	0.589	2.754	75	PTPRC|SKAP1|THEMIS|ITK|FYN|FYB1|CD247|PRKCH|PRKCB|CARD11|INPP5D|PLCL2|TXK|PTPN22|KLRK1|CD226|CBLB|PDE4B|LCP2|HLA-A|VAV3|IFI16|PYHIN1|RPS3|TESPA1|TRBC2|PDE4D|LCK|LAPTM5|BTN3A1|BCL2|PIK3CD|NCKAP1L|TRBC1|WNK1|VAV1|DENND1B|MALT1	38	Mixed Tcells
GOBP ADAPTIVE IMMUNE RESPONSE	0	0.621	2.896	76	PTPRC|SKAP1|IL7R|THEMIS|ITK|FYN|CAMK4|B2M|SAMSN1|BACH2|TNFAIP3|PRKCB|HLA-B|LEF1|INPP5D|TXK|KLRK1|CD226|HLA-A|SLAMF6|HLA-C|RNF125|PAG1|PRKCQ|PRDM1|TNFRSF1B|HLA-E|CD6|TRBC2|BTN3A1|PIK3CD|NCKAP1L|TRBC1|TGFB1|PTK2B|RAB27A|DENND1B|GPR183|MALT1|SLAMF1|ERAP2|CD8A|CTSC|IL6ST|HLA-F|ZAP70|CD28	47	Mixed Tcells
GOBP ADAPTIVE IMMUNE RESPONSE BASED ON SOMATIC RECOMBINATION OF IMMUNE RECEPTORS BUILT FROM IMMUNOGLOBULIN SUPERFAMILY DOMAINS	0	0.596	2.476	45	PTPRC|IL7R|B2M|BACH2|TNFAIP3|HLA-B|LEF1|INPP5D|CD226|HLA-A|SLAMF6|PRKCQ|TNFRSF1B|HLA-E|TRBC2|NCKAP1L|TRBC1|TGFB1|RAB27A|DENND1B|MALT1|SLAMF1|CD8A|CTSC|HLA-F|CD28	26	Mixed Tcells
GOBP ALPHA BETA T CELL ACTIVATION	0	0.573	2.378	45	PTPRC|ITK|TOX|BCL11B|RUNX1|LEF1|DOCK2|TGFBR2|PTPN22|CBLB|HLA-A|SLAMF6|RUNX3|PRKCQ|PRDM1|HLA-E|NKG7|ITPKB|PTGER4|BCL2|NCKAP1L|CD3E|GPR183|MALT1|CBFB|RPL22|ZAP70|CD28	28	Mixed Tcells
GOBP ANTIGEN RECEPTOR MEDIATED SIGNALING PATHWAY	0	0.647	2.827	57	PTPRC|SKAP1|THEMIS|ITK|FYN|FYB1|CD247|PRKCH|PRKCB|CARD11|INPP5D|PLCL2|TXK|PTPN22|CD226|CBLB|PDE4B|LCP2|HLA-A|VAV3|RPS3|TESPA1|TRBC2|PDE4D|LCK|LAPTM5|BTN3A1|BCL2|PIK3CD|NCKAP1L|TRBC1|WNK1|DENND1B|MALT1	34	Mixed Tcells
GOBP CELL ACTIVATION	0	0.529	2.854	217	PTPRC|IL7R|THEMIS|ITK|IKZF1|FYN|DOCK10|RIPOR2|CAMK4|B2M|TOX|SAMSN1|ITGA4|DOCK8|RUNX2|BCL11B|RHOH|APBB1IP|CCL5|IKZF3|TNFAIP3|PRKCB|CD2|RUNX1|CARD11|LEF1|CD44|DOCK2|INPP5D|PLCL2|TXK|CCND3|TGFBR2|PTPN22|KLRK1|CD226|LCP1|CBLB|NCK2|CDK6|ZFP36L2|RASGRP1|LCP2|HLA-A|VAV3|SLAMF6|PLCB1|RUNX3|PREX1|PAG1|TMEM131L|PRKCQ|ICOS|PRDM1|TNFRSF1B|HLA-E|RPS3|TESPA1|CD6|PRKCA|SH3KBP1|ATM|NKG7|ITPKB|RPS6|CASP8|TRBC2|PT…	116	Mixed Tcells
GOBP CELL KILLING	0	0.648	2.445	32	PTPRC|IL7R|B2M|HLA-B|KLRK1|CD226|RASGRP1|HLA-A|SLAMF6|RPS19|RPL30|HLA-E|NKG7|NCKAP1L|RAB27A|VAV1|CORO1A|GAPDH|CTSC|LYST|HLA-F	21	Mixed Tcells
GOBP CYTOKINE PRODUCTION	0	0.474	2.389	130	PTPRC|ITK|CAMK4|B2M|TMSB4X|CD96|SRGN|TNFAIP3|CD2|HLA-B|RUNX1|CARD11|LEF1|INPP5D|TXK|PTPN22|KLRK1|CD226|RASGRP1|PDE4B|HLA-A|SLAMF6|PLCB1|IFI16|RNF125|PYHIN1|PRKCQ|TNFRSF1B|HLA-E|PIK3R1|RPS3|CYBA|CD6|CASP8|PTGER4|PDE4D|SORL1|ATP2B1|LAPTM5|BTN3A1|NFKB1|LTB|PIK3CD|MBP|NCKAP1L|CD3E|GBP5|TGFB1|DENND1B|MALT1|SLAMF1|ABCD2|GAPDH|IL6ST|HLA-F|CD47|CD28|CARD8|NLRP1|STAT5B|CD58|CD84|CSK|CYLD|RNF216	65	Mixed Tcells
GOBP DEFENSE RESPONSE	0	0.467	2.516	214	PTPRC|IL7R|ETS1|STAT4|ITK|FYN|CAMK4|TMSB4X|AOAH|CD96|CCL5|TNFAIP3|HLA-B|CXCR4|CD44|TXK|AKNA|PTPN22|KLRK1|CD226|RASGRP1|SERINC5|HLA-A|ADGRE5|SLAMF6|HLA-C|RPS19|IFI16|RNF125|NLRC5|RPL39|RPL30|PYHIN1|PRKCQ|SAMHD1|SP100|SP140|CCL4|PRDM1|TNFRSF1B|ZC3HAV1|HLA-E|RPL13A|TRIM22|CYBA|CD6|ATM|NKG7|IL32|CASP8|TRBC2|STK39|PTGER4|LCK|ITGAL|RBPJ|RNF213|LAPTM5|USP15|FCMR|BCL2|NFKB1|BIRC3|PIK3CD|TRBC1|GBP5|TGFB1|…	122	Mixed Tcells
GOBP DEFENSE RESPONSE TO OTHER ORGANISM	0	0.47	2.407	142	PTPRC|IL7R|FYN|CD96|CCL5|TNFAIP3|HLA-B|TXK|PTPN22|KLRK1|CD226|RASGRP1|SERINC5|HLA-A|SLAMF6|HLA-C|RPS19|IFI16|RNF125|NLRC5|RPL39|RPL30|PYHIN1|SAMHD1|SP100|CCL4|PRDM1|ZC3HAV1|HLA-E|RPL13A|TRIM22|CYBA|CD6|NKG7|CASP8|TRBC2|LCK|RBPJ|RNF213|USP15|BCL2|BIRC3|PIK3CD|TRBC1|GBP5|PTK2B|RAB27A|VAV1|MAP3K5|MALT1|ISG20|SLAMF1|CORO1A|IFNAR2|GAPDH|LYST|HLA-F|SENP7|CD47|ZAP70|TRIM14|CARD8|ACTR2|NLRP1|STAT5B|KLRG1…	84	Mixed Tcells
GOBP IMMUNE EFFECTOR PROCESS	0	0.553	2.698	96	PTPRC|IL7R|FYN|DOCK10|CAMK4|B2M|CD96|APBB1IP|HLA-B|LEF1|DOCK2|INPP5D|PLCL2|PTPN22|KLRK1|CD226|LCP1|RASGRP1|HLA-A|VAV3|SLAMF6|RPS19|TNFRSF1B|HLA-E|NKG7|RPS6|TRBC2|PTGER4|ITGAL|LAPTM5|PIK3CD|NCKAP1L|DOCK11|TRBC1|TGFB1|PTK2B|RAB27A|VAV1|DENND1B|GPR183|MALT1|SLAMF1|CORO1A|CD8A|CTSC|LYST|HLA-F|CD47|CD28|ITGB2|STAT5B|SNX6|CD84|RAC2	54	Mixed Tcells
GOBP IMMUNE RESPONSE	0	0.534	2.928	255	PTPRC|SKAP1|IL7R|THEMIS|ETS1|ITK|FYN|DOCK10|FYB1|CAMK4|B2M|SAMSN1|CD247|PRKCH|CD96|APBB1IP|CCL5|BACH2|TNFAIP3|PRKCB|HLA-B|CXCR4|CARD11|LEF1|DOCK2|INPP5D|PLCL2|TXK|PTPN22|KLRK1|CD226|LCP1|CBLB|RASGRP1|PDE4B|SERINC5|LCP2|HLA-A|VAV3|ADGRE5|SLAMF6|HLA-C|RPS19|IFI16|SEMA4D|RNF125|PAG1|NLRC5|RPL39|RPL30|PYHIN1|PRKCQ|SAMHD1|SP100|ICOS|CCL4|PRDM1|TNFRSF1B|ZC3HAV1|HLA-E|RPL13A|RPS6KA3|RPS3|HCST|TRIM22|CYB…	141	Mixed Tcells
GOBP IMMUNE RESPONSE REGULATING CELL SURFACE RECEPTOR SIGNALING PATHWAY	0	0.566	2.606	73	PTPRC|SKAP1|THEMIS|ITK|FYN|FYB1|CD247|PRKCH|PRKCB|CARD11|INPP5D|PLCL2|TXK|PTPN22|KLRK1|CD226|CBLB|PDE4B|LCP2|HLA-A|VAV3|PRKCQ|RPS3|TESPA1|TRBC2|PDE4D|LCK|LAPTM5|BTN3A1|BCL2|PIK3CD|NCKAP1L|TRBC1|WNK1|VAV1|DENND1B|MALT1	37	Mixed Tcells
GOBP IMMUNE RESPONSE REGULATING SIGNALING PATHWAY	0	0.541	2.612	92	PTPRC|SKAP1|THEMIS|ITK|FYN|FYB1|CD247|PRKCH|TNFAIP3|PRKCB|CARD11|INPP5D|PLCL2|TXK|PTPN22|KLRK1|CD226|CBLB|PDE4B|LCP2|HLA-A|VAV3|RNF125|PRKCQ|RPS6KA3|RPS3|CYBA|TESPA1|TRBC2|PDE4D|LCK|LAPTM5|BTN3A1|USP15|BCL2|BIRC3|PIK3CD|NCKAP1L|TRBC1|WNK1|VAV1|DENND1B	42	Mixed Tcells
GOBP IMMUNE SYSTEM DEVELOPMENT	0	0.492	2.587	182	PTPRC|IL7R|THEMIS|ETS1|ITK|IKZF1|PIP4K2A|DOCK10|CAMK4|B2M|TOX|ITGA4|RUNX2|BCL11B|RHOH|IKZF3|TNFAIP3|CD2|HLA-B|RUNX1|CARD11|LEF1|FLI1|DOCK2|INPP5D|PLCL2|STK4|TGFBR2|PTPN22|CBLB|CDK6|ZFP36L2|RASGRP1|SLAMF6|RPS19|RUNX3|IFI16|PREX1|TMEM131L|RPS14|SAMHD1|ICOS|PRDM1|HLA-E|PIK3R1|TESPA1|PRKCA|ATM|ITPKB|RPS6|CASP8|PTGER4|LCK|UBASH3B|RBPJ|CD3G|BCL2|LTB|PIK3CD|CD3D|NCKAP1L|DOCK11|CD3E|TGFB1|PTK2B|MYH9|VAV1…	81	Mixed Tcells
GOBP INFLAMMATORY RESPONSE	0	0.517	2.506	93	PTPRC|ETS1|FYN|CAMK4|TMSB4X|AOAH|CD96|CCL5|TNFAIP3|CXCR4|CD44|AKNA|RASGRP1|ADGRE5|RPS19|IFI16|PRKCQ|CCL4|TNFRSF1B|HLA-E|CYBA|CD6|ATM|NKG7|STK39|PTGER4|ITGAL|RBPJ|NFKB1|BIRC3|PIK3CD|GBP5|TGFB1|CXCR6|PSMA1|SLAMF1|ABCD2|CTSC|IL6ST|CD47|PBXIP1|CD28|CARD8|NLRP1|PARP4|ITGB2|STAT5B|KLRG1|SNX6|CYLD|RICTOR|ADCY7|ABCC1|REL|FOXP1|NLRC3|JAK2|MIF	58	Mixed Tcells
GOBP INNATE IMMUNE RESPONSE	0	0.491	2.429	114	FYN|CD96|CCL5|TNFAIP3|HLA-B|TXK|PTPN22|KLRK1|CD226|RASGRP1|SERINC5|HLA-A|SLAMF6|HLA-C|RPS19|IFI16|NLRC5|RPL39|PYHIN1|SAMHD1|SP100|CCL4|PRDM1|ZC3HAV1|HLA-E|RPL13A|TRIM22|CYBA|CD6|NKG7|CASP8|TRBC2|LCK|USP15|BIRC3|PIK3CD|TRBC1|GBP5|PTK2B|RAB27A|VAV1|MAP3K5|MALT1|ISG20|SLAMF1|CORO1A|IFNAR2|GAPDH|LYST|HLA-F|SENP7|CD47|ZAP70|TRIM14|CARD8|ACTR2|NLRP1|STAT5B|KLRG1|CD58|CD84|CYLD|ADARB1|UBE2K|PAK2|REL|PTP…	72	Mixed Tcells
GOBP INTERFERON GAMMA PRODUCTION	0	0.755	2.45	18	CD96|CD2|TXK|PTPN22|KLRK1|CD226|RASGRP1|PDE4B|HLA-A|SLAMF6|PDE4D|LAPTM5|BTN3A1|CD3E|SLAMF1|CD47	16	Mixed Tcells
GOBP LEUKOCYTE CELL CELL ADHESION	0	0.565	2.726	92	PTPRC|SKAP1|IL7R|ETS1|FYN|RIPOR2|B2M|ITGA4|DOCK8|RHOH|CCL5|RUNX1|CARD11|LEF1|CD44|TGFBR2|STK10|PTPN22|KLRK1|CBLB|NCK2|RASGRP1|HLA-A|RUNX3|SEMA4D|PAG1|TMEM131L|PRKCQ|ICOS|HLA-E|RPS3|TESPA1|CD6|ITPKB|LCK|ITGAL|LAPTM5|NCKAP1L|CD3E|WNK1|VAV1|MALT1|CBFB|SLAMF1|CORO1A|IL6ST|CD47|ZAP70|CD28|ROCK1|ITGB2|STAT5B|RAC2|CSK	54	Mixed Tcells
GOBP LEUKOCYTE DIFFERENTIATION	0	0.578	2.876	118	PTPRC|IL7R|THEMIS|ITK|IKZF1|DOCK10|CAMK4|B2M|TOX|ITGA4|RUNX2|BCL11B|RHOH|IKZF3|CD2|HLA-B|RUNX1|CARD11|LEF1|DOCK2|INPP5D|PLCL2|TGFBR2|PTPN22|CDK6|ZFP36L2|RASGRP1|SLAMF6|RUNX3|IFI16|PREX1|TMEM131L|PRDM1|PIK3R1|TESPA1|PRKCA|ATM|ITPKB|RPS6|CASP8|PTGER4|LCK|UBASH3B|RBPJ|CD3G|BCL2|PIK3CD|CD3D|NCKAP1L|DOCK11|CD3E|TGFB1|PTK2B|MYH9|VAV1|GPR183|MALT1|CBFB|SLAMF1|HCLS1|CD8A	61	Mixed Tcells
GOBP LEUKOCYTE MEDIATED CYTOTOXICITY	0	0.688	2.428	24	PTPRC|IL7R|B2M|HLA-B|KLRK1|CD226|RASGRP1|HLA-A|SLAMF6|HLA-E|NKG7|NCKAP1L|RAB27A|VAV1|CORO1A|CTSC|LYST|HLA-F	18	Mixed Tcells
GOBP LEUKOCYTE MEDIATED IMMUNITY	0	0.562	2.501	62	PTPRC|IL7R|CAMK4|B2M|CD96|HLA-B|INPP5D|KLRK1|CD226|RASGRP1|HLA-A|SLAMF6|TNFRSF1B|HLA-E|NKG7|TRBC2|PIK3CD|NCKAP1L|TRBC1|TGFB1|RAB27A|VAV1|DENND1B|MALT1|SLAMF1|CORO1A|CD8A|CTSC|LYST|HLA-F|CD28|ITGB2|STAT5B|SNX6|CD84|RAC2	36	Mixed Tcells
GOBP LEUKOCYTE MIGRATION	0	0.496	2.316	78	FYN|RIPOR2|ITGA4|DOCK8|RHOH|CCL5|CXCR4|STK10|KLRK1|PDE4B|VAV3|RPS19|PLCB1|PREX1|CCL4|STK39|PTGER4|JAML|LCK|ITGAL|ITGA1|PIK3CD|NCKAP1L|CKLF|PTK2B|MYH9|WNK1|CD99|VAV1|GPR183|SLAMF1|CORO1A|PPIA|LYST|CD47|ZAP70|ADAM10|RIN3|ROCK1|SOS1|ITGB2|STAT5B|RAC2|MAPK1	44	Mixed Tcells
GOBP LEUKOCYTE PROLIFERATION	0	0.537	2.509	75	PTPRC|IL7R|FYN|DOCK8|CCL5|IKZF3|TNFAIP3|CARD11|LEF1|DOCK2|INPP5D|PLCL2|CCND3|TGFBR2|PTPN22|CBLB|NCK2|RASGRP1|HLA-A|VAV3|TMEM131L|PRKCQ|TNFRSF1B|HLA-E|RPS3|CD6|ATM|RPS6|BTN3A1|BCL2|NCKAP1L|CD3E|GPR183|MALT1|SLAMF1|CORO1A	36	Mixed Tcells
GOBP LYMPHOCYTE ACTIVATION	0	0.59	3.079	171	PTPRC|IL7R|THEMIS|ITK|IKZF1|FYN|DOCK10|RIPOR2|CAMK4|B2M|TOX|SAMSN1|ITGA4|DOCK8|RUNX2|BCL11B|RHOH|APBB1IP|CCL5|IKZF3|TNFAIP3|PRKCB|CD2|RUNX1|CARD11|LEF1|CD44|DOCK2|INPP5D|PLCL2|CCND3|TGFBR2|PTPN22|KLRK1|LCP1|CBLB|NCK2|CDK6|ZFP36L2|RASGRP1|HLA-A|VAV3|SLAMF6|RUNX3|PREX1|PAG1|TMEM131L|PRKCQ|ICOS|PRDM1|TNFRSF1B|HLA-E|RPS3|TESPA1|CD6|SH3KBP1|ATM|NKG7|ITPKB|RPS6|CASP8|TRBC2|PTGER4|JAML|LCK|ITGAL|RBPJ|CD…	88	Mixed Tcells
GOBP LYMPHOCYTE MEDIATED IMMUNITY	0	0.633	2.646	46	PTPRC|IL7R|B2M|CD96|HLA-B|INPP5D|KLRK1|CD226|RASGRP1|HLA-A|SLAMF6|TNFRSF1B|HLA-E|NKG7|TRBC2|NCKAP1L|TRBC1|TGFB1|RAB27A|VAV1|DENND1B|MALT1|SLAMF1|CORO1A|CD8A|CTSC|LYST|HLA-F|CD28	29	Mixed Tcells
GOBP MONONUCLEAR CELL DIFFERENTIATION	0	0.608	2.973	99	PTPRC|IL7R|THEMIS|ITK|IKZF1|DOCK10|CAMK4|B2M|TOX|ITGA4|RUNX2|BCL11B|RHOH|IKZF3|CD2|HLA-B|RUNX1|CARD11|LEF1|DOCK2|INPP5D|PLCL2|TGFBR2|PTPN22|CDK6|ZFP36L2|RASGRP1|SLAMF6|RUNX3|IFI16|PREX1|TMEM131L|PRDM1|TESPA1|ATM|ITPKB|RPS6|PTGER4|LCK|RBPJ|CD3G|BCL2|PIK3CD|CD3D|NCKAP1L|DOCK11|CD3E|PTK2B|MYH9|VAV1|GPR183|MALT1|CBFB|SLAMF1	54	Mixed Tcells
GOBP PEPTIDE METABOLIC PROCESS	0	0.534	2.824	185	NIBAN1|CNOT6L|CCL5|RPL28|RPL13|NCK2|RPS27|ZFP36L2|RPS19|RPL10|RPS2|RPL18A|RPS15|RPS15A|RPLP2|RPS29|RPL39|RPS12|RPL30|RPL11|RPL32|RPL19|RPS14|RPLP1|RPS18|RPS28|RPL13A|RPL14|RPL34|RPS6KA3|RPS3|RPS23|RPS27A|RPL26|RPL41|RPS6|RPL21|RPS24|RPL23A|RPL29|RPL35|RPS8|RPS3A|RPS16|RPL36|RPL18|SORL1|RPL7A|RPL3|UBA52|RPL10A|RPS4X|LNPEP|RPS7|RPS13|RPS9|RPL37|RPS25|RPL38|RPSA|RPS21|RPL6|RPL36A|EEF1G|RPL37A|PTK2B|…	104	Mixed Tcells
GOBP POSITIVE REGULATION OF ADAPTIVE IMMUNE RESPONSE	0	0.729	2.398	19	PTPRC|SKAP1|B2M|HLA-B|CD226|HLA-A|PRKCQ|HLA-E|TGFB1|DENND1B|MALT1|SLAMF1|IL6ST|HLA-F|CD28	15	Mixed Tcells
GOBP POSITIVE REGULATION OF CELL ACTIVATION	0	0.581	2.748	83	PTPRC|IL7R|FYN|B2M|TOX|DOCK8|RHOH|CCL5|CD2|RUNX1|CARD11|LEF1|INPP5D|TGFBR2|PTPN22|KLRK1|CD226|NCK2|RASGRP1|HLA-A|VAV3|RUNX3|PRKCQ|ICOS|HLA-E|RPS3|TESPA1|CD6|SH3KBP1|ITPKB|TRBC2|LCK|BCL2|NCKAP1L|TRBC1|CD3E|TGFB1|VAV1|GPR183|MALT1|CBFB|SLAMF1|CORO1A|CTSC|IL6ST|HLA-F|CD47|ZAP70|CD28	49	Mixed Tcells
GOBP POSITIVE REGULATION OF CELL ADHESION	0	0.459	2.286	118	PTPRC|SKAP1|IL7R|ETS1|FYN|B2M|ITGA4|DOCK8|RHOH|APBB1IP|CCL5|RUNX1|CARD11|LEF1|CD44|STK4|TGFBR2|PTPN22|KLRK1|ADAM19|NCK2|CDK6|RASGRP1|HLA-A|VAV3|RUNX3|PREX1|PRKCQ|ICOS|HLA-E|RPS3|TESPA1|CD6|PRKCA|ATM|ITPKB|SPOCK2|LCK|NEDD9|DISC1|NCKAP1L|CD3E|PTK2B|VAV1|ARPC2|MALT1|CBFB|SLAMF1|CORO1A|IL6ST|CD47|FLNA|ZAP70|CD28|MAP4K4|ROCK1|ITGB2|STAT5B|S100A10	59	Mixed Tcells
GOBP POSITIVE REGULATION OF CELL CELL ADHESION	0	0.546	2.53	74	PTPRC|SKAP1|IL7R|ETS1|FYN|B2M|ITGA4|DOCK8|RHOH|CCL5|RUNX1|CARD11|LEF1|CD44|TGFBR2|PTPN22|KLRK1|ADAM19|NCK2|RASGRP1|HLA-A|RUNX3|PRKCQ|ICOS|HLA-E|RPS3|TESPA1|CD6|ITPKB|LCK|NCKAP1L|CD3E|VAV1|MALT1|CBFB|SLAMF1|CORO1A|IL6ST|CD47|ZAP70|CD28	41	Mixed Tcells
GOBP POSITIVE REGULATION OF CYTOKINE PRODUCTION	0	0.551	2.586	80	PTPRC|ITK|CAMK4|B2M|CD2|RUNX1|CARD11|TXK|PTPN22|KLRK1|CD226|RASGRP1|PDE4B|HLA-A|SLAMF6|PLCB1|IFI16|PYHIN1|PRKCQ|HLA-E|PIK3R1|RPS3|CYBA|CD6|CASP8|PTGER4|PDE4D|SORL1|LAPTM5|BTN3A1|LTB|PIK3CD|MBP|CD3E|GBP5|TGFB1|DENND1B|MALT1|SLAMF1|GAPDH|IL6ST|HLA-F|CD28|CARD8|NLRP1|STAT5B|CD58|CD84	48	Mixed Tcells
GOBP POSITIVE REGULATION OF GENE EXPRESSION	0	0.396	2.118	201	PTPRC|IL7R|ETS1|ITK|NIBAN1|CAMK4|B2M|RUNX2|CCL5|CD2|RUNX1|CARD11|LEF1|TXK|PTPN22|KLRK1|CD226|ADAM19|NCK2|ERN1|CDK6|RASGRP1|PDE4B|HLA-A|SLAMF6|PLCB1|IFI16|KAT2B|RPL11|PYHIN1|PRKCQ|PRDM1|HLA-E|PIK3R1|RPS3|RPL26|CYBA|CD6|ATM|CASP8|PTGER4|PDE4D|SORL1|RBPJ|RPS4X|LAPTM5|BTN3A1|TRAF5|RPS7|RPS9|LTB|PIK3CD|MBP|CD3E|GBP5|TGFB1|PTK2B|MYH9|RAB27A|PABPC1|DENND1B|MAF|MALT1|SLAMF1	64	Mixed Tcells
GOBP POSITIVE REGULATION OF IMMUNE RESPONSE	0	0.578	2.83	100	PTPRC|SKAP1|THEMIS|ITK|FYN|FYB1|B2M|CD247|PRKCH|CCL5|PRKCB|HLA-B|CARD11|INPP5D|PLCL2|TXK|PTPN22|KLRK1|CD226|CBLB|RASGRP1|PDE4B|LCP2|HLA-A|VAV3|SLAMF6|RPS19|IFI16|NLRC5|PYHIN1|PRKCQ|HLA-E|RPS3|TESPA1|TRBC2|PDE4D|LCK|LAPTM5|BTN3A1|BCL2|PIK3CD|NCKAP1L|TRBC1|GBP5|TGFB1|WNK1|VAV1|DENND1B|MALT1|SLAMF1|CD8A|IL6ST|HLA-F|CD47|ZAP70|CD28	56	Mixed Tcells
GOBP POSITIVE REGULATION OF IMMUNE SYSTEM PROCESS	0	0.557	2.887	164	PTPRC|SKAP1|IL7R|THEMIS|ITK|FYN|RIPOR2|FYB1|CAMK4|B2M|TOX|CD247|ITGA4|PRKCH|DOCK8|RHOH|CCL5|PRKCB|CD2|HLA-B|RUNX1|CARD11|LEF1|INPP5D|PLCL2|TXK|TGFBR2|PTPN22|KLRK1|CD226|CBLB|NCK2|RASGRP1|PDE4B|LCP2|HLA-A|VAV3|SLAMF6|RPS19|RUNX3|IFI16|NLRC5|PYHIN1|PRKCQ|ICOS|CCL4|HLA-E|RPS3|TESPA1|CD6|PRKCA|SH3KBP1|ITPKB|CASP8|TRBC2|STK39|PDE4D|LCK|LAPTM5|BTN3A1|BCL2|PIK3CD|NCKAP1L|TRBC1|CD3E|GBP5|TGFB1|PTK2B|WNK1…	86	Mixed Tcells
GOBP POSITIVE REGULATION OF INTERFERON GAMMA PRODUCTION	0	0.772	2.366	15	CD2|TXK|PTPN22|KLRK1|CD226|RASGRP1|PDE4B|HLA-A|SLAMF6|PDE4D|BTN3A1|CD3E|SLAMF1	13	Mixed Tcells
GOBP POSITIVE REGULATION OF LEUKOCYTE CELL CELL ADHESION	0	0.614	2.738	63	PTPRC|SKAP1|IL7R|ETS1|FYN|B2M|ITGA4|DOCK8|RHOH|CCL5|RUNX1|CARD11|LEF1|CD44|TGFBR2|PTPN22|KLRK1|NCK2|RASGRP1|HLA-A|RUNX3|PRKCQ|ICOS|HLA-E|RPS3|TESPA1|CD6|ITPKB|LCK|NCKAP1L|CD3E|VAV1|MALT1|CBFB|SLAMF1|CORO1A|IL6ST|CD47|ZAP70|CD28	40	Mixed Tcells
GOBP POSITIVE REGULATION OF LEUKOCYTE MEDIATED IMMUNITY	0	0.666	2.37	25	PTPRC|CAMK4|B2M|HLA-B|KLRK1|CD226|RASGRP1|HLA-A|SLAMF6|HLA-E|TGFB1|VAV1|DENND1B|MALT1|SLAMF1|HLA-F|CD28|ITGB2|STAT5B	19	Mixed Tcells
GOBP POSITIVE T CELL SELECTION	0	0.787	2.354	14	PTPRC|THEMIS|TOX|BCL11B|DOCK2|SLAMF6|ITPKB|CD3G|BCL2|CD3D|CD3E	11	Mixed Tcells
GOBP REGULATION OF ADAPTIVE IMMUNE RESPONSE	0	0.622	2.371	34	PTPRC|SKAP1|IL7R|B2M|SAMSN1|TNFAIP3|HLA-B|CD226|HLA-A|PRKCQ|TNFRSF1B|HLA-E|NCKAP1L|TGFB1|DENND1B|MALT1|SLAMF1|IL6ST|HLA-F|CD28	20	Mixed Tcells
GOBP REGULATION OF CELL ACTIVATION	0	0.537	2.694	126	PTPRC|IL7R|FYN|RIPOR2|CAMK4|B2M|TOX|SAMSN1|DOCK8|RHOH|CCL5|IKZF3|TNFAIP3|CD2|RUNX1|CARD11|LEF1|INPP5D|TXK|TGFBR2|PTPN22|KLRK1|CD226|CBLB|NCK2|ZFP36L2|RASGRP1|HLA-A|VAV3|RUNX3|PAG1|TMEM131L|PRKCQ|ICOS|PRDM1|TNFRSF1B|HLA-E|RPS3|TESPA1|CD6|PRKCA|SH3KBP1|ATM|ITPKB|TRBC2|LCK|UBASH3B|LAPTM5|BCL2|NCKAP1L|TRBC1|CD3E|TGFB1|VAV1|GPR183|MALT1|CBFB|SLAMF1|CORO1A|CTSC|IL6ST|HLA-F|CD47|ZAP70|CD28|SOS1|ITGB2|ST…	72	Mixed Tcells
GOBP REGULATION OF CELL ADHESION	0	0.422	2.217	181	PTPRC|SKAP1|IL7R|ETS1|FYN|RIPOR2|B2M|ITGA4|PDE3B|DOCK8|RHOH|CYTIP|APBB1IP|CCL5|RUNX1|CXCR4|CARD11|LEF1|CD44|STK4|TGFBR2|AKNA|PTPN22|KLRK1|ADAM19|CBLB|NCK2|CDK6|RASGRP1|CYTH1|HLA-A|VAV3|RUNX3|SEMA4D|PREX1|CASK|PAG1|TMEM131L|ARHGDIB|PRKCQ|ICOS|HLA-E|PIK3R1|RPS3|TESPA1|CD6|PRKCA|ATM|ITPKB|SPOCK2|LCK|NEDD9|UBASH3B|DISC1|LAPTM5|BCL2|MBP|NCKAP1L|CD3E|RASA1|TGFB1|PTK2B|WNK1|VAV1|FXYD5|ARPC2|MALT1|CBFB|S…	70	Mixed Tcells
GOBP REGULATION OF IMMUNE EFFECTOR PROCESS	0	0.55	2.347	52	PTPRC|IL7R|CAMK4|B2M|CD96|HLA-B|PTPN22|KLRK1|CD226|RASGRP1|HLA-A|SLAMF6|RPS19|TNFRSF1B|HLA-E|LAPTM5|NCKAP1L|TGFB1|VAV1|DENND1B|MALT1|SLAMF1|HLA-F|CD47|CD28|ITGB2|STAT5B|CD84|RAC2	29	Mixed Tcells
GOBP REGULATION OF IMMUNE RESPONSE	0	0.531	2.724	150	PTPRC|SKAP1|IL7R|THEMIS|ITK|FYN|FYB1|B2M|SAMSN1|CD247|PRKCH|CD96|CCL5|TNFAIP3|PRKCB|HLA-B|CARD11|INPP5D|PLCL2|TXK|PTPN22|KLRK1|CD226|CBLB|RASGRP1|PDE4B|LCP2|HLA-A|VAV3|SLAMF6|RPS19|IFI16|RNF125|NLRC5|PYHIN1|PRKCQ|SAMHD1|TNFRSF1B|HLA-E|RPS6KA3|RPS3|HCST|CYBA|TESPA1|CASP8|TRBC2|PDE4D|LCK|LAPTM5|BTN3A1|USP15|BCL2|BIRC3|PIK3CD|NCKAP1L|TRBC1|GBP5|TGFB1|WNK1|VAV1|PSMA1|DENND1B|MALT1|SLAMF1|CD8A|IL6ST|H…	81	Mixed Tcells
GOBP REGULATION OF IMMUNE SYSTEM PROCESS	0	0.514	2.812	247	PTPRC|SKAP1|IL7R|THEMIS|ETS1|ITK|FYN|RIPOR2|FYB1|CAMK4|B2M|TOX|SAMSN1|CD247|ITGA4|PRKCH|DOCK8|RHOH|CD96|CCL5|IKZF3|TNFAIP3|PRKCB|CD2|HLA-B|RUNX1|CARD11|LEF1|INPP5D|PLCL2|TXK|TGFBR2|STK10|PTPN22|KLRK1|CD226|CBLB|NCK2|CDK6|ZFP36L2|RASGRP1|PDE4B|LCP2|HLA-A|VAV3|SLAMF6|RPS19|PLCB1|RUNX3|IFI16|RNF125|PAG1|NLRC5|TMEM131L|PYHIN1|PRKCQ|SAMHD1|ICOS|CCL4|PRDM1|TNFRSF1B|HLA-E|PIK3R1|RPS6KA3|RPS3|HCST|CYBA|T…	103	Mixed Tcells
GOBP REGULATION OF INFLAMMATORY RESPONSE	0	0.554	2.299	45	PTPRC|ETS1|FYN|TMSB4X|AOAH|CCL5|TNFAIP3|AKNA|RPS19|TNFRSF1B|HLA-E|ATM|NKG7|STK39|PTGER4|NFKB1|BIRC3|PSMA1|CTSC|IL6ST|CD47|CD28|NLRP1|STAT5B|SNX6|CYLD|RICTOR|ABCC1|FOXP1|NLRC3|JAK2	31	Mixed Tcells
GOBP REGULATION OF INNATE IMMUNE RESPONSE	0	0.605	2.527	46	FYN|CD96|CCL5|TNFAIP3|HLA-B|TXK|PTPN22|KLRK1|CD226|RASGRP1|HLA-A|SLAMF6|RPS19|IFI16|NLRC5|PYHIN1|SAMHD1|HLA-E|CASP8|USP15|BIRC3|GBP5|VAV1	23	Mixed Tcells
GOBP REGULATION OF LEUKOCYTE DIFFERENTIATION	0	0.519	2.352	68	PTPRC|IL7R|CAMK4|TOX|RHOH|IKZF3|CD2|HLA-B|RUNX1|CARD11|LEF1|INPP5D|TGFBR2|CDK6|ZFP36L2|RASGRP1|RUNX3|TMEM131L|PRDM1|PIK3R1|TESPA1|PRKCA|ITPKB|CASP8	24	Mixed Tcells
GOBP REGULATION OF LEUKOCYTE MEDIATED IMMUNITY	0	0.609	2.444	39	PTPRC|IL7R|CAMK4|B2M|CD96|HLA-B|KLRK1|CD226|RASGRP1|HLA-A|SLAMF6|TNFRSF1B|HLA-E|NCKAP1L|TGFB1|VAV1|DENND1B|MALT1|SLAMF1|HLA-F|CD28|ITGB2|STAT5B|CD84|RAC2	25	Mixed Tcells
GOBP REGULATION OF LYMPHOCYTE ACTIVATION	0	0.567	2.802	109	PTPRC|IL7R|FYN|RIPOR2|CAMK4|B2M|TOX|SAMSN1|DOCK8|RHOH|CCL5|IKZF3|TNFAIP3|CD2|RUNX1|CARD11|LEF1|INPP5D|TGFBR2|PTPN22|KLRK1|CBLB|NCK2|ZFP36L2|RASGRP1|HLA-A|VAV3|RUNX3|PAG1|TMEM131L|PRKCQ|ICOS|PRDM1|TNFRSF1B|HLA-E|RPS3|TESPA1|CD6|SH3KBP1|ATM|ITPKB|TRBC2|LCK|LAPTM5|BCL2|NCKAP1L|TRBC1|CD3E|TGFB1|VAV1|GPR183|MALT1|CBFB|SLAMF1|CORO1A	55	Mixed Tcells
GOBP REGULATION OF LYMPHOCYTE DIFFERENTIATION	0	0.561	2.39	49	PTPRC|IL7R|CAMK4|TOX|RHOH|IKZF3|CD2|RUNX1|CARD11|LEF1|INPP5D|TGFBR2|ZFP36L2|RASGRP1|RUNX3|TMEM131L|PRDM1|TESPA1|ITPKB	19	Mixed Tcells
GOBP REGULATION OF LYMPHOCYTE MEDIATED IMMUNITY	0	0.651	2.421	30	PTPRC|IL7R|B2M|CD96|HLA-B|KLRK1|CD226|RASGRP1|HLA-A|SLAMF6|TNFRSF1B|HLA-E|NCKAP1L|TGFB1|VAV1|DENND1B|MALT1|SLAMF1|HLA-F|CD28|STAT5B	21	Mixed Tcells
GOBP REGULATION OF RESPONSE TO EXTERNAL STIMULUS	0	0.441	2.254	144	PTPRC|ETS1|FYN|RIPOR2|TMSB4X|AOAH|CD96|CCL5|TNFAIP3|HLA-B|CXCR4|TXK|TGFBR2|AKNA|PTPN22|KLRK1|CD226|RASGRP1|HLA-A|SLAMF6|RPS19|IFI16|SEMA4D|RNF125|CASK|NLRC5|PYHIN1|SAMHD1|CCL4|TNFRSF1B|HLA-E|CYBA|PRKCA|ATM|NKG7|CASP8|STK39|PTGER4|UBASH3B|USP15|NFKB1|BIRC3|NCKAP1L|GBP5|TGFB1|PTK2B|WNK1|VAV1|PSMA1|MYCBP2|GPR183|SLAMF1|CTSC|IL6ST|HLA-F|CD47|FLNA|ADAM10|CD28|CARD8|NLRP1|RIN3|STAT5B|SNX6|RAC2|CYLD|MAP…	80	Mixed Tcells
GOBP REGULATION OF T CELL ACTIVATION	0	0.557	2.651	85	PTPRC|IL7R|FYN|RIPOR2|CAMK4|B2M|TOX|DOCK8|RHOH|CCL5|CD2|RUNX1|CARD11|LEF1|TGFBR2|PTPN22|KLRK1|CBLB|NCK2|RASGRP1|HLA-A|RUNX3|PAG1|TMEM131L|PRKCQ|ICOS|PRDM1|TNFRSF1B|HLA-E|RPS3|TESPA1|CD6|ITPKB|LCK|LAPTM5|NCKAP1L|CD3E|VAV1|MALT1|CBFB|SLAMF1|CORO1A|IL6ST|CD47|ZAP70|CD28|SOS1|STAT5B|ZEB1|RAC2|CSK	51	Mixed Tcells
GOBP REGULATION OF T CELL MEDIATED IMMUNITY	0	0.732	2.313	16	PTPRC|IL7R|B2M|HLA-B|HLA-A|TNFRSF1B|HLA-E|NCKAP1L|DENND1B|MALT1|SLAMF1|HLA-F	12	Mixed Tcells
GOBP RESPONSE TO CYTOKINE	0	0.412	2.104	148	PTPRC|IL7R|STAT4|RIPOR2|TMSB4X|ITGA4|DOCK8|CCL5|TNFAIP3|CXCR4|LEF1|ARID5B|CD44|TXK|ZFP36L2|PLCB1|IFI16|RNF125|NLRC5|PYHIN1|SAMHD1|SP100|CCL4|TNFRSF1B|RPL13A|RPS3|CYBA|PRKCA|CASP8|STK39|SPOCK2|RPS16|IL10RA|RPL3|LAPTM5|TRAF5|BCL2|NFKB1|BIRC3|MBP|GBP5|PTK2B|WNK1|CXCR6|IL2RG|MAP3K5|IL2RB|CORO1A|IFNAR2|HCLS1|GAPDH|TANK|IL6ST|CD47|ADAM10|CARD8|JARID2|ACTR2|SOS1|STAT5B|TRAF1|CD58|CYLD|MAPK1|UBE2K|LSP1	66	Mixed Tcells
GOBP T CELL ACTIVATION	0	0.588	2.972	131	PTPRC|IL7R|THEMIS|ITK|FYN|RIPOR2|CAMK4|B2M|TOX|DOCK8|RUNX2|BCL11B|RHOH|APBB1IP|CCL5|CD2|RUNX1|CARD11|LEF1|CD44|DOCK2|CCND3|TGFBR2|PTPN22|KLRK1|LCP1|CBLB|NCK2|CDK6|ZFP36L2|RASGRP1|HLA-A|SLAMF6|RUNX3|PREX1|PAG1|TMEM131L|PRKCQ|ICOS|PRDM1|TNFRSF1B|HLA-E|RPS3|TESPA1|CD6|NKG7|ITPKB|RPS6|CASP8|PTGER4|JAML|LCK|ITGAL|CD3G|LAPTM5|BTN3A1|BCL2|PIK3CD|CD3D|NCKAP1L|CD3E|MYH9|RAB27A|VAV1|GPR183|MALT1|CBFB|SLAMF…	82	Mixed Tcells
GOBP T CELL DIFFERENTIATION	0	0.602	2.793	74	PTPRC|IL7R|THEMIS|ITK|CAMK4|B2M|TOX|RUNX2|BCL11B|RHOH|CD2|RUNX1|CARD11|LEF1|DOCK2|TGFBR2|PTPN22|CDK6|ZFP36L2|RASGRP1|SLAMF6|RUNX3|PREX1|TMEM131L|PRDM1|TESPA1|ITPKB|RPS6|PTGER4|LCK|CD3G|BCL2|PIK3CD|CD3D|NCKAP1L|CD3E|VAV1|GPR183|MALT1|CBFB	40	Mixed Tcells
GOBP T CELL PROLIFERATION	0	0.514	2.244	57	PTPRC|FYN|DOCK8|CCL5|CARD11|DOCK2|CCND3|TGFBR2|PTPN22|CBLB|NCK2|RASGRP1|HLA-A|TMEM131L|PRKCQ|TNFRSF1B|HLA-E|RPS3|CD6|RPS6|BTN3A1|NCKAP1L|CD3E|MALT1|SLAMF1|CORO1A|IL6ST|ZAP70|CD28|SOS1|STAT5B|RAC2	32	Mixed Tcells
GOBP T CELL RECEPTOR SIGNALING PATHWAY	0	0.661	2.74	43	PTPRC|SKAP1|THEMIS|ITK|FYN|FYB1|CD247|CARD11|INPP5D|TXK|PTPN22|CD226|CBLB|PDE4B|LCP2|HLA-A|RPS3|TESPA1|PDE4D|LCK|LAPTM5|BTN3A1|PIK3CD|WNK1|DENND1B|MALT1|CD8A|ZAP70|CD28|CSK|MAPK1|TRAT1	32	Mixed Tcells
GOBP ACTIVATION OF IMMUNE RESPONSE	0	0.568	2.503	82	HLA-DRB1|PTPRC|HLA-DPB1|CLEC7A|FYB1|HLA-DQB1|PDE4B|LYN|KLHL6|PRKCB|INPP5D|LAPTM5|LCP2|MEF2C|TNFRSF21|FGR|PLCL2|PRKCH|NCKAP1L|C3|MNDA|PLSCR1|CD55|THEMIS2|TYROBP|C5AR1|PRKCE|SYK|VAV1|A2M|C1QA|C1QB|VSIG4|VAV3|LGALS3|IFI16|FCGR2B|NFKBID|PRAM1|FPR3|FPR1|PAK2|FCER1G|FYN	44	Myeloid
GOBP ADAPTIVE IMMUNE RESPONSE	0	0.572	2.588	104	CD74|HLA-DRA|HLA-DRB1|PTPRC|HLA-DPB1|HLA-DPA1|SAMSN1|NLRP3|CD86|CLEC7A|SLC11A1|HLA-DQA1|HLA-DQB1|TNFRSF1B|LYN|KLHL6|CTSS|PRKCB|INPP5D|PAG1|HLA-DRB5|JAK2|MEF2C|PTK2B|TNFRSF21|IL18|TFRC|HAVCR2|B2M|CD84|TNFAIP3|NCKAP1L|C3|PLA2G4A|CD55|ADAM17|ADCY7|STX7|SYK|HLA-B|HLA-DMA|C1QA|CD4|RAP1GAP2|C1QB|IL6R|ALCAM|FCGR2B|NFKBID|AHR|CTSH|FCER1G|FYN|IL17RA|HLA-DMB|MALT1|MCOLN2|HLA-E|STAT6|TNFSF13B|LAIR1|HLA-DOA|…	67	Myeloid
GOBP ADAPTIVE IMMUNE RESPONSE BASED ON SOMATIC RECOMBINATION OF IMMUNE RECEPTORS BUILT FROM IMMUNOGLOBULIN SUPERFAMILY DOMAINS	0	0.571	2.489	74	CD74|HLA-DRA|HLA-DRB1|PTPRC|HLA-DPB1|HLA-DPA1|NLRP3|CLEC7A|SLC11A1|HLA-DQA1|HLA-DQB1|TNFRSF1B|KLHL6|INPP5D|HLA-DRB5|MEF2C|IL18|TFRC|HAVCR2|B2M|TNFAIP3|NCKAP1L|C3|PLA2G4A|CD55|ADAM17|STX7|HLA-B|HLA-DMA|C1QA|CD4|C1QB|IL6R|FCGR2B|NFKBID|AHR|CTSH|FCER1G|IL17RA|HLA-DMB|MALT1|HLA-E|STAT6|TNFSF13B	44	Myeloid
GOBP ANTIGEN PROCESSING AND PRESENTATION	0	0.65	2.491	39	CD74|HLA-DRA|HLA-DRB1|HLA-DPB1|HLA-DPA1|SLC11A1|HLA-DQA1|HLA-DQB1|CTSS|HLA-DRB5|FGL2|WDFY4|B2M|CTSD|RAB8B|IFI30|HLA-B|HLA-DMA|FCGR2B|CTSH|FCER1G|HLA-DMB|HLA-E|PIKFYVE|ARL8B|HLA-DOA|CTSL|DNM2	28	Myeloid
GOBP ANTIGEN PROCESSING AND PRESENTATION OF EXOGENOUS ANTIGEN	0	0.677	2.429	27	CD74|HLA-DRA|HLA-DRB1|HLA-DPB1|HLA-DPA1|HLA-DQA1|HLA-DQB1|CTSS|HLA-DRB5|B2M|CTSD|IFI30|HLA-DMA|FCGR2B|FCER1G|HLA-DMB|HLA-E|PIKFYVE|HLA-DOA|CTSL|DNM2	21	Myeloid
GOBP ANTIGEN PROCESSING AND PRESENTATION OF EXOGENOUS PEPTIDE ANTIGEN	0	0.685	2.42	26	CD74|HLA-DRA|HLA-DRB1|HLA-DPB1|HLA-DPA1|HLA-DQA1|HLA-DQB1|CTSS|HLA-DRB5|B2M|CTSD|IFI30|HLA-DMA|FCGR2B|FCER1G|HLA-DMB|HLA-E|PIKFYVE|HLA-DOA|CTSL|DNM2	21	Myeloid
GOBP ANTIGEN PROCESSING AND PRESENTATION OF EXOGENOUS PEPTIDE ANTIGEN VIA MHC CLASS II	0	0.732	2.444	21	CD74|HLA-DRA|HLA-DRB1|HLA-DPB1|HLA-DPA1|HLA-DQA1|HLA-DQB1|CTSS|HLA-DRB5|B2M|CTSD|IFI30|HLA-DMA|FCGR2B|FCER1G|HLA-DMB|PIKFYVE|HLA-DOA|CTSL|DNM2	20	Myeloid
GOBP ANTIGEN PROCESSING AND PRESENTATION OF PEPTIDE ANTIGEN	0	0.65	2.391	32	CD74|HLA-DRA|HLA-DRB1|HLA-DPB1|HLA-DPA1|SLC11A1|HLA-DQA1|HLA-DQB1|CTSS|HLA-DRB5|B2M|CTSD|IFI30|HLA-B|HLA-DMA|FCGR2B|FCER1G|HLA-DMB|HLA-E|PIKFYVE|HLA-DOA|CTSL|DNM2	23	Myeloid
GOBP ANTIGEN PROCESSING AND PRESENTATION OF PEPTIDE OR POLYSACCHARIDE ANTIGEN VIA MHC CLASS II	0	0.733	2.489	22	CD74|HLA-DRA|HLA-DRB1|HLA-DPB1|HLA-DPA1|HLA-DQA1|HLA-DQB1|CTSS|HLA-DRB5|B2M|CTSD|IFI30|HLA-DMA|FCGR2B|FCER1G|HLA-DMB|PIKFYVE|ARL8B|HLA-DOA|CTSL|DNM2	21	Myeloid
GOBP ANTIGEN RECEPTOR MEDIATED SIGNALING PATHWAY	0	0.553	2.287	54	HLA-DRB1|PTPRC|HLA-DPB1|FYB1|HLA-DQB1|PDE4B|LYN|KLHL6|PRKCB|INPP5D|LAPTM5|LCP2|MEF2C|TNFRSF21|PLCL2|PRKCH|NCKAP1L|MNDA|THEMIS2|SYK|VAV3|LGALS3|FCGR2B|NFKBID|PRAM1|FYN|MALT1|PTPN22	28	Myeloid
GOBP CELL ACTIVATION INVOLVED IN IMMUNE RESPONSE	0	0.549	2.413	80	CD74|HLA-DRA|HLA-DRB1|PTPRC|DOCK2|NLRP3|CD86|GAB2|CLEC7A|SLC11A1|DOCK10|LYN|FGL2|PTK2B|APBB1IP|FGR|LCP1|IL18|PLCL2|TFRC|DOCK11|NOTCH2|HAVCR2|CD84|NCKAP1L|TYROBP|PRKCE|SYK|LGALS1|ADGRE2|LGALS3|IL6R|FCGR2B|NFKBID|PRAM1|ITGB2|FCER1G|SPI1|HLA-DMB|MALT1|CBL|LRP1|IRF8|STAT6|GRN|PLCG2|GPR183|SWAP70|PIK3CG|RIPK2|ITGAM|SNAP23|IL18R1|PTAFR|LAT2	55	Myeloid
GOBP CELL KILLING	0	0.639	2.38	33	HLA-DRA|HLA-DRB1|PTPRC|CLEC7A|LYZ|IL18|LYST|HAVCR2|B2M|ARRB2|NCKAP1L|C3|CD55|TYROBP|STX7|SERPINB9|SYK|VAV1|HLA-B|FCGR2B|CTSH|SPI1	22	Myeloid
GOBP CELL MIGRATION	0	0.358	1.833	330	SLC8A1|CD74|ZEB2|DOCK4|SRGAP2|HDAC9|PTPRC|DOCK8|LDLRAD4|ARHGAP24|SRGAP2B|CLEC7A|DOCK10|PDE4B|SGK1|LYN|DISC1|RIN3|PSTPIP2|MCTP1|ALOX5|GNA13|PREX1|APOE|CXCR4|SRGAP2C|TMSB4X|RIPOR2|JAK2|SRGAP1|MEF2C|PTK2B|MGAT5|LRRK2|ITGAX|S100A11|TGFBR2|ROCK1|FGR|TMSB10|PTEN|LCP1|CSF1R|CSF3R|INSR|MEGF9|LYST|CCDC88A|PDGFC|STK10|RHOQ|PIK3R1|NEDD9|VASH1|STK4|ARID5B|SORL1|TNFAIP3|MERTK|ARRB2|NCKAP1L|FMNL2|ANKS1A|TIAM1|…	120	Myeloid
GOBP CYTOKINE MEDIATED SIGNALING PATHWAY	0	0.489	2.176	89	CD74|IRAK3|PTPRC|ACSL1|CSF2RA|IL1RAP|TNFRSF1B|SAMHD1|LAPTM5|CXCR4|TMSB4X|JAK2|PTK2B|SH2B3|CSF1R|IL18|IL13RA1|CSF3R|LIMS1|TNFAIP3|IFNGR1|PADI2|ADAM17|PTPN1|HIF1A|SYK|CD44|SP100|IRAK2|CD4|IL6R|PARP14|FCER1G|SPI1|IFNAR2|IL17RA|UGCG|PPARG|CBL|PDGFB|STAT6|TNFSF13B|FLT3|IL10RA	44	Myeloid
GOBP CYTOKINE PRODUCTION	0	0.532	2.55	153	CD74|SRGN|HLA-DRB1|IRAK3|PELI1|HDAC9|PTPRC|RUNX1|HLA-DPB1|TLR2|HLA-DPA1|NLRP3|CD86|CLEC7A|SLC11A1|CD83|IL1RAP|PDE4B|TNFRSF1B|LYN|ALOX5|INPP5D|LAPTM5|TMSB4X|JAK2|REL|LRRK2|TNFRSF21|CYBB|FGR|CSF1R|IL18|ATP2B1|PIK3R1|HAVCR2|B2M|POU2F2|SORL1|CD84|TNFAIP3|MERTK|ARRB2|NCKAP1L|C3|MNDA|CD55|CYBA|IFNGR1|VSIR|ADAM17|TYROBP|C5AR1|CLEC5A|RAC1|ADCY7|NFKB1|DDX21|HIF1A|CD58|LITAF|SYK|RAB1A|HLA-B|AIF1|FN1|TLR1|C…	83	Myeloid
GOBP DEFENSE RESPONSE	0	0.502	2.535	272	MRC1|CD74|HLA-DRB1|IRAK3|CD163|HDAC9|PTPRC|TLR2|HLA-DPA1|NLRP3|AOAH|DAPK1|CLEC7A|SLC11A1|CD83|IL1RAP|KYNU|TNFRSF1B|CIITA|LYN|SAMHD1|ALOX5|RBPJ|LAPTM5|APOE|ADGRE5|LYZ|CXCR4|TMSB4X|JAK2|REL|MEF2C|FGL2|PTK2B|LRRK2|COLEC12|CYBB|ITGAX|ATG7|COTL1|FGR|STAB1|SEC14L1|CSF1R|IL18|CSF3R|TFRC|USP15|LYST|NOTCH2|HAVCR2|OLR1|CD84|TNFAIP3|ARRB2|DAGLB|C3|MNDA|PLSCR1|ACTR2|CD55|CST3|CYBA|ACER3|THEMIS2|IFNGR1|ADAM17…	165	Myeloid
GOBP HUMORAL IMMUNE RESPONSE	0	0.692	2.494	29	HLA-DRB1|PTPRC|SLC11A1|HLA-DQB1|CD83|ALOX5|RBPJ|LYZ|MEF2C|TNFRSF21|NOTCH2|POU2F2|C3|CD55|A2M|C1QA|C1QB|VSIG4|FCGR2B	19	Myeloid
GOBP IMMUNE EFFECTOR PROCESS	0	0.562	2.647	135	CD74|HLA-DRA|HLA-DRB1|IRAK3|PTPRC|HLA-DPB1|HLA-DPA1|DOCK2|NLRP3|CD86|GAB2|CLEC7A|SLC11A1|HLA-DQA1|HLA-DQB1|DOCK10|TNFRSF1B|LYN|INPP5D|LAPTM5|HLA-DRB5|FGL2|PTK2B|APBB1IP|FGR|LCP1|IL18|PLCL2|TFRC|LYST|DOCK11|NOTCH2|HAVCR2|B2M|CD84|ARRB2|NCKAP1L|C3|CD55|ADAM17|TYROBP|PRKCE|DDX21|STX7|SERPINB9|SYK|VAV1|HLA-B|LGALS1|HLA-DMA|A2M|C1QA|C1QB|VSIG4|VAV3|ADGRE2|LGALS3|IL6R|FCGR2B|NFKBID|AHR|PRAM1|CTSH|ITGB2…	84	Myeloid
GOBP IMMUNE RESPONSE	0	0.525	2.679	308	MRC1|CD74|HLA-DRA|HLA-DRB1|IRAK3|PELI1|PTPRC|HLA-DPB1|TLR2|RGS1|HLA-DPA1|DOCK2|SAMSN1|NLRP3|DAPK1|CD86|GAB2|CLEC7A|SLC11A1|HLA-DQA1|FYB1|HLA-DQB1|DOCK10|CD83|IL1RAP|PDE4B|KYNU|TNFRSF1B|CIITA|LYN|SAMHD1|FCGR2A|KLHL6|CTSS|ALOX5|PRKCB|RBPJ|INPP5D|PAG1|LAPTM5|APOE|HLA-DRB5|ADGRE5|LYZ|CXCR4|LCP2|JAK2|REL|MEF2C|FGL2|FTH1|PTK2B|TNFRSF21|COLEC12|CYBB|APBB1IP|FGR|SEC14L1|LCP1|CSF1R|IL18|PLCL2|TFRC|USP15|L…	196	Myeloid
GOBP IMMUNE RESPONSE REGULATING CELL SURFACE RECEPTOR SIGNALING PATHWAY	0	0.521	2.282	76	HLA-DRB1|PTPRC|HLA-DPB1|CLEC7A|FYB1|HLA-DQB1|PDE4B|LYN|KLHL6|PRKCB|INPP5D|LAPTM5|LCP2|MEF2C|TNFRSF21|FGR|PLCL2|PRKCH|NCKAP1L|MNDA|PLSCR1|THEMIS2|TYROBP|C5AR1|PRKCE|SYK|VAV1|VAV3|LGALS3|FCGR2B|NFKBID|PRAM1|FPR3|FPR1|PAK2|FCER1G|FYN	37	Myeloid
GOBP IMMUNE RESPONSE REGULATING SIGNALING PATHWAY	0	0.528	2.415	108	HLA-DRB1|IRAK3|PELI1|PTPRC|HLA-DPB1|TLR2|CLEC7A|FYB1|HLA-DQB1|PDE4B|LYN|KLHL6|CTSS|PRKCB|INPP5D|LAPTM5|LCP2|MEF2C|TNFRSF21|COLEC12|FGR|SEC14L1|PLCL2|USP15|HAVCR2|RPS6KA3|PRKCH|TNFAIP3|ARRB2|NCKAP1L|MNDA|PLSCR1|CYBA|THEMIS2|TYROBP|C5AR1|PRKCE|SYK|VAV1|TLR1|IRAK2|VAV3|LGALS3|FCGR2B|NFKBID|PRAM1|CTSH|FPR3|FPR1|PAK2|FCER1G|FYN	52	Myeloid
GOBP IMMUNE SYSTEM DEVELOPMENT	0	0.476	2.35	201	CD74|HLA-DRA|HLA-DRB1|IRAK3|HDAC9|PTPRC|RUNX1|TLR2|DOCK2|NLRP3|CD86|PICALM|GAB2|HCLS1|DOCK10|CD83|JARID2|LYN|SAMHD1|MAP2K1|RBPJ|INPP5D|PREX1|FLI1|JAK2|MEF2C|FGL2|PTK2B|SH2B3|TGFBR2|IKZF1|CSF1R|IL18|CSF3R|PLCL2|TFRC|SNX10|RASSF2|DOCK11|NOTCH2|PIK3R1|HAVCR2|PIP4K2A|STK4|B2M|TET2|TNFAIP3|MERTK|NCKAP1L|LRRK1|RUNX2|MITF|ZFP36L2|VSIR|ADAM17|TYROBP|CLEC5A|TRPM2|UBASH3B|PLEK|ITGA4|HIF1A|CEBPD|SYK|VAV1|HL…	101	Myeloid
GOBP IMMUNOGLOBULIN PRODUCTION	0	0.622	2.317	33	HLA-DRA|HLA-DRB1|PTPRC|HLA-DPB1|HLA-DPA1|CD86|HLA-DQA1|HLA-DQB1|SAMHD1|HLA-DRB5|TFRC|B2M|HLA-DMA|FCGR2B|HLA-DMB|HLA-E|STAT6|XRCC4|HLA-DOA|SWAP70	20	Myeloid
GOBP INFLAMMATORY RESPONSE	0	0.515	2.449	147	HLA-DRB1|CD163|HDAC9|PTPRC|TLR2|NLRP3|AOAH|CLEC7A|SLC11A1|IL1RAP|TNFRSF1B|CIITA|LYN|ALOX5|RBPJ|APOE|ADGRE5|LYZ|CXCR4|TMSB4X|JAK2|REL|LRRK2|CYBB|FGR|STAB1|CSF1R|IL18|TFRC|NOTCH2|HAVCR2|OLR1|TNFAIP3|DAGLB|C3|PLSCR1|CYBA|ACER3|THEMIS2|C5AR1|RAC1|ADCY7|NFKB1|HIF1A|SYK|CD44|AIF1|FN1|LGALS1|ALOX5AP|RHBDF2|A2M|TLR1|ANO6|IRAK2|ADGRE2|IL6R|IFI16|FCGR2B|NFKBID|ITGB2|FPR3|FPR1|FYN|CEBPB|AKNA|IL17RA|PPARD|PP…	97	Myeloid
GOBP INNATE IMMUNE RESPONSE	0	0.52	2.462	139	MRC1|CD74|IRAK3|TLR2|HLA-DPA1|NLRP3|DAPK1|CLEC7A|SLC11A1|IL1RAP|KYNU|CIITA|LYN|SAMHD1|APOE|JAK2|REL|PTK2B|COLEC12|CYBB|FGR|SEC14L1|CSF1R|IL18|USP15|LYST|HAVCR2|CD84|TNFAIP3|ARRB2|C3|MNDA|PLSCR1|ACTR2|CD55|CYBA|TYROBP|CLEC5A|PTPN1|TRIM22|DDX21|CD58|SERPINB9|SYK|VAV1|HLA-B|SP100|AIF1|A2M|C1QA|C1QB|VSIG4|RAB20|LGALS3|NCF2|VIM|IFI16|FCGR2B|CLDN1|PAK2|PARP14|AKIRIN2|FCER1G|FYN|SPI1|IFNAR2|IL17RA|MPEG1…	98	Myeloid
GOBP INTERLEUKIN 6 PRODUCTION	0	0.605	2.318	37	CD74|IRAK3|TLR2|CLEC7A|IL1RAP|INPP5D|HAVCR2|POU2F2|CD84|TNFAIP3|ARRB2|NCKAP1L|CYBA|TYROBP|SYK|HLA-B|AIF1|TLR1|IL6R|AKIRIN2|ARRB1|CEBPB|IL17RA|PTPN22|PLCG2|LILRB4|RIPK2|P2RX7|PTAFR|MBP	30	Myeloid
GOBP LEUKOCYTE CELL CELL ADHESION	0	0.606	2.716	92	CD74|HLA-DRA|HLA-DRB1|PELI1|PTPRC|RUNX1|HLA-DPB1|DOCK8|HLA-DPA1|NLRP3|CD86|HLA-DQA1|HLA-DQB1|MAP3K8|CD83|LYN|ALOX5|PAG1|LAPTM5|HLA-DRB5|RIPOR2|JAK2|FGL2|TNFRSF21|TGFBR2|ROCK1|IL18|TFRC|STK10|HAVCR2|OLR1|B2M|NCKAP1L|CD55|VSIR|ITGA4|PECAM1|SYK|VAV1|CD44|AIF1|LGALS1|HLA-DMA|CD4|VSIG4|LGALS3|FCGR2B|NFKBID|TMEM131L|RHOA|ITGB2|FYN|CEBPB|HLA-DMB|MALT1|PTPN22|HLA-E|TNFSF13B	58	Myeloid
GOBP LEUKOCYTE DIFFERENTIATION	0	0.53	2.494	131	CD74|HLA-DRA|HLA-DRB1|HDAC9|PTPRC|RUNX1|TLR2|DOCK2|NLRP3|CD86|GAB2|HCLS1|DOCK10|CD83|LYN|RBPJ|INPP5D|PREX1|FGL2|PTK2B|TGFBR2|IKZF1|CSF1R|IL18|PLCL2|TFRC|SNX10|RASSF2|DOCK11|NOTCH2|PIK3R1|B2M|TET2|MERTK|NCKAP1L|LRRK1|RUNX2|MITF|ZFP36L2|VSIR|ADAM17|TYROBP|TRPM2|UBASH3B|ITGA4|SYK|VAV1|HLA-B|PPARGC1B|LGALS1|CD4|LGALS3|IL6R|IFI16|CMTM7|FCGR2B|NFKBID|TMEM131L|RHOA|FCER1G|SPI1|CEBPB|PPARG|MALT1|PTPN22|I…	75	Myeloid
GOBP LEUKOCYTE MEDIATED IMMUNITY	0	0.576	2.563	89	CD74|HLA-DRA|HLA-DRB1|PTPRC|HLA-DPB1|HLA-DPA1|NLRP3|GAB2|CLEC7A|HLA-DQA1|HLA-DQB1|TNFRSF1B|LYN|INPP5D|HLA-DRB5|FGR|IL18|TFRC|LYST|HAVCR2|B2M|CD84|ARRB2|NCKAP1L|C3|CD55|ADAM17|TYROBP|DDX21|STX7|SERPINB9|SYK|VAV1|HLA-B|HLA-DMA|C1QA|C1QB|ADGRE2|FCGR2B|AHR|PRAM1|CTSH|ITGB2|FCER1G|SPI1|HLA-DMB|MALT1|CBL|HLA-E|STAT6|PLCG2|ARL8B|HLA-DOA|SWAP70|LILRB4|PIK3CG|ITGAM|P2RX7|SNAP23|IL18R1|PTAFR|LAT2	62	Myeloid
GOBP LEUKOCYTE MIGRATION	0	0.502	2.197	75	CD74|DOCK8|PDE4B|LYN|RIN3|ALOX5|PREX1|CXCR4|RIPOR2|PTK2B|ROCK1|CSF1R|CSF3R|LYST|STK10|NCKAP1L|PADI2|ADAM17|C5AR1|RAC1|TRPM2|ITGA4|PECAM1|SYK|VAV1|AIF1|JAML|ANO6|VAV3|ADGRE2|LGALS3|CD99|IL6R|RHOA|ITGB2|FCER1G|FYN|SPI1|IL17RA|MCOLN2|PDGFB|PIKFYVE|CKLF|HCK|GPR183|SWAP70|CXCL16|PIK3CG	48	Myeloid
GOBP LEUKOCYTE PROLIFERATION	0	0.567	2.498	81	CD74|HLA-DRB1|PELI1|PTPRC|HLA-DPB1|DOCK8|HLA-DPA1|DOCK2|CSF2RA|CD86|SLC11A1|TNFRSF1B|LYN|INPP5D|JAK2|MEF2C|TNFRSF21|TGFBR2|CSF1R|IL18|PLCL2|TFRC|HAVCR2|TNFAIP3|NCKAP1L|MNDA|CD55|VSIR|TYROBP|SYK|AIF1|IRS2|VSIG4|VAV3|LGALS3|FCGR2B|AHR|TMEM131L|FYN|CEBPB|HLA-DMB|MALT1|LST1|PTPN22|HLA-E|TNFSF13B|FLT3	47	Myeloid
GOBP LOCOMOTION	0	0.336	1.735	392	SLC8A1|CD74|ZEB2|DOCK4|SRGAP2|HDAC9|PTPRC|DOCK8|DOCK2|LDLRAD4|ARHGAP24|SRGAP2B|CLEC7A|DOCK10|PDE4B|SGK1|LYN|DISC1|RIN3|PSTPIP2|MCTP1|MAP2K1|ALOX5|GNA13|PREX1|APOE|CXCR4|SRGAP2C|TMSB4X|RIPOR2|ARHGAP18|JAK2|SRGAP1|MEF2C|PTK2B|MGAT5|LRRK2|ITGAX|KLF7|S100A11|TGFBR2|ROCK1|FGR|TMSB10|PTEN|LCP1|CSF1R|CSF3R|INSR|MEGF9|LYST|CCDC88A|PLAUR|PDGFC|STK10|NOTCH2|RHOQ|PIK3R1|NEDD9|VASH1|STK4|ARID5B|SORL1|TNFAIP3…	135	Myeloid
GOBP LYMPHOCYTE ACTIVATION	0	0.551	2.683	176	CD74|HLA-DRA|HLA-DRB1|PELI1|HDAC9|PTPRC|RUNX1|HLA-DPB1|DOCK8|HLA-DPA1|DOCK2|SAMSN1|NLRP3|CD86|CLEC7A|SLC11A1|HLA-DQA1|HLA-DQB1|DOCK10|MAP3K8|CD83|TNFRSF1B|LYN|PRKCB|RBPJ|INPP5D|PAG1|LAPTM5|PREX1|HLA-DRB5|RIPOR2|JAK2|MEF2C|FGL2|PTK2B|TNFRSF21|WDFY4|SKAP2|APBB1IP|TGFBR2|IKZF1|FGR|LCP1|IL18|PLCL2|TFRC|DOCK11|NOTCH2|HAVCR2|B2M|CD84|TNFAIP3|MERTK|NCKAP1L|MNDA|CD55|RUNX2|THEMIS2|ZFP36L2|VSIR|ADAM17|TYR…	102	Myeloid
GOBP LYMPHOCYTE ACTIVATION INVOLVED IN IMMUNE RESPONSE	0	0.566	2.294	52	CD74|HLA-DRA|HLA-DRB1|PTPRC|NLRP3|CD86|SLC11A1|DOCK10|FGL2|PTK2B|APBB1IP|LCP1|IL18|PLCL2|TFRC|DOCK11|NOTCH2|HAVCR2|NCKAP1L|LGALS1|LGALS3|IL6R|FCGR2B|NFKBID|FCER1G|SPI1|HLA-DMB|MALT1|IRF8|STAT6|PLCG2|GPR183|SWAP70	33	Myeloid
GOBP LYMPHOCYTE MEDIATED IMMUNITY	0	0.604	2.541	61	CD74|HLA-DRA|HLA-DRB1|PTPRC|HLA-DPB1|HLA-DPA1|NLRP3|HLA-DQA1|HLA-DQB1|TNFRSF1B|INPP5D|HLA-DRB5|IL18|TFRC|LYST|HAVCR2|B2M|ARRB2|NCKAP1L|C3|CD55|STX7|SERPINB9|VAV1|HLA-B|HLA-DMA|C1QA|C1QB|FCGR2B|AHR|CTSH|FCER1G|HLA-DMB|MALT1|HLA-E|STAT6|ARL8B|HLA-DOA|SWAP70|LILRB4	40	Myeloid
GOBP MONONUCLEAR CELL DIFFERENTIATION	0	0.542	2.458	100	CD74|HLA-DRA|HLA-DRB1|HDAC9|PTPRC|RUNX1|DOCK2|NLRP3|CD86|DOCK10|CD83|LYN|RBPJ|INPP5D|PREX1|FGL2|PTK2B|TGFBR2|IKZF1|CSF1R|IL18|PLCL2|DOCK11|NOTCH2|B2M|MERTK|NCKAP1L|RUNX2|ZFP36L2|VSIR|ADAM17|TRPM2|ITGA4|SYK|VAV1|HLA-B|LGALS1|CD4|LGALS3|IL6R|IFI16|CMTM7|FCGR2B|NFKBID|TMEM131L|RHOA|FCER1G|SPI1|CEBPB|PPARG|MALT1|PTPN22|IRF8|STAT6|TNFSF13B|FLT3|PLCG2|HLA-DOA|MAFB|GPR183|CTSL	61	Myeloid
GOBP MYELOID CELL DIFFERENTIATION	0	0.484	2.191	98	CD74|HLA-DRB1|RUNX1|TLR2|GAB2|HCLS1|LYN|RBPJ|INPP5D|FLI1|JAK2|MEF2C|PTK2B|SH2B3|TGFBR2|IKZF1|CSF1R|CSF3R|TFRC|SNX10|RASSF2|NOTCH2|PIK3R1|PIP4K2A|B2M|TET2|NCKAP1L|LRRK1|MITF|TYROBP|CLEC5A|UBASH3B|HIF1A|WASF2|PPARGC1B|CD4	36	Myeloid
GOBP MYELOID LEUKOCYTE ACTIVATION	0	0.531	2.292	71	CD74|PTPRC|TLR2|DOCK2|GAB2|SLC11A1|LYN|RBPJ|PREX1|LCP2|JAK2|LRRK2|TGFBR2|FGR|IL18|NOTCH2|HAVCR2|CD84|PLA2G4A|PLSCR1|IFNGR1|TYROBP|C5AR1|PRKCE|SYK|AIF1|FN1|TLR1|C1QA|VSIG4|ADGRE2|FCGR2B|PRAM1|ITGB2|FCER1G|SPI1	36	Myeloid
GOBP CATION TRANSPORT	0	0.357	2.043	259	NKAIN2|KCNB2|FGF12|SLC44A5|SLC8A1|STEAP4|CASR|CACNB2|KCNMB2|PDE4D|NLGN1|FGF13|KCND2|GLRX|FGF14|SYT1|KCNMA1|CACNA1D|CNTN1|KCND3|WNK2|ITPR2|DPP10|PRKCE|HCN1|CALM1|CACNA1C|CNKSR3|OXSR1|ATP6V1F|TMEM63C|SLC13A3|SLC41A2|ABCC8|PEX5L|LRP2|CACNA2D3|CAPN1|ATP6V1G1|STAC|SCN9A|ANXA6|RGS7|DNM1L|COX5B|PTK2B|KCNH7|KCNH1|SYT7|KCNK10|STK39|PRKD1|KCNT2|FLNA|SLC22A3|KCNIP4|SLC25A42|MT-CYB|TRPC5|HES1|KCNE4|SLC7A2|SL…	83	C Cells
GOBP ION TRANSMEMBRANE TRANSPORT	0	0.37	2.097	238	ANO4|KCNB2|FGF12|SLC8A1|CASR|CACNB2|KCNMB2|PDE4D|NLGN1|FGF13|KCND2|GLRX|FGF14|GRIA3|KCNMA1|CACNA1D|KCND3|WNK2|ITPR2|DPP10|PRKCE|HCN1|SLC25A1|CALM1|CACNA1C|CNKSR3|OXSR1|ATP6V1F|TMEM63C|SLC13A3|SLC41A2|ABCC8|GABRB1|PEX5L|LRP2|CACNA2D3|CAPN1|GRIA2|ANKH|ATP6V1G1|STAC|SCN9A|VDAC2|ANXA6|RGS7|COX5B|PTK2B|KCNH7|KCNH1|KCNK10|STK39|PRKD1|SLC7A11|KCNT2|FLNA|KCNIP4|SLC25A42|MT-CYB|TRPC5|KCNE4|SLC7A2|SLC22A4|…	72	C Cells
GOBP ION TRANSPORT	0	0.343	2.014	312	NKAIN2|ANO4|KCNB2|FGF12|SLC44A5|SLC8A1|GRM7|STEAP4|CASR|CACNB2|KCNMB2|PDE4D|NLGN1|FGF13|KCND2|GLRX|FGF14|SYT1|GRIA3|KCNMA1|CACNA1D|CNTN1|KCND3|WNK2|ITPR2|DPP10|PRKCE|HCN1|SLC25A1|CALM1|CACNA1C|CNKSR3|OXSR1|ATP6V1F|TMEM63C|SLC13A3|SLC41A2|ABCC8|GABRB1|PEX5L|LRP2|CACNA2D3|CAPN1|GRIA2|ANKH|ATP6V1G1|STAC|SCN9A|VDAC2|ANXA6|RGS7|DNM1L|COX5B|PTK2B|KCNH7|KCNH1|SYT7|KCNK10|STK39|PRKD1|SLC7A11|KCNT2|FLNA|S…	95	C Cells
GOBP REGULATION OF ION TRANSPORT	0	0.435	2.32	146	NKAIN2|KCNB2|FGF12|SLC8A1|GRM7|CASR|CACNB2|PDE4D|NLGN1|FGF13|KCND2|GLRX|FGF14|SYT1|KCNMA1|CACNA1D|CNTN1|KCND3|WNK2|DPP10|PRKCE|CALM1|CACNA1C|CNKSR3|OXSR1|ABCC8|CACNA2D3|CAPN1|STAC|SCN9A|RGS7|PTK2B|KCNH7|KCNH1|SYT7|KCNK10|STK39|PRKD1|FLNA|KCNIP4|HES1|KCNE4	42	C Cells
GOBP REGULATION OF MEMBRANE POTENTIAL	0	0.485	2.409	93	NRXN1|FGF12|SLC8A1|RIMS2|CACNB2|UNC13B|KCNMB2|NLGN1|FGF13|KCND2|GLRX|RIMS1|GRIA3|KCNMA1|CACNA1D|KCND3|HCN1|CELF4|CALM1|CACNA1C|GABRB1|SCN9A|PTK2B|KCNH7|KCNH1|NRCAM|KCNK10|DSP|UBB|FLNA|TRPC5|KCNE4	32	C Cells
GOBP REGULATION OF SYSTEM PROCESS	0	0.452	2.329	118	CALCA|NRXN1|KCNB2|FGF12|SLC8A1|RIMS2|DLGAP1|CASR|CACNB2|UNC13B|KCNMB2|PDE4D|NLGN1|FGF13|RIMS1|KCNMA1|CACNA1D|KCND3|GCH1|TNR|CELF4|CALM1|CACNA1C|ABCC8|ANXA6|PBX3|MDM2|PTK2B|STK39|DSP|NPTX1|FLNA|EPAS1|CTTN|KCNE4|EMP2|ARHGAP42|ABCC9|ASB3|PLCE1|MTG2|ATP1A1|HDAC4|PPP3CA|TSHZ3	45	C Cells
GOBP INORGANIC ION TRANSMEMBRANE TRANSPORT	0.001	0.377	2.072	186	ANO4|KCNB2|FGF12|SLC8A1|CASR|CACNB2|KCNMB2|PDE4D|FGF13|KCND2|GLRX|FGF14|KCNMA1|CACNA1D|KCND3|WNK2|ITPR2|DPP10|PRKCE|HCN1|CALM1|CACNA1C|CNKSR3|OXSR1|ATP6V1F|SLC41A2|ABCC8|GABRB1|CACNA2D3|ANKH|ATP6V1G1|STAC|SCN9A|ANXA6|RGS7|COX5B|PTK2B|KCNH7|KCNH1|KCNK10|STK39|PRKD1|KCNT2|FLNA|KCNIP4|MT-CYB|TRPC5|KCNE4	48	C Cells
GOBP REGULATION OF ION TRANSMEMBRANE TRANSPORT	0.001	0.452	2.314	112	KCNB2|FGF12|SLC8A1|CACNB2|PDE4D|NLGN1|FGF13|KCND2|GLRX|FGF14|KCNMA1|CACNA1D|KCND3|WNK2|DPP10|PRKCE|CALM1|CACNA1C|CNKSR3|OXSR1|ABCC8|CACNA2D3|CAPN1|STAC|SCN9A|RGS7|PTK2B|KCNH7|KCNH1|KCNK10|STK39|PRKD1|FLNA|KCNIP4	34	C Cells
GOBP REGULATION OF TRANSPORT	0.001	0.305	1.833	413	NKAIN2|KCNB2|FGF12|SLC8A1|RIMS2|GRM7|CASR|CACNB2|MAP1B|UNC13B|RAB3C|PDE4D|NLGN1|FGF13|KCND2|GLRX|FGF14|SYT1|CHMP2A|RIMS1|KCNMA1|STXBP5|CACNA1D|CNTN1|KCND3|WNK2|GRP|ACVR1C|DPP10|PRKCE|LEPR|CALM1|CACNA1C|CNKSR3|OXSR1|STX18|CLASP2|CADPS|ABCG1|ABCC8|SCG5|CACNA2D3|CAPN1|GRB10|STAC|TXN|CADPS2|SCN9A|RGS7|ABLIM3|RAB27B|CD200|MYRIP|PAM|DNAJC6|DNM1L|HMGN3|ICA1L|LMAN2|PTK2B|KCNH7|KCNH1|RAC1|SYT7|NSUN2|KCNK1…	96	C Cells
GOBP TRANSMEMBRANE TRANSPORT	0.001	0.333	1.944	304	ANO4|KCNB2|FGF12|SLC44A5|SLC8A1|CASR|CACNB2|KCNMB2|PDE4D|NLGN1|FGF13|KCND2|GLRX|FGF14|GRIA3|KCNMA1|CACNA1D|KCND3|WNK2|ITPR2|DPP10|PRKCE|HCN1|SLC25A1|CALM1|CACNA1C|CNKSR3|SLC2A13|OXSR1|ATP6V1F|TMEM63C|SLC13A3|ABCG1|SLC41A2|ABCC8|GABRB1|PEX5L|LRP2|CACNA2D3|CAPN1|GRB10|GRIA2|ANKH|ATP6V1G1|STAC|SCN9A|VDAC2|ANXA6|RGS7|COX5B|PTK2B|KCNH7|MCL1|KCNH1|KCNK10|STK39|PRKD1|AZGP1|ACTB|SLC7A11|KCNT2|FLNA|SLC22A…	84	C Cells
GOBP REGULATION OF TRANSMEMBRANE TRANSPORT	0.002	0.406	2.141	131	KCNB2|FGF12|SLC8A1|CACNB2|PDE4D|NLGN1|FGF13|KCND2|GLRX|FGF14|KCNMA1|CACNA1D|KCND3|WNK2|DPP10|PRKCE|CALM1|CACNA1C|CNKSR3|OXSR1|ABCC8|CACNA2D3|CAPN1|GRB10|STAC|SCN9A|RGS7|PTK2B|KCNH7|KCNH1|KCNK10|STK39|PRKD1|ACTB|FLNA|KCNIP4	36	C Cells
GOBP POSITIVE REGULATION OF SYNAPTIC VESICLE EXOCYTOSIS	0.003	0.986	1.85	3	CACNB2|NLGN1|SYT1	3	C Cells
GOBP REGULATION OF SODIUM ION TRANSPORT	0.003	0.625	2.395	30	NKAIN2|FGF12|SLC8A1|FGF13|GLRX|FGF14|CNTN1|WNK2|PRKCE|CNKSR3	10	C Cells
GOBP CATION TRANSMEMBRANE TRANSPORT	0.004	0.354	1.955	201	KCNB2|FGF12|SLC8A1|CACNB2|KCNMB2|PDE4D|NLGN1|FGF13|KCND2|GLRX|FGF14|KCNMA1|CACNA1D|KCND3|WNK2|ITPR2|DPP10|PRKCE|HCN1|CALM1|CACNA1C|CNKSR3|OXSR1|ATP6V1F|TMEM63C|SLC41A2|ABCC8|PEX5L|CACNA2D3|CAPN1|ATP6V1G1|STAC|SCN9A|ANXA6|RGS7|COX5B|PTK2B|KCNH7|KCNH1|KCNK10|STK39|PRKD1|KCNT2|FLNA|KCNIP4|MT-CYB|TRPC5|KCNE4|SLC7A2|SLC22A4|UCP2|CACNA1B|SLC25A3|ERO1A|DAPK1|ABCC9|UNC80|ATP1A1|TMEM163	59	C Cells
GOBP ADENYLATE CYCLASE MODULATING G PROTEIN COUPLED RECEPTOR SIGNALING PATHWAY	0.006	0.545	2.327	43	CALCA|CALCB|RIMS2|GRM7|CASR|PDE4D|GRM8|CACNA1D|PRKACB|GNA12|LGR5|ADGRG5|ADCY2|FLNA|GNAO1	15	C Cells
GOBP REGULATION OF CATION TRANSMEMBRANE TRANSPORT	0.006	0.45	2.162	83	FGF12|SLC8A1|CACNB2|PDE4D|NLGN1|FGF13|GLRX|FGF14|CACNA1D|WNK2|DPP10|PRKCE|CALM1|CACNA1C|CNKSR3|OXSR1|ABCC8|CAPN1|STAC|RGS7|PTK2B|STK39|PRKD1|FLNA|KCNIP4|KCNE4	26	C Cells
GOBP SYNAPTIC SIGNALING	0.006	0.369	2.002	163	NRXN1|PTPRN2|FGF12|RIMS2|GRM7|DLGAP1|CACNB2|MAP1B|UNC13B|NLGN1|KCND2|GRM8|SYT1|RIMS1|SCGN|STXBP5|RNF19A|PRKCE|AMPH|TNR|ROR2|CELF4|ELAVL4|CADPS|PLPPR4|GABRB1|GRIA2|CADPS2|PSMC5|DBN1|NRG3|PTK2B|GABARAP|LRP6|SYT7|NPTX1|SLC7A11|STAU2|RPS6KA3|TPBG|MCTP1|GNAQ|CACNA1B|PLCL1|NF1|NEURL1|ABR|PPP3CA|TSHZ3|STX2|ABAT|GABRB3|JPH4	53	C Cells
GOBP NEUROTRANSMITTER SECRETION	0.008	0.528	2.257	44	NRXN1|PTPRN2|RIMS2|CACNB2|UNC13B|NLGN1|SYT1|RIMS1|STXBP5|CADPS|CADPS2	11	C Cells
GOBP ACTION POTENTIAL	0.012	0.548	2.223	36	FGF12|SLC8A1|CACNB2|KCNMB2|FGF13|KCND2|CACNA1D|KCND3|CALM1|CACNA1C|SCN9A|KCNH7|NRCAM|DSP|FLNA|KCNE4|GNAQ|ATP1A1	18	C Cells
GOBP POSITIVE REGULATION OF SYNAPTIC TRANSMISSION	0.012	0.543	2.224	38	NRXN1|RIMS2|CACNB2|NLGN1|SYT1|RIMS1|SCGN|PRKCE|TNR|ROR2	10	C Cells
GOBP EXPORT FROM CELL	0.019	0.337	1.857	196	NRXN1|PTPRN2|SLC8A1|RIMS2|GRM7|CASR|CACNB2|UNC13B|RAB3C|NLGN1|ANK1|SYT1|CHMP2A|RIMS1|STXBP5|KCND3|GRP|ACVR1C|PRKCE|CALM1|CLASP2|CADPS|ABCG1|ABCC8|SCG5|CPE|SCG2|CADPS2|RAB27B|CD200|MYRIP|PAM|DNM1L|HMGN3|SYT7|RPH3AL|KCNT2|PPIA|KCNE4|STXBP5L|MYOM1|MCTP1|AP1G1|UCP2|SCIN|RFX3|NF1|SYT16|GIPR|ATP1A1|TBX3|PPP3CA|STX2|LAMP1|ABAT|HLA-DRB1|WASHC3|SCRN1|BAIAP3|SNCAIP|KDM5B|ICA1|ADCYAP1|PCSK1	64	C Cells
GOBP REGULATION OF POSTSYNAPTIC MEMBRANE POTENTIAL	0.022	0.598	2.223	27	NRXN1|RIMS2|UNC13B|NLGN1|KCND2|RIMS1|GRIA3|CELF4|GABRB1|PTK2B	10	C Cells
GOBP POSITIVE REGULATION OF SECRETION	0.029	0.445	2.061	65	CASR|CACNB2|UNC13B|NLGN1|SYT1|CHMP2A|STXBP5|GRP|PRKCE|CLASP2|CADPS|ABCG1|CADPS2|RAB27B|MYRIP|DNM1L|SYT7|RPH3AL|PPIA|MYOM1|AP1G1|SCIN|GIPR|LAMP1|ABAT|HLA-DRB1|BAIAP3|ADCYAP1|PCSK1	29	C Cells
