# Supplementary material for: Single-cell analysis reveals the cellular and transcriptional heterogeneity of the normal pediatric thyroid
Source: Front Endocrinol (Lausanne). 2026 Jan 29;17:1748458. doi: 10.3389/fendo.2026.1748458 (PMC12917210; doi:10.3389/fendo.2026.1748458)
Supplement: Supplementary file 5 [file Table4.xlsx]

## Sheet: Sheet1
Table S4: Conserved genes across experiment by thyrocyte cluster. Samples C1 and C3 were combined are labeled control, while sample C2 was listed as fna. Genes were ranked according to the avg log2FC of controls and used for pathway analysis.
	fna_p_val	fna_avg_log2FC	fna_pct.1	fna_pct.2	fna_p_val_adj	control_p_val	control_avg_log2FC	control_pct.1	control_pct.2	control_p_val_adj	max_pval	minimump_p_val	cluster
RPL22	0	-1.6615	0.141	0.432	0	0	-1.14513	0.127	0.33	0	0	0	Thyrocyte0
RPL11	0	-2.4988	0.139	0.636	0	0	-1.65534	0.173	0.483	0	0	0	Thyrocyte0
RPS8	0	-2.27368	0.105	0.524	0	0	-1.41193	0.163	0.419	0	0	0	Thyrocyte0
RPL5	0	-1.5853	0.2	0.51	0	2.75993e-301	-1.08129	0.212	0.402	7.94197e-297	2.75993e-301	0	Thyrocyte0
S100A6	0	-1.90323	0.186	0.546	0	0	-1.17219	0.22	0.438	0	0	0	Thyrocyte0
RPS27	0	-2.68832	0.181	0.641	0	0	-1.56246	0.23	0.515	0	0	0	Thyrocyte0
AC105450.1	0	1.71247	0.509	0.126	0	0	1.43818	0.844	0.506	0	0	0	Thyrocyte0
RPS7	0	-1.92726	0.137	0.491	0	0	-1.15719	0.154	0.355	0	0	0	Thyrocyte0
RPS27A	0	-2.584	0.179	0.667	0	0	-1.72537	0.201	0.52	0	0	0	Thyrocyte0
TMSB10	0	-2.27501	0.008	0.375	0	0	-1.2656	0.049	0.241	0	0	0	Thyrocyte0
PAX8-AS1	0	1.33787	0.933	0.477	0	0	0.820092	0.774	0.486	0	0	0	Thyrocyte0
LRP1B	0	0.827046	0.991	0.654	0	0	0.509564	0.974	0.794	0	0	0	Thyrocyte0
RPL37A	0	-2.08486	0.203	0.585	0	0	-1.40567	0.214	0.477	0	0	0	Thyrocyte0
PTMA	0	-1.83437	0.296	0.65	0	0	-1.37287	0.277	0.532	0	0	0	Thyrocyte0
RPL32	0	-2.76651	0.056	0.56	0	0	-1.62828	0.147	0.438	0	0	0	Thyrocyte0
RPL15	0	-1.90785	0.179	0.551	0	0	-1.19393	0.213	0.427	0	0	0	Thyrocyte0
RPSA	0	-1.60727	0.126	0.408	0	2.4259e-300	-0.981927	0.101	0.271	6.98077e-296	2.4259e-300	0	Thyrocyte0
RPL14	0	-1.70267	0.113	0.418	0	0	-1.16147	0.117	0.322	0	0	0	Thyrocyte0
RPL29	0	-2.28987	0.062	0.509	0	0	-1.50844	0.11	0.379	0	0	0	Thyrocyte0
MTRNR2L12	0	-2.04727	0.292	0.667	0	0	-2.03985	0.259	0.644	0	0	0	Thyrocyte0
RPL35A	0	-2.21402	0.135	0.53	0	0	-1.22862	0.176	0.394	0	0	0	Thyrocyte0
RPL9	0	-2.0055	0.165	0.55	0	0	-1.25918	0.178	0.415	0	0	0	Thyrocyte0
RPL34	0	-2.46198	0.194	0.644	0	0	-1.60096	0.227	0.521	0	0	0	Thyrocyte0
RPS3A	0	-2.03784	0.163	0.565	0	0	-1.3767	0.178	0.431	0	0	0	Thyrocyte0
SORBS2	0	0.739462	0.991	0.679	0	6.51517e-125	0.303649	0.936	0.776	1.8748e-120	6.51517e-125	0	Thyrocyte0
RPL37	0	-2.2067	0.224	0.597	0	0	-1.2027	0.209	0.414	0	0	0	Thyrocyte0
RPS23	0	-2.51939	0.12	0.597	0	0	-1.5657	0.169	0.458	0	0	0	Thyrocyte0
RPS14	0	-2.49193	0.177	0.634	0	0	-1.69765	0.194	0.504	0	0	0	Thyrocyte0
GPX3	0	-2.26341	0.075	0.426	0	0	-2.13011	0.181	0.536	0	0	0	Thyrocyte0
RACK1	0	-1.54158	0.072	0.377	0	1.38259e-301	-0.994823	0.101	0.271	3.97855e-297	1.38259e-301	0	Thyrocyte0
RPS18	0	-2.51799	0.201	0.673	0	0	-1.67193	0.183	0.506	0	0	0	Thyrocyte0
RPL10A	0	-1.7731	0.123	0.456	0	0	-1.11762	0.106	0.303	0	0	0	Thyrocyte0
EEF1A1	0	-2.20205	0.497	0.85	0	0	-1.92924	0.501	0.798	0	0	0	Thyrocyte0
RPS12	0	-2.73209	0.128	0.616	0	0	-1.65168	0.204	0.505	0	0	0	Thyrocyte0
ZNF804B	0	0.830881	0.989	0.671	0	2.02163e-172	0.43338	0.914	0.774	5.81745e-168	2.02163e-172	0	Thyrocyte0
RPL7	0	-1.55102	0.1	0.396	0	8.92556e-294	-1.02593	0.14	0.318	2.56842e-289	8.92556e-294	0	Thyrocyte0
RPL30	0	-2.28127	0.218	0.615	0	0	-1.40014	0.204	0.444	0	0	0	Thyrocyte0
SLA	0	1.24599	0.912	0.501	0	0	0.775226	0.862	0.646	0	0	0	Thyrocyte0
RPL8	0	-2.141	0.084	0.507	0	0	-1.40567	0.12	0.376	0	0	0	Thyrocyte0
RPS6	0	-2.05951	0.129	0.542	0	0	-1.34757	0.168	0.427	0	0	0	Thyrocyte0
RPL35	0	-2.0167	0.057	0.458	0	0	-1.28268	0.121	0.369	0	0	0	Thyrocyte0
RPL12	0	-2.13971	0.073	0.457	0	0	-1.33303	0.147	0.389	0	0	0	Thyrocyte0
RPL7A	0	-1.99282	0.165	0.552	0	0	-1.36312	0.154	0.413	0	0	0	Thyrocyte0
RPS24	0	-2.27563	0.229	0.658	0	0	-1.58058	0.216	0.504	0	0	0	Thyrocyte0
RPLP2	0	-2.1077	0.116	0.477	0	0	-1.2541	0.115	0.339	0	0	0	Thyrocyte0
RPS13	0	-2.12038	0.049	0.442	0	0	-1.14002	0.102	0.295	0	0	0	Thyrocyte0
FTH1	0	-1.93934	0.183	0.572	0	0	-1.23459	0.326	0.54	0	0	0	Thyrocyte0
EEF1G	0	-1.68594	0.13	0.466	0	0	-1.35562	0.12	0.373	0	0	0	Thyrocyte0
FAU	0	-2.16936	0.126	0.518	0	0	-1.43854	0.108	0.366	0	0	0	Thyrocyte0
MALAT1	0	0.781333	1	0.965	0	0	0.425906	1	0.995	0	0	0	Thyrocyte0
RPS3	0	-1.84539	0.166	0.497	0	0	-1.28857	0.147	0.391	0	0	0	Thyrocyte0
RPS25	0	-1.86452	0.127	0.464	0	0	-1.06606	0.136	0.324	0	0	0	Thyrocyte0
GAPDH	0	-1.21406	0.019	0.274	0	4.07477e-280	-0.809915	0.052	0.191	1.17256e-275	4.07477e-280	0	Thyrocyte0
RPS26	0	-1.60973	0.014	0.327	0	2.19411e-176	-0.686892	0.053	0.158	6.31378e-172	2.19411e-176	0	Thyrocyte0
RPL41	0	-2.74052	0.326	0.809	0	0	-1.79671	0.438	0.731	0	0	0	Thyrocyte0
RMST	0	0.757461	0.988	0.657	0	1.55163e-234	0.399573	0.99	0.837	4.46498e-230	1.55163e-234	0	Thyrocyte0
RPL6	0	-1.8194	0.142	0.496	0	0	-1.24894	0.158	0.386	0	0	0	Thyrocyte0
RPLP0	0	-1.8089	0.158	0.495	0	0	-1.23142	0.146	0.364	0	0	0	Thyrocyte0
RPL21	0	-2.25615	0.135	0.556	0	0	-1.39084	0.185	0.433	0	0	0	Thyrocyte0
TPT1	0	-2.12051	0.292	0.676	0	0	-1.37547	0.319	0.549	0	0	0	Thyrocyte0
TSHR	0	0.792686	0.977	0.65	0	4.74377e-222	0.47843	0.947	0.766	1.36507e-217	4.74377e-222	0	Thyrocyte0
AC007262.2	0	1.25844	0.883	0.443	0	0	0.835578	0.728	0.421	0	0	0	Thyrocyte0
SERF2	0	-1.5645	0.137	0.434	0	8.70875e-251	-0.989356	0.158	0.324	2.50603e-246	8.70875e-251	0	Thyrocyte0
B2M	0	-2.38072	0.371	0.724	0	0	-1.70018	0.219	0.487	0	0	0	Thyrocyte0
RPLP1	0	-2.90458	0.221	0.759	0	0	-1.83194	0.254	0.578	0	0	0	Thyrocyte0
RPS2	0	-2.11566	0.141	0.552	0	0	-1.42188	0.133	0.398	0	0	0	Thyrocyte0
RPS15A	0	-2.33582	0.071	0.473	0	0	-1.22999	0.127	0.342	0	0	0	Thyrocyte0
RPL13	0	-3.11238	0.083	0.676	0	0	-1.89736	0.214	0.574	0	0	0	Thyrocyte0
RPL26	0	-2.29583	0.147	0.562	0	0	-1.3867	0.153	0.405	0	0	0	Thyrocyte0
RPL23A	0	-2.06521	0.14	0.495	0	0	-1.22813	0.144	0.368	0	0	0	Thyrocyte0
RPL19	0	-2.3196	0.06	0.511	0	0	-1.46647	0.109	0.379	0	0	0	Thyrocyte0
AC005208.1	0	1.51618	0.742	0.312	0	0	1.05937	0.577	0.314	0	0	0	Thyrocyte0
RPL38	0	-1.65938	0.099	0.394	0	1.70617e-277	-0.977766	0.101	0.263	4.90969e-273	1.70617e-277	0	Thyrocyte0
RPL17	0	-2.0357	0.175	0.568	0	0	-1.35056	0.218	0.457	0	0	0	Thyrocyte0
RPS15	0	-2.51857	0.023	0.495	0	0	-1.60632	0.089	0.394	0	0	0	Thyrocyte0
RPL36	0	-2.10265	0.091	0.478	0	0	-1.2499	0.099	0.328	0	0	0	Thyrocyte0
RPS28	0	-2.23973	0.247	0.626	0	0	-1.57943	0.211	0.501	0	0	0	Thyrocyte0
RPL18A	0	-2.49918	0.054	0.511	0	0	-1.53266	0.124	0.394	0	0	0	Thyrocyte0
UBA52	0	-1.67926	0.03	0.337	0	0	-0.993159	0.061	0.23	0	0	0	Thyrocyte0
RPS16	0	-1.73491	0.087	0.403	0	1.53281e-262	-0.996478	0.131	0.295	4.4108e-258	1.53281e-262	0	Thyrocyte0
RPS19	0	-2.62008	0.103	0.594	0	0	-1.6054	0.144	0.451	0	0	0	Thyrocyte0
RPL18	0	-2.2119	0.12	0.547	0	0	-1.51144	0.127	0.407	0	0	0	Thyrocyte0
FTL	0	-2.22379	0.118	0.58	0	0	-1.27398	0.244	0.479	0	0	0	Thyrocyte0
RPL13A	0	-2.36801	0.091	0.578	0	0	-1.55075	0.184	0.468	0	0	0	Thyrocyte0
RPS11	0	-1.91848	0.058	0.423	0	0	-1.24767	0.115	0.341	0	0	0	Thyrocyte0
RPS9	0	-1.97522	0.165	0.552	0	0	-1.22211	0.139	0.355	0	0	0	Thyrocyte0
RPL28	0	-2.66716	0.014	0.491	0	0	-1.61046	0.098	0.391	0	0	0	Thyrocyte0
RPS5	0	-1.65307	0.023	0.34	0	0	-0.954969	0.065	0.229	0	0	0	Thyrocyte0
CST3	0	-1.26522	0.044	0.285	0	0	-1.01762	0.065	0.254	0	0	0	Thyrocyte0
ATP5F1E	0	-1.65925	0.077	0.365	0	6.72932e-251	-0.905573	0.077	0.222	1.93643e-246	6.72932e-251	0	Thyrocyte0
RPS21	0	-2.17055	0.189	0.574	0	0	-1.46634	0.158	0.438	0	0	0	Thyrocyte0
TFF3	0	-2.79549	0.169	0.612	0	0	-2.14641	0.175	0.548	0	0	0	Thyrocyte0
MIF	0	-1.43022	0.039	0.312	0	2.56315e-300	-0.864109	0.05	0.194	7.37571e-296	2.56315e-300	0	Thyrocyte0
RPL3	0	-2.02799	0.172	0.601	0	0	-1.6203	0.175	0.493	0	0	0	Thyrocyte0
TMSB4X	0	-2.03394	0.048	0.287	0	1.09449e-201	-1.0098	0.037	0.139	3.14949e-197	1.09449e-201	0	Thyrocyte0
RPS4X	0	-2.34576	0.193	0.643	0	0	-1.71326	0.195	0.523	0	0	0	Thyrocyte0
RPL36A	0	-1.53729	0.089	0.359	0	1.4533e-235	-0.82882	0.076	0.214	4.18201e-231	1.4533e-235	0	Thyrocyte0
RPL39	0	-2.25621	0.216	0.561	0	0	-1.36144	0.175	0.411	0	0	0	Thyrocyte0
RPL10	0	-2.56236	0.213	0.711	0	0	-1.67141	0.264	0.574	0	0	0	Thyrocyte0
MT-ND1	0	-3.40822	0.024	0.673	0	0	-2.89843	0.119	0.645	0	0	0	Thyrocyte0
MT-ND2	0	-2.98728	0.075	0.705	0	0	-2.57417	0.123	0.645	0	0	0	Thyrocyte0
MT-CO1	0	-4.47086	0.014	0.671	0	0	-3.8174	0.189	0.728	0	0	0	Thyrocyte0
MT-CO2	0	-3.98477	0.063	0.786	0	0	-3.70528	0.176	0.735	0	0	0	Thyrocyte0
MT-ATP6	0	-3.51448	0.16	0.832	0	0	-3.47531	0.248	0.788	0	0	0	Thyrocyte0
MT-CO3	0	-3.47208	0.22	0.886	0	0	-3.50341	0.323	0.836	0	0	0	Thyrocyte0
MT-ND3	0	-3.50832	0.177	0.852	0	0	-3.08923	0.246	0.791	0	0	0	Thyrocyte0
MT-ND4L	0	-1.55742	0.086	0.377	0	0	-1.39337	0.091	0.369	0	0	0	Thyrocyte0
MT-ND4	0	-3.74604	0.045	0.752	0	0	-3.29908	0.163	0.705	0	0	0	Thyrocyte0
MT-ND5	0	-2.07076	0.116	0.533	0	0	-1.95019	0.155	0.56	0	0	0	Thyrocyte0
MT-CYB	0	-3.36651	0.118	0.787	0	0	-3.3375	0.195	0.743	0	0	0	Thyrocyte0
RPL24	1.82145e-305	-1.64727	0.249	0.525	5.2414e-301	0	-1.14625	0.203	0.398	0	1.82145e-305	0	Thyrocyte0
HLA-A	2.35881e-298	-1.67086	0.158	0.422	6.7877e-294	0	-1.02494	0.096	0.274	0	2.35881e-298	0	Thyrocyte0
CALR	2.36972e-289	-1.46767	0.275	0.547	6.81911e-285	0	-1.34353	0.176	0.414	0	2.36972e-289	0	Thyrocyte0
CLU	4.34737e-287	-1.6257	0.327	0.589	1.251e-282	0	-1.29982	0.221	0.445	0	4.34737e-287	0	Thyrocyte0
RPL4	1.22964e-267	-1.2973	0.099	0.337	3.53842e-263	0	-1.06626	0.097	0.291	0	1.22964e-267	0	Thyrocyte0
VIM	2.18192e-261	-1.44069	0.458	0.68	6.27868e-257	0	-1.19026	0.379	0.554	0	2.18192e-261	0	Thyrocyte0
TSHZ2	4.83791e-258	-1.96544	0.003	0.147	1.39216e-253	0	-1.7945	0.004	0.111	0	4.83791e-258	0	Thyrocyte0
CD81	1.1272e-228	-1.28445	0.174	0.404	3.24363e-224	0	-1.03756	0.091	0.287	0	1.1272e-228	0	Thyrocyte0
MT-ATP8	6.05357e-202	-0.930132	0.04	0.206	1.74198e-197	0	-0.892706	0.054	0.206	0	6.05357e-202	0	Thyrocyte0
OPRM1	9.56872e-202	1.08379	0.48	0.198	2.7535e-197	0	0.978691	0.506	0.255	0	9.56872e-202	0	Thyrocyte0
EEF2	4.45002e-183	-1.19344	0.164	0.362	1.28054e-178	0	-1.10018	0.146	0.343	0	4.45002e-183	0	Thyrocyte0
MT2A	2.30943e-118	-1.00387	0.098	0.243	6.64561e-114	0	-1.38699	0.147	0.346	0	2.30943e-118	0	Thyrocyte0
CTSB	4.50953e-115	-1.09602	0.421	0.541	1.29766e-110	1.69501e-305	-1.10612	0.388	0.55	4.87756e-301	4.50953e-115	3.39002e-305	Thyrocyte0
RPL27A	3.22401e-304	-1.5372	0.21	0.485	9.27742e-300	2.82648e-248	-1.0076	0.202	0.37	8.13348e-244	2.82648e-248	6.44802e-304	Thyrocyte0
NACA	1.38647e-300	-1.35361	0.11	0.372	3.9897e-296	3.42135e-291	-0.952574	0.096	0.263	9.84529e-287	3.42135e-291	2.77294e-300	Thyrocyte0
NDUFA13	1.34363e-299	-1.19051	0.062	0.3	3.86643e-295	5.2052e-201	-0.716246	0.066	0.187	1.49785e-196	5.2052e-201	2.68726e-299	Thyrocyte0
RPS29	7.6813e-299	-1.89466	0.207	0.474	2.21037e-294	1.33955e-204	-0.952239	0.192	0.343	3.85468e-200	1.33955e-204	1.53626e-298	Thyrocyte0
RPS10	1.33919e-297	-1.43748	0.073	0.313	3.85367e-293	1.98387e-202	-0.741047	0.063	0.182	5.70879e-198	1.98387e-202	2.67839e-297	Thyrocyte0
RPS20	2.55275e-296	-1.38425	0.082	0.326	7.34581e-292	1.80047e-206	-0.81654	0.105	0.243	5.18103e-202	1.80047e-206	5.10551e-296	Thyrocyte0
KCNQ1OT1	1.51473e-295	1.09022	0.644	0.29	4.35879e-291	4.91169e-264	0.697198	0.536	0.3	1.41339e-259	4.91169e-264	3.02946e-295	Thyrocyte0
IGFBP7	2.50052e-294	-1.89556	0.014	0.197	7.1955e-290	6.57444e-107	-1.22426	0.156	0.253	1.89186e-102	6.57444e-107	5.00104e-294	Thyrocyte0
HLA-B	8.36024e-290	-1.63746	0.062	0.288	2.40574e-285	6.19211e-203	-0.834387	0.028	0.123	1.78184e-198	6.19211e-203	1.67205e-289	Thyrocyte0
RPL23	4.97958e-289	-1.25406	0.074	0.311	1.43292e-284	9.91397e-159	-0.772485	0.115	0.235	2.85284e-154	9.91397e-159	9.95916e-289	Thyrocyte0
PEBP1	2.24767e-111	-1.1117	0.268	0.414	6.46791e-107	6.34068e-282	-1.09836	0.206	0.385	1.82459e-277	2.24767e-111	1.26814e-281	Thyrocyte0
COX4I1	5.97979e-280	-1.0329	0.041	0.251	1.72074e-275	9.11749e-257	-0.688708	0.04	0.163	2.62365e-252	9.11749e-257	1.19596e-279	Thyrocyte0
KHDRBS2	1.11345e-276	0.873279	0.894	0.572	3.20408e-272	2.70515e-75	0.283861	0.646	0.493	7.78435e-71	2.70515e-75	2.22691e-276	Thyrocyte0
CD63	4.63269e-232	-1.22621	0.193	0.434	1.3331e-227	1.17415e-275	-0.935302	0.105	0.269	3.37873e-271	4.63269e-232	2.3483e-275	Thyrocyte0
NEAT1	2.18458e-274	0.678438	0.979	0.837	6.28634e-270	2.62657e-244	0.447944	0.961	0.892	7.55821e-240	2.62657e-244	4.36915e-274	Thyrocyte0
AL132857.1	4.75977e-274	0.923592	0.653	0.309	1.36967e-269	2.34279e-177	0.486088	0.518	0.314	6.74162e-173	2.34279e-177	9.51955e-274	Thyrocyte0
PRDX1	7.61708e-182	-1.12881	0.143	0.344	2.19189e-177	1.47194e-272	-0.958365	0.105	0.268	4.23566e-268	7.61708e-182	2.94388e-272	Thyrocyte0
AHCYL2	4.46361e-132	0.549149	0.675	0.43	1.28445e-127	7.12937e-270	0.507681	0.884	0.682	2.05155e-265	4.46361e-132	1.42587e-269	Thyrocyte0
GSTP1	1.88263e-269	-1.32882	0.115	0.361	5.41747e-265	6.98139e-240	-0.863911	0.102	0.252	2.00897e-235	6.98139e-240	3.76527e-269	Thyrocyte0
JUNB	1.45019e-20	-0.597773	0.266	0.317	4.17306e-16	2.5763e-267	-1.05681	0.141	0.31	7.41357e-263	1.45019e-20	5.15261e-267	Thyrocyte0
SLC9C1	6.81413e-266	1.0602	0.601	0.268	1.96084e-261	5.22057e-107	0.492386	0.278	0.152	1.50227e-102	5.22057e-107	1.36283e-265	Thyrocyte0
NUPR1	1.00184e-264	-1.02254	0.036	0.233	2.8829e-260	7.85969e-214	-0.805414	0.063	0.186	2.26171e-209	7.85969e-214	2.00369e-264	Thyrocyte0
DANT2	2.03385e-264	0.749518	0.82	0.495	5.85259e-260	5.8447e-175	0.422624	0.697	0.486	1.68187e-170	5.8447e-175	4.06769e-264	Thyrocyte0
UBB	8.70129e-264	-1.26305	0.095	0.329	2.50388e-259	4.48682e-256	-0.871361	0.076	0.221	1.29113e-251	4.48682e-256	1.74026e-263	Thyrocyte0
NAV2	4.34799e-261	0.684309	0.959	0.656	1.25118e-256	1.04991e-126	0.313433	0.903	0.744	3.02121e-122	1.04991e-126	8.69598e-261	Thyrocyte0
HLA-E	1.39355e-259	-1.45714	0.05	0.253	4.01009e-255	5.97775e-194	-0.834578	0.035	0.132	1.72016e-189	5.97775e-194	2.78711e-259	Thyrocyte0
USP54	1.53968e-209	0.798944	0.755	0.457	4.43058e-205	6.91875e-257	0.544505	0.886	0.67	1.99094e-252	1.53968e-209	1.38375e-256	Thyrocyte0
RPS17	1.88758e-256	-1.29471	0.073	0.291	5.4317e-252	3.78497e-189	-0.790068	0.09	0.215	1.08916e-184	3.78497e-189	3.77516e-256	Thyrocyte0
NEBL	6.7396e-255	0.735315	0.884	0.552	1.93939e-250	4.11882e-162	0.361409	0.869	0.673	1.18523e-157	4.11882e-162	1.34792e-254	Thyrocyte0
SSR4	6.64282e-247	-1.05971	0.051	0.252	1.91154e-242	5.00843e-253	-0.678155	0.031	0.145	1.44122e-248	6.64282e-247	1.00169e-252	Thyrocyte0
MZT2B	1.7553e-200	-0.965819	0.054	0.228	5.05106e-196	2.18367e-251	-0.734632	0.048	0.176	6.28374e-247	1.7553e-200	4.36735e-251	Thyrocyte0
XIST	5.39171e-164	0.442164	0.955	0.798	1.55152e-159	3.48627e-249	0.378675	0.954	0.828	1.00321e-244	5.39171e-164	6.97254e-249	Thyrocyte0
ITM2B	1.27973e-142	-1.14716	0.352	0.505	3.68255e-138	3.76642e-248	-1.04507	0.284	0.446	1.08383e-243	1.27973e-142	7.53284e-248	Thyrocyte0
CTSD	1.25054e-165	-0.859333	0.053	0.206	3.59856e-161	5.70638e-248	-0.69881	0.037	0.156	1.64207e-243	1.25054e-165	1.14128e-247	Thyrocyte0
KIAA1217	3.78164e-246	0.750735	0.933	0.627	1.0882e-241	7.12792e-104	0.289091	0.812	0.648	2.05113e-99	7.12792e-104	7.56327e-246	Thyrocyte0
COX7C	1.99067e-244	-1.33847	0.115	0.346	5.72837e-240	3.32923e-171	-0.773447	0.099	0.22	9.58019e-167	3.32923e-171	3.98135e-244	Thyrocyte0
RPL27	1.83569e-241	-1.4209	0.103	0.324	5.28237e-237	1.80619e-223	-0.766152	0.061	0.188	5.1975e-219	1.80619e-223	3.67137e-241	Thyrocyte0
TMBIM6	2.1132e-145	-1.05919	0.298	0.466	6.08095e-141	1.88054e-239	-0.962891	0.218	0.382	5.41146e-235	2.1132e-145	3.76109e-239	Thyrocyte0
TXNIP	7.67837e-108	-0.978037	0.209	0.363	2.20953e-103	3.3848e-239	-1.03705	0.113	0.265	9.74009e-235	7.67837e-108	6.76959e-239	Thyrocyte0
SRP14	8.97374e-239	-1.208	0.101	0.324	2.58228e-234	3.03311e-171	-0.710194	0.071	0.182	8.72809e-167	3.03311e-171	1.79475e-238	Thyrocyte0
MT1G	3.10298e-90	-0.979001	0.081	0.199	8.92913e-86	2.80267e-237	-1.40303	0.177	0.35	8.06495e-233	3.10298e-90	5.60533e-237	Thyrocyte0
ADIRF	1.01401e-235	-1.3196	0.082	0.293	2.91791e-231	7.44757e-152	-0.663827	0.061	0.16	2.14311e-147	7.44757e-152	2.02801e-235	Thyrocyte0
COX6A1	3.73813e-235	-0.940269	0.026	0.194	1.07569e-230	4.16123e-177	-0.535234	0.027	0.114	1.19744e-172	4.16123e-177	7.47627e-235	Thyrocyte0
SLC26A7	2.76993e-234	0.632985	0.979	0.689	7.97075e-230	5.13464e-107	0.260908	0.973	0.825	1.47754e-102	5.13464e-107	5.53986e-234	Thyrocyte0
MGAT4C	9.80346e-234	0.682855	0.912	0.641	2.82104e-229	2.18381e-209	0.469104	0.807	0.601	6.28413e-205	2.18381e-209	1.96069e-233	Thyrocyte0
SLC25A29	1.1574e-233	0.670536	0.868	0.547	3.33054e-229	4.47082e-138	0.362793	0.678	0.487	1.28652e-133	4.47082e-138	2.3148e-233	Thyrocyte0
WWOX	1.05468e-232	0.657772	0.95	0.732	3.03495e-228	3.12794e-162	0.335719	0.946	0.822	9.00097e-158	3.12794e-162	2.10936e-232	Thyrocyte0
RYR2	3.45024e-232	0.742626	0.819	0.501	9.9284e-228	6.83893e-186	0.412937	0.776	0.57	1.96797e-181	6.83893e-186	6.90047e-232	Thyrocyte0
CRIP1	5.95755e-231	-1.26033	0.129	0.361	1.71435e-226	1.47069e-86	-0.54348	0.057	0.127	4.23205e-82	1.47069e-86	1.19151e-230	Thyrocyte0
MT1E	8.27735e-116	-1.06686	0.126	0.273	2.38189e-111	2.79445e-230	-1.09875	0.131	0.285	8.0413e-226	8.27735e-116	5.58889e-230	Thyrocyte0
COX8A	1.46526e-228	-0.927708	0.03	0.201	4.21642e-224	3.35167e-173	-0.53452	0.024	0.107	9.64478e-169	3.35167e-173	2.93051e-228	Thyrocyte0
NOP53	1.81387e-141	-0.834724	0.053	0.191	5.21959e-137	2.02889e-228	-0.684034	0.044	0.162	5.83834e-224	1.81387e-141	4.05778e-228	Thyrocyte0
IGFBP5	1.32583e-34	-0.740174	0.131	0.203	3.8152e-30	5.38265e-228	-0.976979	0.279	0.439	1.54891e-223	1.32583e-34	1.07653e-227	Thyrocyte0
AL589693.1	4.07259e-227	0.804453	0.827	0.542	1.17193e-222	9.0461e-209	0.503351	0.856	0.684	2.60311e-204	9.0461e-209	8.14518e-227	Thyrocyte0
UNC5C	4.73532e-224	0.625571	0.867	0.544	1.36263e-219	5.80357e-105	0.278133	0.8	0.628	1.67004e-100	5.80357e-105	9.47064e-224	Thyrocyte0
HSP90B1	7.17575e-83	-0.904577	0.564	0.622	2.06489e-78	2.23235e-223	-0.912711	0.481	0.608	6.4238e-219	7.17575e-83	4.46469e-223	Thyrocyte0
NDUFC2	5.668e-177	-0.982943	0.081	0.258	1.63102e-172	4.28873e-221	-0.793922	0.07	0.201	1.23412e-216	5.668e-177	8.57745e-221	Thyrocyte0
PSAP	3.69952e-109	-1.02276	0.198	0.343	1.06457e-104	6.52212e-221	-0.897663	0.152	0.304	1.8768e-216	3.69952e-109	1.30442e-220	Thyrocyte0
DGKI	3.07079e-219	0.665175	0.856	0.536	8.8365e-215	1.26239e-108	0.337926	0.744	0.567	3.63264e-104	1.26239e-108	6.14158e-219	Thyrocyte0
APBB2	1.83102e-215	0.657204	0.839	0.542	5.26896e-211	6.37366e-183	0.360691	0.891	0.716	1.83409e-178	6.37366e-183	3.66205e-215	Thyrocyte0
H3F3A	3.20449e-215	-1.25585	0.172	0.393	9.22125e-211	1.05178e-165	-0.850273	0.137	0.264	3.0266e-161	1.05178e-165	6.40898e-215	Thyrocyte0
PDE8B	4.54168e-215	0.706393	0.793	0.48	1.30691e-210	1.88762e-172	0.359526	0.903	0.711	5.4318e-168	1.88762e-172	9.08336e-215	Thyrocyte0
UQCR10	1.55052e-213	-0.924211	0.028	0.188	4.46178e-209	1.47316e-123	-0.493339	0.031	0.103	4.23917e-119	1.47316e-123	3.10104e-213	Thyrocyte0
RBM47	3.3134e-213	0.641819	0.849	0.549	9.53463e-209	9.93891e-132	0.32823	0.802	0.611	2.86002e-127	9.93891e-132	6.62679e-213	Thyrocyte0
MT1X	5.52262e-73	-0.76629	0.083	0.186	1.58919e-68	5.36392e-213	-1.07294	0.16	0.314	1.54352e-208	5.52262e-73	1.07278e-212	Thyrocyte0
BSG	5.50765e-136	-0.748877	0.058	0.196	1.58488e-131	9.60192e-213	-0.684432	0.054	0.173	2.76305e-208	5.50765e-136	1.92038e-212	Thyrocyte0
MAPK10	2.09497e-212	0.7001	0.751	0.436	6.02847e-208	1.00186e-178	0.427905	0.782	0.58	2.88296e-174	1.00186e-178	4.18993e-212	Thyrocyte0
RPL31	1.81046e-211	-1.23872	0.114	0.325	5.20978e-207	2.97661e-127	-0.687347	0.124	0.232	8.5655e-123	2.97661e-127	3.62092e-211	Thyrocyte0
ESRRG	2.04164e-211	0.711644	0.749	0.434	5.87501e-207	2.24197e-207	0.48494	0.77	0.559	6.45149e-203	2.24197e-207	4.08327e-211	Thyrocyte0
DOCK3	8.96886e-205	0.716257	0.708	0.403	2.58088e-200	1.02558e-210	0.448257	0.775	0.552	2.9512e-206	8.96886e-205	2.05116e-210	Thyrocyte0
STXBP5L	5.22409e-194	0.75689	0.686	0.39	1.50329e-189	3.094e-209	0.52687	0.712	0.495	8.90331e-205	5.22409e-194	6.18801e-209	Thyrocyte0
NDUFB7	5.76321e-209	-0.812904	0.026	0.18	1.65842e-204	1.28547e-150	-0.485657	0.028	0.107	3.69906e-146	1.28547e-150	1.15264e-208	Thyrocyte0
HSPA5	1.92942e-114	-1.03176	0.317	0.465	5.55209e-110	3.20039e-208	-0.998505	0.219	0.37	9.20943e-204	1.92942e-114	6.40077e-208	Thyrocyte0
HLA-C	3.70861e-208	-1.24135	0.058	0.238	1.06719e-203	2.71773e-156	-0.622353	0.051	0.147	7.82054e-152	2.71773e-156	7.41722e-208	Thyrocyte0
LINC00609	1.59031e-207	0.871718	0.502	0.212	4.57628e-203	3.55539e-115	0.450784	0.3	0.165	1.0231e-110	3.55539e-115	3.18062e-207	Thyrocyte0
ANK3	1.40298e-206	0.588119	0.915	0.624	4.0372e-202	1.32975e-194	0.359229	0.91	0.717	3.82648e-190	1.32975e-194	2.80595e-206	Thyrocyte0
ELOB	3.39066e-206	-0.922061	0.034	0.197	9.75696e-202	3.1881e-199	-0.600515	0.03	0.126	9.17407e-195	3.1881e-199	6.78132e-206	Thyrocyte0
IPCEF1	7.38717e-194	0.732235	0.802	0.509	2.12573e-189	4.44757e-204	0.564041	0.885	0.715	1.27983e-199	7.38717e-194	8.89515e-204	Thyrocyte0
KCNJ16	1.14077e-203	0.771546	0.857	0.553	3.28268e-199	3.80133e-103	0.410121	0.76	0.597	1.09387e-98	3.80133e-103	2.28154e-203	Thyrocyte0
ANKS1B	1.66638e-203	0.643322	0.822	0.53	4.79516e-199	2.48502e-179	0.377183	0.844	0.655	7.15089e-175	2.48502e-179	3.33275e-203	Thyrocyte0
RNASEK	3.29151e-203	-0.933263	0.052	0.228	9.47164e-199	6.47148e-150	-0.53209	0.048	0.141	1.86223e-145	6.47148e-150	6.58301e-203	Thyrocyte0
METTL7A	1.48368e-66	-0.81729	0.152	0.262	4.26945e-62	6.95907e-202	-0.878862	0.137	0.279	2.00254e-197	1.48368e-66	1.39181e-201	Thyrocyte0
CTNND1	4.01105e-201	0.636125	0.888	0.648	1.15422e-196	2.16144e-195	0.425009	0.876	0.714	6.21977e-191	2.16144e-195	8.02209e-201	Thyrocyte0
MPPED2	6.44797e-198	0.626604	0.777	0.458	1.85547e-193	1.53969e-118	0.324433	0.734	0.55	4.43061e-114	1.53969e-118	1.28959e-197	Thyrocyte0
FTX	9.91261e-197	0.525693	0.972	0.827	2.85245e-192	3.56693e-136	0.283574	0.954	0.851	1.02642e-131	3.56693e-136	1.98252e-196	Thyrocyte0
NR6A1	2.32295e-196	0.676936	0.76	0.465	6.68452e-192	5.10237e-161	0.388684	0.731	0.536	1.46826e-156	5.10237e-161	4.6459e-196	Thyrocyte0
DPP6	9.10274e-194	0.714556	0.734	0.432	2.6194e-189	3.58082e-162	0.334124	0.924	0.729	1.03042e-157	3.58082e-162	1.82055e-193	Thyrocyte0
DEPTOR	1.14558e-193	0.789513	0.775	0.499	3.29652e-189	8.62494e-77	0.306787	0.605	0.462	2.48191e-72	8.62494e-77	2.29116e-193	Thyrocyte0
FHIT	4.20291e-193	0.627261	0.878	0.632	1.20943e-188	4.3219e-158	0.370625	0.876	0.71	1.24367e-153	4.3219e-158	8.40582e-193	Thyrocyte0
AL022068.1	2.8734e-135	0.650148	0.67	0.415	8.26851e-131	3.33561e-192	0.600602	0.73	0.531	9.59856e-188	2.8734e-135	6.67123e-192	Thyrocyte0
CD24	1.01991e-91	-1.11916	0.538	0.604	2.93491e-87	5.52355e-192	-0.896258	0.604	0.658	1.58946e-187	1.01991e-91	1.10471e-191	Thyrocyte0
AC107021.1	4.66383e-139	0.758479	0.338	0.126	1.34206e-134	3.85177e-190	0.722437	0.298	0.127	1.10838e-185	4.66383e-139	7.70354e-190	Thyrocyte0
SH3RF1	1.23347e-189	0.684011	0.74	0.451	3.54944e-185	1.4208e-143	0.422726	0.681	0.499	4.0885e-139	1.4208e-143	2.46695e-189	Thyrocyte0
AC023590.1	1.00416e-177	0.814344	0.421	0.169	2.88957e-173	1.25274e-189	0.588019	0.329	0.151	3.60488e-185	1.00416e-177	2.50548e-189	Thyrocyte0
CANX	8.81941e-89	-0.946312	0.366	0.476	2.53787e-84	1.50008e-189	-0.924797	0.253	0.394	4.31664e-185	8.81941e-89	3.00017e-189	Thyrocyte0
DLG2	5.32615e-189	0.647148	0.897	0.654	1.53265e-184	2.64901e-187	0.400522	0.938	0.813	7.62279e-183	2.64901e-187	1.06523e-188	Thyrocyte0
NDUFA4	7.48402e-189	-1.09092	0.092	0.282	2.1536e-184	1.60352e-121	-0.592	0.058	0.144	4.61427e-117	1.60352e-121	1.4968e-188	Thyrocyte0
AL139317.5	5.1848e-73	0.583181	0.249	0.113	1.49198e-68	6.4644e-187	0.688372	0.412	0.226	1.86019e-182	5.1848e-73	1.29288e-186	Thyrocyte0
GOLGA8B	4.05361e-127	0.53384	0.516	0.274	1.16647e-122	2.11981e-186	0.488043	0.511	0.307	6.09997e-182	4.05361e-127	4.23963e-186	Thyrocyte0
NDUFB2	7.96459e-186	-1.1937	0.116	0.313	2.29189e-181	5.80321e-127	-0.701337	0.101	0.203	1.66993e-122	5.80321e-127	1.59292e-185	Thyrocyte0
EFNA5	9.03368e-186	-1.85537	0.003	0.11	2.59953e-181	5.86955e-39	-1.23001	0.078	0.124	1.68902e-34	5.86955e-39	1.80674e-185	Thyrocyte0
VCL	1.05116e-60	0.515974	0.448	0.294	3.02481e-56	8.1486e-185	0.679769	0.712	0.533	2.34484e-180	1.05116e-60	1.62972e-184	Thyrocyte0
SELENOM	1.00531e-110	-0.736809	0.056	0.176	2.89289e-106	1.43232e-184	-0.633621	0.045	0.147	4.12165e-180	1.00531e-110	2.86464e-184	Thyrocyte0
PLCG2	2.94231e-184	-1.17617	0.07	0.247	8.4668e-180	5.8783e-43	-0.545243	0.158	0.216	1.69154e-38	5.8783e-43	5.88462e-184	Thyrocyte0
SIK3	1.94991e-69	0.293678	0.818	0.649	5.61105e-65	2.12307e-182	0.373118	0.882	0.731	6.10933e-178	1.94991e-69	4.24613e-182	Thyrocyte0
MT1F	3.47324e-101	-0.800569	0.064	0.181	9.9946e-97	3.20835e-182	-0.953809	0.089	0.21	9.23236e-178	3.47324e-101	6.41671e-182	Thyrocyte0
DUSP1	0.322103	-0.265487	0.756	0.669	1	1.64095e-181	-0.700839	0.68	0.747	4.722e-177	0.322103	3.2819e-181	Thyrocyte0
NDUFS5	7.07447e-181	-0.856266	0.04	0.194	2.03575e-176	2.9082e-92	-0.445559	0.043	0.108	8.36865e-88	2.9082e-92	1.41489e-180	Thyrocyte0
WFDC2	1.00657e-154	-0.751372	0.026	0.151	2.89651e-150	1.08701e-180	-0.554625	0.03	0.12	3.12797e-176	1.00657e-154	2.17401e-180	Thyrocyte0
BMPR1A	5.7716e-180	0.657824	0.714	0.422	1.66084e-175	2.75347e-80	0.273725	0.642	0.489	7.92337e-76	2.75347e-80	1.15432e-179	Thyrocyte0
AF305872.2	1.01002e-179	0.656353	0.644	0.349	2.90644e-175	5.01241e-109	0.38741	0.566	0.402	1.44237e-104	5.01241e-109	2.02004e-179	Thyrocyte0
AL049779.4	3.06929e-101	0.865626	0.227	0.073	8.83219e-97	1.76101e-179	0.754697	0.358	0.18	5.06748e-175	3.06929e-101	3.52202e-179	Thyrocyte0
VPS37B	4.36166e-55	0.340612	0.412	0.264	1.25511e-50	3.00774e-178	0.454751	0.663	0.46	8.65508e-174	4.36166e-55	6.01548e-178	Thyrocyte0
PTCSC3	3.26911e-177	0.707543	0.652	0.358	9.40719e-173	1.43426e-99	0.384771	0.541	0.382	4.12723e-95	1.43426e-99	6.53822e-177	Thyrocyte0
SNHG29	5.34662e-146	-1.1442	0.133	0.304	1.53854e-141	4.06282e-177	-0.82364	0.115	0.241	1.16912e-172	5.34662e-146	8.12564e-177	Thyrocyte0
MTRNR2L8	1.22445e-101	-0.574324	0.024	0.115	3.52347e-97	5.28189e-177	-0.54745	0.031	0.121	1.51992e-172	1.22445e-101	1.05638e-176	Thyrocyte0
CLDN3	7.43661e-46	-0.647139	0.128	0.214	2.13996e-41	5.84768e-177	-0.70477	0.075	0.191	1.68273e-172	7.43661e-46	1.16954e-176	Thyrocyte0
SLIT3	2.80037e-176	0.571676	0.818	0.521	8.05834e-172	3.14631e-106	0.250063	0.742	0.566	9.05382e-102	3.14631e-106	5.60074e-176	Thyrocyte0
LINC01885	6.45658e-176	0.778583	0.571	0.291	1.85795e-171	7.54677e-37	0.260954	0.158	0.098	2.17166e-32	7.54677e-37	1.29132e-175	Thyrocyte0
TOMM7	8.43603e-145	-1.03022	0.092	0.25	2.42755e-140	1.90519e-174	-0.713881	0.064	0.173	5.48238e-170	8.43603e-145	3.81038e-174	Thyrocyte0
PDE10A	8.24366e-173	0.711628	0.772	0.484	2.3722e-168	2.54446e-46	0.332797	0.478	0.377	7.32194e-42	2.54446e-46	1.64873e-172	Thyrocyte0
RBMS3-AS2	8.22123e-172	0.836634	0.429	0.178	2.36574e-167	1.70508e-103	0.404471	0.275	0.15	4.90653e-99	1.70508e-103	1.64425e-171	Thyrocyte0
LINC01725	7.81797e-171	0.632144	0.668	0.385	2.2497e-166	3.85949e-121	0.362938	0.644	0.467	1.11061e-116	3.85949e-121	1.56359e-170	Thyrocyte0
STARD13-AS	8.86498e-169	0.890559	0.442	0.192	2.55099e-164	6.0586e-105	0.426835	0.325	0.19	1.74342e-100	6.0586e-105	1.773e-168	Thyrocyte0
SNHG14	1.01998e-168	0.535982	0.908	0.692	2.93511e-164	4.4822e-108	0.257014	0.921	0.788	1.2898e-103	4.4822e-108	2.03997e-168	Thyrocyte0
SPINT2	1.39317e-56	-0.791783	0.288	0.379	4.00899e-52	2.18737e-167	-0.836525	0.167	0.299	6.29438e-163	1.39317e-56	4.37475e-167	Thyrocyte0
C16orf89	2.89094e-29	-0.5861	0.149	0.213	8.31896e-25	4.94538e-167	-0.646443	0.072	0.183	1.42308e-162	2.89094e-29	9.89075e-167	Thyrocyte0
GLIS3	5.42267e-167	0.599556	0.843	0.589	1.56043e-162	1.51925e-146	0.379423	0.863	0.705	4.3718e-142	1.51925e-146	1.08453e-166	Thyrocyte0
TGFBR2	3.59889e-166	-1.54685	0.058	0.213	1.03562e-161	1.30241e-144	-0.987971	0.045	0.131	3.74782e-140	1.30241e-144	7.19778e-166	Thyrocyte0
TMEFF2	8.45375e-149	0.812061	0.369	0.146	2.43265e-144	7.00791e-165	0.616936	0.356	0.184	2.0166e-160	8.45375e-149	1.40158e-164	Thyrocyte0
LGALS3BP	3.87015e-56	-0.62887	0.077	0.163	1.11367e-51	3.05339e-164	-0.523858	0.033	0.121	8.78643e-160	3.87015e-56	6.10678e-164	Thyrocyte0
CYBA	3.5999e-164	-0.988834	0.076	0.243	1.03591e-159	9.30367e-117	-0.473207	0.034	0.105	2.67722e-112	9.30367e-117	7.19979e-164	Thyrocyte0
PFDN5	1.44157e-162	-1.13694	0.155	0.342	4.14825e-158	7.47428e-164	-0.770004	0.132	0.259	2.1508e-159	1.44157e-162	1.49486e-163	Thyrocyte0
ELMO1	2.06703e-163	0.506963	0.965	0.825	5.94809e-159	2.87672e-106	0.263314	0.941	0.829	8.27804e-102	2.87672e-106	4.13406e-163	Thyrocyte0
GLCCI1	1.73319e-162	0.658986	0.788	0.533	4.98744e-158	1.8152e-127	0.463851	0.603	0.431	5.22342e-123	1.8152e-127	3.46639e-162	Thyrocyte0
AC004889.1	7.23111e-46	0.300818	0.28	0.161	2.08083e-41	1.98931e-161	0.430464	0.504	0.308	5.72445e-157	7.23111e-46	3.97863e-161	Thyrocyte0
CNTN5	3.08276e-114	0.641989	0.471	0.254	8.87096e-110	1.0878e-160	0.473016	0.662	0.472	3.13025e-156	3.08276e-114	2.1756e-160	Thyrocyte0
MGP	2.1109e-160	-1.60323	0.084	0.25	6.07433e-156	7.62572e-136	-1.13299	0.061	0.155	2.19438e-131	7.62572e-136	4.2218e-160	Thyrocyte0
KAZN	3.64242e-115	0.577419	0.548	0.32	1.04814e-110	3.83481e-160	0.458668	0.619	0.426	1.1035e-155	3.64242e-115	7.66962e-160	Thyrocyte0
OAZ1	1.32921e-159	-0.855739	0.065	0.223	3.82494e-155	6.16048e-82	-0.499986	0.074	0.147	1.77274e-77	6.16048e-82	2.65842e-159	Thyrocyte0
NME2	3.52425e-138	-0.784783	0.051	0.187	1.01414e-133	3.32584e-159	-0.530386	0.028	0.11	9.57042e-155	3.52425e-138	6.65167e-159	Thyrocyte0
FAM160A1	1.73459e-101	0.542327	0.484	0.275	4.99145e-97	3.48158e-159	0.418548	0.625	0.426	1.00186e-154	1.73459e-101	6.96316e-159	Thyrocyte0
GABARAP	3.26099e-154	-0.872802	0.049	0.194	9.38383e-150	4.73272e-159	-0.57764	0.042	0.134	1.36189e-154	3.26099e-154	9.46544e-159	Thyrocyte0
AL355612.1	6.73091e-159	0.933567	0.4	0.166	1.93689e-154	5.80954e-93	0.479954	0.198	0.097	1.67175e-88	5.80954e-93	1.34618e-158	Thyrocyte0
LRRC4C	1.44284e-47	0.451053	0.247	0.133	4.15192e-43	8.87852e-159	0.432086	0.697	0.502	2.55488e-154	1.44284e-47	1.7757e-158	Thyrocyte0
GPX4	1.25125e-158	-0.852393	0.058	0.211	3.60059e-154	4.50532e-157	-0.581301	0.053	0.151	1.29645e-152	4.50532e-157	2.50249e-158	Thyrocyte0
UQCR11	1.67701e-158	-0.896795	0.049	0.197	4.82575e-154	1.8763e-127	-0.516454	0.037	0.114	5.39925e-123	1.8763e-127	3.35401e-158	Thyrocyte0
RPL36AL	1.44489e-157	-0.752601	0.028	0.156	4.15781e-153	3.56907e-101	-0.507032	0.05	0.124	1.02704e-96	3.56907e-101	2.88978e-157	Thyrocyte0
UQCRB	1.03383e-156	-0.98203	0.072	0.232	2.97495e-152	4.1943e-113	-0.606618	0.06	0.143	1.20695e-108	4.1943e-113	2.06766e-156	Thyrocyte0
HSPA8	7.91047e-156	-0.848693	0.047	0.191	2.27632e-151	2.14288e-77	-0.502771	0.085	0.159	6.16635e-73	2.14288e-77	1.58209e-155	Thyrocyte0
GNA14-AS1	2.45788e-155	0.82519	0.429	0.19	7.07279e-151	9.48048e-78	0.355442	0.27	0.161	2.7281e-73	9.48048e-78	4.91575e-155	Thyrocyte0
IGFBP4	8.12884e-63	-0.755117	0.095	0.192	2.33916e-58	4.57132e-155	-0.667343	0.063	0.164	1.31544e-150	8.12884e-63	9.14265e-155	Thyrocyte0
WDR72	7.55148e-155	0.59712	0.704	0.432	2.17301e-150	1.50249e-99	0.294112	0.642	0.472	4.32356e-95	1.50249e-99	1.5103e-154	Thyrocyte0
GOLGA8A	9.55067e-154	0.628183	0.593	0.328	2.7483e-149	2.52116e-119	0.362513	0.487	0.32	7.25488e-115	2.52116e-119	1.91013e-153	Thyrocyte0
AC068234.2	2.12106e-153	0.80498	0.36	0.134	6.10355e-149	2.45847e-101	0.411844	0.178	0.076	7.07449e-97	2.45847e-101	4.24211e-153	Thyrocyte0
PLCH1	7.59927e-90	0.46349	0.473	0.271	2.18677e-85	2.33577e-152	0.460648	0.533	0.342	6.72141e-148	7.59927e-90	4.67154e-152	Thyrocyte0
SHROOM3	2.84913e-123	0.621009	0.504	0.273	8.19865e-119	2.72411e-152	0.42749	0.619	0.426	7.83889e-148	2.84913e-123	5.44821e-152	Thyrocyte0
AGBL4	8.2736e-151	0.638276	0.648	0.39	2.38081e-146	2.27891e-104	0.35811	0.61	0.449	6.55778e-100	2.27891e-104	1.65472e-150	Thyrocyte0
CRY1	8.9394e-40	0.395384	0.31	0.196	2.5724e-35	1.03342e-149	0.578186	0.606	0.434	2.97377e-145	8.9394e-40	2.06684e-149	Thyrocyte0
AC022558.2	1.96754e-40	0.374379	0.136	0.058	5.66178e-36	3.83028e-149	0.570967	0.309	0.152	1.1022e-144	1.96754e-40	7.66056e-149	Thyrocyte0
MIR181A2HG	1.43082e-148	0.685193	0.459	0.217	4.11732e-144	2.59297e-95	0.343676	0.371	0.232	7.46152e-91	2.59297e-95	2.86163e-148	Thyrocyte0
UBL5	1.87208e-148	-0.854181	0.061	0.211	5.38708e-144	6.81163e-128	-0.548242	0.044	0.125	1.96011e-123	6.81163e-128	3.74415e-148	Thyrocyte0
AC093535.1	2.19383e-89	0.623544	0.241	0.091	6.31298e-85	4.78026e-147	0.581906	0.282	0.134	1.37557e-142	2.19383e-89	9.56052e-147	Thyrocyte0
SOD3	6.49744e-29	-0.446973	0.063	0.117	1.8697e-24	7.41262e-147	-0.491584	0.026	0.101	2.13305e-142	6.49744e-29	1.48252e-146	Thyrocyte0
UST	1.70634e-146	0.548862	0.799	0.547	4.91017e-142	3.13668e-130	0.317777	0.748	0.561	9.02611e-126	3.13668e-130	3.41268e-146	Thyrocyte0
ERBB4	4.14559e-146	0.627898	0.674	0.416	1.19293e-141	9.36806e-83	0.286008	0.672	0.524	2.69575e-78	9.36806e-83	8.29118e-146	Thyrocyte0
SYNE1	1.89627e-44	0.284192	0.795	0.644	5.45671e-40	1.18761e-144	0.450747	0.899	0.784	3.41748e-140	1.89627e-44	2.37523e-144	Thyrocyte0
GRIP1	4.68004e-144	0.619849	0.658	0.394	1.34673e-139	3.35189e-99	0.341054	0.545	0.383	9.6454e-95	3.35189e-99	9.36008e-144	Thyrocyte0
COX5B	1.06158e-143	-0.846758	0.058	0.202	3.0548e-139	5.02835e-118	-0.472575	0.04	0.115	1.44696e-113	5.02835e-118	2.12316e-143	Thyrocyte0
PPARGC1A	1.16755e-102	0.54929	0.5	0.283	3.35973e-98	1.71023e-143	0.508685	0.522	0.341	4.92134e-139	1.16755e-102	3.42045e-143	Thyrocyte0
ZFP36L2	8.2309e-100	-0.958745	0.284	0.427	2.36852e-95	2.2758e-143	-0.801622	0.213	0.337	6.54885e-139	8.2309e-100	4.5516e-143	Thyrocyte0
PDCD4	2.27539e-90	0.424908	0.792	0.594	6.54767e-86	1.03809e-142	0.361277	0.817	0.645	2.9872e-138	2.27539e-90	2.07618e-142	Thyrocyte0
PTCSC2	3.18928e-140	0.618001	0.643	0.378	9.17748e-136	5.39634e-119	0.323785	0.78	0.598	1.55285e-114	5.39634e-119	6.37857e-140	Thyrocyte0
JUN	5.56863e-67	0.327162	0.805	0.623	1.60243e-62	8.11861e-140	-0.647925	0.629	0.685	2.33621e-135	5.56863e-67	1.62372e-139	Thyrocyte0
TUBB	1.15761e-139	-0.893431	0.053	0.19	3.33115e-135	9.88978e-124	-0.530486	0.041	0.119	2.84588e-119	9.88978e-124	2.31523e-139	Thyrocyte0
PALLD	3.31085e-139	0.532729	0.744	0.489	9.52731e-135	1.71161e-99	0.337765	0.772	0.615	4.92534e-95	1.71161e-99	6.62171e-139	Thyrocyte0
PPP3CB-AS1	2.99476e-46	0.366392	0.183	0.086	8.61771e-42	9.69164e-138	0.573904	0.302	0.153	2.78887e-133	2.99476e-46	1.93833e-137	Thyrocyte0
AL513164.1	4.46849e-117	0.749368	0.334	0.141	1.28585e-112	1.3841e-136	0.57972	0.254	0.118	3.98288e-132	4.46849e-117	2.7682e-136	Thyrocyte0
AOPEP	1.74255e-83	0.411079	0.657	0.454	5.01437e-79	2.6258e-136	0.403978	0.765	0.601	7.55599e-132	1.74255e-83	5.25159e-136	Thyrocyte0
ATP6V0C	2.19901e-107	-0.630748	0.043	0.153	6.32787e-103	5.89657e-136	-0.523	0.045	0.131	1.6968e-131	2.19901e-107	1.17931e-135	Thyrocyte0
PATJ	1.33005e-135	0.523904	0.715	0.458	3.82734e-131	1.55802e-113	0.307225	0.672	0.493	4.48335e-109	1.55802e-113	2.66009e-135	Thyrocyte0
GRN	1.74079e-61	-0.607346	0.07	0.158	5.00929e-57	1.81243e-134	-0.519051	0.04	0.121	5.21546e-130	1.74079e-61	3.62487e-134	Thyrocyte0
PPDPF	2.63186e-134	-0.889564	0.083	0.234	7.57344e-130	6.95541e-117	-0.615787	0.084	0.177	2.00149e-112	6.95541e-117	5.26372e-134	Thyrocyte0
SLC25A6	8.25919e-97	-0.810149	0.102	0.228	2.37667e-92	3.49871e-134	-0.573247	0.062	0.155	1.00679e-129	8.25919e-97	6.99741e-134	Thyrocyte0
CD59	2.75218e-131	-1.15139	0.11	0.262	7.91967e-127	3.97877e-134	-0.784545	0.101	0.205	1.14493e-129	2.75218e-131	7.95754e-134	Thyrocyte0
CEMIP	6.89167e-134	0.749827	0.311	0.112	1.98315e-129	4.17312e-111	0.401869	0.225	0.106	1.20086e-106	4.17312e-111	1.37833e-133	Thyrocyte0
TENM4	9.48291e-87	0.460963	0.407	0.22	2.7288e-82	1.73065e-133	0.337987	0.725	0.532	4.98013e-129	9.48291e-87	3.46131e-133	Thyrocyte0
NEK11	2.83862e-133	0.64886	0.476	0.243	8.16842e-129	1.12658e-128	0.382277	0.482	0.31	3.24186e-124	1.12658e-128	5.67724e-133	Thyrocyte0
PLA2R1	3.46882e-132	0.502659	0.752	0.489	9.98188e-128	2.51599e-85	0.285702	0.714	0.556	7.24e-81	2.51599e-85	6.93765e-132	Thyrocyte0
HINT1	2.41015e-131	-0.945116	0.121	0.282	6.93545e-127	1.47213e-104	-0.595647	0.085	0.172	4.2362e-100	1.47213e-104	4.8203e-131	Thyrocyte0
FCGRT	4.77579e-88	-0.674772	0.062	0.169	1.37428e-83	4.70558e-131	-0.453715	0.031	0.106	1.35408e-126	4.77579e-88	9.41115e-131	Thyrocyte0
SNED1	4.71355e-130	0.501652	0.734	0.495	1.35637e-125	2.78705e-88	0.283612	0.553	0.403	8.02001e-84	2.78705e-88	9.4271e-130	Thyrocyte0
GALNT17	5.4046e-35	0.316648	0.172	0.089	1.55523e-30	1.47871e-129	0.432743	0.507	0.338	4.25513e-125	5.4046e-35	2.95742e-129	Thyrocyte0
PPP1R13B	4.24468e-106	0.477878	0.639	0.413	1.22145e-101	1.61122e-129	0.34748	0.678	0.501	4.63645e-125	4.24468e-106	3.22244e-129	Thyrocyte0
AC068587.4	1.7366e-101	0.487627	0.461	0.256	4.99723e-97	2.31287e-128	0.398279	0.446	0.282	6.65551e-124	1.7366e-101	4.62574e-128	Thyrocyte0
ZFPM2-AS1	2.59239e-128	0.649033	0.535	0.305	7.45987e-124	6.30873e-114	0.415112	0.398	0.247	1.8154e-109	6.30873e-114	5.18479e-128	Thyrocyte0
LINC01473	1.35226e-111	0.472224	0.695	0.466	3.89126e-107	4.68733e-128	0.366299	0.688	0.513	1.34883e-123	1.35226e-111	9.37465e-128	Thyrocyte0
PPIA	6.23512e-128	-1.08255	0.151	0.308	1.79422e-123	6.93113e-76	-0.586658	0.11	0.186	1.9945e-71	6.93113e-76	1.24702e-127	Thyrocyte0
PRDX5	1.23847e-126	-0.857002	0.087	0.234	3.56383e-122	1.51048e-127	-0.566912	0.057	0.145	4.34657e-123	1.23847e-126	3.02097e-127	Thyrocyte0
FAM189A2	2.35113e-127	0.732851	0.649	0.416	6.76561e-123	2.55666e-106	0.488337	0.628	0.467	7.35703e-102	2.55666e-106	4.70226e-127	Thyrocyte0
SHANK2	8.60666e-126	0.555384	0.529	0.294	2.47665e-121	3.225e-104	0.292538	0.547	0.384	9.28025e-100	3.225e-104	1.72133e-125	Thyrocyte0
ITGA9-AS1	3.38665e-56	0.423597	0.335	0.197	9.74544e-52	2.25936e-125	0.425517	0.395	0.237	6.50155e-121	3.38665e-56	4.51873e-125	Thyrocyte0
ZBTB20-AS5	2.75312e-125	0.689601	0.435	0.22	7.92238e-121	2.2838e-102	0.411923	0.317	0.185	6.57185e-98	2.2838e-102	5.50624e-125	Thyrocyte0
AC005237.1	3.39781e-125	0.652597	0.426	0.209	9.77753e-121	5.14711e-63	0.27679	0.233	0.139	1.48113e-58	5.14711e-63	6.79561e-125	Thyrocyte0
TMEM59	1.16826e-43	-0.690968	0.18	0.264	3.3618e-39	3.73096e-125	-0.650764	0.108	0.212	1.07362e-120	1.16826e-43	7.46192e-125	Thyrocyte0
HES1	4.49073e-23	-0.438983	0.063	0.11	1.29225e-18	1.43775e-124	-0.645407	0.06	0.148	4.13726e-120	4.49073e-23	2.8755e-124	Thyrocyte0
KRTCAP2	2.12134e-124	-0.704922	0.048	0.173	6.10438e-120	5.5309e-124	-0.441617	0.033	0.106	1.59157e-119	5.5309e-124	4.24269e-124	Thyrocyte0
FRMD4B	5.77953e-94	0.346287	0.861	0.644	1.66312e-89	3.00657e-124	0.290838	0.898	0.748	8.65171e-120	5.77953e-94	6.01314e-124	Thyrocyte0
STK33	6.62224e-124	0.539794	0.586	0.346	1.90562e-119	9.43649e-97	0.284318	0.551	0.395	2.71545e-92	9.43649e-97	1.32445e-123	Thyrocyte0
AC211433.1	6.904e-124	0.656027	0.406	0.193	1.9867e-119	4.79924e-65	0.28268	0.204	0.115	1.38103e-60	4.79924e-65	1.3808e-123	Thyrocyte0
LINC00271	1.11593e-123	0.645938	0.474	0.251	3.21121e-119	2.13923e-93	0.363324	0.401	0.263	6.15586e-89	2.13923e-93	2.23187e-123	Thyrocyte0
AC002460.2	3.07653e-89	0.598049	0.461	0.268	8.85302e-85	2.57336e-123	0.394626	0.621	0.448	7.40511e-119	3.07653e-89	5.14672e-123	Thyrocyte0
CCSER1	3.80849e-123	0.561739	0.638	0.399	1.09593e-118	7.26768e-121	0.334846	0.756	0.578	2.09135e-116	7.26768e-121	7.61698e-123	Thyrocyte0
ANKUB1	3.8096e-122	0.649508	0.458	0.238	1.09625e-117	6.84618e-101	0.389699	0.283	0.158	1.97006e-96	6.84618e-101	7.6192e-122	Thyrocyte0
NPC2	4.46302e-86	-0.72341	0.079	0.191	1.28428e-81	4.37936e-122	-0.582584	0.07	0.16	1.2602e-117	4.46302e-86	8.75872e-122	Thyrocyte0
EEF1D	1.80202e-111	-0.947304	0.111	0.25	5.18548e-107	4.51108e-122	-0.67487	0.115	0.217	1.29811e-117	1.80202e-111	9.02216e-122	Thyrocyte0
ZBTB7C	1.2435e-121	0.519296	0.628	0.386	3.57829e-117	1.38945e-88	0.264211	0.624	0.463	3.99828e-84	1.38945e-88	2.48699e-121	Thyrocyte0
SOX6	6.9014e-121	0.548007	0.549	0.31	1.98595e-116	2.02531e-67	0.259241	0.471	0.341	5.82804e-63	2.02531e-67	1.38028e-120	Thyrocyte0
VMP1	2.26221e-119	0.592182	0.765	0.557	6.50973e-115	4.01959e-120	0.447711	0.787	0.654	1.15668e-115	2.26221e-119	8.03918e-120	Thyrocyte0
ELL2	7.59656e-76	0.448498	0.423	0.246	2.18599e-71	6.41209e-120	0.456755	0.698	0.532	1.84514e-115	7.59656e-76	1.28242e-119	Thyrocyte0
HOOK2	7.23847e-120	0.591162	0.493	0.272	2.08294e-115	1.60555e-95	0.317603	0.388	0.246	4.62013e-91	1.60555e-95	1.44769e-119	Thyrocyte0
GNAS	8.47657e-120	-0.92703	0.595	0.68	2.43922e-115	1.06661e-22	-0.260348	0.779	0.745	3.06927e-18	1.06661e-22	1.69531e-119	Thyrocyte0
OST4	3.95807e-119	-0.85165	0.055	0.18	1.13897e-114	2.15635e-76	-0.445878	0.054	0.118	6.20512e-72	2.15635e-76	7.91614e-119	Thyrocyte0
LMO7	4.726e-119	0.516982	0.616	0.379	1.35995e-114	1.12089e-101	0.283086	0.686	0.511	3.22548e-97	1.12089e-101	9.45199e-119	Thyrocyte0
CHCHD2	4.72592e-85	-0.840673	0.121	0.243	1.35993e-80	4.08456e-118	-0.567835	0.06	0.146	1.17537e-113	4.72592e-85	8.16912e-118	Thyrocyte0
JPX	4.22469e-118	0.507824	0.746	0.519	1.2157e-113	7.63496e-107	0.308003	0.671	0.507	2.19704e-102	7.63496e-107	8.44938e-118	Thyrocyte0
DTNB	1.86133e-117	0.519769	0.623	0.387	5.35617e-113	1.657e-86	0.290119	0.501	0.355	4.76819e-82	1.657e-86	3.72266e-117	Thyrocyte0
TMEM178B	1.18786e-105	0.572602	0.484	0.269	3.41819e-101	3.23625e-117	0.342423	0.657	0.479	9.31263e-113	1.18786e-105	6.4725e-117	Thyrocyte0
COX6C	4.17719e-117	-0.983932	0.117	0.264	1.20203e-112	3.54424e-86	-0.526092	0.063	0.134	1.01989e-81	3.54424e-86	8.35438e-117	Thyrocyte0
ZMAT4	3.10343e-92	0.500541	0.447	0.248	8.93043e-88	4.78408e-116	0.340844	0.618	0.439	1.37667e-111	3.10343e-92	9.56816e-116	Thyrocyte0
SMYD3	2.5662e-110	0.492587	0.856	0.665	7.38449e-106	8.59077e-116	0.339011	0.794	0.651	2.47208e-111	2.5662e-110	1.71815e-115	Thyrocyte0
LMOD1	1.57802e-69	0.533236	0.308	0.16	4.54091e-65	1.83396e-115	0.524158	0.5	0.342	5.27739e-111	1.57802e-69	3.66791e-115	Thyrocyte0
FGF1	2.55585e-115	0.680205	0.308	0.123	7.35473e-111	2.66686e-76	0.334736	0.181	0.091	7.67415e-72	2.66686e-76	5.11171e-115	Thyrocyte0
ECRG4	8.16248e-45	-0.607294	0.1	0.181	2.34883e-40	1.47716e-114	-0.599699	0.067	0.153	4.25067e-110	8.16248e-45	2.95432e-114	Thyrocyte0
CD74	5.24235e-98	-1.58682	0.103	0.231	1.50854e-93	1.88114e-114	-0.696297	0.035	0.105	5.41316e-110	5.24235e-98	3.76227e-114	Thyrocyte0
DNAH7	2.23498e-114	0.549538	0.458	0.238	6.43138e-110	1.51666e-94	0.281205	0.445	0.295	4.36434e-90	1.51666e-94	4.46996e-114	Thyrocyte0
CFL1	1.83123e-113	-0.739024	0.047	0.163	5.26954e-109	2.22532e-68	-0.430848	0.055	0.114	6.40359e-64	2.22532e-68	3.66246e-113	Thyrocyte0
ADGRV1	3.5545e-113	0.531623	0.507	0.282	1.02284e-108	9.15493e-104	0.31965	0.492	0.328	2.63442e-99	9.15493e-104	7.109e-113	Thyrocyte0
ATP5MG	3.9773e-113	-0.830264	0.078	0.21	1.14451e-108	5.46756e-72	-0.47707	0.058	0.121	1.57334e-67	5.46756e-72	7.9546e-113	Thyrocyte0
LINGO2	1.42758e-112	0.654291	0.458	0.245	4.108e-108	8.89511e-72	0.325344	0.447	0.318	2.55966e-67	8.89511e-72	2.85515e-112	Thyrocyte0
CUTA	9.10198e-107	-0.687631	0.055	0.173	2.61918e-102	5.80899e-112	-0.470329	0.04	0.113	1.67159e-107	9.10198e-107	1.1618e-111	Thyrocyte0
AC108472.1	4.4402e-111	0.674865	0.265	0.092	1.27771e-106	9.60957e-92	0.373684	0.147	0.059	2.76525e-87	9.60957e-92	8.8804e-111	Thyrocyte0
PCYOX1	1.62049e-38	-0.503115	0.078	0.146	4.66312e-34	5.67064e-111	-0.472648	0.04	0.111	1.63178e-106	1.62049e-38	1.13413e-110	Thyrocyte0
STX17-AS1	3.4328e-63	0.631443	0.196	0.082	9.87823e-59	1.41344e-110	0.58851	0.256	0.133	4.06731e-106	3.4328e-63	2.82688e-110	Thyrocyte0
AC011447.3	7.05278e-109	0.589792	0.527	0.31	2.02951e-104	1.63504e-77	0.297229	0.403	0.272	4.70498e-73	1.63504e-77	1.41056e-108	Thyrocyte0
AP1S3	5.34239e-45	0.281	0.27	0.154	1.53733e-40	8.51174e-108	0.377833	0.469	0.312	2.44934e-103	5.34239e-45	1.70235e-107	Thyrocyte0
TMA7	3.38499e-107	-0.939053	0.103	0.237	9.74065e-103	6.08996e-76	-0.547121	0.105	0.182	1.75245e-71	6.08996e-76	6.76998e-107	Thyrocyte0
EPB41L5	2.65472e-84	0.415615	0.498	0.301	7.63922e-80	7.39345e-107	0.29443	0.585	0.414	2.12754e-102	2.65472e-84	1.47869e-106	Thyrocyte0
THSD4	7.47599e-107	0.514514	0.536	0.314	2.15129e-102	1.82264e-99	0.277585	0.708	0.54	5.24483e-95	1.82264e-99	1.4952e-106	Thyrocyte0
ARHGAP6	2.08379e-106	0.557334	0.662	0.439	5.99632e-102	2.04968e-50	0.27837	0.506	0.394	5.89817e-46	2.04968e-50	4.16759e-106	Thyrocyte0
EID1	5.27015e-63	-0.639076	0.074	0.166	1.51654e-58	3.66477e-106	-0.491454	0.042	0.113	1.05458e-101	5.27015e-63	7.32955e-106	Thyrocyte0
ELMO1-AS1	4.43247e-106	0.592399	0.383	0.192	1.27549e-101	2.74346e-101	0.416432	0.302	0.174	7.89458e-97	2.74346e-101	8.86495e-106	Thyrocyte0
HSPB1	5.43536e-106	-0.664594	0.047	0.159	1.56408e-101	5.85535e-93	-0.497197	0.064	0.14	1.68494e-88	5.85535e-93	1.08707e-105	Thyrocyte0
CALM1	5.71786e-106	-1.03438	0.125	0.26	1.64537e-101	2.95735e-55	-0.532454	0.108	0.171	8.51006e-51	2.95735e-55	1.14357e-105	Thyrocyte0
AC012404.1	9.6649e-106	0.60093	0.368	0.179	2.78117e-101	1.41123e-66	0.298586	0.25	0.152	4.06097e-62	1.41123e-66	1.93298e-105	Thyrocyte0
SPTLC3	1.63359e-79	0.456543	0.378	0.204	4.70081e-75	1.70402e-105	0.367528	0.461	0.305	4.90348e-101	1.63359e-79	3.40804e-105	Thyrocyte0
GREB1L	6.56793e-105	0.56674	0.436	0.23	1.88999e-100	4.3084e-105	0.327735	0.444	0.292	1.23979e-100	6.56793e-105	8.61681e-105	Thyrocyte0
PBX4	1.02801e-104	0.540077	0.493	0.275	2.95821e-100	7.28315e-97	0.318259	0.461	0.309	2.0958e-92	7.28315e-97	2.05603e-104	Thyrocyte0
TMED2	3.46403e-56	-0.610098	0.073	0.158	9.96808e-52	7.67598e-104	-0.427899	0.044	0.116	2.20884e-99	3.46403e-56	1.5352e-103	Thyrocyte0
LAPTM4A	9.17677e-53	-0.651028	0.13	0.224	2.64071e-48	8.01966e-104	-0.597703	0.084	0.17	2.30774e-99	9.17677e-53	1.60393e-103	Thyrocyte0
MAPK8	5.4264e-88	0.447826	0.599	0.394	1.5615e-83	1.144e-103	0.313928	0.636	0.472	3.29196e-99	5.4264e-88	2.28799e-103	Thyrocyte0
WEE1	4.72697e-34	0.327892	0.199	0.112	1.36023e-29	1.62152e-103	0.425903	0.387	0.244	4.6661e-99	4.72697e-34	3.24305e-103	Thyrocyte0
GPRC5A	3.46281e-73	0.59644	0.488	0.316	9.96458e-69	1.70508e-102	0.383425	0.56	0.401	4.90653e-98	3.46281e-73	3.41015e-102	Thyrocyte0
LINC01905	2.2378e-57	0.446161	0.146	0.05	6.43949e-53	2.63547e-102	0.385115	0.162	0.064	7.58382e-98	2.2378e-57	5.27094e-102	Thyrocyte0
CLIC3	5.02463e-102	-0.980558	0.178	0.327	1.44589e-97	4.65015e-81	-0.582559	0.085	0.16	1.33813e-76	4.65015e-81	1.00493e-101	Thyrocyte0
TSIX	1.87252e-69	0.424274	0.191	0.071	5.38836e-65	1.75879e-101	0.368839	0.166	0.069	5.06109e-97	1.87252e-69	3.51758e-101	Thyrocyte0
SLC20A2	1.98299e-101	0.474245	0.761	0.551	5.70624e-97	3.03072e-68	0.271502	0.662	0.52	8.72121e-64	3.03072e-68	3.96597e-101	Thyrocyte0
MYOF	2.34863e-73	0.408217	0.418	0.244	6.75842e-69	3.22289e-101	0.323078	0.566	0.402	9.2742e-97	2.34863e-73	6.44579e-101	Thyrocyte0
EEF1B2	3.25099e-101	-0.846626	0.063	0.18	9.35505e-97	1.24809e-77	-0.449436	0.051	0.114	3.59152e-73	1.24809e-77	6.50198e-101	Thyrocyte0
RNLS	2.10068e-49	0.417423	0.264	0.146	6.04492e-45	4.6899e-101	0.443914	0.309	0.18	1.34956e-96	2.10068e-49	9.37979e-101	Thyrocyte0
AC096564.1	5.97599e-44	0.43471	0.135	0.053	1.71965e-39	5.01071e-101	0.582706	0.244	0.128	1.44188e-96	5.97599e-44	1.00214e-100	Thyrocyte0
MYO9A	7.98364e-78	0.371276	0.661	0.464	2.29737e-73	1.05502e-100	0.282924	0.7	0.545	3.03592e-96	7.98364e-78	2.11004e-100	Thyrocyte0
APLP2	1.19567e-51	-0.745373	0.4	0.47	3.44065e-47	3.73889e-100	-0.652232	0.38	0.463	1.0759e-95	1.19567e-51	7.47777e-100	Thyrocyte0
PDIA4	1.08176e-32	-0.589081	0.141	0.212	3.11288e-28	7.35052e-100	-0.57487	0.075	0.156	2.11519e-95	1.08176e-32	1.4701e-99	Thyrocyte0
CACNA1D	9.68604e-66	0.441768	0.278	0.139	2.78725e-61	9.21138e-100	0.32977	0.427	0.277	2.65067e-95	9.68604e-66	1.84228e-99	Thyrocyte0
TSGA10	5.88768e-78	0.473869	0.361	0.194	1.69424e-73	1.02094e-99	0.34876	0.424	0.276	2.93787e-95	5.88768e-78	2.04189e-99	Thyrocyte0
AC098617.1	3.56632e-92	0.520791	0.481	0.28	1.02625e-87	3.29992e-99	0.341045	0.585	0.426	9.49586e-95	3.56632e-92	6.59984e-99	Thyrocyte0
SLC39A11	3.23612e-72	0.412453	0.544	0.359	9.31227e-68	4.71385e-99	0.2825	0.607	0.446	1.35646e-94	3.23612e-72	9.4277e-99	Thyrocyte0
IFNGR2	6.21634e-99	0.594429	0.491	0.291	1.78881e-94	1.10511e-63	0.259842	0.386	0.269	3.18008e-59	1.10511e-63	1.24327e-98	Thyrocyte0
ECHDC2	2.23795e-82	0.404013	0.464	0.269	6.43992e-78	9.3004e-99	0.281192	0.464	0.311	2.67628e-94	2.23795e-82	1.86008e-98	Thyrocyte0
ITPR1	2.24167e-81	0.383033	0.722	0.509	6.45064e-77	1.17965e-98	0.293226	0.652	0.483	3.39455e-94	2.24167e-81	2.3593e-98	Thyrocyte0
PLEKHH1	2.27961e-79	0.430691	0.402	0.223	6.5598e-75	1.27328e-98	0.2813	0.506	0.343	3.66399e-94	2.27961e-79	2.54656e-98	Thyrocyte0
CELF2	1.80753e-98	-1.36508	0.117	0.246	5.20134e-94	2.31187e-10	-0.842403	0.169	0.188	6.65263e-06	2.31187e-10	3.61506e-98	Thyrocyte0
GPHN	3.53608e-85	0.391168	0.712	0.509	1.01754e-80	2.92242e-98	0.265668	0.724	0.566	8.40955e-94	3.53608e-85	5.84484e-98	Thyrocyte0
AP001021.3	1.16406e-79	0.589307	0.268	0.121	3.3497e-75	4.17641e-98	0.42551	0.235	0.122	1.2018e-93	1.16406e-79	8.35282e-98	Thyrocyte0
PPIB	2.79455e-94	-0.952131	0.209	0.344	8.04159e-90	2.08969e-97	-0.653212	0.141	0.235	6.01329e-93	2.79455e-94	4.17938e-97	Thyrocyte0
MAGI3	1.76503e-76	0.438379	0.513	0.33	5.07904e-72	3.99576e-97	0.334613	0.628	0.474	1.14982e-92	1.76503e-76	7.99151e-97	Thyrocyte0
S100A13	6.27195e-97	-0.747604	0.09	0.217	1.80482e-92	7.24688e-79	-0.574792	0.13	0.212	2.08536e-74	7.24688e-79	1.25439e-96	Thyrocyte0
DNAAF4	2.22837e-61	0.393412	0.384	0.226	6.41235e-57	1.34792e-96	0.339335	0.41	0.266	3.87878e-92	2.22837e-61	2.69585e-96	Thyrocyte0
AC105916.1	3.06977e-72	0.474976	0.273	0.129	8.83356e-68	1.64472e-96	0.360999	0.257	0.138	4.73284e-92	3.06977e-72	3.28944e-96	Thyrocyte0
AC006305.1	1.47877e-58	0.414861	0.307	0.167	4.2553e-54	2.94673e-96	0.341911	0.535	0.378	8.4795e-92	1.47877e-58	5.89345e-96	Thyrocyte0
COX7A2	4.80252e-96	-0.730439	0.071	0.188	1.38197e-91	5.92563e-60	-0.400653	0.05	0.104	1.70516e-55	5.92563e-60	9.60504e-96	Thyrocyte0
MYL6	7.08968e-96	-0.966211	0.347	0.472	2.04013e-91	9.99818e-39	-0.498726	0.39	0.431	2.87708e-34	9.99818e-39	1.41794e-95	Thyrocyte0
DTNA	1.89188e-71	0.435516	0.401	0.23	5.44406e-67	9.90711e-96	0.299689	0.68	0.511	2.85087e-91	1.89188e-71	1.98142e-95	Thyrocyte0
TRA2A	1.13527e-44	0.261632	0.503	0.349	3.26685e-40	1.54434e-95	0.279451	0.591	0.431	4.444e-91	1.13527e-44	3.08868e-95	Thyrocyte0
CFAP70	3.65843e-64	0.417457	0.32	0.173	1.05275e-59	2.06505e-95	0.340507	0.328	0.196	5.9424e-91	3.65843e-64	4.13011e-95	Thyrocyte0
MOK	9.78764e-70	0.416512	0.346	0.189	2.81649e-65	3.40562e-95	0.322171	0.401	0.26	9.80003e-91	9.78764e-70	6.81125e-95	Thyrocyte0
ACTG1	3.29415e-89	-0.839296	0.53	0.625	9.47925e-85	3.52268e-95	-0.633451	0.571	0.62	1.01369e-90	3.29415e-89	7.04537e-95	Thyrocyte0
PLCB1	9.79169e-89	-1.19827	0.043	0.141	2.81766e-84	6.20891e-95	-1.09365	0.037	0.1	1.78668e-90	9.79169e-89	1.24178e-94	Thyrocyte0
CEP85L	4.06769e-94	-1.18639	0.092	0.213	1.17052e-89	2.01521e-09	-0.440057	0.13	0.152	5.79898e-05	2.01521e-09	8.13539e-94	Thyrocyte0
CBR4	1.30653e-89	0.46837	0.518	0.316	3.75967e-85	1.41853e-93	0.373638	0.492	0.344	4.08197e-89	1.30653e-89	2.83707e-93	Thyrocyte0
FOSB	5.50445e-93	0.429603	0.689	0.469	1.58396e-88	1.75174e-22	-0.307443	0.768	0.77	5.04081e-18	1.75174e-22	1.10089e-92	Thyrocyte0
AC005920.2	2.44568e-57	0.48092	0.202	0.091	7.03769e-53	3.34897e-92	0.401625	0.219	0.112	9.637e-88	2.44568e-57	6.69794e-92	Thyrocyte0
INPP4B	7.4876e-92	-1.35412	0.052	0.155	2.15463e-87	8.86691e-06	-0.459435	0.097	0.111	0.255154	8.86691e-06	1.49752e-91	Thyrocyte0
P4HB	3.08431e-36	-0.602259	0.151	0.226	8.87541e-32	1.12139e-91	-0.57722	0.107	0.193	3.22693e-87	3.08431e-36	2.24279e-91	Thyrocyte0
ZNF10	5.64237e-81	0.470747	0.418	0.236	1.62365e-76	2.79188e-91	0.299657	0.417	0.273	8.03392e-87	5.64237e-81	5.58376e-91	Thyrocyte0
AC096741.1	3.00795e-91	0.626894	0.238	0.089	8.65569e-87	1.31018e-88	0.38165	0.159	0.068	3.77018e-84	1.31018e-88	6.01591e-91	Thyrocyte0
FOXE1	1.05847e-33	-0.539001	0.098	0.164	3.04584e-29	3.38782e-91	-0.444125	0.048	0.116	9.7488e-87	1.05847e-33	6.77565e-91	Thyrocyte0
AC079142.1	3.78902e-91	0.604661	0.462	0.274	1.09033e-86	9.11813e-65	0.300843	0.412	0.295	2.62383e-60	9.11813e-65	7.57804e-91	Thyrocyte0
SYN3	8.25861e-91	0.97639	0.295	0.135	2.3765e-86	1.94905e-70	0.659503	0.244	0.148	5.60858e-66	1.94905e-70	1.65172e-90	Thyrocyte0
FRAS1	6.30162e-90	0.546019	0.41	0.221	1.81335e-85	2.25347e-90	0.272383	0.606	0.444	6.48458e-86	6.30162e-90	4.50693e-90	Thyrocyte0
ESR2	1.57184e-71	0.4686	0.304	0.156	4.52314e-67	2.75869e-90	0.375538	0.254	0.14	7.93842e-86	1.57184e-71	5.51739e-90	Thyrocyte0
TACC2	2.31205e-42	0.302432	0.298	0.179	6.65316e-38	1.97343e-89	0.305208	0.504	0.355	5.67873e-85	2.31205e-42	3.94685e-89	Thyrocyte0
AP001825.1	5.11428e-54	0.424314	0.187	0.082	1.47169e-49	2.48126e-89	0.377483	0.21	0.106	7.14007e-85	5.11428e-54	4.96252e-89	Thyrocyte0
LINC01578	1.67323e-64	0.370209	0.625	0.448	4.81489e-60	8.78901e-89	0.272552	0.635	0.476	2.52913e-84	1.67323e-64	1.7578e-88	Thyrocyte0
PPP2R2B	2.61148e-68	0.460373	0.422	0.255	7.51481e-64	1.17842e-88	0.428816	0.367	0.238	3.39103e-84	2.61148e-68	2.35685e-88	Thyrocyte0
KCNQ5	1.43695e-88	0.587559	0.507	0.317	4.13497e-84	4.29031e-83	0.372275	0.536	0.398	1.23458e-78	4.29031e-83	2.8739e-88	Thyrocyte0
ELOVL5	1.90849e-23	0.404552	0.409	0.316	5.49188e-19	2.32396e-88	0.464941	0.602	0.464	6.68744e-84	1.90849e-23	4.64793e-88	Thyrocyte0
ULK4	2.46668e-73	0.378769	0.573	0.385	7.09812e-69	3.63251e-88	0.290839	0.601	0.448	1.04529e-83	2.46668e-73	7.26503e-88	Thyrocyte0
PWRN1	9.2958e-44	0.368349	0.225	0.12	2.67496e-39	1.11636e-87	0.30254	0.481	0.333	3.21245e-83	9.2958e-44	2.23273e-87	Thyrocyte0
BTBD11	3.90135e-87	0.489109	0.472	0.277	1.12265e-82	2.14489e-73	0.309537	0.44	0.31	6.17214e-69	2.14489e-73	7.8027e-87	Thyrocyte0
CCDC30	4.38439e-58	0.376443	0.301	0.163	1.26165e-53	4.87878e-87	0.30961	0.336	0.209	1.40392e-82	4.38439e-58	9.75757e-87	Thyrocyte0
MAP7	1.12576e-86	0.467721	0.397	0.212	3.23948e-82	3.82715e-85	0.274542	0.482	0.335	1.1013e-80	3.82715e-85	2.25152e-86	Thyrocyte0
COMMD6	1.13938e-86	-0.875567	0.11	0.231	3.27867e-82	1.64453e-58	-0.498158	0.11	0.177	4.7323e-54	1.64453e-58	2.27875e-86	Thyrocyte0
PABPC1	3.57098e-86	-0.958591	0.22	0.349	1.02759e-81	7.19023e-55	-0.544841	0.288	0.354	2.06906e-50	7.19023e-55	7.14197e-86	Thyrocyte0
EXT1	3.60862e-71	0.313901	0.696	0.503	1.03842e-66	1.0813e-85	0.261813	0.771	0.632	3.11155e-81	3.60862e-71	2.1626e-85	Thyrocyte0
KCTD8	3.58832e-85	0.493413	0.447	0.258	1.03258e-80	3.36337e-69	0.283598	0.487	0.359	9.67844e-65	3.36337e-69	7.17665e-85	Thyrocyte0
AL137009.1	1.42184e-84	0.594356	0.301	0.142	4.09149e-80	2.64519e-75	0.344497	0.219	0.121	7.61181e-71	2.64519e-75	2.84368e-84	Thyrocyte0
LAMP1	3.19565e-53	-0.66809	0.126	0.22	9.1958e-49	1.93761e-84	-0.490398	0.076	0.151	5.57566e-80	3.19565e-53	3.87522e-84	Thyrocyte0
KANSL1L	2.06085e-84	0.466771	0.5	0.307	5.93029e-80	3.65861e-75	0.283417	0.486	0.35	1.0528e-70	3.65861e-75	4.12169e-84	Thyrocyte0
ARG2	4.90528e-58	0.575077	0.227	0.109	1.41154e-53	5.77414e-84	0.44853	0.416	0.281	1.66157e-79	4.90528e-58	1.15483e-83	Thyrocyte0
MBNL1	6.30063e-84	-1.46072	0.461	0.542	1.81307e-79	3.35012e-11	-0.729345	0.478	0.464	9.6403e-07	3.35012e-11	1.26013e-83	Thyrocyte0
MROH1	1.77495e-42	0.272654	0.305	0.185	5.1076e-38	7.24752e-84	0.279873	0.386	0.254	2.08555e-79	1.77495e-42	1.4495e-83	Thyrocyte0
PDIA3	1.87982e-53	-0.778321	0.414	0.483	5.40936e-49	2.52519e-83	-0.695433	0.291	0.375	7.26648e-79	1.87982e-53	5.05038e-83	Thyrocyte0
KCNIP4	4.89754e-83	0.573261	0.391	0.213	1.40932e-78	1.34702e-66	0.357121	0.355	0.243	3.87618e-62	1.34702e-66	9.79509e-83	Thyrocyte0
AC109361.2	3.41785e-46	0.37059	0.112	0.036	9.83521e-42	7.04376e-83	0.343665	0.148	0.063	2.02691e-78	3.41785e-46	1.40875e-82	Thyrocyte0
MLF1	2.05002e-54	0.423889	0.282	0.154	5.89914e-50	1.07206e-82	0.299538	0.452	0.313	3.08495e-78	2.05002e-54	2.14411e-82	Thyrocyte0
EIF1	1.07916e-34	-0.659077	0.313	0.386	3.1054e-30	1.50248e-82	-0.629178	0.281	0.37	4.32354e-78	1.07916e-34	3.00496e-82	Thyrocyte0
CHD2	1.89973e-51	0.25549	0.665	0.492	5.46668e-47	1.88062e-82	0.253726	0.7	0.548	5.41166e-78	1.89973e-51	3.76123e-82	Thyrocyte0
MAK	9.67008e-65	0.481873	0.291	0.152	2.78266e-60	2.01838e-82	0.314509	0.281	0.167	5.8081e-78	9.67008e-65	4.03677e-82	Thyrocyte0
BCAM	6.75343e-13	-0.331574	0.093	0.131	1.94337e-08	5.31293e-82	-0.457091	0.061	0.13	1.52885e-77	6.75343e-13	1.06259e-81	Thyrocyte0
KATNAL2	5.37939e-82	0.49171	0.35	0.18	1.54797e-77	2.36201e-69	0.303538	0.231	0.134	6.79692e-65	2.36201e-69	1.07588e-81	Thyrocyte0
MIR100HG	6.73472e-82	0.557415	0.522	0.325	1.93798e-77	6.31253e-31	0.39452	0.399	0.312	1.81649e-26	6.31253e-31	1.34694e-81	Thyrocyte0
IGF2BP2	1.41096e-51	0.322552	0.361	0.22	4.06019e-47	9.39872e-82	0.336474	0.435	0.3	2.70458e-77	1.41096e-51	1.87974e-81	Thyrocyte0
LINC00513	1.32503e-63	0.394041	0.505	0.337	3.81292e-59	9.69104e-82	0.34842	0.534	0.394	2.78869e-77	1.32503e-63	1.93821e-81	Thyrocyte0
TOMM20	3.62586e-35	-0.542927	0.103	0.172	1.04338e-30	4.79822e-80	-0.508996	0.09	0.167	1.38073e-75	3.62586e-35	9.59643e-80	Thyrocyte0
CHKA	3.99537e-72	0.435905	0.446	0.274	1.14971e-67	7.18773e-80	0.26059	0.488	0.346	2.06834e-75	3.99537e-72	1.43755e-79	Thyrocyte0
PPM1L	4.08609e-56	0.318201	0.356	0.212	1.17581e-51	9.31552e-80	0.348206	0.45	0.316	2.68063e-75	4.08609e-56	1.8631e-79	Thyrocyte0
SHLD2	4.76577e-52	0.366086	0.43	0.281	1.3714e-47	1.07332e-79	0.342563	0.414	0.285	3.08859e-75	4.76577e-52	2.14665e-79	Thyrocyte0
ST3GAL5	5.8743e-49	0.356695	0.424	0.282	1.69039e-44	1.78503e-79	0.302564	0.438	0.302	5.13662e-75	5.8743e-49	3.57007e-79	Thyrocyte0
C4orf47	1.04059e-46	0.387744	0.229	0.12	2.9944e-42	2.76759e-79	0.316286	0.306	0.188	7.96401e-75	1.04059e-46	5.53518e-79	Thyrocyte0
ATP5MC2	3.11958e-70	-0.757948	0.106	0.21	8.97691e-66	4.18349e-79	-0.509761	0.075	0.147	1.20384e-74	3.11958e-70	8.36697e-79	Thyrocyte0
GRAMD2B	1.29842e-50	0.388825	0.384	0.246	3.73634e-46	5.29358e-79	0.313985	0.501	0.361	1.52328e-74	1.29842e-50	1.05872e-78	Thyrocyte0
CSGALNACT1	1.82067e-61	0.278646	0.769	0.582	5.23915e-57	6.56914e-79	0.269147	0.753	0.605	1.89034e-74	1.82067e-61	1.31383e-78	Thyrocyte0
LTBP3	2.79115e-35	-0.540852	0.134	0.208	8.03182e-31	1.30031e-78	-0.494368	0.089	0.164	3.74178e-74	2.79115e-35	2.60062e-78	Thyrocyte0
SNTG2	1.34689e-78	-1.20647	0.031	0.112	3.8758e-74	3.35023e-34	-0.836905	0.07	0.112	9.64063e-30	3.35023e-34	2.69378e-78	Thyrocyte0
GMDS-DT	2.00635e-78	0.432554	0.628	0.434	5.77348e-74	1.48398e-78	0.283989	0.561	0.42	4.27031e-74	2.00635e-78	2.96796e-78	Thyrocyte0
ZEB1	1.8953e-78	-1.18127	0.113	0.226	5.45391e-74	0.00062763	-0.41303	0.284	0.284	1	0.00062763	3.7906e-78	Thyrocyte0
FHL1	1.05579e-73	0.463317	0.711	0.541	3.03815e-69	3.4967e-78	0.407346	0.658	0.535	1.00621e-73	1.05579e-73	6.99339e-78	Thyrocyte0
LRRC7	2.22081e-69	0.458756	0.277	0.135	6.39062e-65	8.76394e-78	0.273684	0.466	0.33	2.52191e-73	2.22081e-69	1.75279e-77	Thyrocyte0
ARL6IP1	1.52236e-77	-0.654139	0.051	0.144	4.38074e-73	2.17432e-71	-0.431362	0.046	0.103	6.25682e-67	2.17432e-71	3.04472e-77	Thyrocyte0
ATOX1	1.07499e-53	-0.640241	0.083	0.167	3.0934e-49	3.07408e-77	-0.448455	0.05	0.113	8.84598e-73	1.07499e-53	6.14817e-77	Thyrocyte0
EFCAB13	7.52792e-68	0.450207	0.388	0.227	2.16623e-63	6.29701e-77	0.337017	0.322	0.206	1.81203e-72	7.52792e-68	1.2594e-76	Thyrocyte0
FCGBP	0.0789296	-0.26845	0.43	0.359	1	1.07416e-76	-0.623258	0.358	0.433	3.091e-72	0.0789296	2.14832e-76	Thyrocyte0
HS6ST3	2.02195e-76	0.641558	0.369	0.204	5.81837e-72	1.22322e-52	0.344456	0.374	0.275	3.51993e-48	1.22322e-52	4.04391e-76	Thyrocyte0
ATP6AP2	2.84269e-31	-0.560843	0.12	0.186	8.18011e-27	3.22108e-76	-0.504747	0.083	0.155	9.26898e-72	2.84269e-31	6.44216e-76	Thyrocyte0
DNAH6	2.21091e-48	0.331159	0.312	0.184	6.3621e-44	1.08036e-75	0.265169	0.381	0.254	3.10884e-71	2.21091e-48	2.16072e-75	Thyrocyte0
NUCB1	5.27606e-29	-0.446944	0.085	0.145	1.51824e-24	1.82127e-75	-0.417972	0.052	0.114	5.24089e-71	5.27606e-29	3.64254e-75	Thyrocyte0
AC008014.1	2.00114e-65	0.448073	0.46	0.295	5.75849e-61	5.70456e-75	0.321224	0.5	0.367	1.64155e-70	2.00114e-65	1.14091e-74	Thyrocyte0
CHCHD10	8.28905e-75	-0.825623	0.13	0.243	2.38526e-70	1.59598e-73	-0.490171	0.066	0.131	4.5926e-69	1.59598e-73	1.65781e-74	Thyrocyte0
CAMK1D	8.43375e-66	0.333782	0.676	0.483	2.4269e-61	1.79039e-74	0.255572	0.665	0.518	5.15202e-70	8.43375e-66	3.58078e-74	Thyrocyte0
CCDC171	1.01054e-72	0.467403	0.335	0.179	2.90792e-68	2.96385e-74	0.287073	0.329	0.211	8.52878e-70	1.01054e-72	5.92771e-74	Thyrocyte0
COL23A1	5.34083e-62	0.368019	0.546	0.368	1.53688e-57	3.13708e-74	0.252112	0.638	0.485	9.02726e-70	5.34083e-62	6.27416e-74	Thyrocyte0
CCN1	8.57512e-74	0.392521	0.598	0.406	2.46758e-69	1.25069e-09	-0.399449	0.575	0.546	3.599e-05	1.25069e-09	1.71502e-73	Thyrocyte0
ATP5IF1	2.70445e-62	-0.668704	0.081	0.174	7.78233e-58	1.01465e-73	-0.418205	0.047	0.106	2.91975e-69	2.70445e-62	2.0293e-73	Thyrocyte0
GRIK2	1.70096e-31	0.35879	0.158	0.082	4.89468e-27	1.24328e-73	0.414905	0.288	0.18	3.57766e-69	1.70096e-31	2.48656e-73	Thyrocyte0
LINC02672	1.60508e-73	0.456584	0.336	0.175	4.61878e-69	1.5485e-45	0.253216	0.263	0.18	4.45595e-41	1.5485e-45	3.21016e-73	Thyrocyte0
RORA-AS1	1.18804e-63	0.431436	0.316	0.175	3.41869e-59	2.40242e-73	0.293313	0.285	0.176	6.91321e-69	1.18804e-63	4.80485e-73	Thyrocyte0
LMAN2	2.39763e-32	-0.497501	0.101	0.166	6.89941e-28	2.61171e-73	-0.422842	0.057	0.12	7.51546e-69	2.39763e-32	5.22342e-73	Thyrocyte0
ABL1	5.41801e-50	0.303566	0.474	0.321	1.55909e-45	2.7965e-73	0.257925	0.528	0.389	8.04721e-69	5.41801e-50	5.593e-73	Thyrocyte0
AL157938.2	3.36886e-73	0.507795	0.275	0.132	9.69424e-69	2.44549e-59	0.291648	0.161	0.085	7.03715e-55	2.44549e-59	6.73773e-73	Thyrocyte0
AC127526.2	1.03605e-69	0.45699	0.28	0.135	2.98134e-65	6.8707e-73	0.277306	0.278	0.17	1.97711e-68	1.03605e-69	1.37414e-72	Thyrocyte0
BTF3	1.19073e-63	-0.732831	0.103	0.201	3.42644e-59	8.9897e-73	-0.468941	0.068	0.135	2.58688e-68	1.19073e-63	1.79794e-72	Thyrocyte0
DRAP1	3.09859e-50	-0.529535	0.066	0.142	8.91651e-46	1.11699e-72	-0.401134	0.05	0.11	3.21425e-68	3.09859e-50	2.23398e-72	Thyrocyte0
AC019211.1	9.0203e-42	0.399075	0.246	0.139	2.59568e-37	2.34923e-72	0.363983	0.336	0.22	6.76014e-68	9.0203e-42	4.69846e-72	Thyrocyte0
EPCAM	8.3981e-21	-0.607874	0.25	0.297	2.41664e-16	2.46443e-72	-0.588369	0.159	0.238	7.09166e-68	8.3981e-21	4.92887e-72	Thyrocyte0
MAL2-AS1	1.68491e-42	0.309718	0.103	0.033	4.84851e-38	4.54242e-72	0.354725	0.134	0.059	1.30713e-67	1.68491e-42	9.08485e-72	Thyrocyte0
DNAH14	1.21293e-71	0.44707	0.439	0.269	3.49032e-67	4.67033e-72	0.268663	0.442	0.313	1.34393e-67	1.21293e-71	9.34066e-72	Thyrocyte0
LINC01362	1.13677e-64	0.517203	0.171	0.062	3.27117e-60	4.94209e-72	0.363152	0.153	0.072	1.42213e-67	1.13677e-64	9.88417e-72	Thyrocyte0
FAM13A	3.10423e-67	0.396071	0.517	0.34	8.93273e-63	7.19965e-72	0.289641	0.551	0.411	2.07177e-67	3.10423e-67	1.43993e-71	Thyrocyte0
PLOD2	7.54548e-72	0.370213	0.58	0.388	2.17129e-67	5.17482e-65	0.28086	0.62	0.486	1.48911e-60	5.17482e-65	1.5091e-71	Thyrocyte0
DAD1	1.17016e-71	-0.772034	0.142	0.255	3.36725e-67	1.3082e-70	-0.468725	0.083	0.152	3.76449e-66	1.3082e-70	2.34032e-71	Thyrocyte0
MAGI1-AS1	1.675e-71	0.500464	0.232	0.099	4.81998e-67	6.42285e-60	0.28139	0.19	0.108	1.84824e-55	6.42285e-60	3.35e-71	Thyrocyte0
ADGRL2	1.80293e-71	0.256082	0.523	0.33	5.1881e-67	1.32985e-07	-0.529766	0.391	0.33	0.00382677	1.32985e-07	3.60585e-71	Thyrocyte0
MYL12B	4.54914e-71	-0.79841	0.143	0.255	1.30906e-66	3.10299e-55	-0.527468	0.123	0.188	8.92917e-51	3.10299e-55	9.09829e-71	Thyrocyte0
C11orf49	2.23434e-59	0.344299	0.425	0.265	6.42952e-55	8.06033e-71	0.263961	0.416	0.291	2.31944e-66	2.23434e-59	1.61207e-70	Thyrocyte0
EFCAB2	2.52987e-67	0.423982	0.443	0.274	7.27995e-63	1.38195e-70	0.25784	0.539	0.405	3.97671e-66	2.52987e-67	2.76391e-70	Thyrocyte0
ATP5F1B	1.74974e-70	-0.701454	0.083	0.184	5.03504e-66	2.57901e-55	-0.379963	0.051	0.102	7.42137e-51	2.57901e-55	3.49947e-70	Thyrocyte0
AL603840.1	4.52973e-34	0.401502	0.167	0.086	1.30348e-29	2.30857e-70	0.344348	0.416	0.291	6.64313e-66	4.52973e-34	4.61713e-70	Thyrocyte0
TBC1D4	3.69281e-63	0.435715	0.545	0.379	1.06264e-58	4.24219e-70	0.277811	0.66	0.521	1.22073e-65	3.69281e-63	8.48437e-70	Thyrocyte0
ZBED3-AS1	1.47985e-45	0.353727	0.201	0.099	4.25841e-41	6.76635e-70	0.289591	0.226	0.128	1.94708e-65	1.47985e-45	1.35327e-69	Thyrocyte0
AHNAK	4.64693e-69	-1.0154	0.118	0.222	1.3372e-64	5.00324e-16	-0.444617	0.169	0.202	1.43973e-11	5.00324e-16	9.29386e-69	Thyrocyte0
IQCA1	2.15444e-63	0.394784	0.337	0.187	6.19961e-59	1.82156e-68	0.258401	0.341	0.226	5.24171e-64	2.15444e-63	3.64311e-68	Thyrocyte0
SLC26A4-AS1	1.2064e-06	-0.511472	0.242	0.256	0.0347152	1.28747e-67	-0.66333	0.193	0.27	3.70483e-63	1.2064e-06	2.57494e-67	Thyrocyte0
TMEM232	2.45815e-67	0.471771	0.386	0.226	7.07357e-63	5.54182e-66	0.316888	0.323	0.214	1.59471e-61	5.54182e-66	4.9163e-67	Thyrocyte0
PDIA6	1.1065e-52	-0.756267	0.245	0.34	3.18405e-48	2.94192e-67	-0.58781	0.159	0.236	8.46567e-63	1.1065e-52	5.88384e-67	Thyrocyte0
MFSD4B	2.91815e-49	0.318226	0.457	0.309	8.39727e-45	4.27171e-67	0.253433	0.422	0.297	1.22923e-62	2.91815e-49	8.54343e-67	Thyrocyte0
DAPK2	2.61839e-47	0.403725	0.273	0.156	7.53467e-43	4.39215e-67	0.310412	0.37	0.253	1.26389e-62	2.61839e-47	8.7843e-67	Thyrocyte0
KIFC3	8.85945e-66	0.429552	0.325	0.178	2.54939e-61	2.50901e-66	0.281767	0.283	0.178	7.21992e-62	8.85945e-66	5.01802e-66	Thyrocyte0
SYT14	1.11221e-54	0.399634	0.292	0.16	3.2005e-50	3.91923e-66	0.254653	0.409	0.288	1.1278e-61	1.11221e-54	7.83847e-66	Thyrocyte0
YWHAB	8.01618e-66	-0.731267	0.112	0.213	2.30674e-61	5.5984e-41	-0.414841	0.1	0.153	1.611e-36	5.5984e-41	1.60324e-65	Thyrocyte0
FAM184A	8.45884e-66	0.430452	0.334	0.183	2.43412e-61	3.00119e-59	0.256833	0.302	0.2	8.63622e-55	3.00119e-59	1.69177e-65	Thyrocyte0
AC097662.1	1.57558e-53	0.417146	0.174	0.072	4.5339e-49	2.02094e-65	0.295184	0.175	0.092	5.81545e-61	1.57558e-53	4.04188e-65	Thyrocyte0
FAM189A1	9.24387e-57	0.462862	0.248	0.125	2.66002e-52	2.98456e-65	0.273871	0.412	0.29	8.58837e-61	9.24387e-57	5.96912e-65	Thyrocyte0
LINC01876	3.81927e-65	0.512931	0.432	0.269	1.09903e-60	7.95334e-60	0.343864	0.31	0.209	2.28865e-55	7.95334e-60	7.63855e-65	Thyrocyte0
ATP1A1	3.17472e-43	-0.728551	0.346	0.416	9.13558e-39	5.55073e-65	-0.466314	0.53	0.573	1.59728e-60	3.17472e-43	1.11015e-64	Thyrocyte0
SET	6.54615e-65	-0.643431	0.075	0.167	1.88372e-60	3.66926e-64	-0.459137	0.071	0.133	1.05587e-59	3.66926e-64	1.30923e-64	Thyrocyte0
GJA1	9.38526e-65	-0.833027	0.154	0.262	2.7007e-60	1.06457e-07	-0.271142	0.255	0.275	0.00306341	1.06457e-07	1.87705e-64	Thyrocyte0
HOMER1	2.43807e-64	0.531688	0.383	0.227	7.01578e-60	1.07063e-64	0.441997	0.577	0.443	3.08084e-60	2.43807e-64	2.14126e-64	Thyrocyte0
NDUFC1	5.98957e-64	-0.627426	0.069	0.16	1.72356e-59	4.4581e-49	-0.380706	0.053	0.101	1.28286e-44	4.4581e-49	1.19791e-63	Thyrocyte0
AC002066.1	7.34152e-57	0.463739	0.288	0.158	2.11259e-52	6.39894e-64	0.295303	0.287	0.185	1.84136e-59	7.34152e-57	1.27979e-63	Thyrocyte0
FBXL13	1.8248e-63	0.474431	0.243	0.116	5.25106e-59	9.08929e-64	0.250618	0.235	0.14	2.61553e-59	1.8248e-63	1.81786e-63	Thyrocyte0
SPARC	6.57522e-25	-0.604491	0.116	0.174	1.89208e-20	9.51403e-64	-0.884707	0.158	0.229	2.73776e-59	6.57522e-25	1.90281e-63	Thyrocyte0
MAN1A1	2.47071e-39	-0.75793	0.117	0.194	7.10972e-35	3.64758e-63	-0.893828	0.097	0.162	1.04963e-58	2.47071e-39	7.29517e-63	Thyrocyte0
SOD1	4.07536e-48	-0.565172	0.068	0.143	1.17273e-43	7.8184e-63	-0.423292	0.048	0.102	2.24982e-58	4.07536e-48	1.56368e-62	Thyrocyte0
AC046134.2	2.24294e-48	0.327488	0.291	0.166	6.45429e-44	7.88554e-63	0.286318	0.271	0.172	2.26914e-58	2.24294e-48	1.57711e-62	Thyrocyte0
SLC35F4	6.21812e-38	0.429227	0.175	0.089	1.78933e-33	2.01092e-62	0.361008	0.25	0.156	5.78661e-58	6.21812e-38	4.02183e-62	Thyrocyte0
EDF1	3.61391e-33	-0.55916	0.167	0.24	1.03994e-28	3.46984e-62	-0.456733	0.091	0.157	9.98482e-58	3.61391e-33	6.93969e-62	Thyrocyte0
TBC1D32	2.72686e-55	0.352719	0.412	0.258	7.84681e-51	4.12163e-62	0.273148	0.322	0.216	1.18604e-57	2.72686e-55	8.24326e-62	Thyrocyte0
HSP90AB1	3.05121e-55	-0.736087	0.18	0.279	8.78015e-51	5.13621e-62	-0.570372	0.19	0.265	1.478e-57	3.05121e-55	1.02724e-61	Thyrocyte0
FSIP2	1.43155e-60	0.454032	0.203	0.087	4.11942e-56	5.55971e-62	0.272699	0.136	0.064	1.59986e-57	1.43155e-60	1.11194e-61	Thyrocyte0
REEP5	3.35341e-07	-0.343424	0.275	0.297	0.00964978	5.82747e-62	-0.519434	0.193	0.27	1.67691e-57	3.35341e-07	1.16549e-61	Thyrocyte0
AL356599.1	4.23651e-57	0.417179	0.263	0.136	1.2191e-52	2.37145e-61	0.277328	0.231	0.14	6.82409e-57	4.23651e-57	4.7429e-61	Thyrocyte0
EIF4B	1.87106e-29	-0.579923	0.206	0.274	5.38415e-25	1.06399e-60	-0.536476	0.165	0.238	3.06174e-56	1.87106e-29	2.12798e-60	Thyrocyte0
CCDC173	8.69342e-41	0.36082	0.185	0.093	2.50162e-36	1.87035e-60	0.263684	0.3	0.197	5.38213e-56	8.69342e-41	3.74071e-60	Thyrocyte0
VLDLR-AS1	2.00993e-32	0.276389	0.153	0.077	5.78377e-28	1.9084e-60	0.281055	0.291	0.19	5.49162e-56	2.00993e-32	3.8168e-60	Thyrocyte0
DCDC1	1.65877e-47	0.339396	0.227	0.116	4.77328e-43	2.83821e-60	0.266333	0.285	0.184	8.16722e-56	1.65877e-47	5.67641e-60	Thyrocyte0
EDA	7.62152e-33	0.302868	0.238	0.145	2.19317e-28	7.27383e-60	0.262057	0.43	0.314	2.09312e-55	7.62152e-33	1.45477e-59	Thyrocyte0
AC023424.3	2.15222e-37	0.337696	0.259	0.156	6.19323e-33	7.71644e-60	0.270551	0.231	0.14	2.22048e-55	2.15222e-37	1.54329e-59	Thyrocyte0
DNAH11	9.02022e-60	0.442837	0.267	0.136	2.59566e-55	1.00886e-50	0.254064	0.209	0.129	2.90309e-46	1.00886e-50	1.80404e-59	Thyrocyte0
AC107029.2	3.18757e-44	0.353666	0.136	0.053	9.17255e-40	1.88061e-59	0.338163	0.158	0.083	5.41163e-55	3.18757e-44	3.76121e-59	Thyrocyte0
GSN	5.82671e-22	-0.946842	0.101	0.153	1.67669e-17	2.96082e-59	-1.0639	0.115	0.181	8.52006e-55	5.82671e-22	5.92164e-59	Thyrocyte0
PRKCH	4.12588e-59	-1.18041	0.16	0.259	1.18726e-54	4.41073e-17	-0.736981	0.246	0.271	1.26923e-12	4.41073e-17	8.25177e-59	Thyrocyte0
AC002463.1	4.27516e-59	0.412313	0.283	0.15	1.23022e-54	3.45324e-52	0.270979	0.188	0.112	9.93705e-48	3.45324e-52	8.55032e-59	Thyrocyte0
ARF1	5.02282e-59	-0.689878	0.114	0.21	1.44537e-54	5.31427e-45	-0.462846	0.123	0.182	1.52923e-40	5.31427e-45	1.00456e-58	Thyrocyte0
CDHR3	1.56035e-58	0.464588	0.303	0.165	4.49007e-54	1.77139e-50	0.39069	0.333	0.237	5.09735e-46	1.77139e-50	3.1207e-58	Thyrocyte0
ACTB	4.05133e-31	-0.539334	0.667	0.709	1.16581e-26	6.59072e-58	-0.487041	0.637	0.673	1.89655e-53	4.05133e-31	1.31814e-57	Thyrocyte0
SARAF	1.07216e-57	-0.791552	0.231	0.333	3.08525e-53	6.42091e-28	-0.45866	0.213	0.258	1.84768e-23	6.42091e-28	2.14432e-57	Thyrocyte0
DIAPH2	2.64883e-57	-0.906018	0.083	0.172	7.62226e-53	2.16264e-28	-0.613163	0.116	0.159	6.22321e-24	2.16264e-28	5.29765e-57	Thyrocyte0
ZRANB2-AS2	5.38169e-57	0.427868	0.321	0.184	1.54864e-52	1.91185e-54	0.282032	0.261	0.171	5.50154e-50	1.91185e-54	1.07634e-56	Thyrocyte0
TLE5	4.65086e-40	-0.695588	0.175	0.252	1.33833e-35	7.9923e-57	-0.513019	0.126	0.193	2.29987e-52	4.65086e-40	1.59846e-56	Thyrocyte0
C3orf52	9.23146e-57	0.472092	0.302	0.169	2.65645e-52	1.3505e-52	0.259702	0.22	0.136	3.88619e-48	1.3505e-52	1.84629e-56	Thyrocyte0
AC069437.1	2.55619e-35	0.317257	0.152	0.074	7.3557e-31	1.206e-56	0.263188	0.128	0.062	3.47037e-52	2.55619e-35	2.41199e-56	Thyrocyte0
NRG1	2.61656e-30	0.307866	0.216	0.13	7.52942e-26	1.46994e-56	0.268738	0.35	0.243	4.2299e-52	2.61656e-30	2.93988e-56	Thyrocyte0
UBC	4.47529e-25	-0.482198	0.325	0.388	1.28781e-20	3.10877e-56	-0.410332	0.331	0.413	8.94578e-52	4.47529e-25	6.21753e-56	Thyrocyte0
AC017101.1	4.32664e-56	0.450371	0.192	0.084	1.24503e-51	5.63651e-46	0.29406	0.134	0.073	1.62196e-41	5.63651e-46	8.65328e-56	Thyrocyte0
DYNLL1	7.53967e-56	-0.544494	0.064	0.146	2.16961e-51	4.39457e-37	-0.368432	0.067	0.112	1.26458e-32	4.39457e-37	1.50793e-55	Thyrocyte0
GLUD1	1.59587e-29	0.314326	0.372	0.266	4.59228e-25	2.36601e-55	0.321445	0.39	0.285	6.80842e-51	1.59587e-29	4.73201e-55	Thyrocyte0
HSPG2	2.25215e-11	-0.413553	0.109	0.144	6.48079e-07	2.44823e-55	-0.57107	0.057	0.11	7.04503e-51	2.25215e-11	4.89647e-55	Thyrocyte0
CC2D2A	1.8488e-50	0.420871	0.221	0.111	5.3201e-46	1.71691e-54	0.266595	0.192	0.112	4.94057e-50	1.8488e-50	3.43382e-54	Thyrocyte0
RNF217-AS1	4.95462e-36	0.333931	0.205	0.113	1.42574e-31	1.99664e-54	0.278987	0.254	0.163	5.74553e-50	4.95462e-36	3.99328e-54	Thyrocyte0
RHOA	8.89431e-54	-0.685837	0.165	0.262	2.55943e-49	1.7767e-50	-0.502692	0.159	0.225	5.11264e-46	1.7767e-50	1.77886e-53	Thyrocyte0
MYCBP2-AS1	5.65991e-34	0.285376	0.173	0.091	1.6287e-29	1.19656e-53	0.282889	0.14	0.073	3.44323e-49	5.65991e-34	2.39312e-53	Thyrocyte0
DOCK4	1.72288e-53	-1.13503	0.077	0.159	4.95776e-49	2.02724e-50	-0.931212	0.095	0.153	5.83359e-46	2.02724e-50	3.44576e-53	Thyrocyte0
PTMS	3.05538e-38	-0.555772	0.08	0.147	8.79216e-34	6.76771e-53	-0.4161	0.076	0.132	1.94748e-48	3.05538e-38	1.35354e-52	Thyrocyte0
ZFP36	0.0280005	-0.390681	0.212	0.217	1	6.95672e-53	-0.71074	0.33	0.386	2.00187e-48	0.0280005	1.39134e-52	Thyrocyte0
TMLHE-AS1	7.68612e-51	0.418306	0.21	0.102	2.21176e-46	1.14895e-52	0.258689	0.136	0.07	3.30621e-48	7.68612e-51	2.2979e-52	Thyrocyte0
AL049828.1	3.16543e-51	0.416702	0.314	0.184	9.10883e-47	1.79964e-52	0.266085	0.326	0.228	5.17864e-48	3.16543e-51	3.59927e-52	Thyrocyte0
ZDHHC14	2.40081e-19	-0.774948	0.146	0.196	6.90856e-15	4.28583e-52	-0.904914	0.094	0.152	1.23329e-47	2.40081e-19	8.57166e-52	Thyrocyte0
SLC25A3	1.08937e-51	-0.676059	0.099	0.185	3.13476e-47	3.06539e-36	-0.444919	0.106	0.155	8.82098e-32	3.06539e-36	2.17873e-51	Thyrocyte0
AC104123.1	2.4736e-42	0.361124	0.259	0.148	7.11802e-38	1.46256e-51	0.257116	0.318	0.221	4.20867e-47	2.4736e-42	2.92513e-51	Thyrocyte0
EPB41L2	8.61002e-31	-0.867173	0.142	0.208	2.47762e-26	1.75061e-51	-0.901661	0.126	0.187	5.03756e-47	8.61002e-31	3.50123e-51	Thyrocyte0
FBXL7	2.48938e-19	-1.15612	0.159	0.209	7.16343e-15	2.19358e-51	-1.21009	0.114	0.174	6.31224e-47	2.48938e-19	4.38716e-51	Thyrocyte0
CSTB	3.89589e-50	-0.538367	0.05	0.121	1.12108e-45	8.12442e-51	-0.381295	0.059	0.111	2.33788e-46	3.89589e-50	1.62488e-50	Thyrocyte0
NR4A3	8.68784e-34	0.349514	0.215	0.125	2.50001e-29	8.99126e-51	0.2731	0.386	0.281	2.58732e-46	8.68784e-34	1.79825e-50	Thyrocyte0
ID1	2.63095e-16	-0.538748	0.487	0.494	7.57083e-12	1.06103e-50	-0.513143	0.179	0.247	3.05321e-46	2.63095e-16	2.12205e-50	Thyrocyte0
DPP7	7.74597e-23	-0.405433	0.08	0.13	2.22898e-18	1.13873e-50	-0.36299	0.068	0.122	3.27681e-46	7.74597e-23	2.27746e-50	Thyrocyte0
NHSL1	3.27393e-28	-0.550914	0.054	0.106	9.42105e-24	3.08355e-50	-0.711859	0.052	0.1	8.87321e-46	3.27393e-28	6.16709e-50	Thyrocyte0
CAVIN2	6.88535e-28	-0.63864	0.065	0.119	1.98133e-23	4.01214e-50	-0.722241	0.101	0.16	1.15453e-45	6.88535e-28	8.02428e-50	Thyrocyte0
NORAD	6.29825e-50	-0.741881	0.244	0.335	1.81239e-45	5.04507e-50	-0.530641	0.208	0.276	1.45177e-45	6.29825e-50	1.00901e-49	Thyrocyte0
LDB2	5.08979e-50	-2.09953	0.118	0.201	1.46464e-45	1.98667e-40	-1.54963	0.167	0.219	5.71684e-36	1.98667e-40	1.01796e-49	Thyrocyte0
TAPBP	3.90065e-37	-0.581615	0.115	0.189	1.12245e-32	7.50876e-50	-0.425978	0.09	0.148	2.16072e-45	3.90065e-37	1.50175e-49	Thyrocyte0
PTTG1IP	6.59808e-31	-0.502444	0.11	0.175	1.89866e-26	9.3449e-50	-0.416099	0.091	0.149	2.68909e-45	6.59808e-31	1.86898e-49	Thyrocyte0
EPHA6	8.39033e-44	0.389746	0.253	0.143	2.4144e-39	1.13974e-49	0.273641	0.196	0.119	3.27972e-45	8.39033e-44	2.27949e-49	Thyrocyte0
COL8A1	3.21331e-49	0.384821	0.297	0.171	9.24663e-45	1.86432e-49	0.306131	0.525	0.409	5.36478e-45	3.21331e-49	3.72865e-49	Thyrocyte0
LRRIQ1	3.68845e-29	0.283995	0.213	0.128	1.06139e-24	3.91131e-49	0.257483	0.242	0.158	1.12552e-44	3.68845e-29	7.82262e-49	Thyrocyte0
SAMD5	6.79922e-39	0.342587	0.229	0.127	1.95654e-34	8.72792e-49	0.258533	0.179	0.106	2.51155e-44	6.79922e-39	1.74558e-48	Thyrocyte0
EIF4G2	1.66954e-48	-0.692381	0.18	0.272	4.80426e-44	8.72168e-28	-0.437238	0.216	0.261	2.50975e-23	8.72168e-28	3.33908e-48	Thyrocyte0
GBP1	1.54918e-43	0.534377	0.326	0.207	4.45792e-39	3.80337e-48	0.318574	0.463	0.357	1.09446e-43	1.54918e-43	7.60674e-48	Thyrocyte0
OS9	3.21811e-18	-0.379792	0.1	0.147	9.26042e-14	9.6757e-48	-0.354708	0.073	0.126	2.78428e-43	3.21811e-18	1.93514e-47	Thyrocyte0
SUMO2	7.67388e-46	-0.616729	0.107	0.189	2.20824e-41	1.13517e-47	-0.410907	0.072	0.125	3.26658e-43	7.67388e-46	2.27035e-47	Thyrocyte0
TGOLN2	6.5022e-17	-0.427746	0.148	0.196	1.87107e-12	1.44227e-47	-0.434733	0.111	0.171	4.15026e-43	6.5022e-17	2.88453e-47	Thyrocyte0
AC067956.1	1.17911e-40	0.446168	0.18	0.089	3.39302e-36	2.15416e-47	0.284874	0.276	0.188	6.19882e-43	1.17911e-40	4.30833e-47	Thyrocyte0
CD164	1.09551e-36	-0.634596	0.291	0.363	3.15244e-32	2.29604e-47	-0.502285	0.185	0.249	6.60709e-43	1.09551e-36	4.59209e-47	Thyrocyte0
YBX1	4.6959e-47	-0.634334	0.105	0.189	1.35129e-42	3.53746e-36	-0.397409	0.095	0.144	1.01794e-31	3.53746e-36	9.39181e-47	Thyrocyte0
VAV3	1.44135e-17	-0.758435	0.25	0.292	4.14764e-13	6.50751e-47	-0.941134	0.116	0.173	1.8726e-42	1.44135e-17	1.3015e-46	Thyrocyte0
CD9	1.31867e-46	-0.757176	0.309	0.391	3.7946e-42	5.20594e-31	-0.433147	0.253	0.307	1.49806e-26	5.20594e-31	2.63734e-46	Thyrocyte0
AKAP12	5.41517e-45	-0.954049	0.062	0.132	1.55827e-40	2.04465e-14	-0.97812	0.147	0.175	5.88369e-10	2.04465e-14	1.08303e-44	Thyrocyte0
ANXA1	2.02894e-26	0.403486	0.563	0.462	5.83847e-22	5.02333e-44	0.406494	0.663	0.59	1.44551e-39	2.02894e-26	1.00467e-43	Thyrocyte0
TMEM123	3.44534e-35	-0.62407	0.276	0.347	9.91431e-31	7.91596e-44	-0.502758	0.226	0.288	2.2779e-39	3.44534e-35	1.58319e-43	Thyrocyte0
NUDT3	5.3327e-09	-0.252968	0.081	0.11	0.000153454	5.38992e-43	-0.330186	0.064	0.112	1.551e-38	5.3327e-09	1.07798e-42	Thyrocyte0
TENM2	4.39915e-42	0.4462	0.205	0.107	1.2659e-37	4.37849e-34	0.267007	0.143	0.088	1.25995e-29	4.37849e-34	8.7983e-42	Thyrocyte0
TMED4	1.62096e-08	-0.306047	0.155	0.187	0.000466447	5.32096e-42	-0.390686	0.099	0.153	1.53116e-37	1.62096e-08	1.06419e-41	Thyrocyte0
PARK7	6.94831e-42	-0.633354	0.13	0.21	1.99945e-37	3.80034e-40	-0.395577	0.072	0.12	1.09359e-35	3.80034e-40	1.38966e-41	Thyrocyte0
SLC38A2	1.36167e-28	-0.666673	0.111	0.173	3.91833e-24	7.24101e-42	-0.719272	0.148	0.204	2.08367e-37	1.36167e-28	1.4482e-41	Thyrocyte0
LRPAP1	7.24208e-31	-0.463399	0.079	0.139	2.08398e-26	2.29403e-41	-0.324555	0.055	0.1	6.60131e-37	7.24208e-31	4.58807e-41	Thyrocyte0
TSPYL1	5.59823e-26	-0.444584	0.072	0.125	1.61095e-21	2.97684e-41	-0.351267	0.056	0.1	8.56614e-37	5.59823e-26	5.95367e-41	Thyrocyte0
SSR1	5.10148e-41	-0.572799	0.105	0.183	1.468e-36	3.02278e-29	-0.326394	0.072	0.112	8.69835e-25	3.02278e-29	1.0203e-40	Thyrocyte0
NXN	4.6131e-40	-0.93036	0.084	0.155	1.32747e-35	0.0074194	-0.415755	0.147	0.152	1	0.0074194	9.22621e-40	Thyrocyte0
IL6ST	5.36398e-40	-0.78016	0.242	0.322	1.54354e-35	8.10948e-36	-0.581661	0.252	0.304	2.33358e-31	8.10948e-36	1.0728e-39	Thyrocyte0
ERGIC3	3.16233e-21	-0.438098	0.084	0.133	9.09993e-17	2.6534e-39	-0.350377	0.07	0.117	7.63543e-35	3.16233e-21	5.30681e-39	Thyrocyte0
CDK17	5.87155e-36	-0.772271	0.139	0.214	1.6896e-31	1.02947e-38	-0.790813	0.116	0.167	2.9624e-34	5.87155e-36	2.05894e-38	Thyrocyte0
PIP4K2A	2.12458e-38	-0.970245	0.138	0.214	6.11368e-34	1.03718e-09	-0.480254	0.122	0.144	2.98458e-05	1.03718e-09	4.24915e-38	Thyrocyte0
MPP7	2.25067e-38	-1.29307	0.122	0.195	6.47654e-34	0.0531917	-0.416759	0.213	0.211	1	0.0531917	4.50135e-38	Thyrocyte0
ADGRG1	0.00952661	-0.283606	0.178	0.185	1	2.27713e-38	-0.436282	0.118	0.17	6.55267e-34	0.00952661	4.55426e-38	Thyrocyte0
AL033504.1	2.73554e-26	0.282023	0.147	0.08	7.87179e-22	4.19897e-38	0.251012	0.138	0.081	1.2083e-33	2.73554e-26	8.39795e-38	Thyrocyte0
TRAM1	5.26197e-38	-0.608278	0.126	0.203	1.51419e-33	1.2173e-37	-0.360955	0.089	0.138	3.50291e-33	1.2173e-37	1.05239e-37	Thyrocyte0
LINC01789	5.73088e-38	0.385063	0.269	0.161	1.64912e-33	2.3342e-34	0.267925	0.138	0.084	6.71689e-30	2.3342e-34	1.14618e-37	Thyrocyte0
HSP90AA1	1.58333e-37	-0.617768	0.255	0.335	4.55619e-33	1.58931e-15	-0.355822	0.25	0.28	4.57341e-11	1.58931e-15	3.16666e-37	Thyrocyte0
CAP1	1.79133e-37	-0.517653	0.079	0.147	5.15474e-33	2.11348e-07	-0.254855	0.111	0.129	0.00608176	2.11348e-07	3.58267e-37	Thyrocyte0
TUBB4B	5.34689e-11	-0.414926	0.126	0.161	1.53862e-06	6.01765e-37	-0.349219	0.076	0.123	1.73164e-32	5.34689e-11	1.20353e-36	Thyrocyte0
NPM1	2.243e-35	-0.690699	0.168	0.242	6.45447e-31	9.27103e-37	-0.470561	0.149	0.202	2.66783e-32	2.243e-35	1.85421e-36	Thyrocyte0
ATP6V0E1	2.05367e-30	-0.561574	0.199	0.27	5.90964e-26	1.67037e-36	-0.456705	0.153	0.207	4.80666e-32	2.05367e-30	3.34074e-36	Thyrocyte0
AC021723.2	2.60583e-36	0.508992	0.206	0.116	7.49854e-32	1.10032e-25	0.266088	0.129	0.085	3.16628e-21	1.10032e-25	5.21166e-36	Thyrocyte0
SYPL1	6.10043e-27	-0.459159	0.094	0.154	1.75546e-22	3.04522e-36	-0.332417	0.078	0.124	8.76292e-32	6.10043e-27	6.09044e-36	Thyrocyte0
KRT7	1.47731e-08	-0.580178	0.35	0.353	0.000425111	3.11218e-36	-0.554698	0.351	0.389	8.95561e-32	1.47731e-08	6.22436e-36	Thyrocyte0
TSTD1	3.1358e-21	-0.475357	0.103	0.154	9.02357e-17	5.20679e-36	-0.319149	0.058	0.1	1.4983e-31	3.1358e-21	1.04136e-35	Thyrocyte0
SELENOW	8.52224e-36	-0.57357	0.088	0.155	2.45236e-31	4.36977e-20	-0.316788	0.09	0.124	1.25744e-15	4.36977e-20	1.70445e-35	Thyrocyte0
NFE2L1	1.84598e-15	-0.336482	0.076	0.116	5.312e-11	9.90342e-36	-0.31573	0.062	0.105	2.84981e-31	1.84598e-15	1.98068e-35	Thyrocyte0
GLUL	6.27387e-25	-0.548908	0.156	0.215	1.80537e-20	9.71649e-35	-0.446099	0.217	0.273	2.79602e-30	6.27387e-25	1.9433e-34	Thyrocyte0
GPAT3	1.50586e-29	0.378003	0.222	0.137	4.33326e-25	2.53689e-34	0.263322	0.185	0.123	7.30014e-30	1.50586e-29	5.07377e-34	Thyrocyte0
EIF3K	3.67221e-34	-0.555904	0.105	0.173	1.05672e-29	3.99972e-31	-0.34336	0.076	0.118	1.15096e-26	3.99972e-31	7.34443e-34	Thyrocyte0
ATP5F1A	1.39979e-18	-0.467464	0.103	0.15	4.02803e-14	4.34741e-34	-0.317873	0.065	0.106	1.25101e-29	1.39979e-18	8.69482e-34	Thyrocyte0
TMEM30A	9.78854e-18	-0.353996	0.073	0.115	2.81675e-13	6.03954e-34	-0.315882	0.064	0.105	1.73794e-29	9.78854e-18	1.20791e-33	Thyrocyte0
CCNI	7.03347e-34	-0.619232	0.282	0.352	2.02395e-29	4.7001e-10	-0.323219	0.407	0.411	1.3525e-05	4.7001e-10	1.40669e-33	Thyrocyte0
MLEC	1.01471e-19	-0.448017	0.146	0.198	2.91993e-15	1.30239e-33	-0.39782	0.114	0.163	3.74776e-29	1.01471e-19	2.60478e-33	Thyrocyte0
LINC02147	1.30396e-33	-1.51162	0.075	0.136	3.75228e-29	0.0389417	-0.835764	0.161	0.142	1	0.0389417	2.60792e-33	Thyrocyte0
SPTBN1	2.14212e-13	-0.757974	0.463	0.462	6.16416e-09	4.03015e-33	-0.670968	0.465	0.481	1.15972e-28	2.14212e-13	8.06031e-33	Thyrocyte0
EFEMP1	4.22318e-33	-0.930286	0.16	0.23	1.21526e-28	2.50113e-26	-0.453047	0.095	0.134	7.19726e-22	2.50113e-26	8.44635e-33	Thyrocyte0
RAB8B	5.70411e-33	-0.651792	0.076	0.138	1.64142e-28	7.95468e-12	-0.371847	0.105	0.13	2.28904e-07	7.95468e-12	1.14082e-32	Thyrocyte0
PKM	5.7957e-33	-0.569141	0.101	0.167	1.66777e-28	2.72477e-29	-0.348132	0.074	0.114	7.84081e-25	2.72477e-29	1.15914e-32	Thyrocyte0
GANAB	5.67938e-28	-0.454692	0.1	0.163	1.6343e-23	1.19819e-32	-0.349967	0.086	0.131	3.44792e-28	5.67938e-28	2.39638e-32	Thyrocyte0
HNRNPA1	8.56939e-24	-0.538556	0.14	0.197	2.46593e-19	2.27019e-32	-0.399637	0.119	0.166	6.53271e-28	8.56939e-24	4.54039e-32	Thyrocyte0
AUTS2	2.94177e-32	-1.07517	0.223	0.292	8.46523e-28	1.03822e-23	-0.808937	0.236	0.274	2.98758e-19	1.03822e-23	5.88354e-32	Thyrocyte0
GNS	2.44628e-09	-0.329971	0.112	0.144	7.03943e-05	2.05562e-31	-0.306839	0.075	0.117	5.91526e-27	2.44628e-09	4.11125e-31	Thyrocyte0
MANF	5.13289e-29	-0.470867	0.086	0.145	1.47704e-24	2.41235e-31	-0.343652	0.063	0.102	6.94177e-27	5.13289e-29	4.82469e-31	Thyrocyte0
HMGN2	1.73246e-26	-0.59356	0.216	0.279	4.98532e-22	8.19042e-31	-0.408527	0.155	0.204	2.35687e-26	1.73246e-26	1.63808e-30	Thyrocyte0
LTBP4	5.70832e-07	-0.377798	0.259	0.278	0.0164263	3.61031e-30	-0.41816	0.107	0.151	1.0389e-25	5.70832e-07	7.22063e-30	Thyrocyte0
ARPC2	5.6588e-29	-0.589547	0.128	0.192	1.62838e-24	2.50991e-10	-0.315425	0.127	0.15	7.22251e-06	2.50991e-10	1.13176e-28	Thyrocyte0
RAC1	1.39422e-28	-0.571928	0.149	0.215	4.01202e-24	1.16594e-12	-0.307405	0.144	0.172	3.3551e-08	1.16594e-12	2.78845e-28	Thyrocyte0
PTP4A2	1.66933e-28	-0.595454	0.199	0.265	4.80367e-24	1.87459e-24	-0.382715	0.159	0.202	5.39431e-20	1.87459e-24	3.33866e-28	Thyrocyte0
HSBP1	1.60296e-18	-0.441324	0.105	0.151	4.61269e-14	2.36213e-28	-0.340174	0.076	0.115	6.79726e-24	1.60296e-18	4.72426e-28	Thyrocyte0
FLRT2	9.26999e-25	-0.883534	0.099	0.154	2.66753e-20	2.60944e-28	-0.590642	0.093	0.134	7.50891e-24	9.26999e-25	5.21887e-28	Thyrocyte0
EIF3L	7.36028e-15	-0.405071	0.111	0.153	2.118e-10	2.22399e-27	-0.35155	0.092	0.133	6.39976e-23	7.36028e-15	4.44798e-27	Thyrocyte0
ACTR2	3.13586e-27	-0.57481	0.159	0.224	9.02376e-23	1.95806e-11	-0.309883	0.132	0.158	5.63451e-07	1.95806e-11	6.27173e-27	Thyrocyte0
EMP1	0.0142754	-0.260598	0.228	0.237	1	6.7741e-27	0.392318	0.597	0.54	1.94931e-22	0.0142754	1.35482e-26	Thyrocyte0
ST13	9.18411e-10	-0.370642	0.126	0.158	2.64282e-05	1.48253e-26	-0.339608	0.111	0.153	4.26613e-22	9.18411e-10	2.96506e-26	Thyrocyte0
ARHGAP26	5.02089e-26	-0.887504	0.193	0.254	1.44481e-21	0.181145	-0.666622	0.389	0.357	1	0.181145	1.00418e-25	Thyrocyte0
ASAP1	5.93489e-26	-0.94058	0.26	0.312	1.70782e-21	1.88747e-19	-0.757662	0.244	0.272	5.43138e-15	1.88747e-19	1.18698e-25	Thyrocyte0
ZNF521	5.96954e-26	-1.12981	0.114	0.17	1.71779e-21	1.00527e-17	-0.699389	0.102	0.132	2.89278e-13	1.00527e-17	1.19391e-25	Thyrocyte0
DAZAP2	4.85517e-21	-0.476223	0.117	0.17	1.39712e-16	6.06544e-26	-0.342023	0.083	0.121	1.74539e-21	4.85517e-21	1.21309e-25	Thyrocyte0
PITPNC1	7.60222e-26	-0.904087	0.169	0.231	2.18761e-21	1.10203e-12	-0.922711	0.13	0.156	3.1712e-08	1.10203e-12	1.52044e-25	Thyrocyte0
APP	0.134151	-0.303159	0.529	0.478	1	1.65314e-25	-0.532877	0.459	0.474	4.75707e-21	0.134151	3.30628e-25	Thyrocyte0
TCF4	2.98844e-08	-0.932624	0.368	0.373	0.000859954	1.85461e-25	-1.06494	0.34	0.366	5.33682e-21	2.98844e-08	3.70922e-25	Thyrocyte0
DST	2.41637e-25	-0.869333	0.16	0.218	6.95336e-21	3.08018e-16	-0.664814	0.189	0.217	8.86351e-12	3.08018e-16	4.83275e-25	Thyrocyte0
TPM3	4.08791e-25	-0.498438	0.087	0.142	1.17634e-20	2.1662e-20	-0.336364	0.081	0.114	6.23347e-16	2.1662e-20	8.17582e-25	Thyrocyte0
PXN	8.84353e-14	-0.336081	0.066	0.101	2.54482e-09	6.78133e-25	-0.33688	0.067	0.101	1.9514e-20	8.84353e-14	1.35627e-24	Thyrocyte0
NDRG1	7.69733e-25	-0.533855	0.081	0.134	2.21498e-20	8.56923e-24	-0.457126	0.087	0.123	2.46588e-19	8.56923e-24	1.53947e-24	Thyrocyte0
CYBRD1	0.0331761	-0.299639	0.289	0.286	1	1.38513e-24	-0.413593	0.202	0.245	3.98585e-20	0.0331761	2.77026e-24	Thyrocyte0
SURF4	8.19559e-23	-0.44561	0.109	0.165	2.35836e-18	6.47064e-24	-0.268821	0.07	0.105	1.86199e-19	8.19559e-23	1.29413e-23	Thyrocyte0
AHR	8.35802e-24	-0.562899	0.066	0.115	2.4051e-19	9.43871e-05	-0.329694	0.119	0.132	1	9.43871e-05	1.6716e-23	Thyrocyte0
KALRN	1.37791e-23	-1.35063	0.123	0.176	3.96508e-19	9.53151e-14	-0.966224	0.158	0.183	2.74279e-09	9.53151e-14	2.75582e-23	Thyrocyte0
DSP	2.82475e-13	-0.452912	0.136	0.175	8.12851e-09	1.66815e-23	-0.388016	0.128	0.168	4.80026e-19	2.82475e-13	3.33629e-23	Thyrocyte0
SEC61A1	2.06873e-23	-0.4292	0.1	0.154	5.95297e-19	4.72349e-17	-0.264662	0.076	0.105	1.35923e-12	4.72349e-17	4.13745e-23	Thyrocyte0
RGS16	1.34313e-08	-0.418962	0.143	0.173	0.000386498	3.23991e-23	-0.363524	0.098	0.136	9.32316e-19	1.34313e-08	6.47982e-23	Thyrocyte0
RASAL2	3.28324e-06	-0.552309	0.155	0.177	0.0944786	4.50346e-23	-0.923894	0.168	0.206	1.29592e-18	3.28324e-06	9.00692e-23	Thyrocyte0
CREB5	4.81365e-23	-0.70463	0.088	0.141	1.38518e-18	0.263471	-0.316557	0.267	0.247	1	0.263471	9.62731e-23	Thyrocyte0
SERBP1	4.91295e-22	-0.485653	0.14	0.196	1.41375e-17	5.39029e-21	-0.324444	0.112	0.149	1.55111e-16	5.39029e-21	9.8259e-22	Thyrocyte0
PEAK1	5.11824e-22	-0.732292	0.134	0.188	1.47283e-17	6.52762e-12	-0.531716	0.17	0.194	1.87839e-07	6.52762e-12	1.02365e-21	Thyrocyte0
SEC14L1	0.0287307	-0.267416	0.104	0.113	1	6.28059e-22	-0.609341	0.097	0.133	1.8073e-17	0.0287307	1.25612e-21	Thyrocyte0
PBXIP1	2.06005e-12	-0.328929	0.079	0.114	5.92799e-08	9.50993e-22	-0.278449	0.075	0.109	2.73658e-17	2.06005e-12	1.90199e-21	Thyrocyte0
KRT18	1.19799e-21	-0.517307	0.149	0.206	3.44734e-17	1.57841e-05	-0.263734	0.243	0.254	0.454202	1.57841e-05	2.39599e-21	Thyrocyte0
TSPAN14	2.70061e-21	-0.463396	0.094	0.145	7.77129e-17	7.91779e-11	-0.270974	0.085	0.108	2.27842e-06	7.91779e-11	5.40123e-21	Thyrocyte0
TMEM248	1.34486e-20	-0.420887	0.098	0.149	3.86997e-16	1.76093e-18	-0.281288	0.079	0.11	5.06726e-14	1.76093e-18	2.68972e-20	Thyrocyte0
TGFBR3	1.84531e-20	-0.65367	0.1	0.149	5.31008e-16	2.20873e-09	-0.488036	0.128	0.149	6.35584e-05	2.20873e-09	3.69063e-20	Thyrocyte0
H2AFV	2.65936e-09	-0.329484	0.109	0.139	7.65257e-05	2.98679e-20	-0.308125	0.099	0.134	8.59478e-16	2.65936e-09	5.97357e-20	Thyrocyte0
ITGA1	5.13575e-14	-0.604563	0.134	0.175	1.47786e-09	7.22741e-20	-0.54116	0.128	0.163	2.07976e-15	5.13575e-14	1.44548e-19	Thyrocyte0
TSPAN3	6.23676e-12	-0.380579	0.112	0.148	1.79469e-07	7.96433e-20	-0.320541	0.114	0.149	2.29182e-15	6.23676e-12	1.59287e-19	Thyrocyte0
RBMS1	1.08686e-09	-0.54226	0.278	0.303	3.12756e-05	9.65841e-20	-0.546549	0.252	0.285	2.7793e-15	1.08686e-09	1.93168e-19	Thyrocyte0
CNN3	1.6079e-19	-0.419595	0.073	0.118	4.62689e-15	1.04056e-05	-0.301492	0.132	0.146	0.299432	1.04056e-05	3.21579e-19	Thyrocyte0
ZC3HAV1	2.20257e-19	-0.513442	0.101	0.15	6.33812e-15	5.76101e-10	-0.295865	0.093	0.115	1.65779e-05	5.76101e-10	4.40515e-19	Thyrocyte0
RPN1	3.80623e-19	-0.439948	0.111	0.159	1.09528e-14	1.19972e-15	-0.291938	0.108	0.139	3.45231e-11	1.19972e-15	7.61246e-19	Thyrocyte0
FYN	4.73206e-19	-0.878056	0.214	0.264	1.3617e-14	4.42696e-05	-0.576443	0.196	0.206	1	4.42696e-05	9.46413e-19	Thyrocyte0
FKBP1A	8.79792e-07	-0.35983	0.182	0.205	0.0253169	5.42984e-19	-0.342841	0.108	0.142	1.56249e-14	8.79792e-07	1.08597e-18	Thyrocyte0
SERINC1	3.82804e-17	-0.488924	0.206	0.255	1.10156e-12	6.78248e-19	-0.345225	0.191	0.228	1.95173e-14	3.82804e-17	1.3565e-18	Thyrocyte0
RPN2	2.14994e-15	-0.465684	0.199	0.244	6.18667e-11	9.49929e-19	-0.34256	0.156	0.193	2.73352e-14	2.14994e-15	1.89986e-18	Thyrocyte0
TMBIM4	2.24759e-15	-0.453463	0.214	0.258	6.46768e-11	2.71611e-18	-0.325534	0.142	0.177	7.81587e-14	2.24759e-15	5.43222e-18	Thyrocyte0
PROX1	3.10061e-18	-1.02659	0.118	0.163	8.92232e-14	0.188638	-0.455785	0.134	0.133	1	0.188638	6.20122e-18	Thyrocyte0
SKP1	4.46353e-18	-0.477239	0.235	0.283	1.28442e-13	3.96416e-15	-0.382299	0.225	0.254	1.14073e-10	3.96416e-15	8.92705e-18	Thyrocyte0
SCPEP1	0.00499304	-0.254684	0.164	0.177	1	6.41399e-18	-0.304016	0.108	0.141	1.84569e-13	0.00499304	1.2828e-17	Thyrocyte0
CDV3	8.60977e-07	-0.316027	0.131	0.155	0.0247755	7.8596e-18	-0.286172	0.091	0.122	2.26168e-13	8.60977e-07	1.57192e-17	Thyrocyte0
SNHG5	1.12038e-17	-0.574898	0.329	0.363	3.22399e-13	2.09944e-08	-0.272543	0.202	0.221	0.000604135	2.09944e-08	2.24075e-17	Thyrocyte0
NCL	2.66878e-17	-0.440439	0.113	0.158	7.67969e-13	3.81459e-13	-0.297045	0.1	0.126	1.09769e-08	3.81459e-13	5.33756e-17	Thyrocyte0
CHST15	5.9128e-17	-0.480307	0.088	0.131	1.70147e-12	0.184468	-0.264106	0.133	0.134	1	0.184468	1.18256e-16	Thyrocyte0
SCARB2	2.5941e-07	-0.348257	0.17	0.198	0.00746478	6.63122e-17	-0.283145	0.124	0.158	1.9082e-12	2.5941e-07	1.32624e-16	Thyrocyte0
PRDX6	7.06611e-17	-0.4286	0.096	0.14	2.03334e-12	1.39987e-12	-0.256119	0.086	0.112	4.02827e-08	1.39987e-12	1.41322e-16	Thyrocyte0
DGKH	6.14204e-10	-0.497195	0.074	0.103	1.76743e-05	9.01407e-17	-0.441483	0.085	0.114	2.59389e-12	6.14204e-10	1.80281e-16	Thyrocyte0
DYNC1H1	4.88135e-08	-0.378387	0.171	0.199	0.00140466	4.6374e-16	-0.313789	0.133	0.165	1.33446e-11	4.88135e-08	9.27481e-16	Thyrocyte0
CSDE1	4.82593e-16	-0.506648	0.259	0.299	1.38871e-11	9.89431e-12	-0.319935	0.264	0.286	2.84719e-07	9.89431e-12	9.65186e-16	Thyrocyte0
TMX4	2.74063e-14	-0.372646	0.098	0.138	7.88643e-10	8.98217e-16	-0.301487	0.095	0.126	2.58471e-11	2.74063e-14	1.79643e-15	Thyrocyte0
SEC62	1.16738e-15	-0.438082	0.336	0.371	3.35926e-11	9.96772e-13	-0.350314	0.287	0.309	2.86831e-08	9.96772e-13	2.33476e-15	Thyrocyte0
TMOD3	1.41004e-15	-0.47848	0.152	0.197	4.05754e-11	0.00243611	-0.250173	0.144	0.153	1	0.00243611	2.82009e-15	Thyrocyte0
PARD6G	1.71365e-15	-0.524119	0.1	0.141	4.93119e-11	9.79799e-08	-0.279684	0.089	0.107	0.00281947	9.79799e-08	3.42729e-15	Thyrocyte0
GAS5	3.34558e-15	-0.360263	0.097	0.14	9.62724e-11	9.75992e-15	-0.252778	0.08	0.108	2.80852e-10	9.75992e-15	6.69116e-15	Thyrocyte0
PRKAR1A	4.92091e-15	-0.443862	0.151	0.196	1.41604e-10	3.76541e-08	-0.264569	0.15	0.172	0.00108353	3.76541e-08	9.84183e-15	Thyrocyte0
MXRA7	6.69621e-15	-0.419985	0.148	0.192	1.9269e-10	8.48673e-12	-0.306182	0.131	0.157	2.44214e-07	8.48673e-12	1.33924e-14	Thyrocyte0
FOXN3	7.1816e-15	-0.708356	0.341	0.371	2.06658e-10	0.200258	-0.298321	0.329	0.298	1	0.200258	1.43632e-14	Thyrocyte0
ANKH	1.37028e-14	-0.561634	0.147	0.191	3.9431e-10	0.0428414	-0.262024	0.166	0.17	1	0.0428414	2.74055e-14	Thyrocyte0
FAM3C	1.34017e-07	-0.353432	0.131	0.158	0.00385647	1.42272e-14	-0.28944	0.117	0.147	4.09401e-10	1.34017e-07	2.84543e-14	Thyrocyte0
SPCS3	3.37301e-06	-0.298227	0.136	0.16	0.0970618	1.83119e-14	-0.271153	0.087	0.114	5.26944e-10	3.37301e-06	3.66239e-14	Thyrocyte0
MTPN	3.52037e-08	-0.325129	0.119	0.148	0.00101302	4.83005e-14	-0.302178	0.114	0.143	1.38989e-09	3.52037e-08	9.6601e-14	Thyrocyte0
MTUS1	1.34774e-08	-0.49823	0.113	0.142	0.000387827	6.79259e-14	-0.551978	0.123	0.15	1.95464e-09	1.34774e-08	1.35852e-13	Thyrocyte0
GNB1	7.48316e-14	-0.466072	0.265	0.302	2.15335e-09	0.280162	-0.251845	0.272	0.262	1	0.280162	1.49663e-13	Thyrocyte0
LMAN1	1.01197e-06	-0.305301	0.224	0.248	0.0291204	1.14727e-13	-0.303119	0.154	0.184	3.30137e-09	1.01197e-06	2.29453e-13	Thyrocyte0
LRRFIP1	1.5465e-13	-0.595863	0.325	0.352	4.45021e-09	1.37551e-10	-0.465789	0.296	0.311	3.95818e-06	1.37551e-10	3.093e-13	Thyrocyte0
RNF19A	1.57221e-13	-0.712651	0.154	0.193	4.52418e-09	0.646409	-0.294761	0.188	0.182	1	0.646409	3.14441e-13	Thyrocyte0
EPAS1	1.04942e-05	-0.628474	0.083	0.104	0.30198	3.77008e-13	-0.845702	0.111	0.137	1.08488e-08	1.04942e-05	7.54017e-13	Thyrocyte0
PIK3R1	3.85045e-13	-0.475272	0.101	0.14	1.108e-08	4.40184e-07	-0.416996	0.137	0.156	0.0126667	4.40184e-07	7.70089e-13	Thyrocyte0
EIF1AX	1.06989e-12	-0.378968	0.123	0.163	3.07872e-08	1.8373e-09	-0.251563	0.124	0.147	5.28702e-05	1.8373e-09	2.13978e-12	Thyrocyte0
SSU72	3.73592e-12	-0.365333	0.109	0.146	1.07505e-07	1.26215e-12	-0.254473	0.086	0.111	3.63197e-08	3.73592e-12	2.5243e-12	Thyrocyte0
PKHD1L1	2.26661e-12	-1.15071	0.199	0.232	6.52241e-08	0.114235	-0.646659	0.4	0.373	1	0.114235	4.53323e-12	Thyrocyte0
MGST3	4.64617e-12	-0.442776	0.2	0.236	1.33698e-07	1.26156e-11	-0.301325	0.134	0.161	3.63027e-07	1.26156e-11	9.29234e-12	Thyrocyte0
TACC1	4.94389e-12	-0.516371	0.204	0.242	1.42265e-07	2.20012e-07	-0.744936	0.329	0.338	0.00633108	2.20012e-07	9.88778e-12	Thyrocyte0
SFMBT2	5.09598e-12	-0.525026	0.107	0.143	1.46642e-07	0.398827	-0.257752	0.158	0.156	1	0.398827	1.0192e-11	Thyrocyte0
DLC1	3.89462e-08	-0.873099	0.139	0.167	0.00112072	9.46967e-12	-0.853113	0.171	0.194	2.72499e-07	3.89462e-08	1.89393e-11	Thyrocyte0
MAN2A1	1.003e-11	-0.489184	0.149	0.187	2.88623e-07	3.42413e-08	-0.308341	0.135	0.155	0.000985328	3.42413e-08	2.006e-11	Thyrocyte0
PCBP2	1.61197e-11	-0.475133	0.258	0.29	4.63861e-07	0.00366508	-0.260499	0.309	0.305	1	0.00366508	3.22395e-11	Thyrocyte0
CNOT6L	1.81564e-11	-0.590183	0.184	0.221	5.22468e-07	9.93903e-05	-0.346923	0.138	0.151	1	9.93903e-05	3.63128e-11	Thyrocyte0
RTN4	5.18143e-11	-0.502521	0.261	0.292	1.49101e-06	3.72945e-05	-0.256689	0.363	0.366	1	3.72945e-05	1.03629e-10	Thyrocyte0
RUNX1T1	0.934499	-0.306005	0.18	0.171	1	5.69255e-11	-0.383247	0.121	0.146	1.63809e-06	0.934499	1.13851e-10	Thyrocyte0
PNRC1	2.09223e-10	-0.415758	0.178	0.213	6.02059e-06	1.65689e-10	-0.339452	0.164	0.187	4.76788e-06	2.09223e-10	3.31379e-10	Thyrocyte0
ARL15	2.52154e-10	-0.73345	0.411	0.419	7.25598e-06	0.139013	-0.376818	0.432	0.39	1	0.139013	5.04308e-10	Thyrocyte0
CBX5	4.0076e-08	-0.345804	0.175	0.205	0.00115323	6.42381e-10	-0.277612	0.146	0.17	1.84852e-05	4.0076e-08	1.28476e-09	Thyrocyte0
CNKSR3	1.18948e-09	-0.513052	0.092	0.122	3.42286e-05	0.000199152	-0.488756	0.112	0.123	1	0.000199152	2.37897e-09	Thyrocyte0
SPCS2	6.12026e-06	-0.347363	0.2	0.221	0.176117	1.40083e-09	-0.286188	0.131	0.155	4.03103e-05	6.12026e-06	2.80166e-09	Thyrocyte0
GAB1	1.44505e-09	-0.617991	0.13	0.161	4.15827e-05	1.44324e-07	-0.432267	0.138	0.156	0.00415305	1.44324e-07	2.89009e-09	Thyrocyte0
PLPP1	0.20993	-0.429395	0.184	0.184	1	1.60951e-09	-1.53668	0.232	0.245	4.63152e-05	0.20993	3.21901e-09	Thyrocyte0
SLC22A23	0.356514	-0.304212	0.138	0.138	1	1.98723e-09	-0.520612	0.098	0.118	5.71845e-05	0.356514	3.97446e-09	Thyrocyte0
SEMA6A	2.38965e-09	-0.573927	0.108	0.138	6.87646e-05	0.000222962	-0.367648	0.09	0.102	1	0.000222962	4.7793e-09	Thyrocyte0
SSH1	5.40266e-09	-0.317986	0.097	0.127	0.000155467	4.22237e-05	-0.289581	0.097	0.111	1	4.22237e-05	1.08053e-08	Thyrocyte0
NAP1L1	7.0204e-09	-0.424547	0.21	0.239	0.000202019	0.00582963	-0.271558	0.24	0.242	1	0.00582963	1.40408e-08	Thyrocyte0
BEX3	5.35764e-07	-0.370571	0.25	0.27	0.0154171	8.36339e-09	-0.285161	0.176	0.198	0.000240665	5.35764e-07	1.67268e-08	Thyrocyte0
NUCKS1	0.000811838	-0.349807	0.4	0.387	1	1.55565e-08	-0.315912	0.316	0.328	0.000447653	0.000811838	3.1113e-08	Thyrocyte0
ANO6	2.56099e-06	-0.330414	0.108	0.132	0.0736952	4.65229e-08	-0.283789	0.09	0.109	0.00133874	2.56099e-06	9.30458e-08	Thyrocyte0
BRI3	4.7391e-08	-0.331425	0.174	0.204	0.00136372	1.03576e-06	-0.259638	0.125	0.143	0.0298049	1.03576e-06	9.4782e-08	Thyrocyte0
TIMP3	1.04425e-07	0.512904	0.56	0.516	0.00300492	2.25865e-07	0.271566	0.469	0.516	0.0064995	2.25865e-07	2.08849e-07	Thyrocyte0
PPFIBP1	0.7212	-0.862488	0.447	0.39	1	1.14488e-07	-0.364576	0.466	0.391	0.0032945	0.7212	2.28976e-07	Thyrocyte0
PLXDC2	1.60062e-07	-0.387278	0.482	0.39	0.00460596	0.00309721	-0.674172	0.435	0.407	1	0.00309721	3.20125e-07	Thyrocyte0
MCFD2	3.03028e-05	-0.288925	0.156	0.177	0.871992	3.93061e-07	-0.257647	0.114	0.132	0.0113107	3.03028e-05	7.86122e-07	Thyrocyte0
ATP2B4	8.14316e-05	-0.376941	0.192	0.211	1	7.43766e-07	-0.370514	0.169	0.185	0.0214026	8.14316e-05	1.48753e-06	Thyrocyte0
ADD3	7.86446e-07	-0.446027	0.429	0.424	0.0226308	0.445138	-0.255117	0.437	0.406	1	0.445138	1.57289e-06	Thyrocyte0
ASAH1	1.75443e-06	-0.362688	0.36	0.368	0.0504856	8.30531e-07	-0.301705	0.304	0.312	0.0238994	1.75443e-06	1.66106e-06	Thyrocyte0
PDE4D	1.39404e-06	-0.773592	0.376	0.376	0.0401149	0.00867835	-0.695112	0.222	0.221	1	0.00867835	2.78808e-06	Thyrocyte0
ZFAND5	0.067749	-0.275537	0.168	0.171	1	1.89786e-06	-0.421952	0.269	0.274	0.0546127	0.067749	3.79571e-06	Thyrocyte0
IVNS1ABP	3.57611e-06	-0.356917	0.08	0.102	0.102906	0.000419517	-0.281322	0.125	0.136	1	0.000419517	7.15221e-06	Thyrocyte0
ST6GALNAC3	0.282289	-0.66918	0.369	0.34	1	4.42281e-06	-0.33817	0.635	0.544	0.127271	0.282289	8.84559e-06	Thyrocyte0
DPYD	5.51733e-06	-0.64611	0.296	0.304	0.158767	0.282704	-0.393627	0.27	0.258	1	0.282704	1.10346e-05	Thyrocyte0
GRK5	0.000686282	-0.329479	0.163	0.179	1	1.77037e-05	-0.306679	0.118	0.132	0.509442	0.000686282	3.54071e-05	Thyrocyte0
LDLRAD4	0.967622	-0.424842	0.337	0.31	1	3.33493e-05	-0.266764	0.317	0.271	0.959659	0.967622	6.66975e-05	Thyrocyte0
PICALM	4.20233e-05	-0.481014	0.404	0.394	1	0.646049	-0.449983	0.401	0.366	1	0.646049	8.40449e-05	Thyrocyte0
KLF9	0.000193658	-0.323495	0.106	0.124	1	0.0107158	-0.267798	0.289	0.287	1	0.0107158	0.000387279	Thyrocyte0
TANC2	0.000371182	-0.373378	0.143	0.159	1	0.014418	-0.381094	0.149	0.154	1	0.014418	0.000742225	Thyrocyte0
CAB39	0.00315064	-0.335312	0.202	0.212	1	0.00110053	-0.265987	0.173	0.182	1	0.00315064	0.00219985	Thyrocyte0
CHSY3	0.0558556	-0.367744	0.098	0.106	1	0.00261409	-0.288987	0.099	0.109	1	0.0558556	0.00522134	Thyrocyte0
MGAT5	0.00873088	-0.465161	0.358	0.346	1	0.0465309	-0.350505	0.252	0.249	1	0.0465309	0.0173855	Thyrocyte0
KRT8	0.0348023	-0.384538	0.213	0.21	1	0.025827	-0.314999	0.34	0.323	1	0.0348023	0.050987	Thyrocyte0
LAMC1	0.0368349	-0.376628	0.242	0.241	1	0.717582	-0.265769	0.289	0.275	1	0.717582	0.0723131	Thyrocyte0
CNST	0.0374681	-0.285228	0.196	0.199	1	0.188408	-0.257025	0.168	0.168	1	0.188408	0.0735323	Thyrocyte0
TRIO	0.0379452	-0.506504	0.332	0.314	1	0.171162	-0.289151	0.369	0.331	1	0.171162	0.0744506	Thyrocyte0
DOCK9	0.700509	-0.313075	0.383	0.341	1	0.0403468	-0.522325	0.371	0.348	1	0.700509	0.0790656	Thyrocyte0
PTPRK	0.101995	-0.264767	0.303	0.268	1	0.534351	-0.26288	0.31	0.296	1	0.534351	0.193587	Thyrocyte0
ROCK2	0.164784	-0.274068	0.251	0.246	1	0.537886	-0.262059	0.241	0.231	1	0.537886	0.302415	Thyrocyte0
NEDD9	0.582212	-0.309171	0.181	0.176	1	0.406362	-0.284315	0.187	0.175	1	0.582212	0.647594	Thyrocyte0
NFIB	0.51813	-0.438668	0.449	0.395	1	0.754325	-0.327206	0.589	0.533	1	0.754325	0.767802	Thyrocyte0
ABI3BP	0.737958	-0.539493	0.313	0.278	1	0.524026	-0.259334	0.376	0.342	1	0.737958	0.773449	Thyrocyte0
RPL11	0	1.47086	0.651	0.21	0	0	1.55687	0.508	0.19	0	0	0	Thyrocyte1
RPS8	0	1.20025	0.523	0.169	0	0	1.28057	0.435	0.178	0	0	0	Thyrocyte1
S100A6	0	1.65104	0.598	0.225	0	0	1.12946	0.463	0.229	0	0	0	Thyrocyte1
RPS27	0	1.13754	0.655	0.246	0	0	1.4533	0.545	0.243	0	0	0	Thyrocyte1
RPS27A	0	1.60012	0.692	0.246	0	0	1.63729	0.551	0.216	0	0	0	Thyrocyte1
RPL37A	0	1.42013	0.602	0.256	0	0	1.31712	0.497	0.229	0	0	0	Thyrocyte1
PTMA	0	1.41265	0.679	0.341	0	0	1.12737	0.532	0.298	0	0	0	Thyrocyte1
RPL32	0	1.25364	0.555	0.134	0	0	1.50926	0.461	0.163	0	0	0	Thyrocyte1
RPL15	0	1.32539	0.571	0.229	0	0	1.16558	0.45	0.223	0	0	0	Thyrocyte1
RPL29	0	1.46036	0.526	0.125	0	0	1.45138	0.411	0.121	0	0	0	Thyrocyte1
MTRNR2L12	0	1.55291	0.7	0.339	0	0	2.05211	0.696	0.272	0	0	0	Thyrocyte1
RPL35A	0	1.42253	0.545	0.191	0	0	1.2053	0.415	0.187	0	0	0	Thyrocyte1
RPL34	0	1.45108	0.66	0.258	0	0	1.53443	0.553	0.24	0	0	0	Thyrocyte1
RPS3A	0	1.42805	0.601	0.214	0	0	1.33969	0.464	0.187	0	0	0	Thyrocyte1
RPS23	0	1.37687	0.606	0.19	0	0	1.49143	0.487	0.183	0	0	0	Thyrocyte1
RPS14	0	1.51321	0.65	0.242	0	0	1.59136	0.53	0.211	0	0	0	Thyrocyte1
GPX3	0	2.65259	0.619	0.073	0	0	2.25399	0.613	0.182	0	0	0	Thyrocyte1
RPS18	0	1.43885	0.691	0.267	0	0	1.58638	0.539	0.198	0	0	0	Thyrocyte1
RPL10A	0	1.31408	0.489	0.164	0	0	1.06566	0.324	0.115	0	0	0	Thyrocyte1
EEF1A1	0	1.58019	0.862	0.547	0	0	1.83277	0.823	0.517	0	0	0	Thyrocyte1
CD24	0	1.53156	0.779	0.498	0	0	1.11587	0.737	0.579	0	0	0	Thyrocyte1
RPS12	0	1.48782	0.632	0.197	0	0	1.57882	0.541	0.216	0	0	0	Thyrocyte1
CLU	0	1.98573	0.747	0.321	0	0	1.38242	0.491	0.223	0	0	0	Thyrocyte1
RPL30	0	1.24086	0.635	0.272	0	0	1.319	0.465	0.217	0	0	0	Thyrocyte1
RPL8	0	1.46241	0.519	0.145	0	0	1.35011	0.402	0.132	0	0	0	Thyrocyte1
RPS6	0	1.25428	0.558	0.187	0	0	1.24331	0.445	0.183	0	0	0	Thyrocyte1
RPL35	0	1.20343	0.455	0.118	0	0	1.20661	0.391	0.134	0	0	0	Thyrocyte1
RPL12	0	1.41595	0.483	0.124	0	0	1.35002	0.421	0.156	0	0	0	Thyrocyte1
RPL7A	0	1.43233	0.581	0.215	0	0	1.33048	0.44	0.166	0	0	0	Thyrocyte1
CLIC3	0	1.40176	0.486	0.155	0	3.25844e-132	0.689961	0.186	0.082	9.37648e-128	3.25844e-132	0	Thyrocyte1
RPS24	0	1.53432	0.683	0.287	0	0	1.49444	0.531	0.23	0	0	0	Thyrocyte1
RPS13	0	1.14708	0.431	0.112	0	0	1.08217	0.309	0.113	0	0	0	Thyrocyte1
FTH1	0	1.52951	0.6	0.234	0	0	1.1745	0.567	0.334	0	0	0	Thyrocyte1
FAU	0	1.38571	0.538	0.18	0	0	1.34095	0.387	0.122	0	0	0	Thyrocyte1
GSTP1	0	1.48993	0.447	0.128	0	1.4503e-282	0.903481	0.278	0.105	4.17338e-278	1.4503e-282	0	Thyrocyte1
GAPDH	0	1.031	0.303	0.049	0	2.46487e-221	0.727655	0.194	0.063	7.0929e-217	2.46487e-221	0	Thyrocyte1
RPS26	0	1.03705	0.333	0.059	0	5.21563e-153	0.65098	0.164	0.06	1.50085e-148	5.21563e-153	0	Thyrocyte1
RPL41	0	1.8032	0.831	0.393	0	0	1.71931	0.765	0.45	0	0	0	Thyrocyte1
RPL21	0	1.37605	0.578	0.192	0	0	1.31678	0.456	0.198	0	0	0	Thyrocyte1
TPT1	0	1.42937	0.692	0.345	0	0	1.26805	0.562	0.333	0	0	0	Thyrocyte1
RPLP1	0	1.6447	0.776	0.298	0	0	1.72086	0.608	0.27	0	0	0	Thyrocyte1
NUPR1	0	1.1225	0.291	0.049	0	4.56666e-283	0.887709	0.214	0.063	1.3141e-278	4.56666e-283	0	Thyrocyte1
RPL13	0	1.36096	0.668	0.175	0	0	1.70808	0.606	0.233	0	0	0	Thyrocyte1
RPL26	0	1.40001	0.579	0.205	0	0	1.32582	0.429	0.166	0	0	0	Thyrocyte1
RPL19	0	1.21507	0.516	0.127	0	0	1.3606	0.399	0.124	0	0	0	Thyrocyte1
RPL17	0	1.3913	0.588	0.229	0	0	1.29219	0.478	0.23	0	0	0	Thyrocyte1
RPS15	0	1.39063	0.493	0.095	0	0	1.48785	0.414	0.107	0	0	0	Thyrocyte1
CALR	0	1.68437	0.686	0.276	0	0	1.42115	0.461	0.178	0	0	0	Thyrocyte1
RPL18A	0	1.56933	0.531	0.117	0	0	1.43061	0.42	0.137	0	0	0	Thyrocyte1
RPS19	0	1.23051	0.594	0.177	0	0	1.51232	0.481	0.158	0	0	0	Thyrocyte1
RPL18	0	1.44662	0.569	0.179	0	0	1.45803	0.436	0.139	0	0	0	Thyrocyte1
FTL	0	1.76339	0.631	0.173	0	0	1.19647	0.512	0.252	0	0	0	Thyrocyte1
RPL13A	0	1.31129	0.578	0.165	0	0	1.43942	0.493	0.198	0	0	0	Thyrocyte1
RPS9	0	1.43693	0.582	0.215	0	0	1.15362	0.371	0.151	0	0	0	Thyrocyte1
RPL28	0	1.1375	0.474	0.091	0	0	1.46618	0.412	0.115	0	0	0	Thyrocyte1
RPS5	0	0.96867	0.346	0.069	0	0	0.986387	0.256	0.069	0	0	0	Thyrocyte1
WFDC2	0	1.03185	0.226	0.023	0	9.55818e-244	0.633747	0.141	0.029	2.75046e-239	9.55818e-244	0	Thyrocyte1
RPS21	0	1.32948	0.592	0.241	0	0	1.48722	0.479	0.167	0	0	0	Thyrocyte1
TFF3	0	2.78977	0.753	0.195	0	0	2.09951	0.595	0.189	0	0	0	Thyrocyte1
MIF	0	1.4069	0.367	0.065	0	1.72967e-296	0.861891	0.209	0.057	4.9773e-292	1.72967e-296	0	Thyrocyte1
RPL3	0	1.64268	0.658	0.221	0	0	1.58398	0.531	0.187	0	0	0	Thyrocyte1
RPS4X	0	1.65776	0.68	0.25	0	0	1.66955	0.557	0.21	0	0	0	Thyrocyte1
RPL10	0	1.4931	0.729	0.283	0	0	1.52448	0.596	0.282	0	0	0	Thyrocyte1
MT-ND1	0	1.77165	0.661	0.125	0	0	2.57256	0.703	0.142	0	0	0	Thyrocyte1
MT-ND2	0	1.51505	0.682	0.177	0	0	2.2148	0.689	0.151	0	0	0	Thyrocyte1
MT-CO1	0	2.44751	0.681	0.111	0	0	3.50652	0.81	0.204	0	0	0	Thyrocyte1
MT-CO2	0	2.23444	0.8	0.169	0	0	3.27275	0.811	0.195	0	0	0	Thyrocyte1
MT-ATP6	0	2.13171	0.846	0.258	0	0	3.0785	0.853	0.27	0	0	0	Thyrocyte1
MT-CO3	0	2.49327	0.913	0.313	0	0	3.28142	0.91	0.339	0	0	0	Thyrocyte1
MT-ND3	0	1.94766	0.859	0.277	0	0	2.80253	0.85	0.269	0	0	0	Thyrocyte1
MT-ND4	0	2.04201	0.744	0.154	0	0	2.99478	0.774	0.183	0	0	0	Thyrocyte1
MT-ND5	0	1.35562	0.545	0.176	0	0	1.83357	0.596	0.176	0	0	0	Thyrocyte1
MT-CYB	0	2.02152	0.798	0.216	0	0	3.01698	0.81	0.216	0	0	0	Thyrocyte1
RPS2	1.96146e-305	1.08296	0.549	0.204	5.6443e-301	0	1.28126	0.415	0.149	0	1.96146e-305	0	Thyrocyte1
RPLP0	7.10265e-304	1.38937	0.526	0.2	2.04386e-299	0	1.23169	0.393	0.153	0	7.10265e-304	0	Thyrocyte1
EEF1G	1.63453e-299	1.26483	0.492	0.174	4.70352e-295	0	1.35195	0.404	0.129	0	1.63453e-299	0	Thyrocyte1
RPS15A	1.03747e-296	1.07104	0.456	0.137	2.98542e-292	0	1.15923	0.36	0.139	0	1.03747e-296	0	Thyrocyte1
RPL9	6.47192e-290	1.17111	0.554	0.223	1.86236e-285	0	1.18012	0.432	0.192	0	6.47192e-290	0	Thyrocyte1
RPL6	1.81818e-287	1.2297	0.513	0.191	5.232e-283	0	1.21441	0.408	0.169	0	1.81818e-287	0	Thyrocyte1
RPS7	2.0113e-281	1.19136	0.505	0.187	5.78772e-277	0	1.08598	0.372	0.164	0	2.0113e-281	0	Thyrocyte1
CST3	6.58943e-275	0.986042	0.321	0.071	1.89618e-270	0	0.93068	0.266	0.076	0	6.58943e-275	0	Thyrocyte1
RPL37	1.30221e-271	1.21251	0.599	0.28	3.74725e-267	0	1.15179	0.436	0.218	0	1.30221e-271	0	Thyrocyte1
RPS11	1.85184e-265	0.970952	0.406	0.118	5.32886e-261	0	1.15896	0.356	0.128	0	1.85184e-265	0	Thyrocyte1
RPS28	1.02558e-262	1.23493	0.617	0.307	2.9512e-258	0	1.48328	0.523	0.227	0	1.02558e-262	0	Thyrocyte1
CTSB	8.95355e-260	1.36831	0.663	0.404	2.57647e-255	0	1.27515	0.62	0.375	0	8.95355e-260	0	Thyrocyte1
RPL5	1.27916e-258	1.23687	0.542	0.237	3.68092e-254	0	1.07729	0.428	0.219	0	1.27916e-258	0	Thyrocyte1
RPL36	7.27578e-256	0.952465	0.457	0.156	2.09368e-251	0	1.12238	0.34	0.113	0	7.27578e-256	0	Thyrocyte1
RPL7	5.9468e-244	1.16077	0.413	0.14	1.71125e-239	0	1.03584	0.343	0.146	0	5.9468e-244	0	Thyrocyte1
RPL23A	7.28904e-244	1.11011	0.491	0.195	2.0975e-239	0	1.1337	0.382	0.158	0	7.28904e-244	0	Thyrocyte1
RPLP2	9.56929e-236	0.921184	0.463	0.175	2.75366e-231	0	1.12413	0.353	0.129	0	9.56929e-236	0	Thyrocyte1
RPL24	9.27723e-231	1.32645	0.56	0.281	2.66961e-226	0	1.12583	0.424	0.21	0	9.27723e-231	0	Thyrocyte1
PEBP1	3.40946e-228	1.36493	0.521	0.259	9.81108e-224	0	1.16632	0.424	0.206	0	3.40946e-228	0	Thyrocyte1
HSP90B1	7.96079e-228	1.23032	0.74	0.539	2.2908e-223	0	1.06431	0.658	0.473	0	7.96079e-228	0	Thyrocyte1
RPL39	5.07573e-227	1.08932	0.559	0.269	1.46059e-222	0	1.28865	0.432	0.187	0	5.07573e-227	0	Thyrocyte1
RPS3	3.60301e-224	1.08225	0.498	0.216	1.0368e-219	0	1.20583	0.412	0.16	0	3.60301e-224	0	Thyrocyte1
MT-ND4L	1.38413e-216	1.05681	0.381	0.129	3.98298e-212	0	1.41816	0.402	0.102	0	1.38413e-216	0	Thyrocyte1
RPL14	6.91952e-206	1.05888	0.417	0.159	1.99116e-201	0	1.04947	0.334	0.13	0	6.91952e-206	0	Thyrocyte1
RPL22	1.31675e-185	1.01999	0.433	0.185	3.78909e-181	0	1.09382	0.346	0.138	0	1.31675e-185	0	Thyrocyte1
RPL4	2.18715e-170	0.908586	0.351	0.131	6.29373e-166	0	1.02591	0.311	0.106	0	2.18715e-170	0	Thyrocyte1
MT1G	2.3402e-146	1.16705	0.256	0.083	6.73417e-142	0	1.56041	0.392	0.176	0	2.3402e-146	0	Thyrocyte1
EEF2	4.88023e-133	0.939189	0.384	0.188	1.40433e-128	0	1.10366	0.366	0.154	0	4.88023e-133	0	Thyrocyte1
MT-ATP8	8.66172e-133	0.685679	0.216	0.062	2.4925e-128	0	0.919931	0.228	0.059	0	8.66172e-133	0	Thyrocyte1
AC105450.1	9.57899e-115	-1.09521	0.19	0.433	2.75645e-110	0	-1.05643	0.603	0.778	0	9.57899e-115	0	Thyrocyte1
IGFBP5	8.21143e-44	0.61355	0.233	0.134	2.36292e-39	0	1.04013	0.485	0.275	0	8.21143e-44	0	Thyrocyte1
RPS25	1.63237e-247	1.0816	0.472	0.176	4.69732e-243	9.901e-308	1.00367	0.341	0.145	2.84911e-303	1.63237e-247	1.9802e-307	Thyrocyte1
UBA52	7.87224e-236	0.881906	0.323	0.08	2.26532e-231	7.74294e-299	0.89791	0.237	0.073	2.22811e-294	7.87224e-236	1.54859e-298	Thyrocyte1
NDUFA13	3.25853e-295	1.1996	0.352	0.083	9.37674e-291	3.64447e-209	0.733405	0.201	0.071	1.04873e-204	3.64447e-209	6.51705e-295	Thyrocyte1
SERF2	1.30103e-290	1.41864	0.477	0.169	3.74384e-286	1.60075e-237	0.947865	0.338	0.167	4.60631e-233	1.60075e-237	2.60206e-290	Thyrocyte1
PRDX1	1.25336e-190	1.12238	0.395	0.159	3.60667e-186	3.32014e-287	0.963941	0.288	0.112	9.55405e-283	1.25336e-190	6.64029e-287	Thyrocyte1
CD81	1.40071e-176	1.07726	0.435	0.2	4.03068e-172	6.38103e-284	0.871253	0.286	0.108	1.83621e-279	1.40071e-176	1.27621e-283	Thyrocyte1
NACA	8.87035e-179	0.968519	0.381	0.147	2.55253e-174	1.1099e-282	0.921978	0.278	0.105	3.19385e-278	8.87035e-179	2.2198e-282	Thyrocyte1
MZT2B	2.64434e-187	0.947532	0.262	0.07	7.60934e-183	8.63434e-275	0.773127	0.193	0.052	2.48462e-270	2.64434e-187	1.72687e-274	Thyrocyte1
RACK1	8.82971e-255	1.05792	0.387	0.115	2.54084e-250	1.36279e-271	0.935976	0.282	0.111	3.92156e-267	8.82971e-255	2.72558e-271	Thyrocyte1
SPINT2	7.15905e-154	1.05929	0.481	0.272	2.06009e-149	2.27248e-270	0.957614	0.344	0.161	6.5393e-266	7.15905e-154	4.54497e-270	Thyrocyte1
RPL27A	2.26572e-182	0.985706	0.498	0.248	6.51982e-178	8.39484e-268	1.00499	0.394	0.208	2.4157e-263	2.26572e-182	1.67897e-267	Thyrocyte1
RPSA	1.06042e-185	0.968597	0.41	0.168	3.05146e-181	5.14675e-267	0.887626	0.282	0.112	1.48103e-262	1.06042e-185	1.02935e-266	Thyrocyte1
CLDN3	1.09234e-170	0.990648	0.316	0.112	3.14331e-166	1.95844e-266	0.821126	0.224	0.072	5.6356e-262	1.09234e-170	3.91688e-266	Thyrocyte1
MT1X	5.07316e-141	0.998396	0.247	0.081	1.45985e-136	1.03789e-265	1.15043	0.345	0.161	2.98665e-261	5.07316e-141	2.07579e-265	Thyrocyte1
HSPA5	9.05119e-214	1.2448	0.565	0.31	2.60457e-209	1.82318e-265	1.09447	0.402	0.219	5.24637e-261	9.05119e-214	3.64635e-265	Thyrocyte1
MT1E	4.02286e-215	1.31956	0.359	0.123	1.15762e-210	8.1606e-263	1.15538	0.309	0.135	2.34829e-258	4.02286e-215	1.63212e-262	Thyrocyte1
MT2A	6.35698e-182	1.20945	0.308	0.101	1.82928e-177	6.19948e-259	1.08124	0.35	0.163	1.78396e-254	6.35698e-182	1.2399e-258	Thyrocyte1
MT1F	2.22858e-189	1.0487	0.248	0.062	6.41297e-185	5.04117e-258	1.04557	0.242	0.087	1.45065e-253	2.22858e-189	1.00823e-257	Thyrocyte1
NDUFB2	1.50946e-254	1.33621	0.389	0.124	4.34362e-250	9.56552e-135	0.710794	0.217	0.105	2.75258e-130	9.56552e-135	3.01892e-254	Thyrocyte1
RPS16	1.99295e-230	0.989423	0.402	0.135	5.73492e-226	2.52696e-252	0.939548	0.31	0.139	7.27158e-248	1.99295e-230	5.05392e-252	Thyrocyte1
SSR4	1.04892e-234	0.980495	0.293	0.07	3.01836e-230	1.3603e-250	0.664153	0.156	0.036	3.9144e-246	1.04892e-234	2.7206e-250	Thyrocyte1
C16orf89	4.54375e-143	0.949561	0.316	0.129	1.30751e-138	4.70033e-249	0.749495	0.215	0.07	1.35257e-244	4.54375e-143	9.40066e-249	Thyrocyte1
RPL38	6.50195e-213	1.03456	0.398	0.143	1.871e-208	1.74203e-248	0.910168	0.273	0.111	5.01285e-244	6.50195e-213	3.48405e-248	Thyrocyte1
BSG	1.80872e-137	0.770579	0.228	0.069	5.20476e-133	2.8396e-247	0.73024	0.193	0.057	8.17124e-243	1.80872e-137	5.67921e-247	Thyrocyte1
COX4I1	6.89885e-224	0.90292	0.279	0.065	1.98521e-219	2.41078e-246	0.684593	0.174	0.046	6.93727e-242	6.89885e-224	4.82157e-246	Thyrocyte1
SNHG29	1.66002e-199	1.25145	0.372	0.14	4.77687e-195	6.27291e-243	0.907344	0.273	0.114	1.80509e-238	1.66002e-199	1.25458e-242	Thyrocyte1
CANX	1.93007e-172	1.13543	0.568	0.357	5.55398e-168	2.31936e-239	0.992569	0.426	0.253	6.67419e-235	1.93007e-172	4.63872e-239	Thyrocyte1
B2M	4.30138e-89	0.334401	0.642	0.448	1.23777e-84	5.33556e-238	0.632212	0.447	0.257	1.53536e-233	4.30138e-89	1.06711e-237	Thyrocyte1
COX7C	1.49294e-234	1.24604	0.396	0.136	4.29609e-230	2.967e-188	0.796888	0.237	0.102	8.53783e-184	2.967e-188	2.98588e-234	Thyrocyte1
METTL7A	2.66318e-104	0.924453	0.316	0.153	7.66355e-100	1.87132e-233	0.887272	0.304	0.14	5.38492e-229	2.66318e-104	3.74265e-233	Thyrocyte1
UBB	8.88164e-231	1.17685	0.369	0.119	2.55578e-226	7.53876e-213	0.777904	0.227	0.086	2.16935e-208	7.53876e-213	1.77633e-230	Thyrocyte1
NDUFC2	5.7775e-207	1.04236	0.312	0.092	1.66253e-202	1.22159e-230	0.794813	0.217	0.075	3.51525e-226	5.7775e-207	2.44319e-230	Thyrocyte1
TMBIM6	1.27937e-148	1.03044	0.514	0.31	3.68153e-144	1.71944e-226	0.927515	0.396	0.227	4.94787e-222	1.27937e-148	3.43889e-226	Thyrocyte1
CTSD	8.90793e-125	0.701413	0.224	0.071	2.56335e-120	2.04706e-224	0.631207	0.164	0.044	5.89062e-220	8.90793e-125	4.09412e-224	Thyrocyte1
COX8A	5.7919e-221	0.932996	0.237	0.046	1.66668e-216	1.44206e-178	0.535779	0.117	0.028	4.14968e-174	1.44206e-178	1.15838e-220	Thyrocyte1
CD63	1.05452e-218	1.15085	0.486	0.215	3.03448e-214	5.02776e-215	0.826697	0.271	0.118	1.44679e-210	5.02776e-215	2.10904e-218	Thyrocyte1
SELENOM	5.26096e-203	0.923832	0.243	0.055	1.51389e-198	2.87274e-217	0.675647	0.165	0.047	8.26659e-213	5.26096e-203	5.74548e-217	Thyrocyte1
COX6A1	1.49978e-215	0.932427	0.225	0.042	4.31575e-211	3.37106e-167	0.52367	0.122	0.032	9.70057e-163	3.37106e-167	2.99955e-215	Thyrocyte1
MT-ND6	6.28146e-132	0.5286	0.162	0.035	1.80755e-127	7.10442e-213	0.417465	0.11	0.019	2.04437e-208	6.28146e-132	1.42088e-212	Thyrocyte1
LGALS3BP	1.04225e-126	0.807196	0.224	0.073	2.99917e-122	3.73925e-211	0.563831	0.139	0.034	1.07601e-206	1.04225e-126	7.4785e-211	Thyrocyte1
FCGBP	2.48001e-80	0.799268	0.515	0.374	7.13648e-76	4.7458e-211	0.844016	0.504	0.338	1.36565e-206	2.48001e-80	9.49161e-211	Thyrocyte1
SRP14	6.60309e-207	1.08645	0.362	0.124	1.90011e-202	1.04511e-156	0.672746	0.19	0.077	3.0074e-152	1.04511e-156	1.32062e-206	Thyrocyte1
PRDX5	5.97983e-206	1.03381	0.304	0.089	1.72075e-201	8.70393e-143	0.598328	0.158	0.059	2.50464e-138	8.70393e-143	1.19597e-205	Thyrocyte1
NOP53	1.06203e-85	0.550442	0.196	0.072	3.05611e-81	9.86033e-205	0.624344	0.169	0.051	2.83741e-200	1.06203e-85	1.97207e-204	Thyrocyte1
UQCR10	2.17718e-204	0.903951	0.221	0.043	6.26505e-200	1.82892e-125	0.497685	0.111	0.034	5.26291e-121	1.82892e-125	4.35436e-204	Thyrocyte1
ELOB	6.84281e-204	0.906389	0.233	0.049	1.96909e-199	4.11131e-177	0.58361	0.132	0.036	1.18307e-172	4.11131e-177	1.36856e-203	Thyrocyte1
EGR1	8.64355e-07	0.388186	0.598	0.608	0.0248727	5.42563e-203	0.784844	0.742	0.634	1.56128e-198	8.64355e-07	1.08513e-202	Thyrocyte1
RPS29	2.76648e-132	0.866553	0.461	0.251	7.96082e-128	7.33172e-200	0.901426	0.358	0.2	2.10978e-195	2.76648e-132	1.46634e-199	Thyrocyte1
RPL36A	4.25521e-161	0.836722	0.35	0.132	1.22448e-156	3.5041e-197	0.757045	0.219	0.086	1.00834e-192	4.25521e-161	7.0082e-197	Thyrocyte1
NDUFA4	1.7209e-194	1.06873	0.329	0.108	4.95205e-190	1.62804e-109	0.579489	0.15	0.064	4.68486e-105	1.62804e-109	3.4418e-194	Thyrocyte1
RPS20	7.97207e-159	0.851683	0.326	0.119	2.29404e-154	4.07162e-192	0.772149	0.254	0.113	1.17165e-187	7.97207e-159	8.14324e-192	Thyrocyte1
MTRNR2L8	1.34425e-77	0.475896	0.126	0.035	3.86823e-73	1.05281e-188	0.567874	0.133	0.034	3.02957e-184	1.34425e-77	2.10562e-188	Thyrocyte1
PSAP	1.25435e-82	0.802926	0.363	0.214	3.60953e-78	1.19856e-187	0.792054	0.311	0.162	3.44899e-183	1.25435e-82	2.39713e-187	Thyrocyte1
NDUFB7	1.21071e-187	0.78981	0.208	0.041	3.48395e-183	2.64989e-148	0.495073	0.115	0.032	7.62532e-144	2.64989e-148	2.42143e-187	Thyrocyte1
GPX4	4.32601e-187	0.898444	0.258	0.068	1.24485e-182	1.88683e-171	0.606403	0.165	0.057	5.42954e-167	1.88683e-171	8.65201e-187	Thyrocyte1
RPL27	2.19091e-123	0.841483	0.32	0.137	6.30457e-119	1.52779e-186	0.701612	0.192	0.07	4.39637e-182	2.19091e-123	3.05558e-186	Thyrocyte1
RPS10	5.88235e-172	0.910646	0.318	0.108	1.69271e-167	4.06893e-186	0.705018	0.191	0.07	1.17088e-181	5.88235e-172	8.13786e-186	Thyrocyte1
DUSP1	1.6163e-31	0.473283	0.747	0.721	4.65106e-27	3.81883e-185	0.679104	0.764	0.679	1.09891e-180	1.6163e-31	7.63767e-185	Thyrocyte1
ATP5F1E	2.56984e-183	0.943177	0.355	0.124	7.39496e-179	4.6418e-184	0.749387	0.221	0.09	1.33572e-179	2.56984e-183	9.2836e-184	Thyrocyte1
NDUFS5	1.0105e-180	0.810304	0.229	0.053	2.90782e-176	9.09079e-82	0.418606	0.112	0.047	2.61597e-77	9.09079e-82	2.02101e-180	Thyrocyte1
S100A13	2.24188e-179	0.935556	0.289	0.088	6.45124e-175	4.8685e-113	0.644729	0.235	0.129	1.40096e-108	4.8685e-113	4.48377e-179	Thyrocyte1
NEAT1	7.96291e-86	-0.443813	0.9	0.939	2.29141e-81	2.39806e-178	-0.428806	0.896	0.954	6.90066e-174	7.96291e-86	4.79612e-178	Thyrocyte1
CHCHD10	5.10049e-177	1.07433	0.332	0.122	1.46772e-172	4.5635e-103	0.551408	0.148	0.065	1.31319e-98	4.5635e-103	1.0201e-176	Thyrocyte1
HLA-A	1.00768e-40	0.361481	0.339	0.222	2.89971e-36	1.15721e-175	0.664816	0.256	0.118	3.33e-171	1.00768e-40	2.31443e-175	Thyrocyte1
COX5B	1.23947e-174	0.92413	0.248	0.067	3.5667e-170	2.16937e-107	0.455819	0.12	0.044	6.24258e-103	2.16937e-107	2.47894e-174	Thyrocyte1
ACTG1	3.1114e-114	0.845395	0.685	0.527	8.95337e-110	6.26385e-173	0.731844	0.666	0.557	1.80249e-168	3.1114e-114	1.25277e-172	Thyrocyte1
PFDN5	1.15965e-141	0.946796	0.377	0.173	3.33702e-137	1.19322e-172	0.754155	0.276	0.136	3.4336e-168	1.15965e-141	2.38643e-172	Thyrocyte1
RPS17	6.80268e-135	0.832375	0.289	0.107	1.95754e-130	1.63164e-170	0.756486	0.223	0.097	4.6952e-166	6.80268e-135	3.26327e-170	Thyrocyte1
CRIP1	2.59857e-170	0.919721	0.389	0.156	7.47764e-166	5.66114e-50	0.423585	0.121	0.065	1.62905e-45	5.66114e-50	5.19714e-170	Thyrocyte1
PPDPF	4.42243e-167	0.974859	0.284	0.091	1.2726e-162	1.59718e-147	0.65154	0.196	0.085	4.59604e-143	1.59718e-147	8.84486e-167	Thyrocyte1
RPL23	2.31341e-166	0.850815	0.316	0.108	6.65707e-162	1.72507e-146	0.746468	0.244	0.122	4.96407e-142	1.72507e-146	4.62682e-166	Thyrocyte1
TOMM7	1.33586e-111	0.831601	0.271	0.11	3.84407e-107	9.34261e-161	0.693578	0.181	0.07	2.68843e-156	1.33586e-111	1.86852e-160	Thyrocyte1
PPIB	1.80221e-156	1.11293	0.418	0.208	5.18605e-152	1.99408e-121	0.710766	0.254	0.142	5.73817e-117	1.99408e-121	3.60442e-156	Thyrocyte1
VIM	2.75617e-133	0.763746	0.692	0.488	7.93115e-129	1.23113e-155	0.728154	0.531	0.403	3.54269e-151	2.75617e-133	2.46226e-155	Thyrocyte1
COX6B1	8.34297e-151	0.790585	0.209	0.053	2.40077e-146	8.2726e-130	0.445725	0.102	0.029	2.38052e-125	8.2726e-130	1.66859e-150	Thyrocyte1
ISLR	2.96436e-59	0.402785	0.113	0.036	8.53023e-55	1.20112e-150	0.442934	0.104	0.026	3.45633e-146	2.96436e-59	2.40223e-150	Thyrocyte1
ID4	6.46927e-94	0.616537	0.792	0.66	1.8616e-89	1.61134e-149	0.642569	0.642	0.534	4.6368e-145	6.46927e-94	3.22269e-149	Thyrocyte1
UBL5	1.33075e-148	0.84864	0.245	0.074	3.82937e-144	2.77649e-120	0.530982	0.132	0.048	7.98963e-116	2.77649e-120	2.6615e-148	Thyrocyte1
XIST	6.05456e-51	-0.262738	0.837	0.92	1.74226e-46	2.30095e-147	-0.299807	0.842	0.938	6.6212e-143	6.05456e-51	4.60189e-147	Thyrocyte1
GABARAP	1.17525e-146	0.817498	0.224	0.063	3.38189e-142	4.81661e-147	0.54526	0.141	0.047	1.38603e-142	1.17525e-146	9.63323e-147	Thyrocyte1
AC007262.2	3.32753e-62	-0.559795	0.657	0.755	9.57531e-58	5.44263e-147	-0.52994	0.496	0.673	1.56617e-142	3.32753e-62	1.08853e-146	Thyrocyte1
ADIRF	2.43634e-146	0.795437	0.304	0.111	7.01082e-142	1.54292e-104	0.497792	0.158	0.07	4.4399e-100	1.54292e-104	4.87269e-146	Thyrocyte1
ITM2B	3.75534e-76	0.748198	0.509	0.374	1.08064e-71	4.21517e-146	0.737941	0.434	0.302	1.21296e-141	3.75534e-76	8.43034e-146	Thyrocyte1
JUNB	5.42948e-10	0.310328	0.318	0.273	1.56239e-05	9.55302e-145	0.649711	0.295	0.161	2.74898e-140	5.42948e-10	1.9106e-144	Thyrocyte1
SLC26A4-AS1	5.07119e-66	0.835833	0.348	0.218	1.45929e-61	9.79333e-144	0.812151	0.313	0.183	2.81813e-139	5.07119e-66	1.95867e-143	Thyrocyte1
SOD3	6.08142e-62	0.542415	0.154	0.061	1.74999e-57	1.07267e-143	0.481039	0.108	0.029	3.08671e-139	6.08142e-62	2.14534e-143	Thyrocyte1
ECRG4	4.81548e-128	0.869601	0.254	0.091	1.3857e-123	2.24999e-143	0.643082	0.171	0.068	6.47456e-139	4.81548e-128	4.49997e-143	Thyrocyte1
RPL31	1.24132e-142	0.9015	0.341	0.141	3.57203e-138	1.63606e-135	0.694522	0.247	0.128	4.70793e-131	1.63606e-135	2.48264e-142	Thyrocyte1
FOXE1	3.66387e-91	0.738546	0.223	0.091	1.05431e-86	1.64653e-142	0.528834	0.137	0.046	4.73806e-138	3.66387e-91	3.29307e-142	Thyrocyte1
UQCRB	1.18789e-141	0.876613	0.263	0.087	3.41827e-137	1.323e-93	0.566845	0.146	0.066	3.80706e-89	1.323e-93	2.37578e-141	Thyrocyte1
OPRM1	2.40919e-40	-0.574344	0.277	0.415	6.93267e-36	7.44105e-140	-0.699188	0.294	0.47	2.14124e-135	2.40919e-40	1.48821e-139	Thyrocyte1
UQCR11	1.08074e-139	0.820778	0.222	0.064	3.10994e-135	2.07366e-111	0.485082	0.118	0.042	5.96716e-107	2.07366e-111	2.16148e-139	Thyrocyte1
CUTA	6.95905e-124	0.747339	0.208	0.062	2.00254e-119	7.83758e-137	0.516286	0.126	0.041	2.25534e-132	6.95905e-124	1.56752e-136	Thyrocyte1
RNASEK	1.58766e-134	0.743539	0.239	0.075	4.56865e-130	2.74212e-114	0.456687	0.142	0.056	7.89072e-110	2.74212e-114	3.17532e-134	Thyrocyte1
ATP1A1	4.26666e-117	0.963253	0.506	0.331	1.22777e-112	5.15791e-134	0.606826	0.617	0.517	1.48424e-129	4.26666e-117	1.03158e-133	Thyrocyte1
KRT7	1.04274e-133	1.02254	0.506	0.307	3.00058e-129	4.49766e-124	0.742778	0.449	0.332	1.29425e-119	4.49766e-124	2.08547e-133	Thyrocyte1
APLP2	4.50213e-100	0.848683	0.543	0.39	1.29553e-95	1.68264e-133	0.702503	0.489	0.377	4.84196e-129	4.50213e-100	3.36528e-133	Thyrocyte1
ATP6V0C	4.74959e-91	0.578256	0.17	0.054	1.36674e-86	2.84837e-132	0.521967	0.139	0.05	8.19648e-128	4.74959e-91	5.69675e-132	Thyrocyte1
EPCAM	7.69971e-94	0.891179	0.389	0.231	2.21567e-89	5.48359e-132	0.717422	0.273	0.152	1.57796e-127	7.69971e-94	1.09672e-131	Thyrocyte1
IER2	6.16412e-06	0.260227	0.559	0.547	0.177379	2.66603e-131	0.690832	0.503	0.385	7.67176e-127	6.16412e-06	5.33205e-131	Thyrocyte1
PDIA4	1.17105e-87	0.815884	0.276	0.133	3.3698e-83	7.62967e-131	0.628659	0.174	0.075	2.19551e-126	1.17105e-87	1.52593e-130	Thyrocyte1
SLC25A6	4.07391e-76	0.6774	0.246	0.116	1.17231e-71	1.23953e-130	0.553145	0.163	0.066	3.56688e-126	4.07391e-76	2.47907e-130	Thyrocyte1
PAX8-AS1	2.84586e-77	-0.611577	0.698	0.801	8.18925e-73	2.05021e-126	-0.495593	0.574	0.716	5.89969e-122	2.84586e-77	4.10042e-126	Thyrocyte1
PCYOX1	4.23632e-59	0.556753	0.179	0.079	1.21904e-54	3.0467e-125	0.490497	0.123	0.041	8.76717e-121	4.23632e-59	6.09339e-125	Thyrocyte1
PDIA3	4.41709e-124	0.977812	0.57	0.399	1.27106e-119	5.59619e-112	0.755847	0.399	0.289	1.61036e-107	5.59619e-112	8.83419e-124	Thyrocyte1
NPC2	1.43327e-99	0.727813	0.225	0.086	4.12437e-95	4.86313e-124	0.58453	0.17	0.074	1.39941e-119	1.43327e-99	9.72626e-124	Thyrocyte1
KCNQ1OT1	2.33817e-58	-0.551576	0.392	0.561	6.7283e-54	8.09622e-124	-0.488066	0.331	0.504	2.32977e-119	2.33817e-58	1.61924e-123	Thyrocyte1
AC005208.1	9.56456e-63	-0.808088	0.467	0.632	2.7523e-58	1.26434e-121	-0.728719	0.376	0.531	3.63826e-117	9.56456e-63	2.52867e-121	Thyrocyte1
EEF1D	3.98285e-70	0.670703	0.258	0.13	1.14611e-65	1.46031e-120	0.656292	0.227	0.119	4.2022e-116	3.98285e-70	2.92063e-120	Thyrocyte1
COX6C	4.24943e-120	0.931107	0.3	0.129	1.22281e-115	5.90952e-68	0.487532	0.135	0.068	1.70052e-63	5.90952e-68	8.49885e-120	Thyrocyte1
NME2	5.70184e-95	0.637995	0.197	0.069	1.64076e-90	9.4863e-120	0.471978	0.11	0.035	2.72978e-115	5.70184e-95	1.89726e-119	Thyrocyte1
AL139317.5	2.08327e-18	-0.325397	0.144	0.219	5.99482e-14	2.67933e-114	-0.560738	0.238	0.392	7.71004e-110	2.08327e-18	5.35866e-114	Thyrocyte1
ID3	2.16558e-70	0.695488	0.527	0.374	6.23168e-66	8.85012e-112	0.688327	0.304	0.187	2.54671e-107	2.16558e-70	1.77002e-111	Thyrocyte1
GRN	8.65471e-37	0.433442	0.161	0.082	2.49048e-32	3.28213e-111	0.471451	0.123	0.045	9.44465e-107	8.65471e-37	6.56426e-111	Thyrocyte1
PDIA6	3.28165e-110	0.933466	0.414	0.238	9.44329e-106	2.63754e-76	0.612855	0.249	0.161	7.58978e-72	2.63754e-76	6.56331e-110	Thyrocyte1
ID1	1.29861e-109	0.876563	0.615	0.454	3.73687e-105	3.18308e-88	0.599528	0.274	0.175	9.15964e-84	3.18308e-88	2.59721e-109	Thyrocyte1
OST4	5.00845e-109	0.780256	0.204	0.067	1.44123e-104	2.25848e-79	0.453511	0.126	0.057	6.49899e-75	2.25848e-79	1.00169e-108	Thyrocyte1
KRT18	4.05334e-108	0.792545	0.297	0.131	1.16639e-103	2.28085e-47	0.4625	0.3	0.227	6.56338e-43	2.28085e-47	8.10667e-108	Thyrocyte1
MMP15	1.33392e-30	0.384996	0.122	0.06	3.8385e-26	7.47402e-108	0.401873	0.109	0.037	2.15072e-103	1.33392e-30	1.4948e-107	Thyrocyte1
TMEM59	2.15081e-43	0.632659	0.287	0.186	6.18918e-39	1.24496e-107	0.598471	0.217	0.115	3.58251e-103	2.15081e-43	2.48993e-107	Thyrocyte1
RPL36AL	2.37801e-106	0.582456	0.165	0.045	6.84297e-102	1.83774e-86	0.473852	0.127	0.055	5.28828e-82	1.83774e-86	4.75602e-106	Thyrocyte1
SIK3	7.68204e-32	-0.276232	0.676	0.784	2.21058e-27	6.7201e-106	-0.301911	0.748	0.862	1.93378e-101	7.68204e-32	1.34402e-105	Thyrocyte1
KRTCAP2	4.81638e-96	0.593362	0.188	0.063	1.38596e-91	4.33987e-105	0.409962	0.109	0.038	1.24884e-100	4.81638e-96	8.67973e-105	Thyrocyte1
ATP5MG	7.13713e-105	0.786176	0.236	0.09	2.05378e-100	1.92298e-61	0.444522	0.124	0.063	5.53356e-57	1.92298e-61	1.42743e-104	Thyrocyte1
TG	1.99555e-68	0.322012	0.998	0.872	5.74239e-64	5.259e-104	0.257835	0.993	0.937	1.51333e-99	1.99555e-68	1.0518e-103	Thyrocyte1
HES1	8.54181e-26	0.343123	0.124	0.066	2.45799e-21	5.41112e-101	0.480858	0.15	0.066	1.5571e-96	8.54181e-26	1.08222e-100	Thyrocyte1
CHCHD2	3.68973e-85	0.788937	0.272	0.131	1.06176e-80	1.53432e-100	0.512973	0.15	0.066	4.41516e-96	3.68973e-85	3.06864e-100	Thyrocyte1
H3F3A	3.71183e-99	0.820074	0.382	0.208	1.06812e-94	1.12032e-87	0.612831	0.25	0.154	3.22382e-83	1.12032e-87	7.42366e-99	Thyrocyte1
P4HB	1.62471e-61	0.678405	0.27	0.15	4.67527e-57	4.17778e-98	0.587103	0.205	0.11	1.2022e-93	1.62471e-61	8.35556e-98	Thyrocyte1
OAZ1	9.32243e-98	0.635946	0.229	0.087	2.68262e-93	3.86815e-66	0.442007	0.149	0.079	1.1131e-61	3.86815e-66	1.86449e-97	Thyrocyte1
DRAP1	4.10193e-97	0.644727	0.189	0.064	1.18037e-92	3.18488e-93	0.444324	0.123	0.05	9.1648e-89	3.18488e-93	8.20386e-97	Thyrocyte1
TMEM30B	1.18536e-52	0.456107	0.139	0.055	3.411e-48	1.50089e-94	0.437559	0.112	0.043	4.31896e-90	1.18536e-52	3.00178e-94	Thyrocyte1
CRY1	1.54629e-14	-0.264839	0.212	0.288	4.44961e-10	2.04281e-94	-0.472806	0.442	0.588	5.87839e-90	1.54629e-14	4.08562e-94	Thyrocyte1
MYL6	3.68194e-94	0.894097	0.511	0.355	1.05951e-89	3.16924e-57	0.526187	0.452	0.385	9.11981e-53	3.16924e-57	7.36388e-94	Thyrocyte1
BCAM	6.74971e-34	0.447365	0.165	0.089	1.9423e-29	9.86457e-93	0.477857	0.141	0.063	2.83863e-88	6.74971e-34	1.97291e-92	Thyrocyte1
HINT1	2.67824e-90	0.706779	0.296	0.142	7.70689e-86	4.19389e-92	0.575811	0.177	0.091	1.20683e-87	2.67824e-90	8.38778e-92	Thyrocyte1
LTBP3	5.38448e-57	0.615442	0.247	0.134	1.54944e-52	1.65045e-91	0.531819	0.177	0.091	4.74935e-87	5.38448e-57	3.30091e-91	Thyrocyte1
TUBB	3.72241e-65	0.486789	0.183	0.076	1.07116e-60	2.0857e-91	0.457588	0.119	0.048	6.0018e-87	3.72241e-65	4.1714e-91	Thyrocyte1
TMED2	5.40201e-67	0.657273	0.184	0.078	1.55448e-62	4.98249e-91	0.407957	0.12	0.049	1.43376e-86	5.40201e-67	9.96499e-91	Thyrocyte1
COX7A2	1.1722e-90	0.708841	0.212	0.082	3.37313e-86	1.14808e-49	0.37867	0.106	0.054	3.30371e-45	1.14808e-49	2.3444e-90	Thyrocyte1
AC107021.1	1.63198e-27	-0.360828	0.186	0.289	4.69619e-23	8.3687e-90	-0.524368	0.151	0.275	2.40818e-85	1.63198e-27	1.67374e-89	Thyrocyte1
CLDN4	1.00988e-28	0.485439	0.22	0.141	2.90603e-24	1.52737e-89	0.592541	0.251	0.152	4.39516e-85	1.00988e-28	3.05474e-89	Thyrocyte1
CYBA	2.07163e-89	0.584016	0.244	0.101	5.96132e-85	6.30684e-86	0.383653	0.104	0.04	1.81486e-81	6.30684e-86	4.14326e-89	Thyrocyte1
ZFPM2-AS1	4.34712e-45	-0.483012	0.345	0.488	1.25093e-40	6.21459e-89	-0.419891	0.246	0.386	1.78831e-84	4.34712e-45	1.24292e-88	Thyrocyte1
METRN	1.13769e-88	0.695337	0.217	0.087	3.27381e-84	4.4605e-47	0.332238	0.107	0.056	1.28355e-42	4.4605e-47	2.27538e-88	Thyrocyte1
TOMM20	2.65054e-33	0.471145	0.187	0.109	7.62719e-29	1.79213e-88	0.531109	0.178	0.093	5.15704e-84	2.65054e-33	3.58427e-88	Thyrocyte1
ZFP36L2	2.88505e-57	0.689419	0.432	0.304	8.30203e-53	2.73472e-88	0.577236	0.33	0.226	7.86944e-84	2.88505e-57	5.46945e-88	Thyrocyte1
AC023590.1	1.68481e-46	-0.504988	0.224	0.367	4.8482e-42	3.70207e-88	-0.405338	0.176	0.304	1.06531e-83	1.68481e-46	7.40415e-88	Thyrocyte1
PLPP3	2.63635e-16	0.252998	0.656	0.607	7.58637e-12	3.72478e-88	0.449095	0.615	0.533	1.07184e-83	2.63635e-16	7.44957e-88	Thyrocyte1
NORAD	9.65177e-88	0.82774	0.395	0.241	2.77739e-83	2.25491e-59	0.559667	0.288	0.209	6.48873e-55	2.25491e-59	1.93035e-87	Thyrocyte1
TXNIP	5.18423e-32	0.487385	0.335	0.241	1.49181e-27	1.83575e-87	0.469175	0.235	0.137	5.28255e-83	5.18423e-32	3.67149e-87	Thyrocyte1
REEP5	9.59653e-27	0.468302	0.346	0.265	2.7615e-22	2.3115e-86	0.583002	0.29	0.191	6.65157e-82	9.59653e-27	4.623e-86	Thyrocyte1
LDLRAD4	6.40498e-32	-0.5196	0.236	0.354	1.8431e-27	5.3903e-86	-0.460917	0.205	0.338	1.55111e-81	6.40498e-32	1.07806e-85	Thyrocyte1
ATP6AP2	4.05555e-42	0.573036	0.214	0.122	1.16703e-37	2.0013e-85	0.522768	0.166	0.085	5.75894e-81	4.05555e-42	4.0026e-85	Thyrocyte1
DIO2	1.46852e-78	0.770579	0.628	0.5	4.22581e-74	3.79626e-85	0.581218	0.371	0.265	1.09241e-80	1.46852e-78	7.59251e-85	Thyrocyte1
EID1	8.53338e-56	0.542934	0.183	0.083	2.45556e-51	2.33222e-82	0.435727	0.114	0.048	6.7112e-78	8.53338e-56	4.66444e-82	Thyrocyte1
ATP5ME	1.3936e-81	0.662521	0.19	0.072	4.01023e-77	2.80624e-55	0.395346	0.105	0.051	8.07525e-51	2.80624e-55	2.78721e-81	Thyrocyte1
ZSWIM6	1.79039e-23	-0.277256	0.423	0.539	5.15202e-19	4.35174e-81	-0.29986	0.545	0.691	1.25226e-76	1.79039e-23	8.70349e-81	Thyrocyte1
COMMD6	1.4676e-80	0.777721	0.256	0.121	4.22317e-76	3.05462e-78	0.540372	0.193	0.109	8.78998e-74	3.05462e-78	2.9352e-80	Thyrocyte1
GNAS	1.57567e-80	0.715531	0.699	0.602	4.53414e-76	1.52578e-64	0.364999	0.774	0.765	4.39057e-60	1.52578e-64	3.15134e-80	Thyrocyte1
WSB1	6.68297e-31	-0.295232	0.344	0.476	1.92309e-26	3.72657e-80	-0.303821	0.454	0.607	1.07236e-75	6.68297e-31	7.45313e-80	Thyrocyte1
MANF	8.85721e-80	0.6624	0.198	0.079	2.54875e-75	2.21136e-38	0.369384	0.11	0.063	6.36341e-34	2.21136e-38	1.77144e-79	Thyrocyte1
LMAN2	1.02463e-50	0.582623	0.199	0.101	2.94849e-46	1.27001e-79	0.441866	0.129	0.059	3.65458e-75	1.02463e-50	2.54002e-79	Thyrocyte1
TSIX	2.27696e-26	-0.274985	0.085	0.168	6.55218e-22	7.82301e-77	-0.334216	0.068	0.158	2.25115e-72	2.27696e-26	1.5646e-76	Thyrocyte1
ATOX1	1.37997e-69	0.661368	0.199	0.087	3.97101e-65	1.33478e-76	0.444353	0.119	0.053	3.84097e-72	1.37997e-69	2.66956e-76	Thyrocyte1
JMJD1C	1.55338e-50	-0.365148	0.726	0.838	4.47002e-46	2.29947e-76	-0.322367	0.708	0.821	6.61695e-72	1.55338e-50	4.59894e-76	Thyrocyte1
PPIA	7.34002e-76	0.740641	0.314	0.173	2.11216e-71	1.06186e-50	0.48879	0.182	0.117	3.0556e-46	1.06186e-50	1.468e-75	Thyrocyte1
CD164	1.09312e-75	0.763045	0.427	0.284	3.14557e-71	4.39833e-65	0.557268	0.266	0.184	1.26566e-60	4.39833e-65	2.18624e-75	Thyrocyte1
EDF1	1.31149e-50	0.589593	0.278	0.167	3.77393e-46	3.74952e-75	0.475395	0.17	0.092	1.07896e-70	1.31149e-50	7.49904e-75	Thyrocyte1
ATP5MC2	8.33125e-58	0.652246	0.226	0.117	2.3974e-53	7.52594e-75	0.4861	0.153	0.079	2.16566e-70	8.33125e-58	1.50519e-74	Thyrocyte1
DOCK5	4.93954e-18	-0.310303	0.37	0.47	1.4214e-13	3.4484e-74	-0.332414	0.435	0.577	9.9231e-70	4.93954e-18	6.89679e-74	Thyrocyte1
NDUFC1	8.24177e-74	0.678918	0.187	0.075	2.37165e-69	2.93237e-46	0.362072	0.105	0.055	8.43818e-42	2.93237e-46	1.64835e-73	Thyrocyte1
STARD13-AS	8.17348e-36	-0.462097	0.259	0.386	2.352e-31	1.22111e-73	-0.391145	0.194	0.312	3.51387e-69	8.17348e-36	2.44222e-73	Thyrocyte1
DAD1	3.17544e-73	0.714533	0.285	0.15	9.13765e-69	5.09987e-67	0.462477	0.158	0.087	1.46754e-62	5.09987e-67	6.35088e-73	Thyrocyte1
SLC26A4	3.80654e-27	0.274722	0.718	0.637	1.09537e-22	1.47839e-72	0.409126	0.608	0.536	4.25421e-68	3.80654e-27	2.95678e-72	Thyrocyte1
TSTD1	4.31763e-72	0.70322	0.212	0.094	1.24244e-67	3.30963e-61	0.395263	0.115	0.056	9.52379e-57	3.30963e-61	8.63526e-72	Thyrocyte1
ARHGAP26	1.00481e-20	-0.484024	0.151	0.232	2.89144e-16	8.04217e-72	-0.531448	0.285	0.414	2.31422e-67	1.00481e-20	1.60843e-71	Thyrocyte1
RORA-AS1	6.18587e-28	-0.351773	0.187	0.291	1.78005e-23	2.09249e-71	-0.350818	0.166	0.279	6.02134e-67	6.18587e-28	4.18498e-71	Thyrocyte1
ATP5IF1	5.66748e-71	0.662944	0.202	0.087	1.63087e-66	2.81532e-68	0.408889	0.11	0.05	8.10137e-64	2.81532e-68	1.1335e-70	Thyrocyte1
ITGA9-AS1	2.55632e-20	-0.338864	0.219	0.308	7.35605e-16	1.5993e-70	-0.314918	0.25	0.376	4.60215e-66	2.55632e-20	3.1986e-70	Thyrocyte1
TMA7	3.18201e-64	0.688513	0.241	0.122	9.15654e-60	3.58367e-70	0.531286	0.187	0.109	1.03124e-65	3.18201e-64	7.16734e-70	Thyrocyte1
HSPB1	5.8842e-52	0.419306	0.155	0.065	1.69324e-47	7.79857e-70	0.408545	0.141	0.071	2.24412e-65	5.8842e-52	1.55971e-69	Thyrocyte1
TMED4	1.63393e-29	0.456093	0.229	0.147	4.7018e-25	1.23664e-69	0.479916	0.171	0.096	3.55855e-65	1.63393e-29	2.47328e-69	Thyrocyte1
SBF2	1.57732e-30	-0.320371	0.49	0.609	4.53891e-26	1.41648e-69	-0.301577	0.468	0.604	4.07607e-65	1.57732e-30	2.83296e-69	Thyrocyte1
AL049779.4	1.15994e-24	-0.484149	0.11	0.193	3.33783e-20	3.15856e-69	-0.489249	0.214	0.33	9.08907e-65	1.15994e-24	6.31712e-69	Thyrocyte1
DENND4A	1.45073e-25	-0.39793	0.226	0.33	4.17461e-21	1.99107e-68	-0.331865	0.324	0.454	5.72949e-64	1.45073e-25	3.98213e-68	Thyrocyte1
STAT3	4.14145e-23	-0.269202	0.299	0.408	1.19174e-18	2.27238e-68	-0.34115	0.381	0.512	6.539e-64	4.14145e-23	4.54476e-68	Thyrocyte1
DPP7	6.85391e-33	0.422539	0.152	0.081	1.97228e-28	3.70062e-68	0.404417	0.134	0.068	1.06489e-63	6.85391e-33	7.40125e-68	Thyrocyte1
TMEM205	1.89349e-60	0.588907	0.187	0.084	5.4487e-56	6.21932e-68	0.357501	0.102	0.044	1.78967e-63	1.89349e-60	1.24386e-67	Thyrocyte1
ADAMTSL4-AS1	4.9748e-24	-0.316041	0.167	0.262	1.43155e-19	2.68423e-67	-0.301862	0.242	0.366	7.72415e-63	4.9748e-24	5.36847e-67	Thyrocyte1
ASAH1	4.43085e-67	0.696119	0.471	0.332	1.27502e-62	6.09877e-34	0.423005	0.347	0.292	1.75498e-29	6.09877e-34	8.8617e-67	Thyrocyte1
ADGRG1	8.71151e-41	0.574806	0.256	0.158	2.50682e-36	8.86374e-67	0.519966	0.191	0.114	2.55063e-62	8.71151e-41	1.77275e-66	Thyrocyte1
ANKUB1	1.00244e-36	-0.391961	0.278	0.413	2.88462e-32	1.81886e-66	-0.332506	0.163	0.271	5.23396e-62	1.00244e-36	3.63772e-66	Thyrocyte1
LAPTM4A	3.98409e-39	0.518539	0.235	0.141	1.14646e-34	2.00607e-66	0.484884	0.165	0.093	5.77266e-62	3.98409e-39	4.01214e-66	Thyrocyte1
KRT8	2.22354e-66	0.738455	0.312	0.183	6.39846e-62	6.98005e-41	0.517892	0.376	0.319	2.00858e-36	6.98005e-41	4.44708e-66	Thyrocyte1
AC093535.1	4.72502e-23	-0.348034	0.124	0.209	1.35967e-18	3.27432e-66	-0.395608	0.156	0.261	9.42218e-62	4.72502e-23	6.54864e-66	Thyrocyte1
PPFIBP1	2.03875e-13	-0.534322	0.369	0.444	5.86671e-09	1.21061e-65	-0.410089	0.35	0.476	3.48366e-61	2.03875e-13	2.42123e-65	Thyrocyte1
UBC	1.8465e-20	0.368295	0.404	0.33	5.31349e-16	9.07349e-65	0.44382	0.429	0.332	2.61099e-60	1.8465e-20	1.8147e-64	Thyrocyte1
AC005920.2	9.2858e-20	-0.310333	0.108	0.18	2.67208e-15	1.22463e-64	-0.340783	0.114	0.209	3.52399e-60	9.2858e-20	2.44926e-64	Thyrocyte1
EEF1B2	5.00166e-40	0.375507	0.169	0.084	1.43928e-35	1.68013e-64	0.408483	0.116	0.055	4.83475e-60	5.00166e-40	3.36026e-64	Thyrocyte1
IGFBP4	3.46106e-18	0.322597	0.173	0.115	9.95953e-14	4.4593e-64	0.374716	0.147	0.078	1.28321e-59	3.46106e-18	8.91861e-64	Thyrocyte1
DDR1	4.5491e-28	0.409607	0.144	0.078	1.30905e-23	2.47623e-63	0.378948	0.115	0.056	7.1256e-59	4.5491e-28	4.95246e-63	Thyrocyte1
LAMP1	1.00136e-55	0.607344	0.246	0.133	2.88152e-51	8.20387e-63	0.426594	0.151	0.082	2.36074e-58	1.00136e-55	1.64077e-62	Thyrocyte1
TLE5	8.32812e-47	0.648892	0.28	0.178	2.3965e-42	1.59586e-62	0.518625	0.203	0.128	4.59226e-58	8.32812e-47	3.19173e-62	Thyrocyte1
FOXN3	3.38033e-32	-0.545713	0.258	0.378	9.72724e-28	2.06152e-62	-0.352623	0.235	0.351	5.93224e-58	3.38033e-32	4.12305e-62	Thyrocyte1
AL513164.1	2.16633e-17	-0.332796	0.208	0.285	6.23382e-13	5.12405e-62	-0.410656	0.139	0.235	1.4745e-57	2.16633e-17	1.02481e-61	Thyrocyte1
AP001021.3	1.36706e-25	-0.379188	0.146	0.239	3.93385e-21	2.841e-61	-0.346248	0.128	0.223	8.17528e-57	1.36706e-25	5.68201e-61	Thyrocyte1
SLA	9.38638e-35	-0.432511	0.756	0.776	2.70102e-30	1.6962e-60	-0.393528	0.769	0.797	4.88098e-56	9.38638e-35	3.3924e-60	Thyrocyte1
EIF4B	2.63077e-28	0.502743	0.293	0.211	7.57031e-24	1.84647e-60	0.508214	0.247	0.168	5.3134e-56	2.63077e-28	3.69294e-60	Thyrocyte1
RAB11A	1.48757e-27	-0.42158	0.258	0.363	4.28063e-23	5.02429e-60	-0.345832	0.308	0.426	1.44579e-55	1.48757e-27	1.00486e-59	Thyrocyte1
BTF3	3.59097e-41	0.526184	0.207	0.116	1.03334e-36	7.20138e-60	0.411594	0.137	0.073	2.07227e-55	3.59097e-41	1.44028e-59	Thyrocyte1
NUCB1	9.87443e-22	0.366216	0.151	0.092	2.84146e-17	1.19362e-59	0.375087	0.115	0.057	3.43477e-55	9.87443e-22	2.38725e-59	Thyrocyte1
LINC02147	4.9861e-31	-0.986804	0.04	0.112	1.4348e-26	2.98388e-59	-0.84105	0.095	0.177	8.58642e-55	4.9861e-31	5.96777e-59	Thyrocyte1
ATP5F1B	3.31746e-58	0.603618	0.199	0.094	9.54632e-54	1.12635e-42	0.343989	0.102	0.055	3.24117e-38	1.12635e-42	6.63492e-58	Thyrocyte1
ZBTB20-AS5	1.14813e-37	-0.410251	0.258	0.391	3.30387e-33	3.50092e-58	-0.299362	0.195	0.302	1.00742e-53	1.14813e-37	7.00183e-58	Thyrocyte1
HSPA8	6.16683e-58	0.432961	0.174	0.074	1.77457e-53	3.28364e-35	0.343092	0.147	0.096	9.44899e-31	3.28364e-35	1.23337e-57	Thyrocyte1
TMEFF2	1.51535e-25	-0.389524	0.217	0.315	4.36057e-21	1.38364e-57	-0.384533	0.221	0.327	3.98157e-53	1.51535e-25	2.76728e-57	Thyrocyte1
RBMS3-AS2	1.84034e-40	-0.437533	0.238	0.374	5.29577e-36	1.83327e-57	-0.287426	0.16	0.26	5.27541e-53	1.84034e-40	3.66653e-57	Thyrocyte1
SET	4.20912e-44	0.475633	0.174	0.087	1.21122e-39	4.11345e-57	0.422014	0.137	0.075	1.18369e-52	4.20912e-44	8.22691e-57	Thyrocyte1
AL355612.1	2.83303e-48	-0.575278	0.208	0.352	8.15232e-44	4.82535e-57	-0.42153	0.103	0.187	1.38854e-52	2.83303e-48	9.6507e-57	Thyrocyte1
SNHG25	9.71362e-09	0.273202	0.142	0.106	0.000279519	7.22949e-57	0.355202	0.133	0.071	2.08036e-52	9.71362e-09	1.4459e-56	Thyrocyte1
HSP90AB1	1.94773e-42	0.546355	0.294	0.19	5.60478e-38	9.16124e-56	0.524642	0.271	0.195	2.63624e-51	1.94773e-42	1.83225e-55	Thyrocyte1
SOD1	4.78565e-44	0.512581	0.158	0.075	1.37712e-39	1.0846e-55	0.392871	0.105	0.051	3.12105e-51	4.78565e-44	2.1692e-55	Thyrocyte1
GLUL	6.19103e-39	0.617798	0.248	0.155	1.78153e-34	1.54076e-55	0.525105	0.294	0.215	4.43369e-51	6.19103e-39	3.08152e-55	Thyrocyte1
RASA1	1.83784e-27	-0.27734	0.33	0.454	5.28856e-23	2.07782e-55	-0.267019	0.313	0.433	5.97914e-51	1.83784e-27	4.15564e-55	Thyrocyte1
MLEC	6.13011e-51	0.608708	0.246	0.14	1.764e-46	2.63827e-55	0.462164	0.181	0.112	7.59189e-51	6.13011e-51	5.27654e-55	Thyrocyte1
TTN	5.33257e-42	-0.571064	0.066	0.168	1.5345e-37	2.73101e-55	-0.371043	0.061	0.131	7.85875e-51	5.33257e-42	5.46202e-55	Thyrocyte1
FBXL7	7.49812e-18	-0.691656	0.124	0.191	2.15766e-13	3.28366e-55	-0.800194	0.08	0.155	9.44905e-51	7.49812e-18	6.56731e-55	Thyrocyte1
REV3L	1.63749e-20	-0.283172	0.419	0.523	4.71205e-16	4.31064e-55	-0.261256	0.377	0.501	1.24043e-50	1.63749e-20	8.62129e-55	Thyrocyte1
PARK7	6.13306e-55	0.641439	0.242	0.133	1.76485e-50	9.07296e-39	0.377854	0.124	0.075	2.61083e-34	9.07296e-39	1.22661e-54	Thyrocyte1
CEMIP	1.22314e-38	-0.452171	0.151	0.269	3.51971e-34	1.74831e-54	-0.28002	0.121	0.209	5.03093e-50	1.22314e-38	3.49661e-54	Thyrocyte1
GLS	2.63782e-24	-0.305206	0.394	0.508	7.59059e-20	3.63195e-54	-0.268753	0.493	0.623	1.04513e-49	2.63782e-24	7.2639e-54	Thyrocyte1
TMEM123	3.99116e-37	0.567918	0.373	0.279	1.1485e-32	5.38889e-54	0.530037	0.301	0.227	1.55071e-49	3.99116e-37	1.07778e-53	Thyrocyte1
SORD	5.54819e-49	0.633383	0.459	0.351	1.59655e-44	9.65129e-54	0.502119	0.349	0.275	2.77725e-49	5.54819e-49	1.93026e-53	Thyrocyte1
NUMB	2.12992e-26	-0.300336	0.332	0.45	6.12906e-22	1.19365e-53	-0.255893	0.304	0.419	3.43485e-49	2.12992e-26	2.3873e-53	Thyrocyte1
CELF2	1.11203e-24	-0.723468	0.1	0.178	3.19997e-20	1.54441e-53	-0.61716	0.115	0.198	4.44418e-49	1.11203e-24	3.08881e-53	Thyrocyte1
TRIO	2.16223e-24	-0.411304	0.246	0.349	6.22204e-20	2.31193e-53	-0.319459	0.275	0.387	6.65282e-49	2.16223e-24	4.62386e-53	Thyrocyte1
RAP1B	1.88488e-24	-0.393477	0.225	0.325	5.42393e-20	3.1704e-53	-0.297749	0.249	0.359	9.12314e-49	1.88488e-24	6.3408e-53	Thyrocyte1
AC068234.2	2.43652e-34	-0.402001	0.191	0.309	7.01134e-30	5.09336e-53	-0.30156	0.087	0.165	1.46567e-48	2.43652e-34	1.01867e-52	Thyrocyte1
MAML2	1.05717e-30	-0.309268	0.684	0.782	3.04213e-26	9.69611e-53	-0.250894	0.611	0.721	2.79015e-48	1.05717e-30	1.93922e-52	Thyrocyte1
SNHG5	3.13606e-52	0.714033	0.427	0.316	9.02434e-48	5.81821e-23	0.341481	0.241	0.196	1.67425e-18	5.81821e-23	6.27213e-52	Thyrocyte1
PDE4D	4.48776e-22	-0.504418	0.299	0.398	1.2914e-17	4.03975e-52	-0.628522	0.157	0.246	1.16248e-47	4.48776e-22	8.0795e-52	Thyrocyte1
CKB	4.15411e-52	0.655475	0.361	0.241	1.19539e-47	8.50963e-27	0.35444	0.149	0.105	2.44873e-22	8.50963e-27	8.30822e-52	Thyrocyte1
LINC01905	8.46499e-15	-0.253894	0.072	0.125	2.43589e-10	7.38282e-52	-0.276026	0.076	0.149	2.12448e-47	8.46499e-15	1.47656e-51	Thyrocyte1
MAMDC2	6.1604e-31	-0.407066	0.129	0.227	1.77272e-26	7.45565e-52	-0.330264	0.109	0.191	2.14544e-47	6.1604e-31	1.49113e-51	Thyrocyte1
IL7	4.09857e-24	-0.368238	0.098	0.178	1.1794e-19	7.52127e-52	-0.347128	0.072	0.144	2.16432e-47	4.09857e-24	1.50425e-51	Thyrocyte1
MIR4435-2HG	5.14315e-25	-0.302287	0.24	0.347	1.47999e-20	3.68228e-51	-0.275687	0.171	0.267	1.05961e-46	5.14315e-25	7.36457e-51	Thyrocyte1
ARL15	1.34767e-33	-0.581422	0.315	0.442	3.87806e-29	4.66674e-51	-0.383356	0.338	0.449	1.3429e-46	1.34767e-33	9.33349e-51	Thyrocyte1
CDH1	8.47506e-51	0.581604	0.578	0.474	2.43878e-46	9.75631e-30	0.304476	0.525	0.482	2.80748e-25	9.75631e-30	1.69501e-50	Thyrocyte1
ESR2	4.51974e-20	-0.279848	0.187	0.272	1.3006e-15	1.39116e-50	-0.267936	0.149	0.241	4.0032e-46	4.51974e-20	2.78232e-50	Thyrocyte1
AC108472.1	5.9037e-29	-0.358606	0.129	0.228	1.69885e-24	1.62072e-50	-0.274108	0.067	0.136	4.6638e-46	5.9037e-29	3.24145e-50	Thyrocyte1
NTRK2	8.89326e-22	0.448014	0.535	0.48	2.55913e-17	3.91683e-50	0.413951	0.581	0.535	1.12711e-45	8.89326e-22	7.83365e-50	Thyrocyte1
STX17-AS1	1.35297e-18	-0.506746	0.105	0.172	3.89331e-14	8.28328e-49	-0.414128	0.152	0.238	2.3836e-44	1.35297e-18	1.65666e-48	Thyrocyte1
AC020916.1	2.04269e-41	-0.574904	0.12	0.236	5.87805e-37	8.49613e-49	-0.285866	0.139	0.225	2.44485e-44	2.04269e-41	1.69923e-48	Thyrocyte1
ERGIC3	6.83906e-36	0.502447	0.159	0.084	1.96801e-31	9.7531e-49	0.383486	0.126	0.071	2.80655e-44	6.83906e-36	1.95062e-48	Thyrocyte1
LDB2	1.71384e-29	-1.24441	0.082	0.165	4.93175e-25	3.95441e-48	-0.887973	0.127	0.206	1.13792e-43	1.71384e-29	7.90882e-48	Thyrocyte1
PLPP1	6.75209e-12	-0.32993	0.14	0.197	1.94298e-07	6.64618e-48	-0.922558	0.173	0.26	1.9125e-43	6.75209e-12	1.32924e-47	Thyrocyte1
HMGN2	7.587e-36	0.573805	0.311	0.216	2.18323e-31	7.78957e-48	0.462138	0.22	0.153	2.24153e-43	7.587e-36	1.55791e-47	Thyrocyte1
CPE	9.00924e-48	0.627667	0.425	0.309	2.5925e-43	4.7677e-18	0.33088	0.272	0.231	1.37195e-13	4.7677e-18	1.80185e-47	Thyrocyte1
MBNL1	4.85424e-44	-0.934388	0.387	0.518	1.39685e-39	1.22638e-47	-0.481773	0.396	0.503	3.52902e-43	4.85424e-44	2.45275e-47	Thyrocyte1
SLC9A9	9.9207e-31	-0.688052	0.078	0.163	2.85478e-26	2.52098e-47	-0.377366	0.045	0.103	7.25437e-43	9.9207e-31	5.04196e-47	Thyrocyte1
TSPYL1	7.53427e-33	0.433435	0.145	0.075	2.16806e-28	8.70021e-47	0.360207	0.107	0.057	2.50357e-42	7.53427e-33	1.74004e-46	Thyrocyte1
WWTR1	6.90039e-11	-0.333146	0.275	0.341	1.98566e-06	1.41497e-46	-0.355863	0.358	0.462	4.07173e-42	6.90039e-11	2.82995e-46	Thyrocyte1
SSH2	1.20206e-24	-0.348988	0.383	0.495	3.45906e-20	2.11813e-46	-0.259725	0.378	0.49	6.09514e-42	1.20206e-24	4.23627e-46	Thyrocyte1
BEX3	4.32738e-46	0.631582	0.341	0.232	1.24525e-41	8.14895e-27	0.392387	0.219	0.17	2.34494e-22	8.14895e-27	8.65475e-46	Thyrocyte1
CITED2	2.73899e-23	0.509411	0.299	0.225	7.88172e-19	7.05658e-46	0.450382	0.145	0.088	2.0306e-41	2.73899e-23	1.41132e-45	Thyrocyte1
AC096741.1	1.02249e-23	-0.341438	0.122	0.206	2.94232e-19	1.28599e-45	-0.268982	0.078	0.147	3.70058e-41	1.02249e-23	2.57199e-45	Thyrocyte1
NUDT3	5.71549e-17	0.28638	0.129	0.08	1.64469e-12	1.41776e-45	0.339007	0.119	0.066	4.07973e-41	5.71549e-17	2.83551e-45	Thyrocyte1
CEBPB	1.0125e-22	0.290913	0.103	0.053	2.91358e-18	3.1852e-45	0.334557	0.117	0.064	9.16572e-41	1.0125e-22	6.37039e-45	Thyrocyte1
SYN3	3.1871e-23	-0.611273	0.172	0.26	9.17119e-19	3.78365e-45	-0.549943	0.153	0.234	1.08878e-40	3.1871e-23	7.5673e-45	Thyrocyte1
CC2D2A	1.26107e-18	-0.278478	0.126	0.2	3.62886e-14	9.28469e-45	-0.259083	0.11	0.186	2.67176e-40	1.26107e-18	1.85694e-44	Thyrocyte1
SLC9C1	1.47569e-42	-0.4953	0.382	0.518	4.24645e-38	3.83317e-44	-0.327623	0.174	0.259	1.10303e-39	1.47569e-42	7.66634e-44	Thyrocyte1
OS9	7.37435e-16	0.31179	0.155	0.104	2.12204e-11	4.33227e-44	0.339004	0.13	0.076	1.24665e-39	7.37435e-16	8.66454e-44	Thyrocyte1
NFATC2	4.22564e-17	-0.412254	0.216	0.298	1.21597e-12	1.68895e-43	-0.446016	0.404	0.505	4.86013e-39	4.22564e-17	3.37791e-43	Thyrocyte1
FILIP1L	3.32331e-21	-0.332318	0.145	0.228	9.56316e-17	2.91441e-43	-0.294758	0.123	0.2	8.3865e-39	3.32331e-21	5.82882e-43	Thyrocyte1
CFL1	3.24655e-43	0.38141	0.15	0.068	9.34228e-39	1.82258e-33	0.308184	0.106	0.063	5.24465e-29	1.82258e-33	6.49311e-43	Thyrocyte1
TGOLN2	5.37113e-14	0.317128	0.206	0.153	1.5456e-09	1.08197e-42	0.414781	0.174	0.115	3.11348e-38	5.37113e-14	2.16395e-42	Thyrocyte1
MEF2C	6.41255e-22	-0.520438	0.218	0.31	1.84528e-17	3.45631e-42	-0.31464	0.186	0.274	9.94588e-38	6.41255e-22	6.91262e-42	Thyrocyte1
PLCG2	3.71574e-42	0.533344	0.206	0.109	1.06924e-37	1.11441e-22	0.415739	0.208	0.166	3.20682e-18	1.11441e-22	7.43147e-42	Thyrocyte1
EIF1	2.01872e-16	0.422477	0.385	0.324	5.80907e-12	8.3446e-42	0.439745	0.358	0.293	2.40124e-37	2.01872e-16	1.66892e-41	Thyrocyte1
CSTB	1.04206e-41	0.459166	0.132	0.058	2.99864e-37	6.48507e-38	0.32186	0.111	0.064	1.86614e-33	6.48507e-38	2.08413e-41	Thyrocyte1
MYO1E	1.0336e-17	-0.270632	0.189	0.273	2.97429e-13	1.27218e-41	-0.315584	0.447	0.555	3.66082e-37	1.0336e-17	2.54435e-41	Thyrocyte1
LRPAP1	3.57371e-30	0.408105	0.153	0.084	1.02837e-25	1.39847e-41	0.310883	0.105	0.057	4.02424e-37	3.57371e-30	2.79694e-41	Thyrocyte1
NPM1	2.96299e-25	0.525367	0.25	0.176	8.52629e-21	1.91589e-41	0.47236	0.212	0.15	5.51318e-37	2.96299e-25	3.83179e-41	Thyrocyte1
DLC1	5.90958e-15	-0.549293	0.103	0.162	1.70054e-10	2.23556e-41	-0.546141	0.125	0.199	6.43305e-37	5.90958e-15	4.47112e-41	Thyrocyte1
EMC10	4.00669e-15	0.416904	0.184	0.133	1.15296e-10	2.96175e-41	0.345967	0.112	0.063	8.52273e-37	4.00669e-15	5.9235e-41	Thyrocyte1
ARF1	4.05594e-41	0.541496	0.219	0.126	1.16714e-36	1.1504e-30	0.406188	0.18	0.129	3.31039e-26	1.1504e-30	8.11187e-41	Thyrocyte1
ATP5F1A	2.23386e-30	0.501613	0.175	0.103	6.42817e-26	1.02098e-40	0.335078	0.114	0.065	2.93797e-36	2.23386e-30	2.04196e-40	Thyrocyte1
IRS1	5.963e-12	0.336649	0.274	0.221	1.71591e-07	1.02992e-40	0.445207	0.36	0.29	2.9637e-36	5.963e-12	2.05984e-40	Thyrocyte1
EMP1	1.9127e-11	-0.504018	0.186	0.244	5.50399e-07	1.04057e-40	-0.418798	0.521	0.6	2.99436e-36	1.9127e-11	2.08115e-40	Thyrocyte1
AC096564.1	3.71236e-13	-0.261102	0.069	0.118	1.06827e-08	1.11594e-40	-0.372619	0.149	0.226	3.21123e-36	3.71236e-13	2.23188e-40	Thyrocyte1
PLXDC2	2.47623e-28	-0.525423	0.365	0.475	7.12561e-24	2.6882e-40	-0.439351	0.354	0.453	7.73557e-36	2.47623e-28	5.37641e-40	Thyrocyte1
PTTG1IP	9.56105e-24	0.396364	0.183	0.117	2.75129e-19	5.72162e-40	0.385694	0.15	0.095	1.64645e-35	9.56105e-24	1.14432e-39	Thyrocyte1
TUBB4B	2.13547e-20	0.470031	0.185	0.124	6.14502e-16	6.03156e-40	0.3652	0.129	0.078	1.73564e-35	2.13547e-20	1.20631e-39	Thyrocyte1
AC007952.4	1.15725e-13	0.488186	0.329	0.278	3.3301e-09	2.59476e-39	0.455508	0.249	0.185	7.46667e-35	1.15725e-13	5.18951e-39	Thyrocyte1
MYL12B	5.6623e-39	0.542036	0.256	0.16	1.62938e-34	2.77987e-30	0.405659	0.181	0.131	7.99935e-26	2.77987e-30	1.13246e-38	Thyrocyte1
ZEB1	1.61078e-29	-0.618894	0.086	0.171	4.63517e-25	6.6015e-39	-0.328004	0.222	0.307	1.89965e-34	1.61078e-29	1.3203e-38	Thyrocyte1
LINC00609	8.47116e-29	-0.362334	0.315	0.429	2.43766e-24	2.08721e-38	-0.263142	0.195	0.277	6.00614e-34	8.47116e-29	4.17441e-38	Thyrocyte1
SAMD4A	2.24942e-10	-0.26424	0.083	0.127	6.47293e-06	4.37023e-38	-0.350832	0.258	0.348	1.25758e-33	2.24942e-10	8.74045e-38	Thyrocyte1
PICALM	3.75392e-21	-0.344398	0.323	0.423	1.08023e-16	6.67429e-38	-0.280975	0.318	0.416	1.92059e-33	3.75392e-21	1.33486e-37	Thyrocyte1
MGST3	1.33357e-37	0.607118	0.285	0.191	3.83749e-33	2.08952e-12	0.292439	0.164	0.135	6.0128e-08	2.08952e-12	2.66715e-37	Thyrocyte1
SELENOW	1.47752e-37	0.516519	0.173	0.093	4.25171e-33	4.56362e-12	0.261458	0.121	0.094	1.31323e-07	4.56362e-12	2.95504e-37	Thyrocyte1
GANAB	1.73006e-31	0.417891	0.182	0.104	4.97841e-27	2.00313e-37	0.354375	0.139	0.087	5.76419e-33	1.73006e-31	4.00625e-37	Thyrocyte1
ATP6V0E1	2.19869e-30	0.518839	0.29	0.204	6.32695e-26	5.81043e-37	0.442027	0.214	0.155	1.67201e-32	2.19869e-30	1.16209e-36	Thyrocyte1
PRKCH	1.42114e-28	-0.680101	0.123	0.214	4.08947e-24	8.66382e-37	-0.37614	0.196	0.277	2.4931e-32	1.42114e-28	1.73276e-36	Thyrocyte1
RASAL2	2.61858e-16	-0.329214	0.112	0.177	7.53522e-12	9.33436e-37	-0.532124	0.131	0.2	2.68606e-32	2.61858e-16	1.86687e-36	Thyrocyte1
GNS	2.48097e-12	0.311187	0.159	0.113	7.13924e-08	9.65562e-37	0.307933	0.125	0.076	2.7785e-32	2.48097e-12	1.93112e-36	Thyrocyte1
PPP3CA	6.88747e-22	-0.407696	0.339	0.44	1.98194e-17	1.1028e-36	-0.277249	0.368	0.467	3.17342e-32	6.88747e-22	2.2056e-36	Thyrocyte1
PTMS	6.95581e-22	0.359647	0.148	0.09	2.0016e-17	1.31016e-36	0.360498	0.131	0.082	3.77011e-32	6.95581e-22	2.62031e-36	Thyrocyte1
HSBP1	1.3202e-36	0.533543	0.183	0.102	3.799e-32	2.9808e-29	0.34561	0.12	0.077	8.57754e-25	2.9808e-29	2.64039e-36	Thyrocyte1
HNRNPA1	4.08671e-16	0.360485	0.202	0.147	1.17599e-11	1.3217e-36	0.418505	0.174	0.12	3.80332e-32	4.08671e-16	2.6434e-36	Thyrocyte1
KALRN	5.31712e-23	-0.858334	0.086	0.157	1.53005e-18	2.7958e-36	-0.560316	0.118	0.184	8.04519e-32	5.31712e-23	5.5916e-36	Thyrocyte1
TACC1	6.34305e-11	-0.286924	0.172	0.23	1.82528e-06	4.74795e-36	-0.579822	0.271	0.355	1.36627e-31	6.34305e-11	9.4959e-36	Thyrocyte1
MXRA7	6.48432e-36	0.536659	0.231	0.143	1.86593e-31	1.35684e-18	0.341502	0.166	0.129	3.90444e-14	1.35684e-18	1.29686e-35	Thyrocyte1
PALM2-AKAP2	1.4298e-10	-0.269799	0.216	0.276	4.11438e-06	8.58041e-36	-0.25317	0.286	0.38	2.4691e-31	1.4298e-10	1.71608e-35	Thyrocyte1
ST13	1.04894e-16	0.367518	0.179	0.124	3.01842e-12	9.81556e-36	0.369397	0.164	0.11	2.82453e-31	1.04894e-16	1.96311e-35	Thyrocyte1
AUTS2	4.8554e-24	-0.712915	0.178	0.266	1.39719e-19	1.00961e-35	-0.465777	0.194	0.27	2.90526e-31	4.8554e-24	2.01923e-35	Thyrocyte1
DOCK4	5.86354e-15	-0.572735	0.066	0.116	1.68729e-10	1.1198e-35	-0.478511	0.074	0.13	3.22234e-31	5.86354e-15	2.2396e-35	Thyrocyte1
FAM167A	3.5425e-20	0.480807	0.226	0.162	1.01939e-15	1.47722e-35	0.360297	0.137	0.088	4.25086e-31	3.5425e-20	2.95445e-35	Thyrocyte1
SUMO2	1.85891e-35	0.510073	0.2	0.117	5.34921e-31	4.61944e-35	0.35334	0.124	0.077	1.32929e-30	4.61944e-35	3.71782e-35	Thyrocyte1
SEMA6A	2.05376e-23	-0.467615	0.065	0.133	5.9099e-19	9.94002e-35	-0.304345	0.057	0.108	2.86034e-30	2.05376e-23	1.988e-34	Thyrocyte1
GCSH	1.79094e-34	0.590411	0.318	0.226	5.1536e-30	3.87028e-25	0.346087	0.167	0.122	1.11371e-20	3.87028e-25	3.58188e-34	Thyrocyte1
SEC62	4.00198e-34	0.532538	0.417	0.328	1.15161e-29	7.06001e-23	0.39105	0.325	0.283	2.03159e-18	7.06001e-23	8.00397e-34	Thyrocyte1
CEP85L	4.67473e-34	-0.719376	0.066	0.153	1.3452e-29	1.17523e-31	-0.322224	0.096	0.153	3.38185e-27	1.17523e-31	9.34945e-34	Thyrocyte1
CYBRD1	3.85535e-28	0.531149	0.353	0.269	1.10942e-23	1.51671e-33	0.420493	0.259	0.201	4.36448e-29	3.85535e-28	3.03342e-33	Thyrocyte1
VPS28	1.59002e-33	0.374956	0.139	0.069	4.57543e-29	2.73744e-22	0.283134	0.1	0.066	7.87727e-18	2.73744e-22	3.18003e-33	Thyrocyte1
NXN	7.80375e-17	-0.46161	0.066	0.12	2.24561e-12	1.89036e-33	-0.322793	0.104	0.165	5.4397e-29	7.80375e-17	3.78072e-33	Thyrocyte1
PEAK1	8.86621e-17	-0.408749	0.103	0.166	2.55134e-12	2.27366e-33	-0.341386	0.131	0.196	6.54267e-29	8.86621e-17	4.54731e-33	Thyrocyte1
PBXIP1	7.74847e-13	0.26123	0.124	0.082	2.2297e-08	2.38027e-33	0.298509	0.119	0.074	6.84947e-29	7.74847e-13	4.76054e-33	Thyrocyte1
SLC25A3	2.59108e-33	0.495559	0.19	0.111	7.45609e-29	1.85913e-25	0.389891	0.153	0.11	5.34983e-21	1.85913e-25	5.18216e-33	Thyrocyte1
CCNI	3.29781e-33	0.552057	0.376	0.286	9.48979e-29	5.27677e-18	0.373954	0.425	0.402	1.51844e-13	5.27677e-18	6.59563e-33	Thyrocyte1
RRBP1	3.86083e-22	0.434147	0.553	0.505	1.11099e-17	4.67221e-33	0.419091	0.375	0.325	1.34448e-28	3.86083e-22	9.34443e-33	Thyrocyte1
DOCK9	2.69839e-19	-0.315832	0.294	0.39	7.76489e-15	6.60243e-33	-0.319334	0.299	0.387	1.89991e-28	2.69839e-19	1.32049e-32	Thyrocyte1
TNFRSF11B	8.43605e-21	0.389452	0.36	0.282	2.42756e-16	8.12729e-33	0.382485	0.193	0.138	2.33871e-28	8.43605e-21	1.62546e-32	Thyrocyte1
SPARC	9.62153e-33	0.447707	0.199	0.118	2.76869e-28	2.90788e-31	0.422545	0.22	0.168	8.36771e-27	2.90788e-31	1.92431e-32	Thyrocyte1
DIAPH2	2.36396e-28	-0.498481	0.055	0.13	6.80252e-24	3.45973e-32	-0.371949	0.09	0.146	9.95571e-28	2.36396e-28	6.91945e-32	Thyrocyte1
PTP4A2	3.69936e-32	0.568043	0.289	0.202	1.06453e-27	2.78904e-20	0.330115	0.204	0.162	8.02574e-16	2.78904e-20	7.39871e-32	Thyrocyte1
SCPEP1	1.00599e-18	0.409339	0.217	0.155	2.89484e-14	9.46163e-32	0.371764	0.155	0.105	2.72268e-27	1.00599e-18	1.89233e-31	Thyrocyte1
TOB1	9.0273e-18	0.437763	0.218	0.158	2.5977e-13	1.00883e-31	0.433204	0.213	0.159	2.90301e-27	9.0273e-18	2.01766e-31	Thyrocyte1
PKM	2.73693e-28	0.436365	0.179	0.108	7.87578e-24	1.17107e-31	0.3457	0.119	0.075	3.36988e-27	2.73693e-28	2.34214e-31	Thyrocyte1
VAV3	4.96734e-22	-0.479805	0.194	0.284	1.4294e-17	1.28657e-31	-0.514514	0.095	0.151	3.70222e-27	4.96734e-22	2.57313e-31	Thyrocyte1
RPN2	1.91309e-31	0.522285	0.282	0.195	5.50511e-27	7.20213e-21	0.337334	0.199	0.157	2.07248e-16	7.20213e-21	3.82618e-31	Thyrocyte1
BMP7	5.97549e-08	0.283175	0.293	0.257	0.00171951	1.95031e-31	0.368492	0.188	0.134	5.61221e-27	5.97549e-08	3.90062e-31	Thyrocyte1
NFE2L1	1.64896e-16	0.321499	0.127	0.079	4.74505e-12	2.60719e-31	0.298232	0.107	0.065	7.50246e-27	1.64896e-16	5.21439e-31	Thyrocyte1
CREB5	2.55241e-13	-0.426515	0.069	0.117	7.34482e-09	3.37702e-31	-0.332235	0.205	0.281	9.71771e-27	2.55241e-13	6.75404e-31	Thyrocyte1
TANC2	5.26235e-16	-0.305577	0.1	0.162	1.5143e-11	4.25953e-31	-0.30162	0.107	0.167	1.22572e-26	5.26235e-16	8.51906e-31	Thyrocyte1
EPB41L2	6.86813e-18	-0.477669	0.113	0.18	1.97637e-13	4.95315e-31	-0.487203	0.105	0.162	1.42532e-26	6.86813e-18	9.90629e-31	Thyrocyte1
NFIB	5.19151e-08	-0.253021	0.383	0.444	0.00149391	6.13403e-31	-0.25743	0.502	0.596	1.76513e-26	5.19151e-08	1.22681e-30	Thyrocyte1
SLC4A7	5.08783e-21	-0.3927	0.051	0.11	1.46407e-16	1.39636e-30	-0.273908	0.063	0.112	4.01817e-26	5.08783e-21	2.79272e-30	Thyrocyte1
CD59	3.07389e-30	0.33514	0.228	0.143	8.84541e-26	9.87153e-30	0.27891	0.173	0.122	2.84063e-25	9.87153e-30	6.14777e-30	Thyrocyte1
TRAM1	7.75082e-27	0.49308	0.21	0.136	2.23037e-22	7.40032e-30	0.325368	0.139	0.093	2.12952e-25	7.75082e-27	1.48006e-29	Thyrocyte1
EIF3K	1.32365e-29	0.45454	0.185	0.112	3.80894e-25	1.25398e-28	0.331425	0.121	0.079	3.60846e-24	1.25398e-28	2.6473e-29	Thyrocyte1
ZNF521	2.70576e-24	-0.683341	0.076	0.149	7.7861e-20	2.51214e-29	-0.40266	0.075	0.126	7.22894e-25	2.70576e-24	5.02429e-29	Thyrocyte1
EIF3L	1.241e-14	0.356109	0.163	0.114	3.57111e-10	2.68295e-29	0.342886	0.139	0.093	7.72045e-25	1.241e-14	5.36589e-29	Thyrocyte1
LIPG	2.19292e-19	0.380301	0.265	0.195	6.31034e-15	3.64838e-29	0.375204	0.37	0.318	1.04986e-24	2.19292e-19	7.29676e-29	Thyrocyte1
SDC2	5.32135e-26	0.362101	0.572	0.49	1.53127e-21	4.06466e-29	0.314031	0.574	0.537	1.16965e-24	5.32135e-26	8.12931e-29	Thyrocyte1
EIF4G2	4.49117e-29	0.472654	0.276	0.192	1.29238e-24	2.31518e-14	0.318578	0.254	0.222	6.66217e-10	2.31518e-14	8.98235e-29	Thyrocyte1
ASAP1	4.7697e-27	-0.546488	0.199	0.3	1.37253e-22	4.73038e-29	-0.33681	0.201	0.273	1.36121e-24	4.7697e-27	9.46076e-29	Thyrocyte1
SSR1	5.41676e-29	0.455821	0.19	0.115	1.55873e-24	9.64216e-28	0.323129	0.115	0.074	2.77463e-23	9.64216e-28	1.08335e-28	Thyrocyte1
PITPNC1	2.67011e-19	-0.586345	0.133	0.206	7.6835e-15	4.16297e-28	-0.558616	0.1	0.154	1.19793e-23	2.67011e-19	8.32593e-28	Thyrocyte1
SNHG8	8.4431e-28	0.499119	0.2	0.127	2.42959e-23	9.03451e-17	0.275959	0.141	0.107	2.59977e-12	9.03451e-17	1.68862e-27	Thyrocyte1
SNRPN	1.2336e-14	0.369911	0.183	0.133	3.5498e-10	1.42345e-27	0.360591	0.183	0.134	4.09611e-23	1.2336e-14	2.84689e-27	Thyrocyte1
PLXNB2	2.9785e-14	0.340558	0.136	0.091	8.57092e-10	1.88562e-27	0.31408	0.135	0.092	5.42605e-23	2.9785e-14	3.77123e-27	Thyrocyte1
PDE7B	8.83237e-22	-0.44619	0.146	0.23	2.5416e-17	5.33545e-27	-0.33635	0.128	0.185	1.53533e-22	8.83237e-22	1.06709e-26	Thyrocyte1
ATP2B1	3.17065e-18	-0.434716	0.156	0.233	9.12388e-14	5.62553e-27	-0.256998	0.168	0.233	1.6188e-22	3.17065e-18	1.12511e-26	Thyrocyte1
SUMF2	6.72767e-09	0.261483	0.139	0.103	0.000193596	7.19688e-26	0.257364	0.105	0.067	2.07098e-21	6.72767e-09	1.43938e-25	Thyrocyte1
CDK17	3.54339e-19	-0.410153	0.111	0.18	1.01965e-14	7.2059e-26	-0.386699	0.097	0.147	2.07357e-21	3.54339e-19	1.44118e-25	Thyrocyte1
ST6GALNAC3	1.23973e-09	-0.39359	0.311	0.372	3.56744e-05	9.35584e-26	-0.257833	0.541	0.629	2.69224e-21	1.23973e-09	1.87117e-25	Thyrocyte1
DPYD	6.03678e-25	-0.471837	0.22	0.322	1.73715e-20	1.11668e-25	-0.256094	0.215	0.285	3.21335e-21	6.03678e-25	2.23336e-25	Thyrocyte1
FYN	1.98285e-25	-0.636852	0.16	0.251	5.70586e-21	1.50609e-22	-0.32504	0.158	0.215	4.33393e-18	1.50609e-22	3.96571e-25	Thyrocyte1
TGFBR3	1.98214e-12	-0.341101	0.079	0.127	5.70381e-08	2.06012e-25	-0.283473	0.098	0.149	5.92819e-21	1.98214e-12	4.12023e-25	Thyrocyte1
TCF4	4.53074e-25	-0.625133	0.291	0.393	1.30377e-20	2.09778e-25	-0.509305	0.295	0.369	6.03656e-21	4.53074e-25	4.19555e-25	Thyrocyte1
MTUS1	1.43523e-12	-0.330861	0.084	0.134	4.13003e-08	2.53926e-25	-0.311677	0.096	0.146	7.30697e-21	1.43523e-12	5.07852e-25	Thyrocyte1
SARAF	4.84845e-22	0.370878	0.323	0.249	1.39519e-17	3.08745e-25	0.418955	0.262	0.216	8.88443e-21	4.84845e-22	6.17489e-25	Thyrocyte1
YBX1	6.3987e-25	0.454463	0.187	0.118	1.84129e-20	8.29186e-20	0.304209	0.138	0.101	2.38607e-15	8.29186e-20	1.27974e-24	Thyrocyte1
DST	2.43041e-11	-0.371425	0.137	0.193	6.99376e-07	8.45702e-25	-0.316836	0.155	0.215	2.43359e-20	2.43041e-11	1.6914e-24	Thyrocyte1
GAB1	2.90005e-12	-0.352438	0.1	0.152	8.34517e-08	1.17406e-24	-0.300221	0.107	0.158	3.37847e-20	2.90005e-12	2.34812e-24	Thyrocyte1
CALM1	5.68723e-24	0.407202	0.227	0.155	1.63656e-19	1.61958e-13	0.258653	0.151	0.121	4.66051e-09	1.61958e-13	1.13745e-23	Thyrocyte1
ZDHHC14	9.80217e-16	-0.432527	0.114	0.177	2.82067e-11	1.58713e-23	-0.452679	0.081	0.126	4.56714e-19	9.80217e-16	3.17427e-23	Thyrocyte1
TSPAN3	3.1083e-10	0.312948	0.155	0.115	8.94445e-06	1.78318e-23	0.330619	0.155	0.114	5.13128e-19	3.1083e-10	3.56636e-23	Thyrocyte1
RPN1	2.0653e-23	0.400538	0.177	0.113	5.94311e-19	4.31983e-19	0.299667	0.146	0.109	1.24307e-14	4.31983e-19	4.1306e-23	Thyrocyte1
PIP4K2A	4.97176e-22	-0.589801	0.106	0.18	1.43067e-17	3.87899e-23	-0.302909	0.095	0.142	1.11622e-18	4.97176e-22	7.75798e-23	Thyrocyte1
SURF4	7.63412e-20	0.337355	0.175	0.115	2.19679e-15	6.99687e-23	0.26356	0.108	0.071	2.01342e-18	7.63412e-20	1.39937e-22	Thyrocyte1
DYNLL1	1.47587e-22	0.301111	0.137	0.078	4.24697e-18	3.04498e-17	0.274407	0.105	0.074	8.76223e-13	3.04498e-17	2.95175e-22	Thyrocyte1
CNKSR3	2.38031e-11	-0.295245	0.069	0.112	6.84959e-07	4.45671e-22	-0.331219	0.083	0.128	1.28246e-17	2.38031e-11	8.91341e-22	Thyrocyte1
NEGR1	2.76963e-11	-0.351686	0.082	0.128	7.96989e-07	1.13975e-21	-0.265637	0.111	0.16	3.27976e-17	2.76963e-11	2.27951e-21	Thyrocyte1
DSP	1.74271e-09	0.257762	0.18	0.14	5.01482e-05	1.69964e-21	0.3121	0.172	0.13	4.8909e-17	1.74271e-09	3.39929e-21	Thyrocyte1
KCNJ15	6.55866e-16	0.347413	0.478	0.414	1.88732e-11	1.71937e-21	0.277348	0.203	0.157	4.94765e-17	6.55866e-16	3.43874e-21	Thyrocyte1
SKP1	1.82628e-21	0.456849	0.304	0.236	5.25532e-17	2.20713e-14	0.345613	0.257	0.226	6.35124e-10	2.20713e-14	3.65257e-21	Thyrocyte1
RGS16	2.84026e-09	0.325084	0.184	0.144	8.17313e-05	2.76568e-21	0.33169	0.139	0.1	7.95852e-17	2.84026e-09	5.53136e-21	Thyrocyte1
IRF2BP2	0.00017955	0.263244	0.25	0.227	1	3.34868e-21	0.34291	0.194	0.153	9.63616e-17	0.00017955	6.69736e-21	Thyrocyte1
HSP90AA1	4.99302e-21	0.443257	0.337	0.267	1.43679e-16	1.98104e-07	0.262492	0.273	0.256	0.00570064	1.98104e-07	9.98603e-21	Thyrocyte1
SPCS2	7.65817e-19	0.405775	0.258	0.193	2.20371e-14	1.09421e-10	0.294688	0.158	0.132	3.1487e-06	1.09421e-10	1.53163e-18	Thyrocyte1
CRYAB	2.35339e-18	0.372519	0.166	0.108	6.77211e-14	1.3927e-17	0.317948	0.164	0.126	4.00763e-13	1.3927e-17	4.70678e-18	Thyrocyte1
LMAN1	5.64348e-17	0.37691	0.28	0.219	1.62397e-12	4.05933e-18	0.312365	0.192	0.154	1.16811e-13	5.64348e-17	8.11867e-18	Thyrocyte1
BMP8A	6.57569e-18	0.456259	0.249	0.186	1.89222e-13	6.42452e-16	0.305949	0.163	0.129	1.84872e-11	6.42452e-16	1.31514e-17	Thyrocyte1
SLC22A23	1.34252e-13	-0.287939	0.095	0.15	3.86323e-09	2.36333e-17	-0.260134	0.078	0.115	6.80072e-13	1.34252e-13	4.72666e-17	Thyrocyte1
YWHAB	5.23696e-17	0.329974	0.191	0.134	1.50699e-12	1.62329e-14	0.261831	0.141	0.109	4.67119e-10	1.62329e-14	1.04739e-16	Thyrocyte1
PROX1	6.93282e-14	-0.558491	0.092	0.145	1.99499e-09	1.24355e-16	-0.272903	0.104	0.145	3.57843e-12	6.93282e-14	2.48709e-16	Thyrocyte1
TBX3	1.28594e-14	0.398191	0.268	0.212	3.70041e-10	1.71338e-16	0.281566	0.153	0.118	4.93042e-12	1.28594e-14	3.42676e-16	Thyrocyte1
MCFD2	6.25708e-16	0.384911	0.207	0.151	1.80054e-11	2.46143e-10	0.27954	0.138	0.113	7.08301e-06	2.46143e-10	1.25142e-15	Thyrocyte1
SNX5	3.91035e-13	0.33971	0.188	0.138	1.12524e-08	6.90238e-16	0.289017	0.163	0.129	1.98623e-11	3.91035e-13	1.38048e-15	Thyrocyte1
MAN1A1	5.52836e-08	-0.263444	0.112	0.152	0.00159084	1.02754e-15	-0.323194	0.092	0.129	2.95684e-11	5.52836e-08	2.05507e-15	Thyrocyte1
DAZAP2	9.49411e-09	0.279703	0.164	0.127	0.000273203	1.17252e-15	0.272788	0.118	0.087	3.37406e-11	9.49411e-09	2.34505e-15	Thyrocyte1
RTN3	1.61424e-10	0.30429	0.369	0.325	4.64514e-06	2.91829e-15	0.279598	0.352	0.318	8.39766e-11	1.61424e-10	5.83657e-15	Thyrocyte1
CBX5	2.92948e-12	0.351141	0.224	0.175	8.42987e-08	7.1289e-15	0.303672	0.178	0.145	2.05141e-10	2.92948e-12	1.42578e-14	Thyrocyte1
XBP1	1.13415e-14	0.39086	0.234	0.18	3.26364e-10	1.17166e-14	0.251174	0.161	0.128	3.37158e-10	1.17166e-14	2.26831e-14	Thyrocyte1
SSU72	1.74839e-14	0.327266	0.159	0.11	5.03117e-10	2.79382e-12	0.256319	0.113	0.087	8.03951e-08	2.79382e-12	3.49678e-14	Thyrocyte1
CSDE1	1.80604e-14	0.399058	0.313	0.261	5.19707e-10	3.96281e-07	0.271137	0.282	0.268	0.0114034	3.96281e-07	3.61208e-14	Thyrocyte1
INPP5J	4.16134e-14	0.364273	0.216	0.164	1.19747e-09	3.60421e-12	0.290377	0.181	0.152	1.03715e-07	3.60421e-12	8.32267e-14	Thyrocyte1
MGST1	7.9094e-14	0.360473	0.438	0.383	2.27601e-09	1.00518e-08	0.277886	0.291	0.27	0.00028925	1.00518e-08	1.58188e-13	Thyrocyte1
LRP2	1.14816e-12	0.299011	0.512	0.469	3.30393e-08	1.89561e-13	0.275065	0.395	0.369	5.45479e-09	1.14816e-12	3.79121e-13	Thyrocyte1
NUCKS1	2.57561e-11	0.398242	0.42	0.389	7.41159e-07	2.0745e-13	0.318199	0.338	0.313	5.96958e-09	2.57561e-11	4.149e-13	Thyrocyte1
NFIC	1.51258e-07	0.300196	0.311	0.278	0.00435261	2.81069e-13	0.279022	0.3	0.271	8.08805e-09	1.51258e-07	5.62139e-13	Thyrocyte1
SERINC1	3.10728e-12	0.355842	0.262	0.211	8.94151e-08	1.36892e-09	0.253697	0.221	0.197	3.93919e-05	1.36892e-09	6.21456e-12	Thyrocyte1
SLC38A10	3.67418e-10	0.302874	0.181	0.139	1.05728e-05	1.41186e-11	0.258779	0.123	0.097	4.06276e-07	3.67418e-10	2.82371e-11	Thyrocyte1
BRI3	1.58947e-10	0.323307	0.219	0.174	4.57387e-06	2.5357e-08	0.260267	0.147	0.125	0.000729674	2.5357e-08	3.17895e-10	Thyrocyte1
ZFAS1	2.69169e-10	0.353203	0.215	0.171	7.74561e-06	1.82091e-10	0.258916	0.157	0.131	5.23986e-06	2.69169e-10	3.64183e-10	Thyrocyte1
CSRP1	3.15223e-06	0.279358	0.311	0.28	0.0907086	8.44151e-10	0.271545	0.216	0.19	2.42913e-05	3.15223e-06	1.6883e-09	Thyrocyte1
PNRC1	2.80369e-07	0.300754	0.218	0.182	0.00806789	2.59819e-09	0.324369	0.188	0.166	7.47655e-05	2.80369e-07	5.19638e-09	Thyrocyte1
POR	2.37205e-05	0.274588	0.368	0.348	0.68258	1.58785e-07	0.250536	0.296	0.28	0.0045692	2.37205e-05	3.1757e-07	Thyrocyte1
CIRBP	3.76413e-05	0.296325	0.366	0.351	1	0.000306952	0.264471	0.3	0.299	1	0.000306952	7.52812e-05	Thyrocyte1
