# Supplementary material for: Single-cell analysis reveals the cellular and transcriptional heterogeneity of the normal pediatric thyroid
Source: Front Endocrinol (Lausanne). 2026 Jan 29;17:1748458. doi: 10.3389/fendo.2026.1748458 (PMC12917210; doi:10.3389/fendo.2026.1748458)
Supplement: Supplementary file 6 [file Table5.xlsx]

## Sheet: Sheet1
Table S5: Filtered pathway results for clusters Thyrocyte0 and Thyrocyte1. Results were filtered for an adjusted p-value ≤ 0.1 and are listed by cluster. Cluster Thyrocyte1has many enriched pathways related to metabolic activity.
Description	p.adjust	ES	NES	size	leadingEdge	gene_count	cluster
GOMF_POTASSIUM_CHANNEL_ACTIVITY	0.058	0.848	1.925	4	GRIK2|KCNJ16|KCNQ5|KCNIP4	4	Thyrocyte0
GOBP_G_PROTEIN_COUPLED_RECEPTOR_SIGNALING_PATHWAY_COUPLED_TO_CYCLIC_NUCLEOTIDE_SECOND_MESSENGER	0.043	0.907	1.844	3	OPRM1|TSHR|ANXA1	3	Thyrocyte0
GOCC_ENDOPLASMIC_RETICULUM	0.029	-0.417	-1.473	145	RPL13|RPL41|RPS27A|B2M|RPL10|RPL34|RPS24|RPS28|RPS23|RPL18|RPS21|RPS8|RPL21|RPS3A|EEF1G|RPS6|CALR|CLU|RPS3|RPL6|RPLP0|IGFBP7|RPL24|RPL5|RPL4|HLA-A|CST3|RPL27A|HSPA5|UBA52|IGFBP5|TMBIM6|RPS29|CANX|HSP90B1|ZDHHC14|MAN1A1|METTL7A|UBB|HLA-E|HLA-B|RPL36A|CD59|RPL27|CD74|PDIA3|RPS26|BSG|SSR4|EEF1D|IGFBP4|DST|PPIB|APLP2|SELENOM|HLA-C|DIAPH2|FLRT2|PDIA6|NPC2|GABARAP|P4HB|FYN|PDIA4	64	Thyrocyte0
GOBP_EPITHELIAL_STRUCTURE_MAINTENANCE	0.068	-0.955	-1.512	2	TFF3|LDB2	2	Thyrocyte0
GOCC_MEMBRANE_PROTEIN_COMPLEX	0.019	-0.46	-1.604	97	MT-CO1|MT-CO2|MT-CO3|MT-ATP6|MT-CYB|MT-ND4|MT-ND3|MT-ND1|MT-ND2|MT-ND5|B2M|MT-ND4L|CALR|HLA-A|TGFBR2|ATP5F1E|MT-ATP8|SNTG2|HLA-E|HLA-B|NDUFC2|COX7C|NDUFA13|TOMM7|NDUFB2|CD74|PDIA3|PDE4D|COX4I1|SSR4|HLA-C|UQCRB|NDUFA4|CLIC3|IL6ST|SLC25A6|HSPG2|ITGA1|COX6A1|COX8A|CALM1|RNASEK|COX6C|ATP6V0C|UQCR11|ATP5MC2|TOMM20|ATP6AP2|UQCR10|CHCHD10|TGFBR3|NDUFB7|ATP5MG|CYBA|COX5B|DAD1|ATP1A1|ATP6V0E1|PICALM|OST4|…	67	Thyrocyte0
GOBP_INORGANIC_ION_TRANSMEMBRANE_TRANSPORT	0.078	-0.48	-1.618	58	MT-CO1|MT-CO2|MT-CO3|MT-ATP6|MT-CYB|MT-ND4|MT-ND5	7	Thyrocyte0
GOMF_ION_TRANSMEMBRANE_TRANSPORTER_ACTIVITY	0.087	-0.5	-1.625	42	MT-CO1|MT-CO2|MT-CO3|MT-ATP6|MT-CYB	5	Thyrocyte0
GOBP_RESPONSE_TO_CYTOKINE	0.027	-0.52	-1.691	42	RPL3|RPL13A|MT2A|RPS3|VIM|PLCB1|MT1X|GSN|TMSB4X|HSPA5|RPS16|AKAP12|CD24|GSTP1|GAPDH|ZFP36L2|NDUFA13|ZFP36|DUSP1|CD74|PDIA3|HES1|ACTG1|IL6ST|P4HB|HSP90AB1|APP|TLE5|RHOA	29	Thyrocyte0
GOBP_DETOXIFICATION_OF_COPPER_ION	0.097	-0.781	-1.693	6	MT1G|MT2A|MT1E|MT1X|MT1F	5	Thyrocyte0
GOBP_REGULATION_OF_CELLULAR_MACROMOLECULE_BIOSYNTHETIC_PROCESS	0.048	-0.517	-1.696	44	RPLP1|RPS4X|RPS14|RPL10|RPL13A|RPL26|CALR|RPS3|RPS9|VIM|RPL22|EEF2|PLCB1|RPL5|ITM2B|RACK1|RPL38|IGFBP5	18	Thyrocyte0
GOCC_MITOCHONDRION	0.008	-0.49	-1.696	82	MT-CO1|MT-CO2|MT-CO3|MT-ATP6|MT-CYB|MT-ND4|MT-ND3|MT-ND1|MT-ND2|MT-ND5|RPS27A|MT-ND4L|CLU|RPS3|TXNIP|HSPA5|RACK1|UBA52|TMBIM6|ATP5F1E|MT-ATP8|SPARC|UBB|GSTP1|NDUFC2|COX7C|NDUFA13|TOMM7|NDUFB2|COX4I1|BSG|UQCRB|NDUFA4|GPX4|FYN|SLC25A6|HSP90AB1|CHCHD2|PRDX5|MTUS1|COX6A1|COX8A|COX6C|UQCR11|ATP5MC2|TOMM20|UQCR10|CHCHD10|NDUFB7|ATP5MG|COX5B	51	Thyrocyte0
GOBP_ORGANELLE_ASSEMBLY	0.029	-0.517	-1.709	50	RPS14|RPL10|RPL11|RPL3|RPS15|RPS19|RPS28|RPS23|RPS27|RPS3|RPL6|RPLP0|RPL23A|RPL24|RPL5|GSN|RPSA|RPL38|RPS5	19	Thyrocyte0
GOMF_INORGANIC_MOLECULAR_ENTITY_TRANSMEMBRANE_TRANSPORTER_ACTIVITY	0.043	-0.536	-1.721	38	MT-CO1|MT-CO2|MT-CO3|MT-ATP6|MT-CYB	5	Thyrocyte0
GOBP_REGULATION_OF_CELLULAR_AMIDE_METABOLIC_PROCESS	0.046	-0.531	-1.723	41	RPLP1|RPS4X|RPS14|RPL10|RPL13A|RPL26|CALR|CLU|RPS3|RPS9|VIM|RPL22|EEF2|RPL5|RACK1|RPL38|IGFBP5	17	Thyrocyte0
GOBP_CELLULAR_RESPONSE_TO_ZINC_ION	0.043	-0.844	-1.731	5	MT1G|MT2A|MT1E|MT1X|MT1F	5	Thyrocyte0
GOBP_ZINC_ION_HOMEOSTASIS	0.043	-0.844	-1.731	5	MT1G|MT2A|MT1E|MT1X|MT1F	5	Thyrocyte0
GOCC_ANCHORING_JUNCTION	0	-0.494	-1.735	123	RPLP1|RPS4X|B2M|RPS14|RPS18|RPL3|RPS15|RPS19|RPL13A|RPL18|RPL19|RPS2|RPS8|RPL37A|RPL8|RPL30|RPS3A|RPL7A|CALR|RPL12|RPS3|RPL9|RPLP2|RPL6|RPS11|RPLP0|EFNA5|RPS9|VIM|RPS7|RPL22|RPS13|RPL10A|RPL5|RPL4|GSN|CD81|RPL7|HSPA5|RPS16|AKAP12|RPL38|RPS5|RPS29|HSP90B1|EPB41L2|DLC1|RPS17|CD59|RPL23|RPL27|RPS10|CLDN3|PDIA3|RPL31|BSG|ARHGAP26|DST|PPIB	59	Thyrocyte0
GOBP_TRANSLATIONAL_ELONGATION	0.1	-0.743	-1.741	8	EEF1A1|RPLP1|EEF1G|RPLP2|EEF2|RACK1	6	Thyrocyte0
GOCC_SYNAPSE	0	-0.501	-1.746	101	MT-ND2|RPS4X|RPS14|RPS18|RPL3|RPS15|RPS19|RPS23|RPS27|RPL19|RPS21|RPL8|RPL30|RPS3A|RPL12|CLU|RPS3|RPL6|RPLP0|EFNA5|RPS9|RPL37|RPL14|RPS7|RPL24|RPL22|RPS13|EEF2|PLCB1|RPS25|RPL7|UBA52|AKAP12|RPL38|KALRN	35	Thyrocyte0
GOMF_CATION_TRANSMEMBRANE_TRANSPORTER_ACTIVITY	0.041	-0.548	-1.752	36	MT-CO1|MT-CO2|MT-CO3|MT-ATP6|MT-CYB	5	Thyrocyte0
GOBP_REGULATION_OF_UBIQUITIN_PROTEIN_LIGASE_ACTIVITY	0.089	-0.748	-1.754	8	RPL11|RPS15|RPL37|RPS7|RPL5|RPS20|RPL23	7	Thyrocyte0
GOBP_MATURATION_OF_SSU_RRNA_FROM_TRICISTRONIC_RRNA_TRANSCRIPT_SSU_RRNA_5_8S_RRNA_LSU_RRNA	0.021	-0.861	-1.764	5	RPS14|RPS19|RPS21|RPS8|RPS16	5	Thyrocyte0
GOBP_POSITIVE_REGULATION_OF_LEUKOCYTE_PROLIFERATION	0.076	-0.675	-1.765	12	RPS3|CD81|HLA-A|TGFBR2|VAV3|CD24|MIF|HLA-E|CD74|HES1|IL6ST	11	Thyrocyte0
GOBP_POSITIVE_REGULATION_OF_SIGNAL_TRANSDUCTION_BY_P53_CLASS_MEDIATOR	0.061	-0.757	-1.775	8	RPS15|RPL26|RPL37|RPS7|UBB|RPS20|RPL23	7	Thyrocyte0
GOMF_TRANSPORTER_ACTIVITY	0.003	-0.519	-1.775	66	MT-CO1|MT-CO2|MT-CO3|MT-ATP6|MT-CYB|MT-ND4|MT-ND3|MT-ND1|MT-ND2|MT-ND5	10	Thyrocyte0
GOBP_ERYTHROCYTE_HOMEOSTASIS	0.051	-0.683	-1.786	12	B2M|RPS14|RPS19|RPS24|RPS6|PRDX1|EPAS1|RPS17|ZFP36	9	Thyrocyte0
GOBP_REGULATION_OF_UBIQUITIN_PROTEIN_TRANSFERASE_ACTIVITY	0.1	-0.697	-1.786	11	RPL11|RPS15|RPS2|RPL37|RPS7|RPL5|RPS20|RPL23	8	Thyrocyte0
GOBP_PROTEIN_CONTAINING_COMPLEX_ORGANIZATION	0	-0.515	-1.796	98	MT-CO3|MT-ND4|MT-ND1|MT-ND2|MT-ND5|B2M|RPS14|RPL10|RPL11|RPL3|RPS15|RPS19|RPS28|RPS27|RPL13A|CALR|CLU|RPS3|TMSB10|RPL6|RPLP0|EFNA5|RPL23A|RPL24|RPL5|TCF4|GSN|TMSB4X|HSPA5|RACK1|RPSA|RPL38|RPS5|MIF|CELF2|NUPR1|NDUFC2|RPL23|ASAP1|NDUFA13|NDUFB2|CD74|PDIA3|NOP53|SPTBN1	45	Thyrocyte0
GOBP_STRESS_RESPONSE_TO_METAL_ION	0.033	-0.791	-1.802	7	MT1G|MT2A|MT1E|MT1X|HSPA5|MT1F	6	Thyrocyte0
GOBP_NEGATIVE_REGULATION_OF_UBIQUITIN_PROTEIN_LIGASE_ACTIVITY	0.032	-0.793	-1.806	7	RPL11|RPS15|RPL37|RPS7|RPL5|RPS20|RPL23	7	Thyrocyte0
GOMF_UBIQUITIN_PROTEIN_TRANSFERASE_INHIBITOR_ACTIVITY	0.032	-0.793	-1.806	7	RPL11|RPS15|RPL37|RPS7|RPL5|RPS20|RPL23	7	Thyrocyte0
GOMF_UBIQUITIN_PROTEIN_TRANSFERASE_REGULATOR_ACTIVITY	0.032	-0.793	-1.806	7	RPL11|RPS15|RPL37|RPS7|RPL5|RPS20|RPL23	7	Thyrocyte0
GOCC_RESPIRATORY_CHAIN_COMPLEX_IV	0.07	-0.709	-1.818	11	MT-CO1|MT-CO2|MT-CO3	3	Thyrocyte0
GOBP_HUMORAL_IMMUNE_RESPONSE	0.068	-0.71	-1.821	11	RPS19|RPL30|RPL39|CLU|CD81|HLA-A|HLA-E|GAPDH|CD59	9	Thyrocyte0
GOCC_ENVELOPE	0.001	-0.53	-1.824	72	MT-CO1|MT-CO2|MT-CO3|MT-ATP6|MT-CYB|MT-ND4|MT-ND3|MT-ND1|MT-ND2|MT-ND5|RPS27A|MT-ND4L|CALR|CLU|RPS3|S100A6|PLCB1|TXNIP|UBA52|TMBIM6|ATP5F1E|MT-ATP8|UBB|GAPDH|NDUFC2|COX7C|NDUFA13|TOMM7|NDUFB2|COX4I1|DST|UQCRB|NDUFA4|GPX4|SLC25A6|CHCHD2|COX6A1|COX8A|APP|TUBB|COX6C|UQCR11|ATP5MC2|TOMM20|UQCR10|CHCHD10|NDUFB7|ATP5MG|COX5B	49	Thyrocyte0
GOBP_MITOCHONDRIAL_RESPIRATORY_CHAIN_COMPLEX_ASSEMBLY	0.039	-0.741	-1.84	10	MT-ND4|MT-ND1|MT-ND2|MT-ND5	4	Thyrocyte0
GOBP_NADH_DEHYDROGENASE_COMPLEX_ASSEMBLY	0.039	-0.741	-1.84	10	MT-ND4|MT-ND1|MT-ND2|MT-ND5	4	Thyrocyte0
GOMF_OXIDOREDUCTASE_ACTIVITY	0.002	-0.556	-1.854	53	MT-CO1|MT-CO2|MT-CO3|MT-CYB|MT-ND4|MT-ND3|MT-ND1|MT-ND2|GPX3|MT-ND5	10	Thyrocyte0
GOBP_MITOCHONDRIAL_ELECTRON_TRANSPORT_CYTOCHROME_C_TO_OXYGEN	0.015	-0.817	-1.861	7	MT-CO1|MT-CO2|MT-CO3	3	Thyrocyte0
GOBP_MATURATION_OF_SSU_RRNA	0.007	-0.862	-1.866	6	RPS14|RPS19|RPS28|RPS21|RPS8|RPS16	6	Thyrocyte0
GOCC_NEURON_TO_NEURON_SYNAPSE	0.004	-0.578	-1.873	41	MT-ND2|RPS14|RPS18|RPS19|RPS27|RPL8|RPL30|RPL12|RPS3|RPL6|RPLP0|RPL14|RPS13|RPS25|RPL7|RPL38|KALRN	17	Thyrocyte0
GOMF_OXIDOREDUCTASE_ACTIVITY_ACTING_ON_NAD_P_H	0.014	-0.68	-1.88	16	MT-ND4|MT-ND3|MT-ND1|MT-ND2|MT-ND5|MT-ND4L	6	Thyrocyte0
GOBP_REGULATION_OF_SIGNAL_TRANSDUCTION_BY_P53_CLASS_MEDIATOR	0.02	-0.689	-1.881	15	RPL11|RPS15|RPL26|RPL37|RPS7|RPL5|UBB|MIF|RPS20|RPL23|CD74|NOP53	12	Thyrocyte0
GOMF_MRNA_BINDING	0.007	-0.603	-1.887	31	RPL41|RPS14|RPL13A|RPS2|RPL26|RPS3A|CALR|RPS3|RPL35|RPS7|RPL24|RPS13|RPL5|RPL7|RPS5|CELF2|ZFP36L2|ZFP36|RPS26	19	Thyrocyte0
GOMF_OXIDOREDUCTASE_ACTIVITY_ACTING_ON_A_HEME_GROUP_OF_DONORS	0.007	-0.832	-1.895	7	MT-CO1|MT-CO2|MT-CO3	3	Thyrocyte0
GOMF_ACTIVE_ION_TRANSMEMBRANE_TRANSPORTER_ACTIVITY	0.017	-0.65	-1.901	20	MT-CO1|MT-CO2|MT-CO3|MT-CYB	4	Thyrocyte0
GOCC_MITOCHONDRIAL_ENVELOPE	0.001	-0.572	-1.905	52	MT-CO1|MT-CO2|MT-CO3|MT-ATP6|MT-CYB|MT-ND4|MT-ND3|MT-ND1|MT-ND2|MT-ND5|RPS27A|MT-ND4L|CLU|RPS3|TXNIP|UBA52|TMBIM6|ATP5F1E|MT-ATP8|UBB|NDUFC2|COX7C|NDUFA13|TOMM7|NDUFB2|COX4I1|UQCRB|NDUFA4|SLC25A6|CHCHD2|COX6A1|COX8A|COX6C|UQCR11|ATP5MC2|TOMM20|UQCR10|CHCHD10|NDUFB7|ATP5MG|COX5B	41	Thyrocyte0
GOCC_CYTOCHROME_COMPLEX	0.014	-0.699	-1.909	15	MT-CO1|MT-CO2|MT-CO3|MT-CYB	4	Thyrocyte0
GOCC_TRANSPORTER_COMPLEX	0.004	-0.61	-1.912	32	MT-CO1|MT-CYB|MT-ND4|MT-ND3|MT-ND1|MT-ND2|MT-ND5	7	Thyrocyte0
GOMF_OXIDOREDUCTASE_ACTIVITY_ACTING_ON_NAD_P_H_QUINONE_OR_SIMILAR_COMPOUND_AS_ACCEPTOR	0.008	-0.714	-1.925	14	MT-ND4|MT-ND3|MT-ND1|MT-ND2|MT-ND5|MT-ND4L	6	Thyrocyte0
GOCC_NADH_DEHYDROGENASE_COMPLEX	0.009	-0.729	-1.937	13	MT-ND4|MT-ND3|MT-ND1|MT-ND2|MT-ND5|MT-ND4L	6	Thyrocyte0
GOMF_NADH_DEHYDROGENASE_ACTIVITY	0.009	-0.729	-1.937	13	MT-ND4|MT-ND3|MT-ND1|MT-ND2|MT-ND5|MT-ND4L	6	Thyrocyte0
GOBP_GENERATION_OF_PRECURSOR_METABOLITES_AND_ENERGY	0.001	-0.592	-1.951	47	MT-CO1|MT-CO2|MT-CO3|MT-ATP6|MT-CYB|MT-ND4|MT-ND3|MT-ND1|MT-ND2|MT-ND5	10	Thyrocyte0
GOBP_MITOCHONDRIAL_ELECTRON_TRANSPORT_NADH_TO_UBIQUINONE	0.005	-0.742	-1.972	13	MT-ND4|MT-ND3|MT-ND1|MT-ND2|MT-ND5|MT-ND4L	6	Thyrocyte0
GOCC_CELL_SUBSTRATE_JUNCTION	0	-0.566	-1.975	98	RPLP1|RPS4X|B2M|RPS14|RPS18|RPL3|RPS15|RPS19|RPL13A|RPL18|RPL19|RPS2|RPS8|RPL37A|RPL8|RPL30|RPS3A|RPL7A|CALR|RPL12|RPS3|RPL9|RPLP2|RPL6|RPS11|RPLP0|RPS9|VIM|RPS7|RPL22|RPS13|RPL10A|RPL5|RPL4|GSN|CD81|RPL7|HSPA5|RPS16|AKAP12|RPL38|RPS5|RPS29|HSP90B1|EPB41L2|DLC1|RPS17|CD59|RPL23|RPL27|RPS10|PDIA3|RPL31|BSG|ARHGAP26|DST|PPIB	57	Thyrocyte0
GOMF_MRNA_5_UTR_BINDING	0.003	-0.821	-1.985	9	RPL41|RPS14|RPL26|RPS3A|RPS7|RPS13|RPL5	7	Thyrocyte0
GOBP_RIBOSOMAL_LARGE_SUBUNIT_ASSEMBLY	0.003	-0.801	-1.988	10	RPL10|RPL11|RPL3|RPL6|RPLP0|RPL23A|RPL24|RPL5|RPL38	9	Thyrocyte0
GOBP_RIBOSOMAL_SMALL_SUBUNIT_ASSEMBLY	0.001	-0.849	-1.99	8	RPS14|RPS15|RPS19|RPS28|RPS27|RPSA|RPL38|RPS5	8	Thyrocyte0
GOBP_ATP_METABOLIC_PROCESS	0.001	-0.613	-2.004	43	MT-CO1|MT-CO2|MT-CO3|MT-ATP6|MT-CYB|MT-ND4|MT-ND3|MT-ND1|MT-ND2|MT-ND5	10	Thyrocyte0
GOMF_PROTON_TRANSMEMBRANE_TRANSPORTER_ACTIVITY	0.003	-0.687	-2.009	20	MT-CO1|MT-CO2|MT-CO3|MT-ATP6|MT-CYB	5	Thyrocyte0
GOBP_RNA_PROCESSING	0	-0.613	-2.023	49	RPS14|RPL11|RPS15|RPS19|RPS24|RPS28|RPS27|RPS21|RPS8|RPL26|RPL7A|RPS6|RPL35|RPL35A|RPL14|RPS7|RPS13|RPL10A|RPL5|RPS25|RPL7|RPS16|TMBIM6|CELF2|SNHG29|RPS17|RPL27|MBNL1|SLC38A2|RPS26|NOP53	31	Thyrocyte0
GOBP_NON_MEMBRANE_BOUNDED_ORGANELLE_ASSEMBLY	0	-0.638	-2.03	35	RPS14|RPL10|RPL11|RPL3|RPS15|RPS19|RPS28|RPS23|RPS27|RPS3|RPL6|RPLP0|RPL23A|RPL24|RPL5|GSN|RPSA|RPL38|RPS5	19	Thyrocyte0
GOCC_ORGANELLE_INNER_MEMBRANE	0	-0.625	-2.031	42	MT-CO1|MT-CO2|MT-CO3|MT-ATP6|MT-CYB|MT-ND4|MT-ND3|MT-ND1|MT-ND2|MT-ND5|MT-ND4L|CLU|RPS3	13	Thyrocyte0
GOCC_NUCLEOLUS	0	-0.597	-2.033	64	EEF1A1|RPL13|RPS27A|RPS14|RPL11|RPL3|RPS19|RPL13A|LDB2|RPL18|RPL19|RPS2|RPL26|RPS3A|RPL7A|RPS6|RPL12|RPS3|RPL35|RPL36|RPS11|RPL23A|RPS9|RPS7|RPS13|RPL5|RPL4|RPS25|RPL7	29	Thyrocyte0
GOBP_PROTON_TRANSMEMBRANE_TRANSPORT	0.001	-0.667	-2.049	27	MT-CO1|MT-CO2|MT-CO3|MT-ATP6|MT-CYB|MT-ND4|MT-ND5	7	Thyrocyte0
GOCC_OXIDOREDUCTASE_COMPLEX	0	-0.703	-2.069	21	MT-CO1|MT-CYB|MT-ND4|MT-ND3|MT-ND1|MT-ND2|MT-ND5	7	Thyrocyte0
GOMF_ACTIVE_TRANSMEMBRANE_TRANSPORTER_ACTIVITY	0	-0.647	-2.076	38	MT-CO1|MT-CO2|MT-CO3|MT-CYB|MT-ND4|MT-ND3|MT-ND1|MT-ND2|MT-ND5	9	Thyrocyte0
GOCC_MITOCHONDRIAL_PROTEIN_CONTAINING_COMPLEX	0	-0.649	-2.084	38	MT-CO1|MT-CO2|MT-CO3|MT-ATP6|MT-CYB|MT-ND4|MT-ND3|MT-ND1|MT-ND2|MT-ND5	10	Thyrocyte0
GOBP_ENERGY_DERIVATION_BY_OXIDATION_OF_ORGANIC_COMPOUNDS	0	-0.653	-2.096	38	MT-CO1|MT-CO2|MT-CO3|MT-ATP6|MT-CYB|MT-ND4|MT-ND3|MT-ND1|MT-ND2|MT-ND5	10	Thyrocyte0
GOBP_CELLULAR_RESPIRATION	0	-0.661	-2.122	37	MT-CO1|MT-CO2|MT-CO3|MT-ATP6|MT-CYB|MT-ND4|MT-ND3|MT-ND1|MT-ND2|MT-ND5	10	Thyrocyte0
GOCC_INNER_MITOCHONDRIAL_MEMBRANE_PROTEIN_COMPLEX	0	-0.666	-2.129	36	MT-CO1|MT-CO2|MT-CO3|MT-ATP6|MT-CYB|MT-ND4|MT-ND3|MT-ND1|MT-ND2|MT-ND5	10	Thyrocyte0
GOBP_AEROBIC_RESPIRATION	0	-0.672	-2.139	35	MT-CO1|MT-CO2|MT-CO3|MT-ATP6|MT-CYB|MT-ND4|MT-ND3|MT-ND1|MT-ND2|MT-ND5	10	Thyrocyte0
GOBP_OXIDATIVE_PHOSPHORYLATION	0	-0.682	-2.166	34	MT-CO1|MT-CO2|MT-CO3|MT-ATP6|MT-CYB|MT-ND4|MT-ND3|MT-ND1|MT-ND2|MT-ND5	10	Thyrocyte0
GOMF_PRIMARY_ACTIVE_TRANSMEMBRANE_TRANSPORTER_ACTIVITY	0	-0.695	-2.177	31	MT-CO1|MT-CO2|MT-CO3|MT-CYB|MT-ND4|MT-ND3|MT-ND1|MT-ND2|MT-ND5	9	Thyrocyte0
GOCC_RESPIRASOME	0	-0.713	-2.19	27	MT-CO1|MT-CO2|MT-CO3|MT-CYB|MT-ND4|MT-ND3|MT-ND1|MT-ND2|MT-ND5	9	Thyrocyte0
GOBP_ELECTRON_TRANSPORT_CHAIN	0	-0.714	-2.192	27	MT-CO1|MT-CO2|MT-CO3|MT-CYB|MT-ND4|MT-ND3|MT-ND1|MT-ND2|MT-ND5	9	Thyrocyte0
GOBP_RIBONUCLEOPROTEIN_COMPLEX_SUBUNIT_ORGANIZATION	0	-0.744	-2.204	22	RPS14|RPL10|RPL11|RPL3|RPS15|RPS19|RPS28|RPS27|RPL13A|RPL6|RPLP0|RPL23A|RPL24|RPL5|RPSA|RPL38|RPS5|CELF2	18	Thyrocyte0
GOBP_RESPIRATORY_ELECTRON_TRANSPORT_CHAIN	0	-0.736	-2.237	25	MT-CO1|MT-CO2|MT-CO3|MT-CYB|MT-ND4|MT-ND3|MT-ND1|MT-ND2|MT-ND5	9	Thyrocyte0
GOBP_RIBOSOMAL_SMALL_SUBUNIT_BIOGENESIS	0	-0.797	-2.243	17	RPS14|RPS15|RPS19|RPS24|RPS28|RPS27|RPS21|RPS8|RPS6|RPS7|RPS25|RPS16|RPSA|RPL38|RPS5	15	Thyrocyte0
GOBP_ATP_SYNTHESIS_COUPLED_ELECTRON_TRANSPORT	0	-0.746	-2.247	24	MT-CO1|MT-CO2|MT-CO3|MT-CYB|MT-ND4|MT-ND3|MT-ND1|MT-ND2|MT-ND5	9	Thyrocyte0
GOMF_ELECTRON_TRANSFER_ACTIVITY	0	-0.74	-2.249	25	MT-CO1|MT-CO2|MT-CO3|MT-CYB|MT-ND4|MT-ND3|MT-ND1|MT-ND2|MT-ND5	9	Thyrocyte0
GOMF_OXIDOREDUCTION_DRIVEN_ACTIVE_TRANSMEMBRANE_TRANSPORTER_ACTIVITY	0	-0.76	-2.282	23	MT-CO1|MT-CO2|MT-CO3|MT-CYB|MT-ND4|MT-ND3|MT-ND1|MT-ND2|MT-ND5	9	Thyrocyte0
GOCC_POLYSOMAL_RIBOSOME	0	-0.764	-2.294	23	RPL41|RPL11|RPL32|RPS28|RPS23|RPL18A|RPL18|RPL19|RPS21|RPL8|RPL30|RPL7A|RPL39|RPL36|RPL6|RPL24|RPL10A|RPL38|RPS29	19	Thyrocyte0
GOMF_RRNA_BINDING	0	-0.798	-2.305	19	RPS4X|RPS14|RPS18|RPL11|RPL3|RPL8|RPL12|RPS3|RPL9|RPS11|RPLP0|RPL23A|RPS9|RPL37|RPS13|RPL5|RPS5	17	Thyrocyte0
GOBP_RIBOSOME_ASSEMBLY	0	-0.807	-2.306	18	RPS14|RPL10|RPL11|RPL3|RPS15|RPS19|RPS28|RPS27|RPL6|RPLP0|RPL23A|RPL24|RPL5|RPSA|RPL38|RPS5	16	Thyrocyte0
GOBP_RIBOSOMAL_LARGE_SUBUNIT_BIOGENESIS	0	-0.81	-2.315	18	RPL10|RPL11|RPL3|RPL26|RPL7A|RPL35|RPL6|RPLP0|RPL35A|RPL23A|RPL14|RPL24|RPL10A|RPL5|RPL7|RPL38	16	Thyrocyte0
GOBP_NCRNA_METABOLIC_PROCESS	0	-0.762	-2.34	27	RPS14|RPL11|RPS15|RPS19|RPS24|RPS28|RPS27|RPS21|RPS8|RPL26|RPL7A|RPS6|RPL35|RPL35A|RPL14|RPS7|RPL10A|RPL5|RPS25|RPL7|RPS16	21	Thyrocyte0
GOMF_RNA_BINDING	0	-0.661	-2.347	158	EEF1A1|RPL13|RPL41|RPS27A|RPS4X|RPS14|RPS18|RPL10|RPL11|RPS12|RPL32|RPL3|RPL28|RPS15|RPS19|RPL34|RPS24|RPS28|RPS23|RPS27|RPL13A|RPL18A|RPL18|RPL29|RPL19|RPS21|FAU|RPS2|RPS8|RPL37A|RPL8|RPL30|RPL21|RPL26|RPS3A|TPT1|RPL7A|RPL39|EEF1G|RPL17|RPS6|CALR|RPL12|RPS3|RPL35|RPL9|RPL36|RPL6|RPS11|RPLP0|RPS15A|RPL35A|RPL23A|RPS9|RPL37|RPL15|VIM|RPL14|RPS7|RPL24|RPL22|RPS13|RPL10A|EEF2|PEBP1|RPL5|RPL4|RPS25|R…	97	Thyrocyte0
GOBP_RRNA_METABOLIC_PROCESS	0	-0.795	-2.417	25	RPS14|RPL11|RPS15|RPS19|RPS24|RPS28|RPS27|RPS21|RPS8|RPL26|RPL7A|RPS6|RPL35|RPL35A|RPL14|RPS7|RPL10A|RPL5|RPS25|RPL7|RPS16	21	Thyrocyte0
GOBP_NCRNA_PROCESSING	0	-0.804	-2.422	24	RPS14|RPL11|RPS15|RPS19|RPS24|RPS28|RPS27|RPS21|RPS8|RPL26|RPL7A|RPS6|RPL35|RPL35A|RPL14|RPS7|RPL10A|RPL5|RPS25|RPL7|RPS16	21	Thyrocyte0
GOBP_RIBONUCLEOPROTEIN_COMPLEX_BIOGENESIS	0	-0.755	-2.441	40	RPS14|RPL10|RPL11|RPL3|RPS15|RPS19|RPS24|RPS28|RPS27|RPL13A|RPS21|RPS8|RPL26|RPL7A|RPS6|RPL35|RPL6|RPLP0|RPL35A|RPL23A|RPL14|RPS7|RPL24|RPL10A|RPL5|RPS25|RPL7|RPS16|RPSA|RPL38|RPS5	31	Thyrocyte0
GOBP_ORGANONITROGEN_COMPOUND_BIOSYNTHETIC_PROCESS	0	-0.688	-2.443	166	MT-CO2|MT-ATP6|EEF1A1|RPL13|RPLP1|RPL41|RPS27A|RPS4X|RPS14|RPS18|RPL10|RPL11|RPS12|RPL32|RPL3|RPL28|RPS15|RPS19|RPL34|RPS24|RPS28|RPS23|RPS27|RPL13A|PLPP1|RPL18A|RPL18|RPL29|RPL19|RPS21|RPS2|RPS8|RPL37A|RPL8|RPL30|RPL21|RPL26|RPS3A|RPL7A|RPL39|EEF1G|RPL17|RPS6|CALR|RPL12|RPS3|RPL35|RPL9|RPLP2|RPL36|RPL6|RPS11|RPLP0|RPS15A|RPL35A|RPL23A|RPS9|RPL37|RPL15|VIM|RPL14|RPS7|RPL24|RPL22|RPS13|RPL10A|EEF2…	96	Thyrocyte0
GOCC_POLYSOME	0	-0.791	-2.448	29	RPL41|RPS4X|RPL11|RPL32|RPS28|RPS23|RPL18A|RPL18|RPL19|RPS21|RPL8|RPL30|RPL7A|RPL39|RPS6|CALR|RPS3|RPL36|RPL6|VIM|RPL24|RPL10A|EEF2|RPL38|RPS29	25	Thyrocyte0
GOBP_CELLULAR_MACROMOLECULE_BIOSYNTHETIC_PROCESS	0	-0.697	-2.464	145	EEF1A1|RPL13|RPLP1|RPL41|RPS27A|RPS4X|RPS14|RPS18|RPL10|RPL11|RPS12|RPL32|RPL3|RPL28|RPS15|RPS19|RPL34|RPS24|RPS28|RPS23|RPS27|RPL13A|RPL18A|RPL18|RPL29|RPL19|RPS21|RPS2|RPS8|RPL37A|RPL8|RPL30|RPL21|RPL26|RPS3A|RPL7A|RPL39|EEF1G|RPL17|RPS6|CALR|RPL12|RPS3|RPL35|RPL9|RPLP2|RPL36|RPL6|RPS11|RPLP0|RPS15A|RPL35A|RPL23A|RPS9|RPL37|RPL15|VIM|RPL14|RPS7|RPL24|RPL22|RPS13|RPL10A|EEF2|PLCB1|RPL5|RPL4|RPS2…	89	Thyrocyte0
GOCC_CYTOSOLIC_SMALL_RIBOSOMAL_SUBUNIT	0	-0.794	-2.488	32	RPS27A|RPS4X|RPS14|RPS18|RPS12|RPS15|RPS19|RPS24|RPS28|RPS23|RPS27|RPS21|RPS2|RPS8|RPS3A|RPS6|RPS3|RPS11|RPS15A|RPS9|RPS7|RPS13|RPS25|RPS16|UBA52|RPSA|RPS5|RPS29|RPS20|RPS17|RPS10	31	Thyrocyte0
GOCC_SMALL_RIBOSOMAL_SUBUNIT	0	-0.795	-2.511	33	RPS27A|RPS4X|RPS14|RPS18|RPS12|RPS15|RPS19|RPS24|RPS28|RPS23|RPS27|RPS21|RPS2|RPS8|RPS3A|RPS6|RPS3|RPS11|RPS15A|RPS9|RPS7|RPS13|RPS25|RPS16|RACK1|UBA52|RPSA|RPS5|RPS29|RPS20|RPS17|RPS10	32	Thyrocyte0
GOBP_RIBOSOME_BIOGENESIS	0	-0.798	-2.54	35	RPS14|RPL10|RPL11|RPL3|RPS15|RPS19|RPS24|RPS28|RPS27|RPS21|RPS8|RPL26|RPL7A|RPS6|RPL35|RPL6|RPLP0|RPL35A|RPL23A|RPL14|RPS7|RPL24|RPL10A|RPL5|RPS25|RPL7|RPS16|RPSA|RPL38|RPS5	30	Thyrocyte0
GOBP_CELLULAR_AMIDE_METABOLIC_PROCESS	0	-0.728	-2.562	131	EEF1A1|RPL13|RPLP1|RPL41|RPS27A|RPS4X|RPS14|RPS18|RPL10|RPL11|RPS12|RPL32|RPL3|RPL28|RPS15|RPS19|RPL34|RPS24|RPS28|RPS23|RPS27|RPL13A|PLPP1|RPL18A|RPL18|RPL29|RPL19|RPS21|RPS2|RPS8|RPL37A|RPL8|RPL30|RPL21|RPL26|RPS3A|RPL7A|RPL39|EEF1G|RPL17|RPS6|CALR|RPL12|CLU|RPS3|RPL35|RPL9|RPLP2|RPL36|RPL6|RPS11|RPLP0|RPS15A|RPL35A|RPL23A|RPS9|RPL37|RPL15|VIM|RPL14|RPS7|RPL24|RPL22|RPS13|RPL10A|EEF2|RPL5|RPL4|…	79	Thyrocyte0
GOMF_STRUCTURAL_MOLECULE_ACTIVITY	0	-0.739	-2.592	117	RPL13|RPLP1|RPL41|RPS27A|RPS4X|RPS14|RPS18|RPL10|RPL11|RPS12|RPL32|RPL3|RPL28|RPS15|RPS19|RPL34|RPS24|RPS28|RPS23|RPS27|RPL13A|RPL18A|RPL18|RPL29|RPL19|RPS21|RPS2|RPS8|RPL37A|RPL8|RPL30|RPL21|RPL26|RPS3A|RPL7A|RPL39|RPL17|RPS6|RPL12|RPS3|RPL35|RPL9|RPLP2|RPL36|RPL6|RPS11|RPLP0|RPS15A|RPL35A|RPL23A|IGFBP7|RPS9|RPL37|RPL15|VIM|RPL14|RPS7|RPL24|RPL22|RPS13|MGP|RPL10A|RPL5|RPL4|RPS25|RPL7|RPL27A|RPS1…	82	Thyrocyte0
GOBP_PEPTIDE_METABOLIC_PROCESS	0	-0.743	-2.607	123	EEF1A1|RPL13|RPLP1|RPL41|RPS27A|RPS4X|RPS14|RPS18|RPL10|RPL11|RPS12|RPL32|RPL3|RPL28|RPS15|RPS19|RPL34|RPS24|RPS28|RPS23|RPS27|RPL13A|RPL18A|RPL18|RPL29|RPL19|RPS21|RPS2|RPS8|RPL37A|RPL8|RPL30|RPL21|RPL26|RPS3A|RPL7A|RPL39|EEF1G|RPL17|RPS6|CALR|RPL12|CLU|RPS3|RPL35|RPL9|RPLP2|RPL36|RPL6|RPS11|RPLP0|RPS15A|RPL35A|RPL23A|RPS9|RPL37|RPL15|VIM|RPL14|RPS7|RPL24|RPL22|RPS13|RPL10A|EEF2|RPL5|RPL4|RPS25|…	87	Thyrocyte0
GOBP_AMIDE_BIOSYNTHETIC_PROCESS	0	-0.754	-2.647	118	EEF1A1|RPL13|RPLP1|RPL41|RPS27A|RPS4X|RPS14|RPS18|RPL10|RPL11|RPS12|RPL32|RPL3|RPL28|RPS15|RPS19|RPL34|RPS24|RPS28|RPS23|RPS27|RPL13A|RPL18A|RPL18|RPL29|RPL19|RPS21|RPS2|RPS8|RPL37A|RPL8|RPL30|RPL21|RPL26|RPS3A|RPL7A|RPL39|EEF1G|RPL17|RPS6|CALR|RPL12|RPS3|RPL35|RPL9|RPLP2|RPL36|RPL6|RPS11|RPLP0|RPS15A|RPL35A|RPL23A|RPS9|RPL37|RPL15|VIM|RPL14|RPS7|RPL24|RPL22|RPS13|RPL10A|EEF2|RPL5|RPL4|RPS25|RPL7…	77	Thyrocyte0
GOBP_PEPTIDE_BIOSYNTHETIC_PROCESS	0	-0.773	-2.715	111	EEF1A1|RPL13|RPLP1|RPL41|RPS27A|RPS4X|RPS14|RPS18|RPL10|RPL11|RPS12|RPL32|RPL3|RPL28|RPS15|RPS19|RPL34|RPS24|RPS28|RPS23|RPS27|RPL13A|RPL18A|RPL18|RPL29|RPL19|RPS21|RPS2|RPS8|RPL37A|RPL8|RPL30|RPL21|RPL26|RPS3A|RPL7A|RPL39|EEF1G|RPL17|RPS6|CALR|RPL12|RPS3|RPL35|RPL9|RPLP2|RPL36|RPL6|RPS11|RPLP0|RPS15A|RPL35A|RPL23A|RPS9|RPL37|RPL15|VIM|RPL14|RPS7|RPL24|RPL22|RPS13|RPL10A|EEF2|RPL5|RPL4|RPS25|RPL7…	77	Thyrocyte0
GOCC_RIBONUCLEOPROTEIN_COMPLEX	0	-0.782	-2.732	102	RPL13|RPLP1|RPL41|RPS27A|RPS4X|RPS14|RPS18|RPL10|RPL11|RPS12|RPL32|RPL3|RPL28|RPS15|RPS19|RPL34|RPS24|RPS28|RPS23|RPS27|RPL13A|RPL18A|RPL18|RPL29|RPL19|RPS21|RPS2|RPS8|RPL37A|RPL8|RPL30|RPL21|RPL26|RPS3A|RPL7A|RPL39|RPL17|RPS6|CALR|RPL12|RPS3|RPL35|RPL9|RPLP2|RPL36|RPL6|RPS11|RPLP0|RPS15A|RPL35A|RPL23A|RPS9|RPL37|RPL15|VIM|RPL14|RPS7|RPL24|RPL22|RPS13|RPL10A|EEF2|RPL5|RPL4|RPS25|RPL7|RPL27A|RPS16…	84	Thyrocyte0
GOCC_CYTOSOLIC_LARGE_RIBOSOMAL_SUBUNIT	0	-0.836	-2.756	48	RPL13|RPLP1|RPL41|RPL10|RPL11|RPL32|RPL3|RPL28|RPL34|RPL13A|RPL18A|RPL18|RPL29|RPL19|RPL37A|RPL8|RPL30|RPL21|RPL26|RPL7A|RPL39|RPL17|RPL12|RPL35|RPL9|RPLP2|RPL36|RPL6|RPLP0|RPL35A|RPL23A|RPL37|RPL15|RPL14|RPL24|RPL22|RPL10A|RPL5|RPL4|RPL7|RPL27A|UBA52|RPL38	43	Thyrocyte0
GOCC_LARGE_RIBOSOMAL_SUBUNIT	0	-0.836	-2.756	48	RPL13|RPLP1|RPL41|RPL10|RPL11|RPL32|RPL3|RPL28|RPL34|RPL13A|RPL18A|RPL18|RPL29|RPL19|RPL37A|RPL8|RPL30|RPL21|RPL26|RPL7A|RPL39|RPL17|RPL12|RPL35|RPL9|RPLP2|RPL36|RPL6|RPLP0|RPL35A|RPL23A|RPL37|RPL15|RPL14|RPL24|RPL22|RPL10A|RPL5|RPL4|RPL7|RPL27A|UBA52|RPL38	43	Thyrocyte0
GOBP_CYTOPLASMIC_TRANSLATION	0	-0.835	-2.894	83	RPL13|RPLP1|RPL41|RPS27A|RPS4X|RPS14|RPS18|RPL10|RPL11|RPS12|RPL32|RPL3|RPL28|RPS15|RPS19|RPL34|RPS24|RPS28|RPS23|RPS27|RPL13A|RPL18A|RPL18|RPL29|RPL19|RPS21|RPS2|RPS8|RPL37A|RPL8|RPL30|RPL21|RPL26|RPS3A|RPL7A|RPL39|RPL17|RPS6|RPL12|RPS3|RPL35|RPL9|RPLP2|RPL36|RPL6|RPS11|RPLP0|RPS15A|RPL35A|RPL23A|RPS9|RPL37|RPL15|RPL14|RPS7|RPL24|RPL22|RPS13|RPL10A|RPL5|RPL4|RPS25|RPL7|RPL27A|RPS16|UBA52|RPSA|RP…	70	Thyrocyte0
GOCC_RIBOSOME	0	-0.844	-2.924	82	RPL13|RPLP1|RPL41|RPS27A|RPS4X|RPS14|RPS18|RPL10|RPL11|RPS12|RPL32|RPL3|RPL28|RPS15|RPS19|RPL34|RPS24|RPS28|RPS23|RPS27|RPL13A|RPL18A|RPL18|RPL29|RPL19|RPS21|RPS2|RPS8|RPL37A|RPL8|RPL30|RPL21|RPL26|RPS3A|RPL7A|RPL39|RPL17|RPS6|RPL12|RPS3|RPL35|RPL9|RPLP2|RPL36|RPL6|RPS11|RPLP0|RPS15A|RPL35A|RPL23A|RPS9|RPL37|RPL15|RPL14|RPS7|RPL24|RPL22|RPS13|RPL10A|RPL5|RPL4|RPS25|RPL7|RPL27A|RPS16|RACK1|UBA52|R…	72	Thyrocyte0
GOCC_CYTOSOLIC_RIBOSOME	0	-0.85	-2.933	79	RPL13|RPLP1|RPL41|RPS27A|RPS4X|RPS14|RPS18|RPL10|RPL11|RPS12|RPL32|RPL3|RPL28|RPS15|RPS19|RPL34|RPS24|RPS28|RPS23|RPS27|RPL13A|RPL18A|RPL18|RPL29|RPL19|RPS21|RPS2|RPS8|RPL37A|RPL8|RPL30|RPL21|RPL26|RPS3A|RPL7A|RPL39|RPL17|RPS6|RPL12|RPS3|RPL35|RPL9|RPLP2|RPL36|RPL6|RPS11|RPLP0|RPS15A|RPL35A|RPL23A|RPS9|RPL37|RPL15|RPL14|RPS7|RPL24|RPL22|RPS13|RPL10A|RPL5|RPL4|RPS25|RPL7|RPL27A|RPS16|UBA52|RPSA|RP…	70	Thyrocyte0
GOMF_STRUCTURAL_CONSTITUENT_OF_RIBOSOME	0	-0.85	-2.933	79	RPL13|RPLP1|RPL41|RPS27A|RPS4X|RPS14|RPS18|RPL10|RPL11|RPS12|RPL32|RPL3|RPL28|RPS15|RPS19|RPL34|RPS24|RPS28|RPS23|RPS27|RPL13A|RPL18A|RPL18|RPL29|RPL19|RPS21|RPS2|RPS8|RPL37A|RPL8|RPL30|RPL21|RPL26|RPS3A|RPL7A|RPL39|RPL17|RPS6|RPL12|RPS3|RPL35|RPL9|RPLP2|RPL36|RPL6|RPS11|RPLP0|RPS15A|RPL35A|RPL23A|RPS9|RPL37|RPL15|RPL14|RPS7|RPL24|RPL22|RPS13|RPL10A|RPL5|RPL4|RPS25|RPL7|RPL27A|RPS16|UBA52|RPSA|RP…	70	Thyrocyte0
GOCC_RIBOSOMAL_SUBUNIT	0	-0.852	-2.941	80	RPL13|RPLP1|RPL41|RPS27A|RPS4X|RPS14|RPS18|RPL10|RPL11|RPS12|RPL32|RPL3|RPL28|RPS15|RPS19|RPL34|RPS24|RPS28|RPS23|RPS27|RPL13A|RPL18A|RPL18|RPL29|RPL19|RPS21|RPS2|RPS8|RPL37A|RPL8|RPL30|RPL21|RPL26|RPS3A|RPL7A|RPL39|RPL17|RPS6|RPL12|RPS3|RPL35|RPL9|RPLP2|RPL36|RPL6|RPS11|RPLP0|RPS15A|RPL35A|RPL23A|RPS9|RPL37|RPL15|RPL14|RPS7|RPL24|RPL22|RPS13|RPL10A|RPL5|RPL4|RPS25|RPL7|RPL27A|RPS16|RACK1|UBA52|R…	71	Thyrocyte0
GOCC_RIBOSOMAL_SUBUNIT	0	0.831	2.76	80	RPLP1|RPL41|RPL13|RPS4X|RPS27A|RPS14|RPS18|RPL3|RPS12|RPL11|RPL34|RPL10|RPS19|RPL32|RPS24|RPS23|RPS15|RPS21|RPS28|RPL28|RPL18|RPS27|RPL29|RPL13A|RPL18A|RPL19|RPL8|RPL12|RPS3A|RPL7A|RPL26|RPL30|RPL37A|RPL21|RPL17|RPL39|RPS2|RPS8|RPS6|RPLP0|RPL6|RPL35|RPS3|RPL35A|RPL9|RPL15|RPS15A|RPS11|RPS9|RPL37|RPL23A|RPL24|RPLP2|RPL36|RPL22|RPS7|RPS13|RPL5|RPL10A|RPL14|RPL7|RPL4|RPL27A|RPS25|RPS5|RPS16|RACK1|RP…	71	Thyrocyte1
GOCC_RIBOSOME	0	0.825	2.756	83	RPLP1|RPL41|RPL13|RPS4X|RPS27A|RPS14|RPS18|RPL3|RPS12|RPL11|RPL34|RPL10|RPS19|RPL32|RPS24|RPS23|RPS15|RPS21|RPS28|RPL28|RPL18|RPS27|RPL29|RPL13A|RPL18A|RPL19|RPL8|RPL12|RPS3A|RPL7A|RPL26|RPL30|RPL37A|RPL21|RPL17|RPL39|RPS2|RPS8|RPS6|RPLP0|RPL6|RPL35|RPS3|RPL35A|RPL9|RPL15|RPS15A|RPS11|RPS9|RPL37|RPL23A|RPL24|RPLP2|RPL36|RPL22|RPS7|RPS13|RPL5|RPL10A|RPL14|RPL7|RPL4|RPL27A|RPS25|CANX|RPS5|RPS16|RAC…	72	Thyrocyte1
GOCC_CYTOSOLIC_RIBOSOME	0	0.828	2.752	79	RPLP1|RPL41|RPL13|RPS4X|RPS27A|RPS14|RPS18|RPL3|RPS12|RPL11|RPL34|RPL10|RPS19|RPL32|RPS24|RPS23|RPS15|RPS21|RPS28|RPL28|RPL18|RPS27|RPL29|RPL13A|RPL18A|RPL19|RPL8|RPL12|RPS3A|RPL7A|RPL26|RPL30|RPL37A|RPL21|RPL17|RPL39|RPS2|RPS8|RPS6|RPLP0|RPL6|RPL35|RPS3|RPL35A|RPL9|RPL15|RPS15A|RPS11|RPS9|RPL37|RPL23A|RPL24|RPLP2|RPL36|RPL22|RPS7|RPS13|RPL5|RPL10A|RPL14|RPL7|RPL4|RPL27A|RPS25|RPS5|RPS16|RPL38|RP…	70	Thyrocyte1
GOMF_STRUCTURAL_CONSTITUENT_OF_RIBOSOME	0	0.828	2.752	79	RPLP1|RPL41|RPL13|RPS4X|RPS27A|RPS14|RPS18|RPL3|RPS12|RPL11|RPL34|RPL10|RPS19|RPL32|RPS24|RPS23|RPS15|RPS21|RPS28|RPL28|RPL18|RPS27|RPL29|RPL13A|RPL18A|RPL19|RPL8|RPL12|RPS3A|RPL7A|RPL26|RPL30|RPL37A|RPL21|RPL17|RPL39|RPS2|RPS8|RPS6|RPLP0|RPL6|RPL35|RPS3|RPL35A|RPL9|RPL15|RPS15A|RPS11|RPS9|RPL37|RPL23A|RPL24|RPLP2|RPL36|RPL22|RPS7|RPS13|RPL5|RPL10A|RPL14|RPL7|RPL4|RPL27A|RPS25|RPS5|RPS16|RPL38|RP…	70	Thyrocyte1
GOBP_CYTOPLASMIC_TRANSLATION	0	0.818	2.727	82	RPLP1|RPL41|RPL13|RPS4X|RPS27A|RPS14|RPS18|RPL3|RPS12|RPL11|RPL34|RPL10|RPS19|RPL32|RPS24|RPS23|RPS15|RPS21|RPS28|RPL28|RPL18|RPS27|RPL29|RPL13A|RPL18A|RPL19|RPL8|RPL12|RPS3A|RPL7A|RPL26|RPL30|RPL37A|RPL21|RPL17|RPL39|RPS2|RPS8|RPS6|RPLP0|RPL6|RPL35|RPS3|RPL35A|RPL9|RPL15|RPS15A|RPS11|RPS9|RPL37|RPL23A|RPL24|RPLP2|RPL36|RPL22|RPS7|RPS13|RPL5|RPL10A|RPL14|RPL7|RPL4|RPL27A|RPS25|RPS5|RPS16|RPL38|RP…	70	Thyrocyte1
GOMF_STRUCTURAL_MOLECULE_ACTIVITY	0	0.773	2.601	94	RPLP1|RPL41|RPL13|RPS4X|RPS27A|RPS14|RPS18|RPL3|RPS12|RPL11|RPL34|RPL10|RPS19|RPL32|RPS24|RPS23|RPS15|RPS21|RPS28|RPL28|RPL18|RPS27|RPL29|RPL13A|RPL18A|RPL19|RPL8|RPL12|RPS3A|RPL7A|RPL26|RPL30|RPL37A|RPL21|RPL17|RPL39|RPS2|RPS8|RPS6|RPLP0|RPL6|RPL35|RPS3|RPL35A|RPL9|RPL15|RPS15A|RPS11|RPS9|RPL37|RPL23A|RPL24|RPLP2|RPL36|RPL22|RPS7|RPS13|RPL5|RPL10A|RPL14|RPL7|RPL4|RPL27A|RPS25|RPS5|RPS16|RPL38|RP…	80	Thyrocyte1
GOCC_RIBONUCLEOPROTEIN_COMPLEX	0	0.77	2.599	98	RPLP1|RPL41|RPL13|RPS4X|RPS27A|RPS14|RPS18|RPL3|RPS12|RPL11|RPL34|RPL10|RPS19|RPL32|RPS24|RPS23|RPS15|RPS21|RPS28|RPL28|RPL18|RPS27|RPL29|RPL13A|RPL18A|CALR|RPL19|RPL8|RPL12|RPS3A|RPL7A|RPL26|RPL30|RPL37A|RPL21|RPL17|RPL39|RPS2|RPS8|RPS6|RPLP0|RPL6|RPL35|RPS3|RPL35A|RPL9|RPL15|RPS15A|RPS11|RPS9|RPL37|RPL23A|RPL24|RPLP2|RPL36|EEF2|RPL22|RPS7|RPS13|RPL5|RPL10A|RPL14|RPL7|RPL4|RPL27A|RPS25|RPS5|RPS1…	82	Thyrocyte1
GOBP_PEPTIDE_BIOSYNTHETIC_PROCESS	0	0.758	2.578	108	EEF1A1|RPLP1|RPL41|RPL13|RPS4X|RPS27A|RPS14|RPS18|RPL3|RPS12|RPL11|RPL34|RPL10|RPS19|RPL32|RPS24|RPS23|RPS15|RPS21|RPS28|RPL28|RPL18|RPS27|RPL29|RPL13A|RPL18A|CALR|RPL19|EEF1G|RPL8|RPL12|RPS3A|RPL7A|RPL26|RPL30|RPL37A|RPL21|RPL17|RPL39|RPS2|RPS8|RPS6|RPLP0|RPL6|RPL35|RPS3|RPL35A|RPL9|RPL15|RPS15A|RPS11|RPS9|RPL37|RPL23A|RPL24|RPLP2|RPL36|EEF2|RPL22|RPS7|RPS13|RPL5|RPL10A|RPL14|IGFBP5|RPL7|RPL4|RP…	76	Thyrocyte1
GOBP_AMIDE_BIOSYNTHETIC_PROCESS	0	0.752	2.56	110	EEF1A1|RPLP1|RPL41|RPL13|RPS4X|RPS27A|RPS14|RPS18|RPL3|RPS12|RPL11|RPL34|RPL10|RPS19|RPL32|RPS24|RPS23|RPS15|RPS21|RPS28|RPL28|RPL18|RPS27|RPL29|RPL13A|RPL18A|CALR|RPL19|EEF1G|RPL8|RPL12|RPS3A|RPL7A|RPL26|RPL30|RPL37A|RPL21|RPL17|RPL39|RPS2|RPS8|RPS6|RPLP0|RPL6|RPL35|RPS3|RPL35A|RPL9|RPL15|RPS15A|RPS11|RPS9|RPL37|RPL23A|RPL24|RPLP2|RPL36|EEF2|RPL22|RPS7|RPS13|RPL5|RPL10A|RPL14|IGFBP5|RPL7|RPL4|RP…	76	Thyrocyte1
GOCC_CYTOSOLIC_LARGE_RIBOSOMAL_SUBUNIT	0	0.79	2.522	48	RPLP1|RPL41|RPL13|RPL3|RPL11|RPL34|RPL10|RPL32|RPL28|RPL18|RPL29|RPL13A|RPL18A|RPL19|RPL8|RPL12|RPL7A|RPL26|RPL30|RPL37A|RPL21|RPL17|RPL39|RPLP0|RPL6|RPL35|RPL35A|RPL9|RPL15|RPL37|RPL23A|RPL24|RPLP2|RPL36|RPL22|RPL5|RPL10A|RPL14|RPL7|RPL4|RPL27A|RPL38|UBA52	43	Thyrocyte1
GOCC_LARGE_RIBOSOMAL_SUBUNIT	0	0.79	2.522	48	RPLP1|RPL41|RPL13|RPL3|RPL11|RPL34|RPL10|RPL32|RPL28|RPL18|RPL29|RPL13A|RPL18A|RPL19|RPL8|RPL12|RPL7A|RPL26|RPL30|RPL37A|RPL21|RPL17|RPL39|RPLP0|RPL6|RPL35|RPL35A|RPL9|RPL15|RPL37|RPL23A|RPL24|RPLP2|RPL36|RPL22|RPL5|RPL10A|RPL14|RPL7|RPL4|RPL27A|RPL38|UBA52	43	Thyrocyte1
GOBP_PEPTIDE_METABOLIC_PROCESS	0	0.733	2.503	120	EEF1A1|RPLP1|RPL41|RPL13|RPS4X|RPS27A|RPS14|RPS18|RPL3|RPS12|RPL11|RPL34|RPL10|RPS19|RPL32|RPS24|RPS23|RPS15|RPS21|RPS28|RPL28|RPL18|RPS27|RPL29|RPL13A|RPL18A|CALR|CLU|RPL19|EEF1G|RPL8|RPL12|RPS3A|RPL7A|RPL26|RPL30|RPL37A|RPL21|RPL17|RPL39|RPS2|RPS8|RPS6|RPLP0|RPL6|RPL35|RPS3|RPL35A|RPL9|RPL15|RPS15A|RPS11|RPS9|RPL37|RPL23A|RPL24|RPLP2|RPL36|EEF2|RPL22|RPS7|RPS13|RPL5|RPL10A|RPL14|IGFBP5|RPL7|RPL…	78	Thyrocyte1
GOBP_CELLULAR_AMIDE_METABOLIC_PROCESS	0	0.718	2.457	124	EEF1A1|RPLP1|RPL41|RPL13|RPS4X|RPS27A|RPS14|RPS18|RPL3|RPS12|RPL11|RPL34|RPL10|RPS19|RPL32|RPS24|RPS23|RPS15|RPS21|RPS28|RPL28|RPL18|RPS27|RPL29|RPL13A|RPL18A|CALR|CLU|RPL19|EEF1G|RPL8|RPL12|RPS3A|RPL7A|RPL26|RPL30|RPL37A|RPL21|RPL17|RPL39|RPS2|RPS8|RPS6|RPLP0|RPL6|RPL35|RPS3|RPL35A|RPL9|RPL15|RPS15A|RPS11|RPS9|RPL37|RPL23A|RPL24|RPLP2|RPL36|EEF2|RPL22|RPS7|RPS13|RPL5|RPL10A|RPL14|IGFBP5|RPL7|RPL…	78	Thyrocyte1
GOBP_CELLULAR_MACROMOLECULE_BIOSYNTHETIC_PROCESS	0	0.686	2.353	131	EEF1A1|RPLP1|RPL41|RPL13|RPS4X|RPS27A|RPS14|RPS18|RPL3|RPS12|RPL11|RPL34|RPL10|RPS19|RPL32|RPS24|RPS23|RPS15|RPS21|RPS28|RPL28|RPL18|RPS27|RPL29|RPL13A|RPL18A|CALR|RPL19|EEF1G|RPL8|RPL12|RPS3A|RPL7A|RPL26|RPL30|RPL37A|RPL21|RPL17|RPL39|RPS2|RPS8|RPS6|RPLP0|RPL6|RPL35|RPS3|RPL35A|RPL9|RPL15|RPS15A|RPS11|RPS9|RPL37|RPL23A|RPL24|RPLP2|RPL36|EEF2|RPL22|RPS7|RPS13|RPL5|RPL10A|RPL14|IGFBP5|RPL7|RPL4|RP…	76	Thyrocyte1
GOBP_ORGANONITROGEN_COMPOUND_BIOSYNTHETIC_PROCESS	0	0.682	2.352	143	MT-CO2|MT-ATP6|EEF1A1|RPLP1|RPL41|RPL13|RPS4X|RPS27A|RPS14|RPS18|RPL3|RPS12|RPL11|RPL34|RPL10|RPS19|RPL32|RPS24|RPS23|RPS15|RPS21|RPS28|RPL28|RPL18|RPS27|RPL29|RPL13A|RPL18A|CALR|RPL19|EEF1G|RPL8|RPL12|RPS3A|RPL7A|RPL26|RPL30|RPL37A|RPL21|RPL17|RPL39|RPS2|RPS8|RPS6|RPLP0|RPL6|RPL35|RPS3|RPL35A|RPL9|RPL15|RPS15A|RPS11|RPS9|RPL37|RPL23A|RPL24|RPLP2|RPL36|EEF2|RPL22|RPS7|RPS13|RPL5|RPL10A|RPL14|IGFB…	80	Thyrocyte1
GOMF_RNA_BINDING	0	0.677	2.331	138	EEF1A1|RPL41|RPL13|RPS4X|RPS27A|RPS14|RPS18|RPL3|RPS12|RPL11|RPL34|RPL10|RPS19|RPL32|RPS24|RPS23|RPS15|RPS21|RPS28|RPL28|RPL18|RPS27|RPL29|RPL13A|RPL18A|CALR|RPL19|EEF1G|RPL8|RPL12|FAU|RPS3A|RPL7A|RPL26|RPL30|RPL37A|RPL21|RPL17|RPL39|RPS2|RPS8|TPT1|RPS6|RPLP0|RPL6|RPL35|RPS3|RPL35A|RPL9|PEBP1|RPL15|RPS15A|RPS11|RPS9|RPL37|RPL23A|RPL24|RPL36|EEF2|RPL22|RPS7|RPS13|RPL5|RPL10A|HSP90B1|RPL14|RPL7|RPL…	75	Thyrocyte1
GOCC_SMALL_RIBOSOMAL_SUBUNIT	0	0.757	2.33	33	RPS4X|RPS27A|RPS14|RPS18|RPS12|RPS19|RPS24|RPS23|RPS15|RPS21|RPS28|RPS27|RPS3A|RPS2|RPS8|RPS6|RPS3|RPS15A|RPS11|RPS9|RPS7|RPS13|RPS25|RPS5|RPS16|RACK1|RPS29|UBA52|RPSA|RPS20|RPS17	31	Thyrocyte1
GOCC_CYTOSOLIC_SMALL_RIBOSOMAL_SUBUNIT	0	0.755	2.321	32	RPS4X|RPS27A|RPS14|RPS18|RPS12|RPS19|RPS24|RPS23|RPS15|RPS21|RPS28|RPS27|RPS3A|RPS2|RPS8|RPS6|RPS3|RPS15A|RPS11|RPS9|RPS7|RPS13|RPS25|RPS5|RPS16|RPS29|UBA52|RPSA|RPS20|RPS17	30	Thyrocyte1
GOBP_RIBOSOME_BIOGENESIS	0	0.745	2.301	35	RPS14|RPL3|RPL11|RPL10|RPS19|RPS24|RPS15|RPS21|RPS28|RPS27|RPL7A|RPL26|RPS8|RPS6|RPLP0|RPL6|RPL35|RPL35A|RPL23A|RPL24|RPS7|RPL5|RPL10A|RPL14|RPL7|RPS25|RPS5|RPS16|RPL38|RPSA	30	Thyrocyte1
GOBP_RRNA_METABOLIC_PROCESS	0	0.759	2.221	24	RPS14|RPL11|RPS19|RPS24|RPS15|RPS21|RPS28|RPS27|RPL7A|RPL26|RPS8|RPS6|RPL35|RPL35A|RPS7|RPL5|RPL10A|RPL14|RPL7|RPS25|RPS16	21	Thyrocyte1
GOBP_RIBONUCLEOPROTEIN_COMPLEX_BIOGENESIS	0	0.707	2.217	40	RPS14|RPL3|RPL11|RPL10|RPS19|RPS24|RPS15|RPS21|RPS28|RPS27|RPL13A|RPL7A|RPL26|RPS8|RPS6|RPLP0|RPL6|RPL35|RPL35A|RPL23A|RPL24|RPS7|RPL5|RPL10A|RPL14|RPL7|RPS25|RPS5|RPS16|RPL38|RPSA	31	Thyrocyte1
GOBP_NCRNA_PROCESSING	0	0.748	2.208	25	RPS14|RPL11|RPS19|RPS24|RPS15|RPS21|RPS28|RPS27|RPL7A|RPL26|RPS8|RPS6|RPL35|RPL35A|RPS7|RPL5|RPL10A|RPL14|RPL7|RPS25|RPS16	21	Thyrocyte1
GOCC_POLYSOME	0	0.724	2.183	29	RPL41|RPS4X|RPL11|RPL32|RPS23|RPS21|RPS28|RPL18|RPL18A|CALR|RPL19|RPL8|RPL7A|RPL30|RPL39|RPS6|RPL6|RPS3|RPL24|RPL36|EEF2|RPL10A|RPL38|RPS29	24	Thyrocyte1
GOMF_RRNA_BINDING	0	0.763	2.171	20	RPS4X|RPS14|RPS18|RPL3|RPL11|RPL8|RPL12|RPLP0|RPS3|RPL9|RPS11|RPS9|RPL37|RPL23A|RPS13|RPL5|RPS5	17	Thyrocyte1
GOBP_NCRNA_METABOLIC_PROCESS	0	0.732	2.165	26	RPS14|RPL11|RPS19|RPS24|RPS15|RPS21|RPS28|RPS27|RPL7A|RPL26|RPS8|RPS6|RPL35|RPL35A|RPS7|RPL5|RPL10A|RPL14|RPL7|RPS25|RPS16	21	Thyrocyte1
GOMF_OXIDOREDUCTION_DRIVEN_ACTIVE_TRANSMEMBRANE_TRANSPORTER_ACTIVITY	0	0.721	2.128	25	MT-CO1|MT-CO3|MT-CO2|MT-CYB|MT-ND4|MT-ND3|MT-ND1|MT-ND2|MT-ND5	9	Thyrocyte1
GOBP_ATP_SYNTHESIS_COUPLED_ELECTRON_TRANSPORT	0	0.718	2.121	25	MT-CO1|MT-CO3|MT-CO2|MT-CYB|MT-ND4|MT-ND3|MT-ND1|MT-ND2|MT-ND5	9	Thyrocyte1
GOBP_RESPIRATORY_ELECTRON_TRANSPORT_CHAIN	0	0.718	2.121	25	MT-CO1|MT-CO3|MT-CO2|MT-CYB|MT-ND4|MT-ND3|MT-ND1|MT-ND2|MT-ND5	9	Thyrocyte1
GOBP_RIBOSOMAL_LARGE_SUBUNIT_BIOGENESIS	0	0.758	2.113	18	RPL3|RPL11|RPL10|RPL7A|RPL26|RPLP0|RPL6|RPL35|RPL35A|RPL23A|RPL24|RPL5|RPL10A|RPL14|RPL7|RPL38	16	Thyrocyte1
GOMF_ELECTRON_TRANSFER_ACTIVITY	0	0.699	2.095	28	MT-CO1|MT-CO3|MT-CO2|MT-CYB|MT-ND4|MT-ND3|MT-ND1|MT-ND2|MT-ND5	9	Thyrocyte1
GOCC_POLYSOMAL_RIBOSOME	0	0.718	2.089	23	RPL41|RPL11|RPL32|RPS23|RPS21|RPS28|RPL18|RPL18A|RPL19|RPL8|RPL7A|RPL30|RPL39|RPL6|RPL24|RPL36|RPL10A|RPL38|RPS29	19	Thyrocyte1
GOBP_RIBOSOME_ASSEMBLY	0	0.749	2.088	18	RPS14|RPL3|RPL11|RPL10|RPS19|RPS15|RPS28|RPS27|RPLP0|RPL6|RPL23A|RPL24|RPL5|RPS5|RPL38|RPSA	16	Thyrocyte1
GOBP_ELECTRON_TRANSPORT_CHAIN	0	0.691	2.071	28	MT-CO1|MT-CO3|MT-CO2|MT-CYB|MT-ND4|MT-ND3|MT-ND1|MT-ND2|MT-ND5	9	Thyrocyte1
GOCC_CELL_SUBSTRATE_JUNCTION	0	0.626	2.071	73	RPLP1|RPS4X|RPS14|RPS18|RPL3|RPS19|RPS15|RPL18|RPL13A|CALR|RPL19|RPL8|RPL12|RPS3A|RPL7A|RPL30|RPL37A|RPS2|RPS8|RPLP0|RPL6|RPS3|RPL9|RPS11|RPS9|RPLP2|HSPA5|RPL22|RPS7|RPS13|RPL5|RPL10A|HSP90B1|RPL7|RPL4|RPS5|RPS16|RPL38|RPS29|CD81|RPS17|PDIA3|RPL23|ACTG1|BSG|VIM|PPIB|RPS10|RPL27|RPL31	50	Thyrocyte1
GOBP_RIBOSOMAL_SMALL_SUBUNIT_BIOGENESIS	0	0.745	2.063	17	RPS14|RPS19|RPS24|RPS15|RPS21|RPS28|RPS27|RPS8|RPS6|RPS7|RPS25|RPS5|RPS16|RPL38|RPSA|RPS17	16	Thyrocyte1
GOCC_RESPIRASOME	0	0.676	2.037	29	MT-CO1|MT-CO3|MT-CO2|MT-CYB|MT-ND4|MT-ND3|MT-ND1|MT-ND2|MT-ND5	9	Thyrocyte1
GOMF_PRIMARY_ACTIVE_TRANSMEMBRANE_TRANSPORTER_ACTIVITY	0	0.661	2.033	32	MT-CO1|MT-CO3|MT-CO2|MT-CYB|MT-ND4|MT-ND3|MT-ND1|MT-ND2|MT-ND5	9	Thyrocyte1
GOBP_OXIDATIVE_PHOSPHORYLATION	0	0.655	2.024	35	MT-CO1|MT-CO3|MT-CO2|MT-ATP6|MT-CYB|MT-ND4|MT-ND3|MT-ND1|MT-ND2|MT-ND5	10	Thyrocyte1
GOBP_RIBONUCLEOPROTEIN_COMPLEX_SUBUNIT_ORGANIZATION	0	0.697	2.017	22	RPS14|RPL3|RPL11|RPL10|RPS19|RPS15|RPS28|RPS27|RPL13A|RPLP0|RPL6|RPL23A|RPL24|RPL5|RPS5|RPL38|RPSA	17	Thyrocyte1
GOBP_AEROBIC_RESPIRATION	0	0.646	2.002	36	MT-CO1|MT-CO3|MT-CO2|MT-ATP6|MT-CYB|MT-ND4|MT-ND3|MT-ND1|MT-ND2|MT-ND5	10	Thyrocyte1
GOBP_CELLULAR_RESPIRATION	0	0.646	2.002	36	MT-CO1|MT-CO3|MT-CO2|MT-ATP6|MT-CYB|MT-ND4|MT-ND3|MT-ND1|MT-ND2|MT-ND5	10	Thyrocyte1
GOBP_ENERGY_DERIVATION_BY_OXIDATION_OF_ORGANIC_COMPOUNDS	0	0.639	1.989	37	MT-CO1|MT-CO3|MT-CO2|MT-ATP6|MT-CYB|MT-ND4|MT-ND3|MT-ND1|MT-ND2|MT-ND5	10	Thyrocyte1
GOCC_NEURON_TO_NEURON_SYNAPSE	0.001	0.678	1.973	23	MT-ND2|RPS14|RPS18|RPS19|RPS27|RPL8|RPL12|RPL30|RPLP0|RPL6|RPS3|RPS13|RPL14|RPL7|RPS25|RPL38	16	Thyrocyte1
GOBP_RNA_PROCESSING	0	0.629	1.969	39	RPS14|RPL11|RPS19|RPS24|RPS15|RPS21|RPS28|RPS27|RPL7A|RPL26|RPS8|RPS6|RPL35|RPL35A|RPS7|RPS13|RPL5|RPL10A|RPL14|RPL7|RPS25|RPS16|TMBIM6|SNHG29	24	Thyrocyte1
GOCC_INNER_MITOCHONDRIAL_MEMBRANE_PROTEIN_COMPLEX	0	0.627	1.963	39	MT-CO1|MT-CO3|MT-CO2|MT-ATP6|MT-CYB|MT-ND4|MT-ND3|MT-ND1|MT-ND2|MT-ND5	10	Thyrocyte1
GOMF_ACTIVE_TRANSMEMBRANE_TRANSPORTER_ACTIVITY	0	0.629	1.956	37	MT-CO1|MT-CO3|MT-CO2|MT-CYB|MT-ND4|MT-ND3|MT-ND1|MT-ND2|MT-ND5	9	Thyrocyte1
GOBP_PROTON_TRANSMEMBRANE_TRANSPORT	0.001	0.646	1.948	29	MT-CO1|MT-CO3|MT-CO2|MT-ATP6|MT-CYB|MT-ND4|MT-ND5	7	Thyrocyte1
GOCC_OXIDOREDUCTASE_COMPLEX	0.001	0.671	1.941	22	MT-CO1|MT-CYB|MT-ND4|MT-ND3|MT-ND1|MT-ND2|MT-ND5|MT-ND4L	8	Thyrocyte1
GOCC_ANCHORING_JUNCTION	0	0.58	1.94	86	RPLP1|RPS4X|RPS14|RPS18|RPL3|RPS19|RPS15|RPL18|RPL13A|CALR|RPL19|RPL8|RPL12|RPS3A|RPL7A|RPL30|RPL37A|RPS2|RPS8|RPLP0|RPL6|RPS3|RPL9|RPS11|RPS9|RPLP2|HSPA5|RPL22|RPS7|RPS13|RPL5|RPL10A|HSP90B1|RPL7|RPL4|RPS5|RPS16|RPL38|RPS29|CD81|CLDN3|RPS17|PDIA3|RPL23|ACTG1|BSG|VIM|EPCAM|PPIB|RPS10|RPL27|RPL31	52	Thyrocyte1
GOCC_NUCLEOLUS	0	0.601	1.933	53	EEF1A1|RPL13|RPS27A|RPS14|RPL3|RPL11|RPS19|RPL18|RPL13A|RPL19|RPL12|RPS3A|RPL7A|RPL26|RPS2|RPS6|RPL35|RPS3|RPS11|RPS9|RPL23A|RPL36|RPS7|RPS13|RPL5|RPL7|RPL4|RPS25	28	Thyrocyte1
GOBP_NON_MEMBRANE_BOUNDED_ORGANELLE_ASSEMBLY	0.002	0.64	1.93	29	RPS14|RPL3|RPL11|RPL10|RPS19|RPS23|RPS15|RPS28|RPS27|RPLP0|RPL6|RPS3|RPL23A|RPL24|RPL5|RPS5|RPL38|RPSA	18	Thyrocyte1
GOMF_MRNA_BINDING	0.002	0.659	1.929	24	RPL41|RPS14|RPL13A|CALR|RPS3A|RPL26|RPS2|RPL35|RPS3|RPL24|RPS7|RPS13|RPL5|RPL7|RPS5	15	Thyrocyte1
GOBP_ATP_METABOLIC_PROCESS	0	0.61	1.922	42	MT-CO1|MT-CO3|MT-CO2|MT-ATP6|MT-CYB|MT-ND4|MT-ND3|MT-ND1|MT-ND2|MT-ND5	10	Thyrocyte1
GOCC_MITOCHONDRIAL_PROTEIN_CONTAINING_COMPLEX	0	0.61	1.919	41	MT-CO1|MT-CO3|MT-CO2|MT-ATP6|MT-CYB|MT-ND4|MT-ND3|MT-ND1|MT-ND2|MT-ND5	10	Thyrocyte1
GOCC_SYNAPSE	0	0.582	1.902	63	MT-ND2|RPS4X|RPS14|RPS18|RPL3|RPS19|RPS23|RPS15|RPS21|RPS27|CLU|RPL19|RPL8|RPL12|RPS3A|RPL30|RPLP0|RPL6|RPS3|RPS9|RPL37|RPL24|EEF2|RPL22|RPS7|RPS13|RPL14|RPL7|RPS25|CANX|RPL38|UBA52	32	Thyrocyte1
GOMF_MRNA_5_UTR_BINDING	0.004	0.838	1.896	7	RPL41|RPS14|RPS3A|RPL26|RPS7|RPS13|RPL5	7	Thyrocyte1
GOMF_PROTON_TRANSMEMBRANE_TRANSPORTER_ACTIVITY	0.005	0.645	1.877	23	MT-CO1|MT-CO3|MT-CO2|MT-ATP6|MT-CYB	5	Thyrocyte1
GOMF_OXIDOREDUCTASE_ACTIVITY_ACTING_ON_A_HEME_GROUP_OF_DONORS	0.009	0.776	1.871	9	MT-CO1|MT-CO3|MT-CO2	3	Thyrocyte1
GOBP_MITOCHONDRIAL_ELECTRON_TRANSPORT_NADH_TO_UBIQUINONE	0.015	0.699	1.856	14	MT-ND4|MT-ND3|MT-ND1|MT-ND2|MT-ND5|MT-ND4L	6	Thyrocyte1
GOCC_ORGANELLE_INNER_MEMBRANE	0.001	0.588	1.853	42	MT-CO1|MT-CO3|MT-CO2|MT-ATP6|MT-CYB|MT-ND4|MT-ND3|MT-ND1|MT-ND2|MT-ND5|MT-ND4L|CLU	12	Thyrocyte1
GOBP_RIBOSOMAL_SMALL_SUBUNIT_ASSEMBLY	0.012	0.788	1.852	8	RPS14|RPS19|RPS15|RPS28|RPS27|RPS5|RPL38|RPSA	8	Thyrocyte1
GOCC_TRANSPORTER_COMPLEX	0.005	0.627	1.852	25	MT-CO1|MT-CYB|MT-ND4|MT-ND3|MT-ND1|MT-ND2|MT-ND5|MT-ND4L	8	Thyrocyte1
GOBP_RIBOSOMAL_LARGE_SUBUNIT_ASSEMBLY	0.016	0.748	1.85	10	RPL3|RPL11|RPL10|RPLP0|RPL6|RPL23A|RPL24|RPL5|RPL38	9	Thyrocyte1
GOBP_GENERATION_OF_PRECURSOR_METABOLITES_AND_ENERGY	0.001	0.577	1.84	47	MT-CO1|MT-CO3|MT-CO2|MT-ATP6|MT-CYB|MT-ND4|MT-ND3|MT-ND1|MT-ND2|MT-ND5	10	Thyrocyte1
GOCC_CYTOCHROME_COMPLEX	0.023	0.668	1.836	16	MT-CO1|MT-CO3|MT-CO2|MT-CYB	4	Thyrocyte1
GOBP_ORGANELLE_ASSEMBLY	0.002	0.589	1.825	36	RPS14|RPL3|RPL11|RPL10|RPS19|RPS23|RPS15|RPS28|RPS27|RPLP0|RPL6|RPS3|RPL23A|RPL24|RPL5|RPS5|RPL38|NUPR1|RPSA	19	Thyrocyte1
GOBP_MITOCHONDRIAL_ELECTRON_TRANSPORT_CYTOCHROME_C_TO_OXYGEN	0.016	0.803	1.818	7	MT-CO1|MT-CO3|MT-CO2|COX7C|COX4I1	5	Thyrocyte1
GOCC_NADH_DEHYDROGENASE_COMPLEX	0.025	0.684	1.817	14	MT-ND4|MT-ND3|MT-ND1|MT-ND2|MT-ND5|MT-ND4L	6	Thyrocyte1
GOMF_NADH_DEHYDROGENASE_ACTIVITY	0.025	0.684	1.817	14	MT-ND4|MT-ND3|MT-ND1|MT-ND2|MT-ND5|MT-ND4L	6	Thyrocyte1
GOMF_OXIDOREDUCTASE_ACTIVITY_ACTING_ON_NAD_P_H_QUINONE_OR_SIMILAR_COMPOUND_AS_ACCEPTOR	0.025	0.684	1.817	14	MT-ND4|MT-ND3|MT-ND1|MT-ND2|MT-ND5|MT-ND4L	6	Thyrocyte1
GOMF_OXIDOREDUCTASE_ACTIVITY_ACTING_ON_NAD_P_H	0.035	0.658	1.809	16	MT-ND4|MT-ND3|MT-ND1|MT-ND2|MT-ND5|MT-ND4L	6	Thyrocyte1
GOMF_ACTIVE_ION_TRANSMEMBRANE_TRANSPORTER_ACTIVITY	0.016	0.629	1.805	21	MT-CO1|MT-CO3|MT-CO2|MT-CYB	4	Thyrocyte1
GOMF_CATION_TRANSMEMBRANE_TRANSPORTER_ACTIVITY	0.012	0.595	1.784	28	MT-CO1|MT-CO3|MT-CO2|MT-ATP6|MT-CYB	5	Thyrocyte1
GOBP_STRESS_RESPONSE_TO_METAL_ION	0.046	0.778	1.76	7	MT1G|MT1E|MT1X|HSPA5|MT2A|MT1F	6	Thyrocyte1
GOBP_MITOCHONDRIAL_RESPIRATORY_CHAIN_COMPLEX_ASSEMBLY	0.064	0.692	1.748	11	MT-ND4|MT-ND1|MT-ND2|MT-ND5	4	Thyrocyte1
GOBP_NADH_DEHYDROGENASE_COMPLEX_ASSEMBLY	0.064	0.692	1.748	11	MT-ND4|MT-ND1|MT-ND2|MT-ND5	4	Thyrocyte1
GOBP_MATURATION_OF_SSU_RRNA	0.022	0.808	1.747	6	RPS14|RPS19|RPS21|RPS28|RPS8|RPS16	6	Thyrocyte1
GOBP_CATION_TRANSMEMBRANE_TRANSPORT	0.01	0.552	1.741	42	MT-CO1|MT-CO3|MT-CO2|MT-ATP6|MT-CYB|MT-ND4|MT-ND5	7	Thyrocyte1
GOBP_DIVALENT_INORGANIC_CATION_HOMEOSTASIS	0.056	0.628	1.74	17	MT1G|CALR|TPT1|MT1E|MT1X|CD24|MT2A|HSP90B1|MT1F|TMBIM6	10	Thyrocyte1
GOMF_TRANSPORTER_ACTIVITY	0.004	0.534	1.728	56	MT-CO1|MT-CO3|MT-CO2|MT-ATP6|MT-CYB|MT-ND4|MT-ND3|MT-ND1|MT-ND2|MT-ND5	10	Thyrocyte1
GOBP_INORGANIC_ION_TRANSMEMBRANE_TRANSPORT	0.012	0.544	1.72	43	MT-CO1|MT-CO3|MT-CO2|MT-ATP6|MT-CYB|MT-ND4|MT-ND5	7	Thyrocyte1
GOMF_INORGANIC_MOLECULAR_ENTITY_TRANSMEMBRANE_TRANSPORTER_ACTIVITY	0.026	0.56	1.719	31	MT-CO1|MT-CO3|MT-CO2|MT-ATP6|MT-CYB	5	Thyrocyte1
GOMF_OXIDOREDUCTASE_ACTIVITY	0.005	0.535	1.717	52	MT-CO1|MT-CO3|MT-CO2|MT-CYB|MT-ND4|MT-ND3|MT-ND1|GPX3|MT-ND2|MT-ND5	10	Thyrocyte1
GOCC_RESPIRATORY_CHAIN_COMPLEX_IV	0.057	0.673	1.712	12	MT-CO1|MT-CO3|MT-CO2|COX7C|COX4I1|NDUFA4|COX8A|COX6A1|COX6C|COX5B|COX6B1	11	Thyrocyte1
HALLMARK_MYC_TARGETS_V1	0.089	0.586	1.699	21	RPL34|RPL18|RPS2|RPS6|RPLP0|RPL6|RPS3|RPL22|RPL14|CANX|RPS5|RACK1	12	Thyrocyte1
GOBP_CELLULAR_RESPONSE_TO_COPPER_ION	0.049	0.827	1.696	5	MT1G|MT1E|MT1X|MT2A|MT1F	5	Thyrocyte1
GOBP_CELLULAR_RESPONSE_TO_ZINC_ION	0.049	0.827	1.696	5	MT1G|MT1E|MT1X|MT2A|MT1F	5	Thyrocyte1
GOBP_ZINC_ION_HOMEOSTASIS	0.049	0.827	1.696	5	MT1G|MT1E|MT1X|MT2A|MT1F	5	Thyrocyte1
GOBP_REGULATION_OF_SIGNAL_TRANSDUCTION_BY_P53_CLASS_MEDIATOR	0.076	0.664	1.689	12	RPL11|RPS15|RPL26|RPL37|RPS7|RPL5|MIF|UBB|RPS20|RPL23	10	Thyrocyte1
GOCC_MITOCHONDRIAL_ENVELOPE	0.012	0.52	1.677	55	MT-CO1|MT-CO3|MT-CO2|MT-ATP6|MT-CYB|MT-ND4|MT-ND3|MT-ND1|MT-ND2|MT-ND5|RPS27A|MT-ND4L|CLU	13	Thyrocyte1
GOBP_DETOXIFICATION_OF_COPPER_ION	0.081	0.768	1.66	6	MT1G|MT1E|MT1X|MT2A|MT1F	5	Thyrocyte1
GOCC_POSTSYNAPSE	0.056	0.533	1.658	37	MT-ND2|RPS14|RPS18|RPS19|RPS27|RPL8|RPL12|RPL30|RPLP0|RPL6|RPS3|RPS13|RPL14|RPL7|RPS25|CANX|RPL38	17	Thyrocyte1
GOBP_CELLULAR_RESPONSE_TO_CADMIUM_ION	0.083	0.765	1.656	6	MT1G|MT1E|MT1X|MT2A|MT1F	5	Thyrocyte1
GOBP_MATURATION_OF_SSU_RRNA_FROM_TRICISTRONIC_RRNA_TRANSCRIPT_SSU_RRNA_5_8S_RRNA_LSU_RRNA	0.081	0.806	1.653	5	RPS14|RPS19|RPS21|RPS8|RPS16	5	Thyrocyte1
GOBP_RESPONSE_TO_ZINC_ION	0.088	0.761	1.646	6	MT1G|MT1E|MT1X|MT2A|MT1F	5	Thyrocyte1
GOCC_RESPIRATORY_CHAIN_COMPLEX_III	0.094	0.802	1.645	5	MT-CO1|MT-CYB|UQCRB|UQCR10|UQCR11	5	Thyrocyte1
GOBP_PROTEIN_CONTAINING_COMPLEX_ORGANIZATION	0.012	0.494	1.634	73	MT-CO3|MT-ND4|MT-ND1|MT-ND2|MT-ND5|RPS14|RPL3|RPL11|RPL10|RPS19|RPS15|RPS28|RPS27|RPL13A|CALR|CLU|RPLP0|RPL6|RPS3|RPL23A|RPL24|HSPA5|RPL5|RPS5|RACK1|RPL38|NUPR1|RPSA|MIF|NDUFC2|PDIA3|RPL23|NDUFA13|NDUFB2	34	Thyrocyte1
GOBP_ION_TRANSMEMBRANE_TRANSPORT	0.086	0.503	1.605	48	MT-CO1|MT-CO3|MT-CO2|MT-ATP6|MT-CYB|MT-ND4|MT-ND5	7	Thyrocyte1
GOCC_ENVELOPE	0.024	0.488	1.602	65	MT-CO1|MT-CO3|MT-CO2|MT-ATP6|MT-CYB|MT-ND4|MT-ND3|MT-ND1|MT-ND2|MT-ND5|RPS27A|CALR|MT-ND4L|CLU	14	Thyrocyte1
GOMF_IRON_ION_BINDING	0.093	0.874	1.553	3	CALR|FTL|FTH1	3	Thyrocyte1
GOCC_MEMBRANE_PROTEIN_COMPLEX	0.064	0.46	1.52	72	MT-CO1|MT-CO3|MT-CO2|MT-ATP6|MT-CYB|MT-ND4|MT-ND3|MT-ND1|MT-ND2|MT-ND5	10	Thyrocyte1
GOBP_REGULATION_OF_MUSCLE_CELL_DIFFERENTIATION	0.083	-0.692	-1.889	6	NFATC2|ZEB1|MEF2C|PROX1|XBP1|YBX1	6	Thyrocyte1
GOMF_PHOSPHATIDYLINOSITOL_BINDING	0.065	-0.708	-1.931	6	PITPNC1|ASAP1|MYO1E|SBF2|PICALM|SNX5	6	Thyrocyte1
GOBP_HEART_MORPHOGENESIS	0.093	-0.448	-1.956	13	DLC1|TTN|MEF2C|TGFBR3|PROX1|LRP2|TBX3|DSP|CPE|BMP7|TMED2|CITED2|HES1	13	Thyrocyte1
GOMF_CIS_REGULATORY_REGION_SEQUENCE_SPECIFIC_DNA_BINDING	0.087	-0.371	-1.998	21	TCF4|CRY1|NFATC2|ZNF521|FOXN3|STAT3|CREB5|ZEB1|MEF2C|PROX1|ESR2|NFIB|XBP1|NFIC|TBX3|NFE2L1	16	Thyrocyte1
GOBP_REGULATION_OF_SMALL_GTPASE_MEDIATED_SIGNAL_TRANSDUCTION	0.026	-0.569	-2.078	10	KALRN|DLC1|ARHGAP26|VAV3|AUTS2|DENND4A|TRIO	7	Thyrocyte1
GOMF_PROTEIN_SERINE_THREONINE_TYROSINE_KINASE_ACTIVITY	0.021	-0.609	-2.092	9	KALRN|CDK17|PRKCH|TTN|FYN|TRIO|SIK3	7	Thyrocyte1
GOMF_PROTEIN_SERINE_KINASE_ACTIVITY	0.002	-0.838	-2.288	6	KALRN|CDK17|PRKCH|TTN|TRIO|SIK3	6	Thyrocyte1
GOBP_CELL_PROJECTION_ASSEMBLY	0.008	-0.732	-2.316	8	VAV3|AUTS2|EMP1|WWTR1|ASAP1|RAP1B|CC2D2A|DYNLL1	8	Thyrocyte1
GOMF_KINASE_ACTIVITY	0.014	-0.488	-2.332	16	KALRN|SLA|CDK17|PRKCH|TTN|PEAK1|FYN|TRIO|PIP4K2A|SIK3|TGFBR3	11	Thyrocyte1
GOMF_PROTEIN_SERINE_THREONINE_KINASE_ACTIVITY	0.001	-0.815	-2.417	7	KALRN|CDK17|PRKCH|TTN|TRIO|SIK3|TGFBR3	7	Thyrocyte1
GOMF_PROTEIN_KINASE_ACTIVITY	0.007	-0.562	-2.451	13	KALRN|SLA|CDK17|PRKCH|TTN|PEAK1|FYN|TRIO|SIK3|TGFBR3	10	Thyrocyte1
GOMF_TRANSFERASE_ACTIVITY_TRANSFERRING_PHOSPHORUS_CONTAINING_GROUPS	0.02	-0.474	-2.452	17	KALRN|SLA|CDK17|PRKCH|TTN|PEAK1|FYN|TRIO|PIP4K2A|SIK3|TGFBR3|REV3L	12	Thyrocyte1
GOMF_GTPASE_ACTIVATOR_ACTIVITY	0.001	-0.727	-2.501	9	DLC1|RASAL2|ARHGAP26|VAV3|DOCK4|ASAP1|DOCK5	7	Thyrocyte1
GOBP_SMALL_GTPASE_MEDIATED_SIGNAL_TRANSDUCTION	0.009	-0.498	-2.574	17	KALRN|DLC1|ARHGAP26|VAV3|DOCK4|AUTS2|DOCK5|DENND4A|TRIO|DOCK9|RAP1B|RASA1	12	Thyrocyte1
HALLMARK_MITOTIC_SPINDLE	0.004	-0.784	-2.597	8	RASAL2|EPB41L2|DOCK4|TRIO|DST|MYO1E|RASA1|SSH2	8	Thyrocyte1
GOMF_NUCLEOSIDE_TRIPHOSPHATASE_REGULATOR_ACTIVITY	0.001	-0.555	-2.872	17	KALRN|DLC1|RASAL2|ARHGAP26|VAV3|DOCK4|ASAP1|DOCK5|DENND4A|TRIO|DOCK9|SBF2	12	Thyrocyte1
