# Supplementary material for: Single-cell analysis reveals the cellular and transcriptional heterogeneity of the normal pediatric thyroid
Source: Front Endocrinol (Lausanne). 2026 Jan 29;17:1748458. doi: 10.3389/fendo.2026.1748458 (PMC12917210; doi:10.3389/fendo.2026.1748458)
Supplement: Supplementary file 7 [file Table6.xlsx]

## Sheet: z_transforms_cluster_thyrocytes
Table S6: Z score transformation of normalized expression by thyrocyte (Thyrocytes0-6) subclusters. Scores were calculated for each individual cluster. Genes ordered by score were used for subsequent pathway analysis.
Gene	Thyrocytes0	Thyrocytes1	Thyrocytes2	Thyrocytes3	Thyrocytes4	Thyrocytes5	Thyrocytes6
AL627309.1	-0.0493523	-0.0504441	-0.0685368	-0.0657996	-0.0421364	-0.0509778	-0.0444725
AL627309.5	-0.0461682	-0.047009	-0.066529	-0.0606208	-0.0360788	-0.0446603	-0.0334003
AL627309.4	-0.0497106	-0.050366	-0.0710025	-0.0612667	-0.0412355	-0.0464521	-0.0444725
AL669831.2	-0.0504501	-0.0520749	-0.0718517	-0.0656668	-0.0428407	-0.0509778	-0.0444725
LINC01409	-0.012485	-0.0198641	-0.0371872	-0.0254802	-0.00671879	-0.0111014	-0.00657402
FAM87B	-0.0504959	-0.0524393	-0.0718517	-0.0671745	-0.0419453	-0.0509778	-0.0444725
LINC01128	-0.0375823	-0.0376033	-0.0517969	-0.0487184	-0.0373388	-0.039923	-0.0275082
LINC00115	-0.0485393	-0.050201	-0.0702733	-0.0656604	-0.0422385	-0.0468381	-0.0437967
FAM41C	-0.0505001	-0.0510591	-0.0707282	-0.0662851	-0.0433436	-0.0503646	-0.0435314
AL645608.6	-0.0512277	-0.0518012	-0.07163	-0.0655654	-0.0436515	-0.0509778	-0.0444725
AL645608.2	-0.0512758	-0.0525298	-0.0711518	-0.0689066	-0.0428683	-0.0509778	-0.0444725
LINC02593	-0.05148	-0.0525792	-0.0713263	-0.0689066	-0.0431526	-0.0501216	0.00205064
SAMD11	-0.051128	-0.0522624	-0.0679066	-0.0680191	-0.043074	-0.0509778	0.0377466
NOC2L	-0.0292187	-0.0291661	-0.0425049	-0.044379	-0.0327811	-0.0386773	-0.0232064
KLHL17	-0.0503961	-0.0515515	-0.0699065	-0.0619557	-0.0436515	-0.0495511	-0.0419575
PLEKHN1	-0.0511028	-0.0522755	-0.0716648	-0.0689066	-0.0436515	-0.0509778	-0.0409507
HES4	-0.0505057	-0.0515601	-0.0701828	-0.0689066	-0.0429245	-0.0460163	-0.0439602
ISG15	-0.0488983	-0.0490693	-0.0605836	-0.0501382	-0.0431287	-0.0467201	-0.0440596
AL645608.1	-0.0515184	-0.0526912	-0.0718517	-0.0689066	-0.0436515	-0.0509778	-0.0444725
AGRN	-0.0394214	-0.0345795	-0.0358118	-0.0518861	-0.0298723	-0.0321659	-0.0341239
C1orf159	-0.0256275	-0.0263931	-0.048142	-0.0292506	-0.0268213	-0.033656	-0.0171611
AL390719.3	-0.0478223	-0.0480027	-0.0703374	-0.0628678	-0.041873	-0.0491459	-0.0432275
LINC01342	-0.0512567	-0.0519745	-0.0718517	-0.0689066	-0.043434	-0.0503451	-0.0424929
AL390719.2	-0.04668	-0.04785	-0.0656919	-0.0638497	-0.0405212	-0.0475425	-0.0330789
TTLL10	-0.0493381	-0.0503691	-0.0696243	-0.0665624	-0.0432817	-0.0502722	-0.0444725
TNFRSF4	-0.0514675	-0.0527338	-0.0713428	-0.0689066	-0.0436515	-0.0506979	-0.0444725
SDF4	-0.0290439	-0.0142768	0.0273178	-0.0035244	-0.0222772	-0.0397322	-0.0161205
B3GALT6	-0.0497622	-0.0484025	-0.0531255	-0.0602341	-0.0423034	-0.0476748	-0.0444725
C1QTNF12	-0.0509357	-0.0524162	-0.0702079	-0.0669449	-0.0426564	-0.0508199	-0.0436241
AL162741.1	-0.0513334	-0.0523041	-0.0715477	-0.0689066	-0.0436515	-0.0509778	-0.0444725
UBE2J2	-0.0304027	-0.0298453	-0.0339026	-0.0336713	-0.0306897	-0.0346487	-0.0314757
LINC01786	-0.049696	-0.0512967	-0.0682114	-0.0689066	-0.0430818	-0.0491241	-0.0436013
SCNN1D	-0.0502293	-0.0511825	-0.0706849	-0.0681427	-0.0427905	-0.0497593	-0.0443221
ACAP3	-0.0426565	-0.0445146	-0.0607141	-0.0497593	-0.0341639	-0.0435178	-0.0316784
PUSL1	-0.0504479	-0.0514288	-0.0677991	-0.0666403	-0.0421358	-0.0501245	-0.0444725
INTS11	-0.0308225	-0.0308429	-0.0254136	-0.0213619	-0.0288567	-0.0349019	-0.0241511
CPTP	-0.0511981	-0.0497011	-0.064151	-0.0575	-0.0436515	-0.0509778	-0.041788
DVL1	-0.0435839	-0.041708	-0.0501217	-0.0499871	-0.0311993	-0.044636	-0.0321569
MXRA8	-0.0462217	-0.0447799	-0.0520394	-0.0564224	-0.04062	-0.0416648	-0.0428018
AURKAIP1	-0.0444976	-0.0299188	0.016452	-0.00514825	-0.0379167	-0.0463673	-0.0420061
CCNL2	0.0416189	0.0363246	0.0214847	0.0877831	0.0404232	0.036066	0.0249896
MRPL20-AS1	-0.0502406	-0.0502215	-0.0675377	-0.0666408	-0.0430527	-0.0500405	-0.0444725
MRPL20	-0.0308492	-0.0135177	0.0513112	-0.0020354	-0.0313904	-0.0392833	-0.0444725
AL391244.2	-0.0511972	-0.052366	-0.0709061	-0.0673785	-0.0436515	-0.0503285	-0.0444725
VWA1	-0.05121	-0.0516699	-0.0682594	-0.0653691	-0.0431728	-0.0483221	-0.0444725
ATAD3C	-0.0473526	-0.0452221	-0.058508	-0.0598627	-0.0413269	-0.0424678	-0.0396466
ATAD3B	-0.0384712	-0.0431297	-0.0582422	-0.0449005	-0.0312579	-0.0380986	-0.0374795
ATAD3A	-0.0449454	-0.0417865	-0.0577264	-0.0579526	-0.0389931	-0.0450438	-0.0307599
TMEM240	-0.0501385	-0.0507566	-0.0686831	-0.0669417	-0.0436515	-0.049269	-0.0444725
SSU72	-0.0126902	0.00376723	0.0704653	0.0413603	-0.00499396	-0.0205126	-0.0232213
AL645728.1	-0.0497775	-0.049504	-0.0644389	-0.0645972	-0.0425164	-0.0499027	-0.0444725
FNDC10	-0.0506191	-0.0485013	-0.054661	-0.0588644	-0.0436298	-0.0495619	-0.0444725
AL691432.4	-0.0511694	-0.0525995	-0.0709041	-0.0689066	-0.0436515	-0.0509778	-0.0435351
AL691432.2	-0.048028	-0.0469804	-0.0464812	-0.0527734	-0.0406316	-0.0449548	-0.0398313
MIB2	-0.0390151	-0.0358488	-0.0427408	-0.0275143	-0.0340509	-0.0402731	-0.0199251
CDK11B	-0.0168044	-0.0246782	-0.0346006	-0.0281027	-0.0146114	-0.023081	-0.029091
FO704657.1	-0.0488751	-0.0503949	-0.069975	-0.062179	-0.039859	-0.0490022	-0.0437422
SLC35E2B	-0.0311698	-0.0283374	-0.0372758	-0.0371617	-0.0253369	-0.031686	-0.0175513
CDK11A	-0.00784718	-0.00401735	-0.0237388	-0.0315617	-0.0125251	-0.0204703	-0.0127948
SLC35E2A	-0.0268648	-0.0287772	-0.0366594	-0.0329577	-0.024285	-0.025156	-0.0235892
NADK	-0.0395321	-0.0316949	-0.0358551	-0.0553325	-0.0353349	-0.0350965	-0.0243148
GNB1	0.114986	0.114372	0.148943	0.207798	0.0852728	0.165826	0.0722355
AL109917.1	-0.0512705	-0.0522443	-0.0696773	-0.0689066	-0.0436515	-0.0509778	-0.0444725
CALML6	-0.0512719	-0.0527338	-0.0718517	-0.0689066	-0.0436515	-0.0509778	-0.0444725
TMEM52	-0.0512785	-0.0527338	-0.0718517	-0.0689066	-0.0436515	-0.0509778	-0.0444725
CFAP74	-0.0504924	-0.0517096	-0.0702991	-0.0689066	-0.0433375	-0.0504008	-0.0422813
AL391845.1	-0.051345	-0.0524233	-0.0714802	-0.0680678	-0.0433518	-0.0509778	-0.0444725
PRKCZ	-0.0113336	-0.00737971	-0.0273838	0.0307561	-0.0182127	-0.0179093	0.00451934
AL590822.2	-0.0491518	-0.0510388	-0.068567	-0.0639024	-0.042061	-0.044521	-0.0436129
PRKCZ-AS1	-0.0508951	-0.0523486	-0.0700094	-0.066795	-0.0428048	-0.0504205	-0.0444725
FAAP20	-0.0227547	-0.0195146	0.00651529	-0.00697509	-0.0166996	-0.0228148	-0.0412051
AL590822.1	-0.0402928	-0.0446707	-0.0535767	-0.040731	-0.028941	-0.0442976	-0.0444725
SKI	0.11436	0.0838968	0.124503	0.197682	0.102593	0.142431	-0.0217335
AL590822.3	-0.0449402	-0.0464759	-0.059198	-0.0465431	-0.0357689	-0.0485553	-0.0444028
MORN1	-0.00520087	-0.00535113	-0.0167833	-0.00544551	-0.00515274	-0.00668467	-0.0202549
AL589739.1	-0.0509885	-0.0521713	-0.0703415	-0.0666888	-0.0436515	-0.0509778	-0.0444725
AL513477.2	-0.0500844	-0.0508029	-0.0705358	-0.0682184	-0.0415411	-0.0489186	-0.042917
RER1	-0.0243349	-0.0124843	0.0233895	-0.00159839	-0.0196148	-0.0290588	-0.0103708
PEX10	-0.043691	-0.0414002	-0.0407094	-0.0544718	-0.0354719	-0.043519	-0.0306102
PLCH2	-0.0482237	-0.0494234	-0.0640973	-0.0564264	-0.0372122	-0.0502864	-0.043563
PANK4	-0.0471834	-0.0497182	-0.0626745	-0.0584909	-0.0415802	-0.0450032	-0.0401376
AL139246.5	-0.0512016	-0.0520609	-0.0690014	-0.0689066	-0.0436021	-0.0502055	-0.0436887
TNFRSF14-AS1	-0.0483622	-0.0500403	-0.0670771	-0.0632817	-0.0413127	-0.0465989	-0.0373186
TNFRSF14	-0.0299546	-0.0321291	-0.0420169	-0.0450291	-0.0273506	-0.022154	-0.000317001
AL139246.3	-0.0511478	-0.0524534	-0.0718517	-0.0689066	-0.0431044	-0.0496573	-0.0444725
PRXL2B	-0.0500035	-0.0498431	-0.0615625	-0.0669723	-0.0433241	-0.0502027	-0.0444725
MMEL1	-0.0496965	-0.0527338	-0.0699421	-0.067793	-0.0436515	-0.0509778	-0.042175
TTC34	-0.0405899	-0.0432774	-0.0624921	-0.0531802	-0.0318205	-0.0433494	-0.0397098
AC242022.2	-0.0488554	-0.049856	-0.0699146	-0.0655696	-0.0426807	-0.0493238	-0.0444725
PRDM16-DT	-0.0210506	-0.0188656	-0.0420029	-0.0361328	-0.0232006	-0.0397829	-0.0245186
PRDM16	0.158544	0.154928	0.165874	0.266356	0.096188	0.0971285	0.0637227
AL590438.1	-0.0504562	-0.0518816	-0.0711822	-0.0689066	-0.0421252	-0.049281	-0.0444725
AL354743.2	-0.0419979	-0.0433991	-0.0690618	-0.062623	-0.0303474	-0.0413933	-0.0444725
AL354743.1	-0.0510308	-0.0524273	-0.0717803	-0.0682434	-0.0434315	-0.0503662	-0.0436032
ARHGEF16	-0.0445541	-0.0470991	-0.0588416	-0.0632348	-0.0412602	-0.0453653	-0.0329297
AL512413.1	-0.051149	-0.0527338	-0.0718517	-0.0689066	-0.0436515	-0.0504355	-0.0444725
MEGF6	-0.0497375	-0.0495641	-0.066793	-0.065524	-0.041841	-0.0495953	-0.0433506
AL513320.1	-0.0514256	-0.0527338	-0.0718517	-0.0674688	-0.042335	-0.0509778	-0.0444725
TPRG1L	-0.0482012	-0.0434549	-0.0323691	-0.0433239	-0.0411672	-0.0496554	-0.0444725
WRAP73	-0.0435944	-0.0442641	-0.0609297	-0.0567361	-0.0377611	-0.042933	-0.0317054
TP73	-0.050456	-0.0492575	-0.0704399	-0.0689066	-0.0429921	-0.0501566	-0.0444725
CCDC27	-0.0511257	-0.0526209	-0.0715547	-0.0689066	-0.0436515	-0.0507849	-0.0444725
SMIM1	-0.0501892	-0.0487462	-0.0522087	-0.0623512	-0.0433829	-0.0509778	-0.0444725
LRRC47	-0.0408049	-0.0389624	-0.0363584	-0.0361731	-0.0351258	-0.0449788	-0.0437113
AL365330.1	-0.0513369	-0.0521945	-0.0700772	-0.0689066	-0.0429072	-0.0509778	-0.0444725
CEP104	-0.0185163	-0.0156974	-0.0229573	-0.0315259	-0.0192269	-0.0257515	-0.00785544
DFFB	-0.0413728	-0.0431531	-0.0600611	-0.0480615	-0.0358137	-0.0390519	-0.0348334
C1orf174	-0.0424549	-0.0389376	-0.0543155	-0.0535534	-0.032307	-0.0459869	-0.0338181
LINC01134	-0.0513312	-0.0520408	-0.0718517	-0.0669046	-0.0436515	-0.0509778	-0.0444725
AL805961.1	-0.0510425	-0.0527338	-0.0714975	-0.0661829	-0.0410994	-0.0502409	-0.0444725
AJAP1	-0.0507474	-0.0523754	-0.0713247	-0.0637983	-0.0436515	-0.0228478	-0.0432296
Z98886.1	-0.0514826	-0.0527338	-0.0718517	-0.0689066	-0.0431897	-0.0465438	-0.0444725
LINC02781	-0.0512941	-0.052524	-0.0718517	-0.0689066	-0.0436515	-0.050534	-0.0444725
AL139823.1	-0.0514326	-0.0527338	-0.0718517	-0.0689066	-0.0432778	-0.0509778	-0.0444725
AL365255.1	-0.0513044	-0.0524707	-0.071304	-0.0639399	-0.0430832	-0.0509778	-0.0444725
NPHP4	0.0291762	0.013897	0.0152369	0.0326216	0.0229753	0.0234049	0.00693005
KCNAB2	-0.0461048	-0.0474399	-0.0657349	-0.051994	-0.0371653	-0.0465413	-0.0416365
CHD5	-0.0502744	-0.051485	-0.0718517	-0.0662728	-0.0424265	-0.0509778	-0.0390326
RPL22	0.00839325	0.108245	0.680614	0.378175	0.00616906	-0.0052035	-0.0300053
AL031847.1	-0.0513841	-0.0527338	-0.0718517	-0.0676727	-0.0436515	-0.0509778	-0.037213
RNF207	-0.0406421	-0.0423453	-0.0607637	-0.0515735	-0.031015	-0.0305437	-0.0309885
ICMT	-0.0479171	-0.0387749	-0.0356612	-0.0586895	-0.0410454	-0.0487452	-0.040383
ACOT7	-0.0450452	-0.0454964	-0.065848	-0.0560426	-0.0404903	-0.0393329	-0.0444725
AL031848.2	-0.0510642	-0.0517998	-0.0715153	-0.0665304	-0.0436515	-0.0502615	-0.0431714
HES2	-0.0512829	-0.0524251	-0.0707905	-0.0689066	-0.0432089	-0.0509778	-0.0444725
ESPN	-0.0512629	-0.0527338	-0.0718517	-0.0689066	-0.0436515	-0.0509778	-0.0444725
TNFRSF25	-0.0499567	-0.0509294	-0.0708542	-0.0652178	-0.0413698	-0.0478293	-0.0444725
PLEKHG5	-0.0496906	-0.0514603	-0.0701568	-0.0642846	-0.0409065	-0.0472652	-0.0444725
NOL9	-0.0219082	-0.0178555	-0.0250717	-0.0199553	-0.0305228	-0.034478	-0.0261343
TAS1R1	-0.0509102	-0.0522065	-0.0708466	-0.0689066	-0.0436515	-0.0486635	-0.0444725
ZBTB48	-0.0292976	-0.029755	-0.0474175	-0.0254193	-0.0249187	-0.0364254	-0.0321127
KLHL21	-0.0395004	-0.0379793	-0.0363712	-0.0305098	-0.0324566	-0.0345135	-0.0366296
PHF13	-0.0467376	-0.0469326	-0.0613972	-0.0607281	-0.0400444	-0.0462485	-0.0444725
THAP3	-0.0473773	-0.0495273	-0.0602059	-0.0593204	-0.0410796	-0.0416121	-0.0444725
DNAJC11	-0.0175459	-0.0128997	-0.0371219	-0.0312087	-0.0122133	-0.0297534	0.00511148
LINC01672	-0.0509878	-0.0521026	-0.0716281	-0.0689066	-0.0427344	-0.0507494	-0.0444725
AL591163.1	-0.0512304	-0.05217	-0.0718517	-0.0689066	-0.043436	-0.0502551	-0.0444725
CAMTA1-DT	-0.0397163	-0.0380613	-0.0523425	-0.0579891	-0.0255446	-0.0296336	-0.0373688
CAMTA1	0.251654	0.221713	0.295332	0.377292	0.237814	0.302286	0.103687
AL512330.1	-0.0505108	-0.0525353	-0.0714441	-0.0689066	-0.043087	-0.048869	-0.0433546
Z97987.1	-0.0514988	-0.0525968	-0.0715312	-0.0689066	-0.0436515	-0.0506501	-0.0444725
VAMP3	-0.0391439	-0.0347855	-0.0288007	-0.0436217	-0.0350024	-0.0409236	-0.0322721
PER3	0.174857	0.229866	0.199835	0.173968	0.0608677	0.0802243	-0.00916739
Z98884.1	-0.0401233	-0.0435786	-0.0669098	-0.0595589	-0.038188	-0.045007	-0.0433786
UTS2	-0.0510869	-0.051803	-0.0718517	-0.0681216	-0.0425105	-0.0473257	-0.0444725
TNFRSF9	-0.050984	-0.0527338	-0.071378	-0.0659754	-0.0433014	-0.0502201	-0.0444725
PARK7	-0.0218874	-0.000930468	0.129286	0.00683568	-0.0188466	-0.0336543	-0.0413832
AL034417.4	-0.0330513	-0.0415766	-0.0664943	-0.0566829	-0.0155354	-0.0344421	-0.0431356
AL034417.3	-0.0483895	-0.0501081	-0.0672245	-0.0625843	-0.0363137	-0.0486866	-0.0433769
ERRFI1	0.980818	0.725475	0.975609	1.19344	1.1131	1.0652	0.0192509
AL034417.2	0.115332	0.09168	0.105397	0.191595	0.154383	0.128028	0.195124
SLC45A1	-0.0508469	-0.0522005	-0.0718137	-0.065937	-0.0418853	-0.050491	-0.0444725
RERE	1.16128	1.08285	1.23482	1.30768	0.915003	1.01496	0.782308
RERE-AS1	-0.0386103	-0.0421536	-0.0636105	-0.0514119	-0.02874	-0.0424754	-0.0384502
ENO1	-0.0224862	-0.0165166	0.0492767	-0.0183829	-0.0178762	-0.00235874	-0.0023573
ENO1-AS1	-0.0504899	-0.0505137	-0.06681	-0.0640462	-0.042885	-0.0501668	-0.0400335
CA6	-0.0512858	-0.0527338	-0.0696806	-0.0623801	-0.0436515	-0.0502549	-0.0444725
SLC2A5	-0.0510486	-0.0522128	-0.0715207	-0.0689066	-0.0436515	-0.0509778	-0.0444725
GPR157	-0.0406069	-0.0386272	-0.0559859	-0.0453267	-0.0328945	-0.0454297	-0.0103504
MIR34AHG	-0.0467908	-0.0494546	-0.0654058	-0.0554407	-0.0406194	-0.0418547	-0.0268524
LNCTAM34A	-0.0505554	-0.0521933	-0.0710789	-0.0675888	-0.0436515	-0.0509778	-0.0382228
H6PD	-0.0186767	-0.0036206	-0.00255642	-0.0182304	-0.0159001	-0.0141951	0.00174717
SPSB1	0.141184	0.074385	0.121302	0.246106	0.111275	0.216681	-0.0286351
LINC02606	-0.0508059	-0.0519184	-0.0710904	-0.0679436	-0.0393896	-0.0504112	-0.0444725
SLC25A33	0.137131	0.0946495	0.0954554	0.180841	0.130966	0.103258	-0.00488118
TMEM201	-0.047063	-0.0464418	-0.0594053	-0.0582578	-0.0386306	-0.0427331	-0.0413834
PIK3CD	-0.0426409	-0.045062	-0.0598723	-0.0499069	-0.0361214	-0.0263511	0.00330255
PIK3CD-AS2	-0.0504538	-0.0504772	-0.0635064	-0.0654697	-0.0428848	-0.0498301	-0.0439246
CLSTN1	0.0191905	0.0411686	0.11506	0.0365981	0.0121734	0.0252783	0.0151983
CTNNBIP1	0.0175352	0.0157576	0.0310314	0.034235	0.00487555	0.00725397	0.0797795
AL357140.1	-0.0512662	-0.0525974	-0.0718517	-0.067607	-0.0436515	-0.0509778	-0.0444725
AL357140.4	-0.0470742	-0.0472234	-0.0675739	-0.0637846	-0.040021	-0.0473854	-0.0440078
LZIC	-0.0349811	-0.030378	-0.0256121	-0.0392761	-0.0326396	-0.0427505	-0.0145146
AL357140.2	-0.0514109	-0.0523691	-0.0718517	-0.0689066	-0.0431408	-0.0509778	-0.0432151
NMNAT1	-0.0259517	-0.0269545	-0.03612	-0.0464658	-0.0184769	-0.0271213	-0.00574053
RBP7	-0.0482048	-0.0466679	-0.0589413	-0.0580583	-0.0415844	-0.0478353	-0.0444725
UBE4B	0.1528	0.14233	0.155303	0.216691	0.113323	0.097471	0.154385
KIF1B	0.153125	0.128964	0.153298	0.216635	0.128044	0.196402	0.160059
AL139424.3	-0.0488082	-0.0510127	-0.0704473	-0.0689066	-0.0417319	-0.0488936	-0.0422103
AL139424.2	-0.0498426	-0.0519888	-0.0702812	-0.0667122	-0.0430682	-0.0493771	-0.0365767
PGD	-0.0290084	-0.0240633	-0.00189165	-0.0364209	-0.0239406	-0.0287243	-0.019244
CENPS	-0.0436332	-0.0450999	-0.0522782	-0.0578871	-0.0358691	-0.0411545	-0.0401373
CORT	-0.0503004	-0.0520851	-0.0707392	-0.0654966	-0.0423615	-0.0497914	-0.0444725
DFFA	-0.0357653	-0.0361816	-0.031061	-0.0346182	-0.0342651	-0.0395413	-0.0271014
AL354956.1	-0.0514317	-0.0524558	-0.0713602	-0.0689066	-0.0436515	-0.0499254	-0.0444725
PEX14	0.0687662	0.0637013	0.0575849	0.0741992	0.0608732	0.0541562	0.0350485
AL139423.2	-0.0502531	-0.0515401	-0.0705204	-0.0689066	-0.0404738	-0.0493761	-0.0444725
CASZ1	-0.0157558	-0.0221361	-0.0434211	-0.00265539	-0.0140468	-0.0154534	-0.0414239
AL139423.1	-0.0481845	-0.0503476	-0.0678688	-0.0665695	-0.0427225	-0.0487004	-0.0436008
C1orf127	-0.0511693	-0.0527338	-0.0713618	-0.0689066	-0.0433717	-0.0509778	-0.0444725
TARDBP	-0.00108594	-0.00305298	0.0214199	0.0118017	-0.00812497	0.00485034	-0.000871606
MASP2	-0.0508484	-0.0518122	-0.0711734	-0.066015	-0.0433214	-0.050887	-0.0426986
AL109811.2	-0.0391035	-0.0428222	-0.0625411	-0.0483381	-0.032667	-0.036036	-0.036033
SRM	-0.0471067	-0.0444358	-0.0485975	-0.0594748	-0.0388459	-0.0492778	-0.0409896
EXOSC10	-0.0267588	-0.0236455	-0.031814	-0.0430564	-0.0225778	-0.0236735	-0.0126453
AL109811.1	-0.044163	-0.0451135	-0.0637587	-0.052481	-0.0371725	-0.0473486	-0.0422865
EXOSC10-AS1	-0.0513666	-0.0524494	-0.0718517	-0.0689066	-0.0430944	-0.0509778	-0.0444725
MTOR	0.00632733	-0.000486194	0.00146578	-0.0125993	0.00657627	-0.00345489	-0.0142256
MTOR-AS1	-0.0503222	-0.0513859	-0.0710526	-0.0689066	-0.0436515	-0.0505489	-0.0444725
ANGPTL7	-0.0503442	-0.0519672	-0.0701532	-0.0665539	-0.0404078	-0.0493273	-0.0444725
UBIAD1	-0.0391931	-0.0405022	-0.0522057	-0.0405308	-0.0355836	-0.0432018	-0.0373157
AL031291.1	-0.0514052	-0.0522906	-0.0718517	-0.0663048	-0.0436515	-0.0509778	-0.0444725
DISP3	-0.0514611	-0.0527338	-0.0713674	-0.0689066	-0.0436515	-0.0509778	-0.0444725
AL031731.1	-0.051356	-0.0526101	-0.0701883	-0.0689066	-0.0436515	-0.050508	-0.0444725
FBXO2	-0.0498895	-0.049566	-0.0651898	-0.0677974	-0.042872	-0.0479128	-0.0444725
FBXO44	-0.0419204	-0.0402846	-0.0571017	-0.0493913	-0.0313227	-0.0443889	-0.0366567
FBXO6	-0.0484767	-0.0501267	-0.0660612	-0.0622797	-0.0432015	-0.0488736	-0.0342342
MAD2L2	-0.0501428	-0.0499758	-0.0692689	-0.0635547	-0.0422174	-0.0496103	-0.043346
DRAXIN	-0.0511107	-0.0524852	-0.0714973	-0.0682232	-0.0432735	-0.0503582	-0.0444725
AGTRAP	-0.0456354	-0.0410173	-0.0383644	-0.0422638	-0.0392467	-0.0459354	-0.0356332
C1orf167	-0.0508966	-0.051567	-0.071383	-0.0657436	-0.0434102	-0.0509778	-0.0409872
MTHFR	-0.0118677	-0.0093844	-0.00355977	0.00373706	-0.0126354	-0.0238566	-0.000159571
CLCN6	-0.0178667	-0.0184003	-0.0261491	-0.0203147	-0.0165789	-0.0262827	0.00815706
NPPA	-0.0464787	-0.0489483	-0.071241	-0.0650134	-0.038197	-0.0462428	-0.0444725
AL021155.5	-0.0327785	-0.0301453	-0.0372084	-0.0333556	-0.024825	-0.0367152	-0.0443526
KIAA2013	-0.0429449	-0.0291646	-0.00644877	-0.0422993	-0.0376769	-0.0442746	-0.0331193
PLOD1	-0.037572	-0.0319156	-0.0382404	-0.0363878	-0.0343577	-0.0341909	-0.0353103
AL096840.2	-0.0509146	-0.0514062	-0.0712526	-0.0672721	-0.0432472	-0.0488919	-0.0444725
MFN2	0.0420869	0.0329635	0.0481862	0.058034	0.0462689	0.0629948	-0.0130245
MIIP	-0.047889	-0.0455036	-0.0595628	-0.0669347	-0.0410665	-0.0500166	-0.0410764
TNFRSF8	-0.0490981	-0.0504095	-0.0688212	-0.0663803	-0.0415636	-0.0478576	-0.0444725
TNFRSF1B	-0.0499823	-0.0510854	-0.0685372	-0.0599177	-0.0411152	-0.0490148	-0.0441561
VPS13D	0.364992	0.354198	0.453085	0.439171	0.297872	0.428435	0.338754
DHRS3	0.0528175	0.0555626	0.101335	0.0963465	0.0320126	0.0273654	0.0329671
C1orf158	-0.0403276	-0.043687	-0.064137	-0.038966	-0.0365601	-0.0286127	-0.0444725
LRRC38	-0.0512604	-0.0526609	-0.071494	-0.0689066	-0.0436515	-0.0509778	-0.0444725
PDPN	-0.0512234	-0.052605	-0.0716268	-0.0684189	-0.0430745	-0.0509778	-0.0444725
PRDM2	0.234315	0.207898	0.283792	0.290772	0.19637	0.31243	0.107218
KAZN	0.7557	0.612745	0.715703	1.12881	0.750596	0.754611	1.40426
AL357873.1	-0.0398916	-0.0433964	-0.0612392	-0.0568289	-0.0347699	-0.030704	-0.0330576
KAZN-AS1	-0.0498342	-0.0508395	-0.0696883	-0.0689066	-0.0403069	-0.049763	-0.0442459
AL031293.1	-0.028234	-0.0348476	-0.0556048	-0.019951	-0.0127678	-0.0359378	-0.0201993
TMEM51-AS1	-0.0499232	-0.0511873	-0.0693742	-0.0666668	-0.0427285	-0.0503927	-0.0390269
TMEM51	-0.0442451	-0.0446729	-0.062733	-0.0558239	-0.038647	-0.0443334	-0.0402258
C1orf195	-0.0505139	-0.0511383	-0.0710782	-0.0682536	-0.0431963	-0.0503873	-0.0444725
FHAD1	0.00724852	-0.00706848	-0.0118584	-0.0036659	0.0114494	0.0173702	-0.0232267
AL031283.2	-0.0386935	-0.0401329	-0.0576681	-0.0472661	-0.0352908	-0.0383425	-0.0252843
AL031283.3	-0.0513559	-0.0524411	-0.0718517	-0.0689066	-0.0432353	-0.0503146	-0.0444725
AL031283.1	-0.0501608	-0.0517634	-0.0699782	-0.0664178	-0.0433279	-0.0509778	-0.0422145
EFHD2	-0.0396801	-0.0330303	-0.0215765	-0.0360982	-0.0336458	-0.0419069	-0.0159095
CTRC	-0.0512324	-0.0523098	-0.0718517	-0.0677295	-0.0436515	-0.0503039	-0.0444725
CELA2A	-0.0512423	-0.0527338	-0.0711605	-0.0689066	-0.0429272	-0.0509778	-0.0444725
CELA2B	-0.0479617	-0.0496403	-0.0687912	-0.0653689	-0.0366091	-0.0454156	-0.0444725
CASP9	-0.00927945	-0.00928831	-0.0278949	-0.0193121	-0.0150156	-0.00683726	-0.0183177
DNAJC16	0.00129132	0.014246	0.014492	-0.00350532	-0.010768	-0.0115664	0.0203479
AGMAT	-0.0446431	-0.0447515	-0.0661203	-0.0592183	-0.0384072	-0.0413756	-0.035792
AL121992.1	-0.0473515	-0.0471105	-0.0689556	-0.0658808	-0.0406747	-0.0456005	-0.0389139
DDI2	-0.0133852	-0.00987984	-0.0194471	-0.00595323	-0.0195428	-0.0197402	0.0230148
PLEKHM2	-0.00962244	-0.00567654	-0.00949728	-0.00113432	-0.00801274	-0.0184497	-0.00417666
AL450998.3	-0.0494623	-0.0509576	-0.07112	-0.0689066	-0.0422681	-0.0502757	-0.0395487
SLC25A34	-0.0459754	-0.0483293	-0.0637977	-0.0658423	-0.041746	-0.0491279	-0.0394673
FBLIM1	-0.0432189	-0.042553	-0.058429	-0.0560188	-0.0357674	-0.0367481	-0.0387019
UQCRHL	-0.0497308	-0.0507449	-0.0703627	-0.0657398	-0.0413265	-0.0482123	-0.0444725
AL450998.2	-0.0346681	-0.0333807	-0.0410887	-0.0475995	-0.0236994	-0.0392903	-0.0335396
SPEN	0.125513	0.12527	0.149997	0.184715	0.0879986	0.0922393	0.0615091
ZBTB17	-0.0337947	-0.0325627	-0.0503419	-0.0366489	-0.0355566	-0.0329567	-0.0333591
SRARP	-0.0513543	-0.0520213	-0.0700363	-0.0672674	-0.0434999	-0.0508427	-0.0444725
HSPB7	-0.0505584	-0.0513355	-0.0672263	-0.0677704	-0.0429077	-0.0499663	-0.0419246
CLCNKA	-0.0415963	-0.0446796	-0.0605001	-0.0418073	-0.0298184	-0.0477958	0.00613119
CLCNKB	-0.0497795	-0.0490642	-0.0645823	-0.0652972	-0.0410839	-0.0489317	-0.0439235
FAM131C	-0.0509284	-0.0525734	-0.0704356	-0.0674045	-0.0436515	-0.0505155	-0.0444725
EPHA2	-0.0304155	-0.0360319	-0.040317	-0.0272741	-0.0220644	-0.00936635	-0.0411908
AL451042.2	-0.0491592	-0.0507337	-0.0695814	-0.0606465	-0.0394493	-0.0502451	-0.0444725
AL451042.1	-0.0476583	-0.0499438	-0.0700559	-0.0571145	-0.0375549	-0.0419949	-0.0444725
ARHGEF19	-0.0437196	-0.0453204	-0.0493003	-0.0530998	-0.0356948	-0.0472809	-0.041004
AL109627.1	-0.049943	-0.0504515	-0.0661048	-0.0643536	-0.0423932	-0.0509778	-0.0444725
CPLANE2	-0.0499949	-0.0508099	-0.0687117	-0.0636965	-0.0436515	-0.0506148	-0.0444725
FBXO42	0.133334	0.127389	0.11405	0.184474	0.105938	0.138596	0.0546439
SZRD1	-0.00383018	-0.00322653	0.0181981	0.00873148	-0.000563905	-0.0088882	-0.0282212
SPATA21	-0.0396723	-0.044228	-0.060737	-0.0541229	-0.0266058	-0.0371878	-0.0439089
NECAP2	-0.0336577	-0.0342213	-0.0341349	-0.0447555	-0.0246414	-0.0358028	-0.0365806
LINC01772	-0.0461311	-0.0489912	-0.0659627	-0.0657076	-0.0405295	-0.048221	-0.0444725
AL137802.2	-0.0505707	-0.0516366	-0.0684811	-0.0689066	-0.0431882	-0.0504761	-0.0436416
NBPF1	-0.0428806	-0.0432856	-0.0598133	-0.0481175	-0.0357256	-0.0431006	-0.026907
AL137798.1	-0.0514135	-0.0527338	-0.0715794	-0.0689066	-0.0436515	-0.0509778	-0.0444725
CROCC	-0.0122683	-0.0114114	0.00909993	0.0216062	-0.0114665	-0.0117292	-0.0336593
BX284668.5	-0.0506796	-0.0505922	-0.0662317	-0.0689066	-0.0430717	-0.0492808	-0.0444725
BX284668.6	-0.0471375	-0.0472671	-0.0656893	-0.0610739	-0.0393467	-0.0493522	-0.0419625
MFAP2	-0.0504554	-0.0516708	-0.0667915	-0.0676424	-0.0421427	-0.0502456	-0.0444725
AL049569.1	-0.0475866	-0.0476927	-0.0660205	-0.0599244	-0.0411409	-0.040133	-0.0444725
ATP13A2	-0.0459193	-0.0445354	-0.0590291	-0.0639681	-0.0394657	-0.0450152	-0.0400172
SDHB	-0.00747731	-0.0107613	-0.0099234	-0.0141759	-0.00747194	-0.0196425	0.0130029
PADI2	-0.0512487	-0.0527338	-0.0703736	-0.0689066	-0.0436515	-0.0496224	-0.0444725
PADI4	-0.0511077	-0.051978	-0.0710567	-0.0663193	-0.0431551	-0.0509778	-0.0427855
RCC2	-0.0341362	-0.0274093	-0.0408699	-0.0310741	-0.0303858	-0.0368479	-0.0311635
ARHGEF10L	0.0203904	0.0172556	0.00376137	0.0205565	0.0203415	-0.0137586	0.0772383
ACTL8	-0.0514757	-0.0525298	-0.0718517	-0.0689066	-0.0428416	-0.0509778	-0.0444725
LINC01654	-0.0515078	-0.0524152	-0.0718517	-0.0671412	-0.0436515	-0.0509778	-0.0444725
IGSF21	-0.0513481	-0.0527338	-0.0711371	-0.0673223	-0.0436515	-0.0509778	-0.0444725
KLHDC7A	-0.0513071	-0.0509999	-0.0678103	-0.0633968	-0.0436515	-0.0503991	-0.0444725
PAX7	-0.0513575	-0.0523179	-0.0713412	-0.0669357	-0.043008	-0.0509778	-0.0444725
ALDH4A1	-0.0470563	-0.0458533	-0.0618323	-0.0615516	-0.0414121	-0.0460761	-0.0426595
IFFO2	-0.0407817	-0.0396994	-0.0571694	-0.0545561	-0.0372002	-0.0463128	-0.0174496
AL137127.1	-0.0513667	-0.0522351	-0.0718517	-0.0689066	-0.0436515	-0.0509778	-0.0444725
UBR4	0.087693	0.0671772	0.0911902	0.167607	0.0687901	0.0800985	0.0501339
EMC1-AS1	-0.0155072	-0.0161693	-0.0326927	-0.0301498	-0.00976714	-0.0218855	-0.0273353
EMC1	-0.0292518	-0.0232698	-0.0267292	-0.0331486	-0.0248935	-0.0287527	-0.0422803
MRTO4	-0.0459856	-0.0427329	-0.058632	-0.0527289	-0.032692	-0.0451085	-0.0403875
AKR7A3	-0.050582	-0.0513189	-0.0686528	-0.0689066	-0.0429104	-0.0509778	-0.0422924
AKR7A2	-0.0447952	-0.04239	-0.0389694	-0.0537008	-0.0397279	-0.0472745	-0.0444725
SLC66A1	-0.0474557	-0.0474646	-0.0606838	-0.0602904	-0.0424559	-0.0483579	-0.0410747
CAPZB	0.200022	0.179637	0.274525	0.349586	0.15569	0.239885	0.02898
MICOS10	-0.0166925	0.00165759	0.0461844	0.0418655	-0.0152485	-0.0180428	-0.0348316
AL031727.2	-0.0506347	-0.0524654	-0.0706448	-0.0652139	-0.0434654	-0.0497176	-0.0444725
NBL1	-0.0485425	-0.0457123	-0.0461794	-0.0608325	-0.0427714	-0.0479154	-0.043466
TMCO4	0.0373014	0.0343232	0.027572	0.0403652	0.0246508	0.0100725	0.108372
OTUD3	-0.0311253	-0.0281143	-0.0423594	-0.0452741	-0.0286289	-0.0379012	-0.0139916
UBXN10-AS1	-0.0513205	-0.0515357	-0.069379	-0.0676748	-0.0436515	-0.0509778	-0.0444725
UBXN10	-0.0390479	-0.0394296	-0.0384483	-0.0493193	-0.0273594	-0.0363121	-0.041577
VWA5B1	-0.0382977	-0.0423023	-0.059282	-0.0605934	-0.0311418	-0.0409577	-0.0444725
AL020998.1	-0.0495089	-0.0513501	-0.0706991	-0.0669856	-0.0413835	-0.0502031	-0.0436244
CAMK2N1	-0.0494852	-0.0499037	-0.0584938	-0.067339	-0.0414919	-0.0478875	-0.0444725
MUL1	-0.0474646	-0.0453524	-0.0534223	-0.047659	-0.041357	-0.0447274	-0.0391897
CDA	-0.0513671	-0.0526006	-0.0718517	-0.0689066	-0.043297	-0.0497644	-0.0444725
PINK1	-0.0431488	-0.0392075	-0.031853	-0.0404034	-0.0386295	-0.0488582	-0.0339104
PINK1-AS	-0.0442485	-0.0430648	-0.055236	-0.0543331	-0.038092	-0.0434317	-0.0300955
DDOST	-0.0373947	-0.021217	0.0240813	-0.0257866	-0.0292448	-0.0396706	-0.0148153
KIF17	-0.0440902	-0.0471865	-0.0656648	-0.0582736	-0.0409657	-0.0421928	-0.044291
SH2D5	-0.0509817	-0.0520574	-0.0703886	-0.0678814	-0.0421386	-0.0482756	-0.0444725
AL663074.1	-0.0508706	-0.0519371	-0.0706384	-0.0689066	-0.0423348	-0.0498617	-0.0444725
HP1BP3	0.214429	0.216956	0.310464	0.283208	0.168597	0.165619	0.138657
EIF4G3	0.692946	0.65524	0.778331	0.874091	0.561076	0.567378	0.568696
ECE1	0.0452531	0.0547127	0.108652	0.082311	0.0232517	0.0989574	0.0131386
AL031005.1	-0.0513535	-0.0527338	-0.0717082	-0.0689066	-0.0434092	-0.0509778	-0.0444725
AL031728.1	-0.050579	-0.0520097	-0.0712011	-0.0672666	-0.0432339	-0.0479767	-0.0444725
NBPF3	-0.0361511	-0.034256	-0.0528159	-0.0532345	-0.0340986	-0.0401263	-0.0322006
ALPL	-0.0509527	-0.0526123	-0.0709571	-0.0650808	-0.0424931	-0.0504567	-0.0444725
LINC02596	-0.0246344	-0.0319919	-0.0548321	-0.0495212	-0.0137089	-0.0410297	-0.0444725
RAP1GAP	0.103304	0.115847	0.194624	0.232707	0.0612382	0.048579	0.0694757
USP48	0.0914985	0.0981911	0.102325	0.11264	0.0647995	0.0731088	0.11018
LDLRAD2	-0.0511112	-0.0522178	-0.0707817	-0.0689066	-0.0436515	-0.0508899	-0.0444725
HSPG2	-0.0272593	-0.0171422	-0.00959064	0.0115373	-0.0255903	-0.0133121	-0.0391791
CELA3A	-0.0514413	-0.0527338	-0.0718517	-0.0689066	-0.0436515	-0.0509778	-0.0444725
LINC00339	-0.0463612	-0.0449876	-0.0632533	-0.0624096	-0.0387215	-0.0467995	-0.035508
CDC42	0.112514	0.098516	0.180751	0.173184	0.0868263	0.122959	0.0153826
CDC42-AS1	-0.0484369	-0.049036	-0.0687891	-0.0648328	-0.0425931	-0.0475624	-0.0416821
CDC42-IT1	-0.0445908	-0.0469406	-0.067477	-0.065964	-0.0387357	-0.0481925	-0.0435338
WNT4	-0.0496332	-0.0501786	-0.0683758	-0.0629391	-0.0430972	-0.0501393	-0.0444725
AL445253.1	-0.0499425	-0.0505463	-0.0696255	-0.0658468	-0.0419295	-0.0485123	-0.0437857
ZBTB40	-0.0139214	-0.0113718	-0.0120766	-0.03051	-0.0178337	-0.0183776	0.0107933
C1QA	-0.0507869	-0.0524998	-0.0690307	-0.0689066	-0.0433126	-0.0509778	-0.0444725
C1QC	-0.0512028	-0.0527338	-0.0712967	-0.0689066	-0.0436515	-0.0509778	-0.0444725
C1QB	-0.0515091	-0.0519775	-0.0692469	-0.0671652	-0.0436515	-0.0509778	-0.0444725
EPHB2	-0.00582487	-0.00467576	-0.0124679	0.0183533	-0.014703	-0.0274771	-0.0198269
TEX46	-0.0513873	-0.0523628	-0.0718517	-0.0689066	-0.0436515	-0.0509778	-0.0444725
KDM1A	0.00574454	0.0104605	0.0141201	-0.00548464	0.0028668	-0.0239764	0.0456159
AL031428.1	-0.0184609	-0.0246482	-0.050348	-0.029499	-0.0124284	-0.031771	-0.0195705
LUZP1	0.0542333	0.0351379	0.0260542	0.086017	0.0491179	0.0709312	0.0473811
LINC01355	-0.0245027	-0.0181248	-0.0489003	-0.0481044	-0.0272852	-0.01899	-0.0044801
AL109936.6	-0.0430073	-0.0452196	-0.0655908	-0.0594824	-0.0347105	-0.0436287	-0.043266
HNRNPR	0.119139	0.129782	0.170215	0.157205	0.102482	0.145735	0.083578
ZNF436	-0.0478023	-0.0474024	-0.0545815	-0.0584856	-0.0411341	-0.0463628	-0.0327266
ZNF436-AS1	-0.0441164	-0.0445195	-0.0605672	-0.061078	-0.0375265	-0.0480629	-0.032055
AL109936.2	-0.0502732	-0.0515927	-0.0696655	-0.0689066	-0.042165	-0.0503677	-0.0444725
TCEA3	-0.00986378	-0.00840609	-0.0139725	0.000667952	-0.0156251	-0.031352	0.00932533
ASAP3	-0.00293544	-0.00436855	-0.00519747	-0.0169892	-0.0115302	-0.0113275	-0.0118355
E2F2	-0.0513243	-0.051847	-0.0710697	-0.0668938	-0.0436515	-0.0495431	-0.0444725
AL021154.1	-0.0503894	-0.0517068	-0.0706715	-0.0587455	-0.0431292	-0.0505596	-0.0406421
ID3	0.0623923	0.146753	0.446501	0.292013	0.0541721	-0.009069	0.0967586
AL450043.1	-0.0513741	-0.0527338	-0.0718517	-0.0689066	-0.0436515	-0.0509778	-0.042958
MDS2	-0.0469114	-0.0484718	-0.0631157	-0.0553722	-0.0399208	-0.0481935	-0.0392091
RPL11	0.0305162	0.224724	1.45892	0.50987	0.0162963	0.035875	-0.0444725
ELOA-AS1	-0.0149336	-0.0130654	-0.0286753	-0.0296119	-0.0176945	-0.0291678	-0.00660835
ELOA	-0.0342571	-0.0325341	-0.0353529	-0.0482029	-0.0302716	-0.0306634	-0.0297391
PITHD1	-0.033942	-0.029541	-0.0400071	-0.0325196	-0.0326982	-0.0324845	-0.0242631
LYPLA2	-0.0429874	-0.0427054	-0.0491578	-0.047261	-0.0329885	-0.0429237	-0.0427031
GALE	-0.0478568	-0.0488933	-0.0668403	-0.0637012	-0.0402057	-0.0475738	-0.0444725
HMGCL	-0.0299911	-0.0283329	-0.0286405	-0.0231021	-0.0283661	-0.0320407	-0.0139398
FUCA1	-0.0381258	-0.0175123	0.00660897	-0.0205933	-0.0331977	-0.0416904	-0.0365629
CNR2	-0.0486922	-0.0491346	-0.0684679	-0.0647182	-0.0424019	-0.0477644	-0.0444725
PNRC2	0.00128065	0.0132924	0.0494316	0.0302554	-0.00172594	0.00214281	-0.0228178
SRSF10	0.36216	0.346286	0.352605	0.434872	0.345029	0.342709	0.113426
AL591178.1	-0.0512214	-0.0527338	-0.0712211	-0.0689066	-0.0433694	-0.0507798	-0.0444725
MYOM3	-0.0508478	-0.052202	-0.0703494	-0.0689066	-0.0433164	-0.0509778	-0.0444725
IL22RA1	-0.0469681	-0.0467555	-0.0627403	-0.0569605	-0.0403038	-0.048748	-0.0444725
IFNLR1	-0.012954	-0.0197194	-0.0336011	-0.0258396	-0.0144805	-0.0214261	-0.018721
LINC02800	-0.0512381	-0.0527338	-0.0718517	-0.0689066	-0.0436515	-0.0509778	-0.0444725
AL138902.1	-0.0513351	-0.0525977	-0.0718517	-0.0681276	-0.0430944	-0.0509778	-0.0444725
GRHL3	-0.0513166	-0.0523489	-0.0714783	-0.0689066	-0.0436515	-0.0509778	-0.0444725
STPG1	-0.0212431	-0.0166873	-0.0375611	-0.0383684	-0.0217227	-0.0300131	-0.0218181
NIPAL3	0.0304815	0.0362898	0.048483	0.0143674	0.0236166	0.00888006	0.0416093
RCAN3AS	-0.0401332	-0.0417971	-0.0622769	-0.0464456	-0.0356817	-0.0457352	-0.0354862
RCAN3	-0.0221953	-0.0150238	-0.00879093	-0.0294839	-0.0257754	-0.0157827	-0.00521415
NCMAP-DT	-0.0485134	-0.0496725	-0.0675262	-0.0633508	-0.0402409	-0.0509778	-0.0382411
NCMAP	-0.0388967	-0.0385755	-0.0484915	-0.0344467	-0.0358645	-0.0461225	-0.0346918
SRRM1	0.097457	0.104951	0.151958	0.118613	0.0869801	0.103729	0.091694
CLIC4	-0.0410464	-0.0387054	-0.049751	-0.0352064	-0.0369809	-0.0307044	-0.0444725
RUNX3	-0.0514602	-0.0525714	-0.0718517	-0.0689066	-0.0436515	-0.0509778	-0.0444725
AL050344.1	-0.0512095	-0.0525446	-0.0711841	-0.0689066	-0.0436515	-0.0509778	-0.0444725
AL031432.1	-0.0511243	-0.0525791	-0.0717079	-0.0689066	-0.0417135	-0.0509778	-0.0444725
SYF2	-0.0404986	-0.0329708	0.00586324	-0.0140701	-0.0370385	-0.0425246	-0.0295588
AL031432.4	-0.0478183	-0.0486011	-0.0637534	-0.0669202	-0.0388752	-0.046999	-0.0364867
RSRP1	0.213397	0.216467	0.247429	0.236081	0.169699	0.232606	0.209969
RHD	-0.0131125	-0.0125515	-0.0451963	-0.0366722	-0.0123416	-0.0181788	-0.0291124
TMEM50A	-0.0366262	-0.0244184	-0.00423925	-0.00326582	-0.0318484	-0.0403517	-0.0346616
RHCE	-0.0485604	-0.0500142	-0.0701132	-0.0648296	-0.0379842	-0.0481988	-0.0412945
MACO1	0.022026	0.0195359	0.0403454	0.0202699	0.00986664	0.00921043	0.0365975
LDLRAP1	-0.0393995	-0.0376956	-0.0420085	-0.0420761	-0.0368181	-0.0351268	-0.0225166
AL606491.1	-0.049992	-0.0515192	-0.0713115	-0.0689066	-0.0414868	-0.050605	-0.0435211
MAN1C1	0.0542285	0.0550466	0.0843381	0.0575216	0.0222812	0.0746155	0.107857
AL031280.1	-0.0367956	-0.0391309	-0.0632309	-0.0466996	-0.0343568	-0.0372102	-0.0414841
SELENON	-0.0396278	-0.0269762	-0.0145387	-0.0278281	-0.0360818	-0.0420663	-0.040583
AL020996.1	-0.0487877	-0.0475593	-0.0667278	-0.0642781	-0.0416581	-0.0493546	-0.0421243
MTFR1L	-0.0380373	-0.0345209	-0.0280267	-0.0528268	-0.0360139	-0.0455085	-0.0275223
AUNIP	-0.0508997	-0.0527338	-0.0718517	-0.0650534	-0.0436515	-0.0509778	-0.0444725
AL033528.2	-0.0510493	-0.0517288	-0.0696819	-0.0689066	-0.0426366	-0.0509778	-0.0444725
PAQR7	-0.0477276	-0.0467794	-0.0605895	-0.062781	-0.0400589	-0.0509778	-0.0395377
STMN1	-0.0479381	-0.0458289	-0.049144	-0.0471707	-0.0426071	-0.0431551	-0.0371695
PAFAH2	-0.0412924	-0.0390537	-0.0426996	-0.051572	-0.0347387	-0.0452429	-0.0335107
EXTL1	-0.0497522	-0.0517125	-0.0676424	-0.0680244	-0.0408309	-0.0490324	-0.0441512
SLC30A2	-0.0492127	-0.0500297	-0.05699	-0.0564615	-0.04083	-0.0475925	-0.0294691
AL391650.2	-0.051511	-0.0527338	-0.0718517	-0.0689066	-0.0436515	-0.0509778	-0.040415
TRIM63	-0.0513906	-0.0525368	-0.0707875	-0.0633432	-0.0436515	-0.0509778	-0.0444725
PDIK1L	-0.0452232	-0.0418185	-0.0398343	-0.050118	-0.0391709	-0.0477004	-0.0250989
FAM110D	-0.0513686	-0.0527338	-0.0697903	-0.0630229	-0.0436515	-0.0488278	-0.0444725
AL391650.1	-0.051166	-0.052535	-0.0716674	-0.0689066	-0.0436515	-0.0509778	-0.0425714
ZNF593	-0.0483346	-0.0464834	-0.0493393	-0.0539731	-0.0406103	-0.0501635	-0.0402651
CNKSR1	-0.0269141	-0.0253583	-0.0368119	-0.0240443	-0.0174242	-0.0263359	-0.0277758
CATSPER4	-0.0509229	-0.0523077	-0.0715789	-0.0689066	-0.042015	-0.0494014	-0.0444725
CEP85	-0.0366345	-0.0374844	-0.0568605	-0.049627	-0.0334691	-0.0423737	-0.0239316
SH3BGRL3	-0.0503319	-0.0469447	-0.0337418	-0.0535391	-0.0432778	-0.0464618	-0.0444725
UBXN11	-0.0181388	-0.02067	-0.02469	-0.00014071	-0.0106856	-0.0187267	-0.0317275
CD52	-0.0511602	-0.0522168	-0.0699739	-0.0673638	-0.0436515	-0.0509778	-0.0444725
CRYBG2	-0.051312	-0.0524639	-0.0688515	-0.0689066	-0.0436515	-0.0509778	-0.0444725
LIN28A	-0.051302	-0.0524434	-0.0716843	-0.0689066	-0.0432532	-0.0509778	-0.0437304
DHDDS	0.00447224	0.000818367	-0.0141812	-0.00425731	0.00308522	-0.00311106	-0.013626
AL513365.2	-0.0420898	-0.0436808	-0.0666668	-0.0590695	-0.0344926	-0.0437944	-0.0444725
HMGN2	0.0210609	0.0564391	0.251647	0.117186	0.0253292	0.020428	-0.00503215
RPS6KA1	-0.0299086	-0.0288225	-0.0272264	-0.0256635	-0.0247992	-0.0307105	-0.0169913
AL512408.1	-0.0508983	-0.0510594	-0.0704948	-0.061815	-0.0429051	-0.0502914	-0.0444725
ARID1A	0.162873	0.185274	0.256005	0.243168	0.115342	0.123816	0.0988219
PIGV	-0.0469682	-0.0474041	-0.0465784	-0.0551356	-0.037734	-0.0487274	-0.0395158
ZDHHC18	-0.0263878	-0.0233119	-0.0312541	-0.046917	-0.029331	-0.0375239	-0.0239404
SFN	-0.051183	-0.0516717	-0.0718517	-0.0689066	-0.0433018	-0.0503195	-0.0444725
GPN2	-0.0427307	-0.0404921	-0.0504659	-0.0513738	-0.037188	-0.0434833	-0.0307078
GPATCH3	-0.0481936	-0.0478982	-0.0683185	-0.0588471	-0.041304	-0.0485072	-0.0444725
NUDC	-0.00281036	0.00036515	0.0359943	0.012823	0.001213	-0.0239116	-0.0351222
KDF1	-0.04514	-0.0468311	-0.0594584	-0.0584326	-0.0363622	-0.0461227	-0.0413738
TRNP1	-0.0500346	-0.0505651	-0.0664827	-0.0645946	-0.0404212	-0.0471466	-0.0434936
TENT5B	-0.0313615	-0.0289852	-0.0318009	-0.021975	-0.025307	0.000892579	-0.0428883
SLC9A1	-0.00121907	-0.00658975	0.00956736	0.0168225	-0.00633268	0.0164086	-0.0213796
AL590640.1	-0.0513899	-0.052622	-0.0717345	-0.0689066	-0.0436515	-0.0509778	-0.0444725
WDTC1	0.0035194	0.00876442	-0.00117237	-0.00895946	-0.00135995	-0.0148561	0.00153193
TMEM222	-0.0419911	-0.0401053	-0.0213452	-0.0371776	-0.0359857	-0.0442185	-0.0362095
SYTL1	-0.0457337	-0.0449215	-0.0556321	-0.0566314	-0.0362779	-0.0458735	-0.0367907
MAP3K6	-0.0491788	-0.0491619	-0.0651396	-0.0623512	-0.0413253	-0.0503413	-0.0444725
FCN3	-0.0513937	-0.0524876	-0.0701256	-0.0674782	-0.0436515	-0.0504405	-0.0444725
CD164L2	-0.0514196	-0.0522648	-0.0716237	-0.0689066	-0.0436515	-0.0509778	-0.0424838
GPR3	-0.0509206	-0.0526838	-0.0718029	-0.0679433	-0.0429291	-0.0509778	-0.0444725
WASF2	0.0940422	0.101885	0.133229	0.163761	0.0750348	0.103943	0.0417241
FO393419.2	-0.0477421	-0.0495034	-0.0687306	-0.066711	-0.0402195	-0.046467	-0.0405956
BX293535.1	-0.0510233	-0.0519378	-0.0716943	-0.0689066	-0.0433961	-0.0509778	-0.0444725
AHDC1	0.00752269	0.0128577	0.0135421	0.0274456	-0.0119024	-0.0071164	-0.0192685
FGR	-0.0514675	-0.0525704	-0.0713643	-0.0619579	-0.0436515	-0.0509778	-0.0444725
IFI6	-0.0408108	-0.0292133	-0.000871601	-0.0344183	-0.0344334	-0.0272157	-0.0410873
AL445490.1	-0.0504111	-0.0519324	-0.0708231	-0.0689066	-0.0427006	-0.0501674	-0.0444725
AL020997.5	-0.0506156	-0.0519071	-0.0706884	-0.0689066	-0.0431458	-0.0509778	-0.0444725
FAM76A	0.0148417	0.0140316	0.00362836	0.00100246	0.0167049	0.0150461	0.000381762
STX12	0.682039	0.564024	0.6767	0.854783	0.68116	0.998282	0.358993
AL020997.2	-0.0442905	-0.0456651	-0.0682641	-0.0625103	-0.0335729	-0.0464344	-0.0444725
AL020997.3	-0.0500474	-0.0499807	-0.070142	-0.0653689	-0.0428148	-0.0497716	-0.0389516
AL020997.4	-0.0503559	-0.0504308	-0.0703537	-0.0689066	-0.0431194	-0.0507276	-0.0444725
PPP1R8	-0.0379607	-0.038888	-0.0418167	-0.0433634	-0.0305481	-0.0428484	-0.0188688
THEMIS2	-0.0314946	-0.0319828	-0.0498347	-0.0231398	-0.0231645	-0.00742634	-0.0444725
RPA2	-0.0225994	-0.0185191	-0.014635	-0.0306512	-0.024636	-0.0266996	-0.0304188
SMPDL3B	-0.0377385	-0.0331992	-0.0488564	-0.0403962	-0.0298526	-0.0262088	-0.0389404
AL512288.1	-0.045728	-0.0474672	-0.0659957	-0.0629916	-0.0390633	-0.0442839	-0.0389555
XKR8	-0.0494536	-0.0493437	-0.0622932	-0.0588657	-0.0412507	-0.0484077	-0.0317816
EYA3	0.132577	0.126274	0.144588	0.132974	0.107288	0.0868019	0.159459
PTAFR	-0.0468143	-0.0480553	-0.0651499	-0.064889	-0.0419092	-0.0487857	-0.0393639
DNAJC8	-0.0163607	-0.00856246	0.00574248	-0.00380012	-0.0172599	-0.0193715	-0.0280171
ATP5IF1	-0.0310201	-0.00843045	0.0871202	0.0382063	-0.0280206	-0.036564	-0.0392177
AL353622.1	-0.0482581	-0.0483792	-0.0686199	-0.0647468	-0.0408124	-0.0509778	-0.0429219
SESN2	-0.0462605	-0.0457021	-0.0573962	-0.0487445	-0.0381227	-0.0356359	-0.0427054
MED18	-0.0503266	-0.0510943	-0.0652171	-0.0637345	-0.0419975	-0.0497908	-0.0421939
PHACTR4	0.171395	0.160583	0.159316	0.22935	0.131855	0.196641	0.131336
RCC1	-0.0426431	-0.0414357	-0.0561932	-0.0528167	-0.0348043	-0.0404059	-0.0424903
SNHG3	-0.0375224	-0.0352683	-0.0406861	-0.0400335	-0.0286647	-0.0379736	-0.0341937
TRNAU1AP	-0.02488	-0.0279415	-0.0479867	-0.0362347	-0.0205969	-0.02707	-0.0301317
SNHG12	-0.0414286	-0.0440658	-0.0593386	-0.044567	-0.0374403	-0.0389094	-0.0444725
TAF12	-0.0227741	-0.0226563	-0.0298819	-0.0239992	-0.0187097	-0.0352051	-0.0243909
RAB42	-0.0514148	-0.0525863	-0.0710281	-0.0689066	-0.0427541	-0.0504604	-0.0444725
LINC01715	-0.0503036	-0.0509035	-0.0697558	-0.0682543	-0.0429715	-0.0505047	-0.0414123
AL360012.1	-0.0381221	-0.0378798	-0.0419235	-0.0296015	-0.0306366	-0.0334193	-0.0444725
GMEB1	-0.0268294	-0.0312494	-0.0417902	-0.0167305	-0.0279903	-0.028117	-0.0302412
YTHDF2	-0.00956289	-0.0114989	-0.000854155	-0.0101129	-0.0107449	-0.0148611	-0.0059547
OPRD1	-0.0511116	-0.0525404	-0.0718517	-0.0627248	-0.0436515	-0.0509778	-0.0444725
AL009181.1	-0.0513107	-0.0527338	-0.0714431	-0.0689066	-0.0436515	-0.0502388	-0.0444725
EPB41	0.104144	0.093179	0.118913	0.100211	0.0734967	0.121535	0.101026
TMEM200B	-0.0512786	-0.052637	-0.0715881	-0.0689066	-0.0436515	-0.0503626	-0.0444725
AL357500.1	-0.0510568	-0.0521301	-0.0711576	-0.0689066	-0.0431041	-0.0505099	-0.0444725
SRSF4	0.199933	0.188516	0.204338	0.264786	0.146227	0.209466	0.195286
MECR	-0.024082	-0.0248748	-0.0389717	-0.0352582	-0.0226133	-0.0220014	-0.031441
PTPRU	-0.046223	-0.0486014	-0.062182	-0.0623074	-0.0413406	-0.0442712	-0.0444725
LINC01756	-0.0514721	-0.0527338	-0.0718517	-0.0689066	-0.0436515	-0.0509778	-0.0444725
MATN1	-0.051089	-0.0525309	-0.0699966	-0.0681983	-0.0436515	-0.0481837	-0.0444725
MATN1-AS1	-0.0462176	-0.0480881	-0.0620527	-0.059708	-0.0364028	-0.0481658	-0.0444725
LAPTM5	-0.0512967	-0.0517009	-0.067073	-0.0646217	-0.0433243	-0.0509778	-0.0444725
SDC3	-0.049857	-0.0498519	-0.0647789	-0.0689066	-0.0434528	-0.0506313	-0.0429759
PUM1	0.344006	0.325451	0.395987	0.455295	0.306606	0.389815	0.273817
NKAIN1	-0.0507495	-0.0525816	-0.0714068	-0.0689066	-0.0427052	-0.0509778	-0.0435763
SNRNP40	-0.0095895	-0.0103256	-0.0148604	-0.0262449	-0.0133	-0.0149091	-0.0288981
ZCCHC17	0.032396	0.0230668	0.0208396	-0.000585734	0.0188015	0.0375628	0.00192689
AL451070.1	-0.0321707	-0.034156	-0.0593714	-0.0396954	-0.0233794	-0.0346089	-0.042792
FABP3	-0.0438194	-0.0450282	-0.0589615	-0.0577753	-0.0344012	-0.0481962	-0.044252
SERINC2	-0.0452901	-0.0394113	-0.041538	-0.0579632	-0.040102	-0.0415513	-0.00641964
LINC01226	-0.0482855	-0.0514151	-0.0696171	-0.0615965	-0.0396961	-0.0454942	-0.0412924
AC114488.1	-0.0506	-0.0515468	-0.0706537	-0.0673704	-0.0433571	-0.0484151	-0.0444725
TINAGL1	-0.0331794	-0.0326747	-0.0270701	-0.0340659	-0.0256785	-0.0184781	-0.0386756
HCRTR1	-0.0485029	-0.0503484	-0.0708751	-0.0662076	-0.0382329	-0.0509778	-0.0444725
PEF1	-0.0193433	-0.00796627	0.0242102	-0.00216947	-0.0199972	-0.0275243	-0.0217274
AC114488.2	-0.0497159	-0.0520875	-0.0713537	-0.0629009	-0.0403665	-0.0505306	-0.0375568
AC114488.3	-0.0512719	-0.0527338	-0.0716313	-0.0689066	-0.0436515	-0.0509778	-0.0431369
COL16A1	-0.0284228	-0.020959	-0.0365737	-0.0345267	-0.018878	-0.00884069	-0.00743934
ADGRB2	-0.0501064	-0.0499619	-0.0565336	-0.0644977	-0.0409516	-0.0489972	-0.0435614
SPOCD1	-0.0511035	-0.0522391	-0.0718517	-0.0679098	-0.0430632	-0.0509778	-0.0444725
AL136115.2	-0.0485627	-0.0502143	-0.0684704	-0.0669283	-0.0392131	-0.0493576	-0.0382647
PTP4A2	0.0330371	0.0610527	0.216044	0.12625	0.0298088	0.035213	0.00855217
AL136115.1	-0.0509063	-0.05233	-0.0718517	-0.0684212	-0.0433469	-0.0509778	-0.0444725
AL136115.3	-0.0502209	-0.0522426	-0.070408	-0.0689066	-0.0424197	-0.0454451	-0.0444725
KHDRBS1	0.0595089	0.0562644	0.105972	0.129971	0.0440919	0.0676769	0.0361173
AL445248.1	-0.0413291	-0.0434708	-0.0594463	-0.0579396	-0.0353683	-0.0424139	-0.041641
TMEM39B	-0.0337895	-0.0346124	-0.0521132	-0.0467982	-0.0261051	-0.0390954	-0.0359511
KPNA6	0.0682631	0.0721033	0.0875998	0.0982073	0.0371445	0.0639311	0.0592854
AL049795.2	-0.0514173	-0.0524427	-0.0712515	-0.0664245	-0.0432943	-0.0503529	-0.0444725
TXLNA	-0.0207365	-0.018746	-0.0180152	-0.0363718	-0.0213047	-0.0230632	-0.0363336
CCDC28B	-0.0205552	-0.0285701	-0.05091	-0.0485471	-0.0153695	-0.0240447	-0.0414217
AL049795.1	-0.0494922	-0.0494277	-0.0704711	-0.068385	-0.0405812	-0.0493007	-0.0424873
IQCC	-0.038087	-0.0451148	-0.0649586	-0.0508431	-0.024424	-0.0418213	-0.0439584
DCDC2B	-0.0343332	-0.0401531	-0.0648869	-0.0385903	-0.0170891	-0.029929	-0.0407215
TMEM234	-0.0320853	-0.0324929	-0.038304	-0.0308994	-0.0267603	-0.0404436	-0.0398825
EIF3I	-0.025319	-0.0216042	0.00830658	-0.0146403	-0.0199597	-0.027312	-0.021902
FAM167B	-0.051003	-0.0511677	-0.069056	-0.0668631	-0.0423003	-0.0509545	-0.0444725
LCK	-0.0512123	-0.0527338	-0.0705379	-0.0673455	-0.0436515	-0.0505683	-0.0444725
HDAC1	-0.0102772	-0.00570649	0.0143778	0.0233284	-0.0120959	-0.021025	-0.0107673
MARCKSL1	-0.0369812	-0.0202964	0.0681565	0.0075626	-0.0314124	-0.0399873	-0.0444725
AL109945.1	-0.0514858	-0.0527338	-0.0715433	-0.0689066	-0.0436515	-0.0509778	-0.0432221
TSSK3	-0.0424137	-0.0417947	-0.0623465	-0.0528428	-0.0340691	-0.042935	-0.0351102
FAM229A	-0.0466457	-0.0478058	-0.0643487	-0.0616342	-0.0374053	-0.0483479	-0.0444725
BSDC1	0.0367352	0.0264942	0.0415282	0.0699346	0.0189641	0.0313899	-0.00353959
ZBTB8B	-0.0503557	-0.0509185	-0.0695024	-0.063239	-0.0429946	-0.0489474	-0.0413871
ZBTB8A	0.0107948	0.0072024	0.00533748	0.0298618	0.00645831	0.0132248	0.0130802
ZBTB8OS	0.027348	0.0244	0.0177016	0.0353585	0.020126	0.00347413	0.0254435
RBBP4	0.0161114	0.0246082	0.0610467	0.0396931	0.00151579	0.0173064	0.0534061
SYNC	-0.0273372	-0.0231055	-0.0327431	-0.0233476	-0.0219099	-0.0353788	-0.00980703
AC114489.1	-0.0511667	-0.0524715	-0.0718517	-0.0664722	-0.0436515	-0.0509778	-0.0444725
KIAA1522	0.00691052	0.00843211	0.0451754	0.0320975	0.0111464	0.024022	0.00742062
YARS	-0.017052	-0.0171343	-0.018109	-0.00962102	-0.0123173	-0.0318425	-0.00671246
S100PBP	0.0252952	0.0268125	0.02381	0.0392025	0.0160889	0.0126424	0.0640465
FNDC5	-0.0484432	-0.0505636	-0.0689214	-0.0660941	-0.0428319	-0.0493607	-0.0418521
TMEM54	-0.0478316	-0.0433235	-0.0376523	-0.0559742	-0.0415992	-0.0472274	-0.0432475
AL031602.2	-0.0482265	-0.0493072	-0.0682831	-0.068251	-0.0411629	-0.0468645	-0.0444725
RNF19B	-0.0416186	-0.0351651	-0.0550008	-0.0553758	-0.0350746	-0.0340745	-0.0346165
AL020995.1	-0.0277736	-0.0281255	-0.0549697	-0.0379407	-0.0171519	-0.0370513	-0.0133702
AK2	0.00300435	0.00993721	0.0294542	0.00792687	0.0150843	-0.0130979	0.00564259
AZIN2	-0.0301109	-0.032377	-0.0463065	-0.040941	-0.0258177	-0.0252081	-0.0255031
TRIM62	-0.0379017	-0.0391872	-0.0576025	-0.0472629	-0.0325216	-0.0395281	-0.0405614
AL662907.3	-0.045323	-0.0470745	-0.0706116	-0.0652608	-0.040524	-0.0480597	-0.0412426
ZNF362	-0.0269929	-0.0242234	-0.0304846	-0.0462535	-0.0274216	-0.0333079	-0.00727621
AL513327.3	-0.051361	-0.0521589	-0.0713114	-0.0664839	-0.0436515	-0.0509778	-0.0444725
A3GALT2	-0.0501921	-0.0510398	-0.0712276	-0.0653965	-0.0432426	-0.0501313	-0.0433984
AL513327.1	-0.0185002	-0.0215793	-0.053991	-0.0352956	-0.0124007	-0.0267025	-0.026312
PHC2	0.010799	0.0121202	0.0306395	0.0618441	0.0117333	0.000871444	0.0156091
AL513327.2	-0.0429365	-0.0467452	-0.0672279	-0.0659665	-0.0368875	-0.0450907	-0.0413238
ZSCAN20	-0.0485881	-0.0473262	-0.067017	-0.0601766	-0.0425687	-0.0443944	-0.0363858
CSMD2	-0.0507697	-0.0518914	-0.0709195	-0.0629104	-0.0413355	-0.0502309	-0.0444725
C1orf94	-0.0513972	-0.0527338	-0.0714294	-0.0689066	-0.0432674	-0.0509778	-0.0444725
SMIM12	-0.0272956	-0.0251597	-0.0320379	-0.0269885	-0.0196401	-0.0304275	-0.0292491
GJB4	-0.0512999	-0.0527338	-0.0718517	-0.0689066	-0.0436515	-0.050454	-0.0444725
GJB3	-0.0514177	-0.0527338	-0.0709609	-0.0661823	-0.0436515	-0.0509778	-0.0444725
GJA4	-0.0512853	-0.0523223	-0.067055	-0.0665436	-0.0432136	-0.0509778	-0.0444725
DLGAP3	-0.050596	-0.0511887	-0.0700216	-0.0689066	-0.0422706	-0.0501183	-0.0391476
TMEM35B	-0.0437714	-0.0371439	-0.0145269	-0.052725	-0.031904	-0.0459745	-0.0387201
ZMYM6	0.0106909	0.0184318	0.0056835	0.00943975	0.00805484	-0.0169285	0.0484826
ZMYM1	-0.0101844	-0.000920609	-0.0120468	-0.0360985	-0.00974469	-0.0159531	-0.00435551
AL590434.1	-0.0511655	-0.0527338	-0.071405	-0.0667744	-0.0428514	-0.0509778	-0.0444725
SFPQ	0.314258	0.279717	0.385861	0.442158	0.221424	0.297878	0.175451
ZMYM4	0.236907	0.237503	0.250167	0.255762	0.174201	0.162283	0.31577
ZMYM4-AS1	-0.0249872	-0.0250635	-0.0578848	-0.0467752	-0.00542743	-0.0281641	-0.0273088
KIAA0319L	0.159605	0.167297	0.182699	0.262831	0.104308	0.127401	0.283578
NCDN	-0.0484982	-0.0481775	-0.0632331	-0.0652034	-0.0408538	-0.0500451	-0.0416135
AC004865.2	-0.0510761	-0.0527338	-0.0711126	-0.0689066	-0.0436515	-0.0497926	-0.0436887
TFAP2E	-0.0497866	-0.0502842	-0.0716284	-0.0663148	-0.0432395	-0.0494408	-0.0368411
PSMB2	-0.0228872	-0.015818	0.0029941	-0.017213	-0.0217593	-0.0140383	-0.0258955
C1orf216	-0.0509165	-0.0521903	-0.0707521	-0.0660898	-0.0435133	-0.050505	-0.0397546
CLSPN	-0.0511747	-0.0522828	-0.0713707	-0.0663416	-0.0433553	-0.0493165	-0.0444725
AGO4	-0.0115179	-0.0146073	-0.024958	-0.0192625	-0.0166633	-0.0104753	0.044424
AGO1	-0.0191363	-0.0194734	-0.0154162	-0.0279809	-0.0138538	-0.0225409	-0.01312
AL139286.3	-0.0495195	-0.0505981	-0.0689891	-0.0662888	-0.0420114	-0.0502898	-0.0391609
AL139286.2	-0.051495	-0.0526462	-0.070912	-0.0689066	-0.0436515	-0.0509778	-0.0444725
AGO3	0.273881	0.252956	0.281808	0.367155	0.208979	0.272585	0.195709
AL138787.2	-0.0224243	-0.0258512	-0.0497316	-0.0426995	-0.00944132	-0.0258437	-0.0379563
TEKT2	-0.0470341	-0.048394	-0.0612562	-0.0580386	-0.0375052	-0.0492789	-0.0444725
ADPRHL2	-0.0287189	-0.0283804	-0.0418245	-0.0320211	-0.0295258	-0.029105	-0.0293716
COL8A2	-0.0437209	-0.0435618	-0.0487325	-0.0528867	-0.0341922	-0.0391805	-0.0438417
TRAPPC3	0.0259992	0.0170855	0.0647278	0.0863723	0.0288145	0.0681093	-0.00665312
MAP7D1	0.0481276	0.0183731	0.0307433	0.0723729	0.0532571	0.0983243	-0.0444725
THRAP3	0.226646	0.226356	0.234119	0.274027	0.184624	0.208861	0.161319
SH3D21	-0.0105244	-0.0134581	-0.038489	-0.0327728	-0.010459	0.00812055	-0.0425394
EVA1B	-0.0503263	-0.0474997	-0.0544601	-0.0557902	-0.041813	-0.0502167	-0.0436161
AL591845.1	-0.049949	-0.0502663	-0.0678126	-0.0641714	-0.0430066	-0.0478817	-0.0444725
STK40	0.0571838	0.0405493	0.0292294	0.0799467	0.0414515	0.0716658	-0.0161444
LSM10	-0.0470689	-0.0456794	-0.0433352	-0.0501944	-0.0390095	-0.0470911	-0.0430817
OSCP1	-0.0185809	-0.016899	-0.0261925	-0.0183917	-0.0172112	-0.0231582	-0.0161234
MRPS15	-0.0440065	-0.0427279	-0.0479298	-0.0453438	-0.040812	-0.0429637	-0.0312732
CSF3R	-0.0506912	-0.0516897	-0.0701899	-0.0618609	-0.0434861	-0.0504319	-0.0444725
GRIK3	-0.0510266	-0.0525152	-0.0713253	-0.0612987	-0.0431728	-0.0509778	-0.0415609
AL353604.1	-0.0510378	-0.0525428	-0.0716473	-0.0689066	-0.0428544	-0.0505523	-0.0422148
LINC01137	-0.0461242	-0.0466475	-0.0639626	-0.0617423	-0.0379089	-0.0475292	-0.0400455
ZC3H12A	-0.0489547	-0.0498334	-0.0688046	-0.0646558	-0.0416119	-0.0443003	-0.043953
MEAF6	-0.0261162	-0.0174153	-0.0152232	-0.0261175	-0.0203071	-0.00678484	-0.0362385
SNIP1	-0.0271977	-0.0302599	-0.027889	-0.0428754	-0.01974	-0.024915	-0.0312575
DNALI1	0.00303265	0.00394222	0.00931268	0.0305638	0.0114095	0.00947079	-0.0431489
GNL2	-0.0330155	-0.031643	-0.0397256	-0.0382735	-0.0292523	-0.027977	-0.0401523
AL513220.1	-0.0512766	-0.0521126	-0.0704758	-0.0681877	-0.0436515	-0.0496035	-0.0413598
C1orf109	-0.0462042	-0.0464679	-0.0613077	-0.0602776	-0.0392273	-0.0469831	-0.0426484
CDCA8	-0.0507003	-0.0524138	-0.0706944	-0.0689066	-0.0415483	-0.0485651	-0.0444725
EPHA10	-0.0507693	-0.0525136	-0.0716347	-0.0689066	-0.0436515	-0.0509778	-0.0444725
MANEAL	-0.0510105	-0.0520463	-0.0691405	-0.0643785	-0.0419415	-0.0509778	-0.0444725
YRDC	-0.0496556	-0.0486542	-0.0643606	-0.0615703	-0.0409278	-0.0482927	-0.0425883
C1orf122	-0.043012	-0.0436358	-0.0337027	-0.0333112	-0.0393388	-0.0422787	-0.0410187
MTF1	-0.0198764	-0.0178064	-0.023764	-0.0180072	-0.0261162	-0.025748	-0.0223566
AL929472.2	-0.0513175	-0.0518856	-0.0718035	-0.0689066	-0.0427644	-0.0506382	-0.0444725
INPP5B	0.0301744	0.0259505	0.00695857	0.0213292	0.0273875	0.0318703	0.00442035
SF3A3	-0.0328766	-0.028667	-0.0320853	-0.0300263	-0.0297942	-0.0427559	-0.0256941
FHL3	-0.0511781	-0.0523863	-0.0710906	-0.068171	-0.0425921	-0.0509778	-0.0444725
UTP11	-0.0414816	-0.0400794	-0.0516804	-0.0503075	-0.036326	-0.0431099	-0.0440892
MIR3659HG	-0.0508011	-0.0523926	-0.0705486	-0.0661903	-0.0429462	-0.0496045	-0.0444725
RRAGC	-0.043453	-0.0421781	-0.0528138	-0.0542377	-0.0385197	-0.0389359	-0.0388278
AL139260.1	0.000268629	-0.00494966	-0.0148987	-0.00699862	-0.00260444	-0.00198615	0.0122867
MYCBP	-0.0399541	-0.0381762	-0.0422408	-0.0482488	-0.0326973	-0.0433713	-0.0423685
GJA9	-0.0457157	-0.0493651	-0.0681276	-0.0642148	-0.0404356	-0.0448822	-0.0436809
RHBDL2	-0.0355473	-0.0379448	-0.0635347	-0.0494691	-0.0230598	-0.039075	-0.0384021
AKIRIN1	0.036788	0.0295429	0.0470451	0.0750659	0.0334726	0.0467362	0.0147331
NDUFS5	-0.0335735	-0.0161822	0.11733	0.0146194	-0.0274266	-0.0363868	-0.0411061
MACF1	1.05718	0.900639	1.14499	1.54629	0.929473	1.24453	0.875535
AL356055.1	-0.0506992	-0.0514219	-0.0715879	-0.067117	-0.0429492	-0.0499824	-0.0444725
AL442071.2	-0.0374677	-0.0432512	-0.0672012	-0.057802	-0.0226584	-0.0268628	-0.0405104
AL442071.1	-0.0438347	-0.0453336	-0.0658084	-0.0591894	-0.0347184	-0.0370698	-0.034461
BMP8A	0.0307798	0.0518431	0.173751	0.0732772	0.0140804	-0.017282	0.364817
PABPC4	-0.0157714	-0.00865671	0.00266753	0.012288	-0.00869714	-0.0213123	-0.0186459
PABPC4-AS1	-0.0489641	-0.0505961	-0.0690401	-0.0665092	-0.0427104	-0.0488636	-0.0412833
HEYL	-0.0511146	-0.0518893	-0.071537	-0.0663418	-0.042691	-0.0505586	-0.0444725
PPIE	-0.027942	-0.0206774	-0.023541	-0.0291519	-0.0219592	-0.0389189	-0.0287533
BMP8B	-0.0467711	-0.0470957	-0.0599281	-0.0642682	-0.0389603	-0.0475005	-0.034286
OXCT2	-0.0496746	-0.0505315	-0.0671285	-0.0635828	-0.0422289	-0.0491529	-0.0316617
AL033527.4	-0.0477191	-0.0498614	-0.0706198	-0.0607806	-0.040596	-0.0494479	-0.0338621
LINC02811	-0.0489655	-0.0513685	-0.0693515	-0.0631961	-0.0411549	-0.0489556	-0.0444725
TRIT1	0.00234987	0.00170634	0.00379043	0.00167729	-0.010022	0.00199383	0.00629358
MYCL	-0.051252	-0.0523687	-0.0682629	-0.0689066	-0.0436515	-0.0505706	-0.0444725
MFSD2A	-0.00987648	-0.0144759	-0.0270408	-0.0167955	-0.0115769	-0.0157947	0.0187137
CAP1	0.00378898	0.0110864	0.0712722	0.0485828	0.00302331	0.00918955	-0.018615
PPT1	-0.0387695	-0.0300486	-0.00390358	-0.0389991	-0.0373803	-0.042671	-0.0427132
RLF	0.179887	0.14644	0.144511	0.29319	0.163909	0.197244	0.0335394
TMCO2	-0.0513943	-0.052253	-0.0714086	-0.0669357	-0.043012	-0.0492616	-0.0444725
AL050341.2	-0.0496201	-0.0506742	-0.0641951	-0.0590757	-0.0413912	-0.0483735	-0.042249
ZMPSTE24	-0.0336874	-0.0266575	-0.0272788	-0.0364132	-0.0328956	-0.0406705	-0.00420249
COL9A2	-0.0427656	-0.0419868	-0.0536461	-0.0574245	-0.0327644	-0.0456869	-0.0399444
SMAP2	-0.0312507	-0.0259468	-0.0318504	-0.0251094	-0.0261855	-0.0352233	-0.020192
AL031985.4	-0.0513335	-0.0526131	-0.0718517	-0.0668015	-0.0432676	-0.050393	-0.0421968
ZFP69B	-0.0504746	-0.0514429	-0.0708571	-0.0689066	-0.0436515	-0.0494269	-0.0444725
ZFP69	-0.0477434	-0.0495009	-0.0684082	-0.0636402	-0.039958	-0.0499002	-0.0376892
AL603839.3	-0.0221119	-0.0213623	-0.0412458	-0.0348083	-0.0235358	-0.0257973	-0.00104506
EXO5	-0.0486883	-0.0494379	-0.0687609	-0.0650551	-0.0436515	-0.0489329	-0.0415404
ZNF684	-0.0416635	-0.0418036	-0.0574429	-0.0573774	-0.0340078	-0.0472391	-0.026135
AL356379.2	-0.0510527	-0.0521448	-0.0718517	-0.0689066	-0.0430996	-0.0509778	-0.041493
RIMS3	-0.0500678	-0.0501658	-0.0656104	-0.0645566	-0.0426482	-0.0505273	-0.0444725
AL031289.1	-0.0491939	-0.0505376	-0.069239	-0.0661939	-0.0400746	-0.0496078	-0.0435716
NFYC-AS1	-0.0482028	-0.0498042	-0.0676546	-0.0544618	-0.0380278	-0.0465674	-0.0444725
NFYC	0.089312	0.0894978	0.111479	0.0989952	0.056868	0.0686857	0.152759
KCNQ4	-0.0507655	-0.0522483	-0.0715681	-0.0680765	-0.0436515	-0.0497677	-0.0438026
CITED4	-0.0497162	-0.0456973	-0.051688	-0.0545598	-0.0422813	-0.0493711	-0.0444725
CTPS1	-0.0372277	-0.0412746	-0.0625944	-0.0477035	-0.0320144	-0.0170664	-0.0207882
SLFNL1-AS1	-0.0120329	-0.0232516	-0.053753	-0.0302024	-0.00147625	-0.0210933	-0.0316903
SLFNL1	-0.0476886	-0.049978	-0.0702249	-0.066067	-0.0377882	-0.0446952	-0.0404121
SCMH1	0.308492	0.294132	0.308267	0.321336	0.237665	0.311303	0.223394
AC093151.8	-0.0441928	-0.0425382	-0.06333	-0.0660596	-0.0412709	-0.0464518	-0.0444725
AC093151.3	-0.050852	-0.0503998	-0.0700263	-0.0689066	-0.0436515	-0.0509778	-0.0444725
FOXO6	-0.0351736	-0.0390143	-0.0585314	-0.0543521	-0.0319811	-0.0430483	-0.0444725
AC093151.2	-0.047516	-0.049781	-0.0648549	-0.0564427	-0.0412035	-0.0495521	-0.0351107
EDN2	-0.0513819	-0.052627	-0.0718517	-0.0689066	-0.0436515	-0.0493926	-0.0427138
HIVEP3	0.457197	0.438852	0.475357	0.569413	0.330286	0.338551	0.356794
AL158216.1	-0.0509062	-0.0522949	-0.0711169	-0.0689066	-0.0433961	-0.0509778	-0.0444725
FOXJ3	0.194141	0.196229	0.222281	0.221755	0.154335	0.149846	0.111345
RIMKLA	-0.0466732	-0.047045	-0.0641844	-0.0650041	-0.0409209	-0.0448165	-0.0444725
ZMYND12	-0.0472646	-0.0474844	-0.0611732	-0.0600097	-0.0399526	-0.0488054	-0.0406553
PPCS	-0.0383455	-0.0351402	-0.0224356	-0.0373307	-0.0264504	-0.0381489	-0.0420762
CCDC30	0.191291	0.165185	0.156794	0.199916	0.150144	0.217388	0.175852
PPIH	-0.0229683	-0.0241089	-0.0332486	-0.034666	-0.025701	-0.0239798	-0.0261526
AC098484.4	-0.0276008	-0.0340547	-0.0570514	-0.058051	-0.0236664	-0.0338268	-0.0351508
AC098484.2	-0.0512198	-0.0520663	-0.0704695	-0.0672781	-0.0429195	-0.0509778	-0.0444725
YBX1	-0.00633112	0.0161243	0.111182	0.0640999	-0.00445826	0.00587807	-0.0103631
P3H1	-0.0467564	-0.0455816	-0.063529	-0.0558652	-0.041507	-0.0490113	-0.0427507
C1orf50	-0.0407137	-0.0407678	-0.0547355	-0.0626478	-0.0377189	-0.0385193	-0.038222
TMEM269	-0.0497072	-0.0500108	-0.0686793	-0.0616679	-0.0422298	-0.0499127	-0.0431346
SVBP	-0.0485392	-0.0472921	-0.0567093	-0.0622876	-0.042746	-0.0486902	-0.0444725
ERMAP	-0.0214583	-0.0196815	-0.0338281	-0.0386563	-0.0215934	-0.0249933	0.00144712
AL512353.1	-0.0458863	-0.0475562	-0.0676011	-0.0559392	-0.0391418	-0.0450565	-0.0422571
ZNF691	-0.049191	-0.0490689	-0.0647164	-0.0620137	-0.0433367	-0.0501526	-0.0444725
SLC2A1	-0.0442372	-0.042645	-0.0462615	-0.0502033	-0.0376754	-0.0446041	-0.0410232
SLC2A1-AS1	-0.0420602	-0.0468544	-0.0626842	-0.058787	-0.0357803	-0.0405542	-0.0242385
FAM183A	-0.0510735	-0.0522105	-0.0704528	-0.0667563	-0.0427654	-0.0509778	-0.0444725
EBNA1BP2	-0.0171496	-0.0201571	-0.024898	-0.0283163	-0.00413757	-0.0286272	-0.0259615
CFAP57	-0.0313219	-0.0386223	-0.0633871	-0.0464021	-0.0223679	-0.0364996	-0.0353232
TMEM125	-0.0389956	-0.0356266	-0.0382441	-0.0362147	-0.0359265	-0.043253	-0.0273463
C1orf210	-0.0474211	-0.0484315	-0.0508626	-0.0622976	-0.0381841	-0.046126	-0.0400089
TIE1	-0.0434967	-0.0437273	-0.0636842	-0.0503699	-0.0367656	-0.0432225	-0.0237246
MPL	-0.0504119	-0.0512155	-0.0697019	-0.0676331	-0.0413593	-0.0505307	-0.0428989
AL139289.2	-0.0475507	-0.0467954	-0.0642264	-0.065181	-0.0411013	-0.0472097	-0.043519
CDC20	-0.0511476	-0.0517958	-0.0700161	-0.0632867	-0.0436515	-0.0493927	-0.0444725
ELOVL1	-0.0461876	-0.04444	-0.0399305	-0.0570907	-0.039398	-0.0462038	-0.0444725
MED8	-0.0419728	-0.0420875	-0.0492752	-0.0380131	-0.0368778	-0.0426853	-0.0369415
AL139289.1	-0.0510314	-0.0526683	-0.0716882	-0.0674281	-0.0429117	-0.0509778	-0.0432208
SZT2	-0.0046599	-0.00188102	-0.0139807	0.00765126	-0.0128722	-0.0125274	0.00353449
SZT2-AS1	-0.0510812	-0.0521908	-0.0716302	-0.0689066	-0.0436515	-0.0509778	-0.0444725
HYI	-0.0387162	-0.0415315	-0.0401046	-0.0451186	-0.0306698	-0.0425048	-0.0384848
HYI-AS1	-0.049247	-0.0517164	-0.0698343	-0.0672522	-0.0414923	-0.0487363	-0.0444725
PTPRF	-0.0174391	-0.000595068	0.0344738	0.0386682	-0.0204008	-0.00850615	-0.012621
KDM4A	-0.00967524	-0.00221226	-0.00930879	-0.0047461	-0.0164155	-0.0248109	0.0019702
KDM4A-AS1	-0.0131181	-0.0190207	-0.0496539	-0.0324086	-0.00354525	-0.0263243	-0.0256618
ST3GAL3	0.0649027	0.0513353	0.0531445	0.0975679	0.0437905	0.0721726	0.081872
AL451062.1	-0.0460136	-0.0481825	-0.0685555	-0.0640975	-0.0373222	-0.0438609	-0.0334226
ARTN	-0.0502517	-0.0520501	-0.0684796	-0.0689066	-0.0431982	-0.0504528	-0.0444725
AL357079.1	-0.0460773	-0.0454909	-0.0639518	-0.062287	-0.0378162	-0.0441644	-0.0332488
IPO13	-0.0451916	-0.0436039	-0.053666	-0.0575152	-0.0393876	-0.0458622	-0.0403817
AL357079.2	-0.0513665	-0.052458	-0.0715196	-0.0689066	-0.0428565	-0.0509778	-0.0444725
DPH2	-0.0464716	-0.0449797	-0.0616949	-0.0586433	-0.0410387	-0.048199	-0.0419116
ATP6V0B	-0.0376672	-0.0245431	0.0264716	0.00962842	-0.0352228	-0.0397058	-0.0406292
B4GALT2	-0.0485445	-0.0479526	-0.0534715	-0.0570713	-0.0426044	-0.0473603	-0.0444319
CCDC24	-0.0114149	-0.00726003	-0.0348681	-0.0231886	-0.00250855	-0.0222338	-0.0262057
SLC6A9	-0.0488539	-0.049525	-0.0658417	-0.0616067	-0.0409033	-0.0476135	-0.0430526
AL139220.2	-0.0506955	-0.0515952	-0.0701748	-0.0655429	-0.0421906	-0.0488653	-0.0444725
DMAP1	-0.0394713	-0.0354881	-0.0384533	-0.0368663	-0.0356373	-0.0339857	-0.028738
ERI3	0.0231731	0.0223079	0.0252273	0.0400924	0.00260945	0.00839361	0.0500827
RNF220	-0.0417278	-0.0413085	-0.040155	-0.0411745	-0.0334915	-0.0429165	-0.0399109
TMEM53	-0.0391847	-0.039314	-0.0584252	-0.0595867	-0.0335533	-0.0372414	-0.0362865
ARMH1	-0.0347992	-0.0346405	-0.0564628	-0.0310962	-0.0304864	-0.0320693	-0.0205476
KIF2C	-0.0468864	-0.0467065	-0.067676	-0.0624551	-0.0397095	-0.046987	-0.0444725
AL592166.1	-0.0465215	-0.0480721	-0.0651363	-0.0629074	-0.0391264	-0.0475869	-0.0438731
RPS8	0.024851	0.174811	1.03137	0.435458	0.0122705	0.0424802	-0.0347503
BEST4	-0.0480539	-0.0493107	-0.0700053	-0.0689066	-0.0404062	-0.0470311	-0.0444725
PLK3	-0.0316742	-0.0359674	-0.0472635	-0.0208847	-0.0250428	-0.025874	-0.0403951
TCTEX1D4	-0.0475183	-0.0487483	-0.0681004	-0.0616427	-0.0390772	-0.0475961	-0.0444725
BTBD19	-0.0257726	-0.0308729	-0.05059	-0.02182	-0.0216438	-0.0158061	-0.0180402
PTCH2	-0.0320295	-0.033832	-0.045125	-0.0358864	-0.0285994	-0.0380991	-0.0444725
EIF2B3	0.0306501	0.0292744	0.00837384	0.0285578	0.0118082	2.88079e-05	0.0164807
HECTD3	-0.0468692	-0.048997	-0.0654555	-0.0661653	-0.0401694	-0.0463687	-0.027153
UROD	-0.0435714	-0.0401675	-0.0397223	-0.0402346	-0.0331461	-0.0434508	-0.0425116
ZSWIM5	0.166826	0.158415	0.115618	0.162489	0.106608	0.124483	0.122257
LINC01144	-0.0509757	-0.0520736	-0.0708931	-0.0674788	-0.0433094	-0.0502948	-0.0444725
HPDL	-0.0514943	-0.0516941	-0.0718517	-0.0689066	-0.0436515	-0.0509778	-0.0444725
MUTYH	-0.0367275	-0.0367647	-0.0572436	-0.0467388	-0.0348941	-0.0371483	-0.0349641
TOE1	-0.042893	-0.0431137	-0.0537951	-0.0527847	-0.0368743	-0.041311	-0.0444725
TESK2	-0.000617267	-0.00201281	-0.0298124	0.0221979	-0.0111961	0.0146888	-0.0218312
CCDC163	-0.0492045	-0.0491855	-0.0678324	-0.0647104	-0.0417157	-0.050323	-0.0426654
MMACHC	-0.0504319	-0.0513733	-0.0640771	-0.0670557	-0.0430051	-0.0504992	-0.0324167
PRDX1	-0.00756811	0.0673975	0.498432	0.250477	-0.0084646	-0.00487017	-0.0382323
AKR1A1	-0.0179124	-0.0155324	-0.0154372	-0.00157147	-0.0125033	-0.0289203	-0.0197545
NASP	0.0726227	0.0587353	0.0867628	0.115568	0.0801596	0.107367	-0.00166131
CCDC17	-0.0469785	-0.0497205	-0.0701589	-0.0596227	-0.035829	-0.0464705	-0.0397045
GPBP1L1	0.142837	0.147689	0.168033	0.223392	0.0860351	0.105891	0.153311
TMEM69	-0.046711	-0.045392	-0.0581207	-0.054797	-0.0386552	-0.047928	-0.034018
IPP	-0.00315668	-0.00221293	-0.012746	-0.0123549	-0.00146662	-0.00962471	0.00658795
AL604028.1	-0.0502449	-0.0516354	-0.0604725	-0.0681145	-0.0431409	-0.0504184	-0.04368
MAST2	0.0149267	0.0076856	0.00747145	0.0137648	0.0158253	0.0133042	-0.00150995
PIK3R3	0.0190498	0.0134446	0.0170589	0.00787979	0.00770096	0.00480104	0.00175639
AL358075.2	-0.0502328	-0.0516852	-0.0709808	-0.0607971	-0.0389153	-0.0507502	-0.0431133
TSPAN1	-0.0306771	-0.0156817	0.0342672	0.0172986	-0.0184239	-0.0315049	-0.0053296
POMGNT1	-0.013511	-0.00905385	7.88143e-05	-0.02549	-0.00579451	-0.0293478	-0.0183714
LURAP1	-0.0227611	-0.0211455	-0.0435986	-0.0213662	-0.0161968	-0.0335451	-0.0168526
RAD54L	-0.0468403	-0.0487115	-0.0679994	-0.0674559	-0.0383409	-0.0413331	-0.0444725
LRRC41	-0.00508275	-0.00334968	0.00603402	-0.0232485	-0.00522148	-0.0142093	-0.0060032
UQCRH	-0.0313939	-0.0161228	0.0228654	-0.00628743	-0.0258974	-0.0307793	-0.0147636
NSUN4	-0.00690412	-0.0107841	-0.00926621	-0.00705525	-0.0113975	-0.0112263	-0.00678633
FAAH	-0.0182645	-0.0130441	-0.0177302	-0.00311885	-0.011431	-0.0291939	0.00715206
LINC01398	-0.05106	-0.0527338	-0.0711998	-0.0689066	-0.043206	-0.0509778	-0.0444725
MKNK1-AS1	-0.0490639	-0.0493701	-0.0705207	-0.0659737	-0.0401694	-0.0475186	-0.0442965
MKNK1	-0.0194441	-0.0186333	-0.0315479	-0.0251017	-0.0113823	-0.0122009	-0.0186632
MOB3C	-0.0488348	-0.0484137	-0.0613894	-0.0586825	-0.0410663	-0.0453893	-0.0444725
ATPAF1	-0.0199673	-0.0187633	-0.0195219	-0.0268856	-0.016712	-0.0242804	-0.0204188
TEX38	-0.0509777	-0.052248	-0.0718517	-0.0689066	-0.0436515	-0.0509778	-0.0432296
EFCAB14-AS1	-0.0421065	-0.0443208	-0.0671153	-0.0626617	-0.0317946	-0.0433204	-0.0391845
EFCAB14	0.00344682	0.0071727	0.0658825	0.0484588	-0.00671938	-0.00269624	-0.00186803
CYP4B1	-0.0427687	-0.0436232	-0.053585	-0.057346	-0.036501	-0.0336703	-0.0444725
CYP4X1	-0.050887	-0.0520977	-0.0699738	-0.0682415	-0.0436515	-0.0497716	-0.0444725
CYP4Z1	-0.0512471	-0.0524376	-0.0718517	-0.0682445	-0.0433276	-0.050308	-0.0433155
CYP4A22-AS1	-0.0500421	-0.0513885	-0.0702474	-0.0642114	-0.0414335	-0.0489628	-0.0337238
LINC00853	-0.0510946	-0.0526386	-0.0710824	-0.0689066	-0.0430674	-0.0509778	-0.0410408
TAL1	-0.0515135	-0.0527338	-0.0705551	-0.0678094	-0.0436515	-0.0509778	-0.0444725
STIL	-0.0460263	-0.0483936	-0.0665251	-0.0576019	-0.0414909	-0.0423703	-0.036075
CMPK1	-0.00270779	0.00531457	0.0540571	0.0285428	-0.00975381	-0.0120099	0.00727442
LINC01389	-0.0483916	-0.0506475	-0.0711387	-0.0666879	-0.0426731	-0.0484055	-0.043583
FOXD2	-0.0514899	-0.0526503	-0.0718517	-0.0689066	-0.0436515	-0.0509778	-0.043873
TRABD2B	-0.0513443	-0.0524395	-0.0715277	-0.0637159	-0.0436515	-0.0506655	0.0344303
LINC02794	-0.0513298	-0.0526351	-0.0716861	-0.0689066	-0.0431163	-0.050602	-0.0436244
AL109659.1	-0.0496389	-0.0507819	-0.0709268	-0.0638328	-0.0409199	-0.0476273	-0.0419823
SLC5A9	-0.0448896	-0.0445172	-0.0604956	-0.0631379	-0.0393391	-0.0452894	-0.0394924
AL109659.2	-0.0512096	-0.052196	-0.0706367	-0.0680737	-0.0436515	-0.0498305	-0.0444725
SPATA6	0.132784	0.131024	0.139597	0.207714	0.0982704	0.155297	0.105503
AGBL4	0.726518	0.683811	0.709795	0.834337	0.54143	0.719719	0.384461
BEND5	-0.048752	-0.0488639	-0.0642202	-0.0655312	-0.0406318	-0.0509778	-0.0444725
AL645507.1	-0.0498559	-0.0513736	-0.0713312	-0.0650036	-0.0432699	-0.0473381	-0.0444725
AC099788.1	-0.0123563	-0.0310639	-0.0593004	-0.0404881	-0.00113174	-0.0125169	-0.0402295
AL590432.1	-0.049628	-0.0515461	-0.0716323	-0.067555	-0.0395282	-0.0490221	-0.0444725
AGBL4-IT1	-0.0513295	-0.0523098	-0.0713613	-0.0676469	-0.0436515	-0.0509778	-0.0444725
ELAVL4	-0.0512653	-0.0527338	-0.0714107	-0.0662891	-0.0427587	-0.0509778	-0.0444725
LINC02808	-0.0507288	-0.0521416	-0.0711305	-0.0689066	-0.0436515	-0.0495844	-0.0444725
FAF1	0.615836	0.571475	0.657047	0.755163	0.456631	0.592621	0.563731
AL049637.1	-0.0448055	-0.0481125	-0.0685948	-0.0670524	-0.0380594	-0.0482779	-0.0389954
CDKN2C	-0.050758	-0.0519748	-0.0703984	-0.0689066	-0.0436515	-0.0499742	-0.0412912
LINC01562	-0.0478246	-0.0481929	-0.0694865	-0.0634835	-0.0382244	-0.0477817	-0.0437219
RNF11	0.116505	0.100658	0.138998	0.15396	0.0957248	0.139242	0.0233341
AL162430.2	-0.0454462	-0.0456784	-0.0694691	-0.0689066	-0.0404675	-0.0466496	-0.0440366
TTC39A	-0.0447474	-0.0434909	-0.0664862	-0.0646908	-0.0373126	-0.0408154	-0.0344082
TTC39A-AS1	-0.0506441	-0.0515646	-0.071232	-0.0651324	-0.0436515	-0.0509778	-0.0439133
EPS15	0.155486	0.144638	0.187644	0.229346	0.120007	0.191926	0.182935
AC104170.2	-0.0501131	-0.0515185	-0.0714282	-0.0630409	-0.042999	-0.0497164	-0.0444725
AC104170.1	-0.0478283	-0.0487523	-0.0691972	-0.0543806	-0.0393311	-0.0481658	-0.0435763
OSBPL9	0.22219	0.194312	0.251505	0.294129	0.18364	0.262059	0.120254
NRDC	0.180727	0.160093	0.180086	0.197854	0.161457	0.140517	0.0941991
AL050343.2	-0.0502641	-0.0518939	-0.0708224	-0.0679497	-0.0430196	-0.0499125	-0.0444725
AL050343.3	-0.0512378	-0.0522437	-0.0713059	-0.0689066	-0.0436515	-0.0509778	-0.0444725
RAB3B	-0.0511794	-0.0521741	-0.0715575	-0.0667493	-0.0436515	-0.050435	-0.0434506
TXNDC12	-0.0237481	-0.0203044	-0.0141521	-0.0206474	-0.0263541	-0.0226357	-0.0264421
KTI12	-0.0511895	-0.0519443	-0.0664795	-0.0638244	-0.0428605	-0.0509778	-0.0444725
AL445685.1	-0.048567	-0.0498504	-0.0698607	-0.0672209	-0.0400806	-0.0493012	-0.0438764
BTF3L4	0.00390682	0.00463464	0.0230586	0.018547	-0.00380532	0.00527962	-0.00594706
ZFYVE9	0.131839	0.109308	0.106877	0.130665	0.103366	0.147621	0.118018
CC2D1B	-0.0234528	-0.0284549	-0.0354164	-0.0324826	-0.0187744	-0.0141731	-0.0140487
AL513218.1	-0.0512021	-0.0525276	-0.0718517	-0.0689066	-0.0433925	-0.0509778	-0.0415331
AL513218.2	-0.0500814	-0.0505294	-0.0709465	-0.0656547	-0.0398995	-0.0478057	-0.0444725
ORC1	-0.0490856	-0.0503373	-0.0701748	-0.0628298	-0.041231	-0.0470878	-0.0442428
PRPF38A	-0.0136217	-0.0165792	-0.00691498	-0.0092872	-0.0151724	-0.0152202	-0.0137006
TUT4	0.403783	0.38069	0.448822	0.487131	0.338233	0.344172	0.28236
GPX7	-0.0456726	-0.0439716	-0.0489541	-0.0541126	-0.0406712	-0.0467092	-0.0418899
SHISAL2A	-0.048478	-0.0483982	-0.067112	-0.0549186	-0.0409722	-0.0462803	-0.0381822
COA7	-0.0476764	-0.0486107	-0.063597	-0.0659931	-0.0392787	-0.0486682	-0.0402293
ZYG11B	0.0724585	0.062401	0.0933065	0.0952452	0.0578943	0.058953	0.0429845
ZYG11A	-0.0177479	-0.0232438	-0.0377702	-0.0185192	-0.00623568	-0.0227639	0.0323429
ECHDC2	0.285591	0.240968	0.244071	0.401818	0.267863	0.290205	0.303375
SCP2	0.0224882	0.028372	0.0776233	0.0539979	0.0157097	-0.00255175	0.0467556
PODN	-0.0513271	-0.0524462	-0.0696176	-0.0641467	-0.0436515	-0.0509778	-0.0444725
SLC1A7	-0.0515001	-0.0526978	-0.0710291	-0.0689066	-0.0436515	-0.0509778	-0.0444725
CPT2	-0.0414269	-0.0421293	-0.050635	-0.0525902	-0.0331319	-0.0421285	-0.0165446
AL606760.2	-0.046685	-0.0493018	-0.0706139	-0.0628722	-0.0410114	-0.0480171	-0.0444725
CZIB	-0.0421307	-0.0389865	-0.0363681	-0.0384475	-0.0372544	-0.044742	-0.032931
AL606760.3	-0.0510071	-0.0524329	-0.0707655	-0.0689066	-0.0436515	-0.0503959	-0.0444725
MAGOH	-0.0240841	-0.0184308	-0.0105536	-0.0383768	-0.0209768	-0.0294888	-0.0226068
AL606760.1	-0.0413315	-0.0432542	-0.0635254	-0.0534578	-0.0319127	-0.0472649	-0.0364786
LRP8	0.106355	0.110941	0.133968	0.14509	0.0729952	0.0134514	0.0688475
AL355483.3	-0.0510238	-0.0520242	-0.0717161	-0.0689066	-0.04302	-0.0509778	-0.0444725
LINC01771	-0.0504531	-0.0516413	-0.069551	-0.067659	-0.0422768	-0.0505042	-0.0444725
GLIS1	-0.0407604	-0.0435389	-0.0595498	-0.0375459	-0.0357621	-0.0456242	-0.0348827
NDC1	-0.0348976	-0.037156	-0.0507709	-0.0494203	-0.0331069	-0.0270566	-0.0279019
YIPF1	-0.0188011	-0.0142844	-0.0103255	-0.0212407	-0.0207575	-0.0311399	0.0335693
DIO1	0.0975221	0.132426	0.324132	0.24197	0.0841687	0.0133134	0.320282
HSPB11	0.0727619	0.0872428	0.10845	0.0925536	0.0560662	0.0344676	0.048886
LRRC42	-0.0372776	-0.0378404	-0.0402538	-0.0488509	-0.0335271	-0.0406247	-0.0245773
TMEM59	-0.00341662	0.0596942	0.250182	0.11096	-0.000330433	-0.00372294	0.00261796
TCEANC2	-0.0371491	-0.035575	-0.056215	-0.0499792	-0.033856	-0.0406278	-0.0237385
CDCP2	-0.0513745	-0.0525655	-0.0718517	-0.0659641	-0.0436515	-0.0509778	-0.0444725
CYB5RL	-0.0438387	-0.0434127	-0.0621568	-0.0629207	-0.0362478	-0.0453936	-0.0358482
MRPL37	-0.0440723	-0.0427285	-0.0440349	-0.0379403	-0.0401527	-0.0468956	-0.0432839
SSBP3	0.0466272	0.0480032	0.0603097	0.0787691	0.0111475	0.0284404	-0.0030176
SSBP3-AS1	-0.0512247	-0.0525973	-0.0718517	-0.0689066	-0.0436515	-0.0497511	-0.0444725
ACOT11	0.0895457	0.0726723	0.0702285	0.131059	0.0637619	0.0516975	0.182827
FAM151A	-0.0375517	-0.0444545	-0.0646111	-0.0506477	-0.0290531	-0.037948	-0.0392095
AL590093.1	-0.0508382	-0.0521059	-0.071743	-0.0689066	-0.0419635	-0.0508934	-0.0408974
MROH7	0.0815741	0.0543678	0.0531359	0.148981	0.0588292	0.0651467	0.159789
TTC4	-0.0180861	-0.0181198	-0.0284806	-0.018661	-0.0144077	-0.0261315	-0.023768
PARS2	-0.0509564	-0.0510451	-0.0702601	-0.06196	-0.0436515	-0.0509778	-0.0435367
TTC22	-0.045716	-0.0430813	-0.0565337	-0.0571403	-0.0409202	-0.046836	-0.0407947
LEXM	-0.0507923	-0.0500662	-0.0711923	-0.0689066	-0.0426662	-0.0509778	-0.0444725
DHCR24	-0.0491961	-0.0484795	-0.0549116	-0.0636439	-0.042891	-0.0441107	-0.0345849
AC096536.3	-0.0505717	-0.0522993	-0.0718159	-0.0689066	-0.0433504	-0.0493999	-0.0444725
DHCR24-DT	-0.0513074	-0.0527338	-0.0708872	-0.0689066	-0.0436515	-0.0509778	-0.0444725
TMEM61	-0.0515346	-0.0527338	-0.0708222	-0.0689066	-0.0436515	-0.0509778	-0.0444725
AL590440.1	-0.0514402	-0.0524387	-0.0718517	-0.0689066	-0.0436515	-0.0509778	-0.0444725
PCSK9	-0.0514715	-0.0527338	-0.0718517	-0.0689066	-0.0430231	-0.0509778	-0.0444725
USP24	0.0493491	0.0487855	0.063979	0.0572046	0.0325865	0.0433621	0.0913022
MIR4422HG	-0.050975	-0.0524425	-0.0715382	-0.0653583	-0.0436515	-0.0501091	-0.0437502
AL603840.1	0.426633	0.410067	0.437133	0.38578	0.329892	0.218957	-0.0440139
LINC01755	-0.0476714	-0.0505171	-0.0682659	-0.0634565	-0.0396929	-0.0504519	-0.0444725
LINC01753	-0.00661511	-0.00582178	-0.0334154	-0.0371908	0.00634244	-0.0196848	-0.0444725
AL353681.1	-0.0500072	-0.0516962	-0.0697283	-0.0689066	-0.0423821	-0.0495436	-0.0444725
AC119674.1	0.060832	0.0494275	0.0451643	0.0725302	0.0397489	0.0594596	0.0695278
LINC01767	-0.0511109	-0.0522659	-0.0718517	-0.0689066	-0.0436515	-0.0503011	-0.0444725
PLPP3	0.636597	0.908059	1.51343	0.911899	0.406362	0.469894	0.272315
PRKAA2	-0.00048164	0.000280504	-0.00368919	-0.0135633	-0.00780275	0.00237192	-0.00506176
FYB2	-0.0422374	-0.0398906	-0.0589446	-0.0603532	-0.0382594	-0.0182395	-0.0377132
AL161740.1	-0.0514968	-0.0527338	-0.0718517	-0.0689066	-0.0408673	-0.0509778	-0.0444725
DAB1	0.0289099	0.0156945	0.0133518	0.0210181	0.0187367	0.0117776	0.0299375
DAB1-AS1	-0.0510613	-0.0526349	-0.0718517	-0.0689066	-0.0430281	-0.0501293	-0.0444725
AL445193.2	-0.0508604	-0.0523401	-0.0716451	-0.0689066	-0.0432956	-0.0485629	-0.0444725
OMA1	-0.0338158	-0.0328123	-0.0377523	-0.0485164	-0.0313684	-0.0368197	-0.0300567
AL035411.3	-0.0498913	-0.0516371	-0.0707779	-0.065657	-0.0428874	-0.0479726	-0.0404626
TACSTD2	-0.0500343	-0.0498439	-0.0651362	-0.0668603	-0.0425149	-0.033839	-0.0444725
MYSM1	0.0598398	0.0579907	0.054466	0.0842457	0.0451551	0.0574261	0.0822264
AL136985.3	-0.0502964	-0.0515993	-0.0705592	-0.0658074	-0.0428689	-0.0499964	-0.0444725
JUN	0.532389	0.787109	1.6289	1.33101	0.471361	0.428281	0.0987654
LINC01135	0.0653261	0.0575079	0.0672087	0.0625591	0.0487398	0.0243524	0.075299
AL136985.1	-0.0423057	-0.0473436	-0.065434	-0.0634412	-0.0315262	-0.0459063	-0.0371349
LINC02777	-0.0359706	-0.040982	-0.0540372	-0.0425927	-0.0276705	-0.0402328	-0.0415113
LINC01358	-0.0375227	-0.037765	-0.0543754	-0.0585709	-0.0332681	-0.0300362	-0.0365004
AL592431.1	-0.0509585	-0.0518787	-0.0707773	-0.0671115	-0.0426362	-0.0509778	-0.0444725
AC093425.1	-0.0470119	-0.047778	-0.0653563	-0.0654273	-0.0403399	-0.0482799	-0.0438908
AC093424.1	-0.05068	-0.0523263	-0.0718517	-0.0614814	-0.043114	-0.0509778	-0.0444725
FGGY	0.200003	0.17368	0.198907	0.22872	0.170698	0.161048	0.181522
AL035416.1	-0.042484	-0.046122	-0.065172	-0.0629266	-0.0309105	-0.0488169	-0.0425696
HOOK1	0.0115505	0.0142974	0.0211023	0.022576	0.0152443	8.68183e-05	0.00743765
CYP2J2	-0.0512295	-0.0525764	-0.0708138	-0.0689066	-0.0436515	-0.0509778	-0.0444725
C1orf87	-0.0513691	-0.0527338	-0.0718517	-0.0662909	-0.0436515	-0.0509778	-0.0444725
LINC01748	-0.0513239	-0.0518366	-0.0703049	-0.0678099	-0.0436515	-0.0509778	-0.0444725
AC099792.1	-0.0498841	-0.0513659	-0.0691459	-0.0647253	-0.0420017	-0.0498435	-0.0444725
NFIA	2.01061	2.17798	2.83638	2.68732	1.52666	1.58477	1.7855
NFIA-AS2	-0.0412001	-0.0396467	-0.0573773	-0.051737	-0.0351448	-0.0434999	-0.0358663
NFIA-AS1	-0.0481774	-0.0495279	-0.07152	-0.0675835	-0.0390495	-0.0445957	-0.0434637
TM2D1	0.0479721	0.0435896	0.0677552	0.0424866	0.0362433	0.0263418	0.0537232
AC099791.2	-0.048989	-0.0499651	-0.0704868	-0.0678533	-0.041797	-0.0486186	-0.0388075
PATJ	0.637531	0.600361	0.641539	0.834516	0.46553	0.646129	0.797347
L1TD1	-0.0509658	-0.0518722	-0.0718517	-0.0689066	-0.0432861	-0.0509778	-0.0439298
KANK4	-0.0501884	-0.0503455	-0.0686752	-0.0644231	-0.0428676	-0.0492688	-0.0324676
USP1	-0.0411501	-0.0373944	-0.0297845	-0.0431264	-0.0343078	-0.0401291	-0.0281415
DOCK7	0.0641634	0.0597354	0.0660258	0.0317095	0.0397983	0.0742098	0.0729945
ANGPTL3	-0.0506138	-0.0517858	-0.0716443	-0.0689066	-0.0428421	-0.0495585	-0.0444725
AC103923.1	-0.047814	-0.0490561	-0.066671	-0.0611006	-0.0408323	-0.0465571	-0.042834
ATG4C	-0.00651433	0.00197516	-0.00856385	-0.0225805	-0.00961683	-0.0247337	0.0554254
LINC01739	-0.0511994	-0.0525193	-0.0718517	-0.0669243	-0.0434021	-0.0505734	-0.0444725
LINC00466	-0.050754	-0.0524056	-0.0700874	-0.0652227	-0.0432684	-0.0505229	-0.0444725
AC096543.2	-0.0514599	-0.0527338	-0.0718517	-0.0689066	-0.0429172	-0.0509778	-0.0444725
ALG6	-0.0308879	-0.0302213	-0.04315	-0.0464735	-0.0288668	-0.0305449	-0.0215527
ITGB3BP	0.0037981	0.0063185	-0.00776297	0.00485924	0.00771102	0.00949288	0.000844902
BX004807.1	-0.0480173	-0.0508856	-0.0699895	-0.0675383	-0.0394183	-0.049255	-0.0444725
EFCAB7	-0.01425	-0.0144866	-0.0212534	-0.0318014	-0.0192562	-0.0232391	-0.0164366
DLEU2L	-0.0485289	-0.0501632	-0.0628814	-0.0647676	-0.0398928	-0.047664	-0.0419046
PGM1	-0.0348452	-0.032867	-0.03682	-0.0408131	-0.035559	-0.0333242	-0.0344887
ROR1	-0.0471256	-0.0487833	-0.065181	-0.0575369	-0.0380494	-0.0371364	-0.0400788
ROR1-AS1	-0.0509802	-0.0523442	-0.0708912	-0.0653712	-0.0431581	-0.0500155	-0.0444725
UBE2U	-0.0511279	-0.0526412	-0.0715283	-0.0689066	-0.0436515	-0.0485161	-0.0427855
CACHD1	0.0949926	0.0712946	0.0770242	0.0858783	0.08412	0.0926202	0.0146325
RAVER2	-0.00953807	-0.0109271	-0.0245401	-0.0165273	-0.0179449	-0.00810519	-0.0177728
JAK1	0.574715	0.589592	0.731329	0.744817	0.434378	0.562951	0.312692
LINC01359	-0.0297558	-0.0326763	-0.0486859	-0.0424295	-0.0300415	-0.034337	-0.0362535
AL357078.2	-0.0506837	-0.0516034	-0.0705556	-0.0672658	-0.0432866	-0.0509778	-0.0444725
AK4	-0.0473059	-0.04761	-0.0615039	-0.0508494	-0.041623	-0.0463733	-0.041536
DNAJC6	-0.0310293	-0.0298004	-0.0456789	-0.0606358	-0.0266758	-0.0277433	-0.00562247
AL139294.1	-0.0439187	-0.0468409	-0.0689576	-0.0634128	-0.0383698	-0.0442652	-0.0430665
LEPROT	-0.0252696	-0.0105192	0.0400314	-0.0125487	-0.0254315	-0.0234637	-0.00133211
LEPR	-0.0389416	-0.0376633	-0.0497407	-0.0391431	-0.0328302	-0.0324888	-0.0183728
AC119800.1	-0.0513493	-0.0527338	-0.0716371	-0.0689066	-0.0436515	-0.0509778	-0.0444725
PDE4B	-0.0368506	-0.0380497	-0.0400419	-0.0287065	-0.034667	-0.0204654	0.0164685
SGIP1	0.177546	0.148356	0.180913	0.17197	0.160267	0.272572	7.32498e-05
AL139147.1	-0.0426803	-0.0449053	-0.0690443	-0.0611699	-0.0343734	-0.0440609	-0.0444725
TCTEX1D1	-0.0514645	-0.0525692	-0.0715649	-0.0668295	-0.0436515	-0.0501427	-0.0444725
INSL5	-0.051426	-0.0526705	-0.0718517	-0.0689066	-0.0421183	-0.0509778	-0.041382
WDR78	0.0987444	0.0923388	0.100097	0.117406	0.0728866	0.0838915	0.0866759
MIER1	0.0747984	0.0692027	0.0950225	0.108704	0.0625558	0.0555437	0.0584172
SLC35D1	0.0241415	0.0252343	0.0169541	0.0340842	0.00888026	0.00689631	0.00938032
C1orf141	-0.0508693	-0.0520724	-0.0713355	-0.0689066	-0.0436515	-0.0495798	-0.0444725
IL23R	-0.0510747	-0.0521975	-0.0718517	-0.0689066	-0.0427421	-0.0509778	-0.0444725
IL12RB2	-0.043817	-0.0449023	-0.0645743	-0.0519575	-0.0352073	-0.0473502	-0.039979
SERBP1	0.00410296	0.0225158	0.111842	0.0693529	-0.00461645	-0.00174893	-0.00115566
GADD45A	0.223037	0.192853	0.162019	0.308339	0.280199	0.33777	-0.0434469
GNG12	0.200987	0.192686	0.335974	0.307615	0.16752	0.268166	0.038774
GNG12-AS1	0.0804368	0.0567154	0.0217997	0.038645	0.0906065	0.136679	-0.0267851
DIRAS3	-0.0497548	-0.0480633	-0.0674555	-0.0637644	-0.0417231	-0.0492283	-0.043455
WLS	0.0676206	0.0407683	0.0839267	0.10348	0.0582879	0.182273	-0.0429863
RPE65	-0.0513533	-0.0523781	-0.0718517	-0.0689066	-0.0436515	-0.0500611	-0.0444725
DEPDC1	-0.0512233	-0.0525998	-0.0718517	-0.0681922	-0.0436515	-0.0506775	-0.0444725
DEPDC1-AS1	-0.0512463	-0.0518728	-0.0718517	-0.0689066	-0.0436515	-0.0509778	-0.0444725
AL033530.1	-0.0504239	-0.0512579	-0.0710552	-0.0581819	-0.0436515	-0.050359	-0.0444725
AL691520.1	-0.0477214	-0.0478781	-0.064408	-0.06726	-0.0403684	-0.0487074	-0.0444725
LINC01707	-0.0503267	-0.05189	-0.0697784	-0.0689066	-0.0431057	-0.0496972	-0.0435763
LINC02791	-0.0514499	-0.0526036	-0.0718517	-0.0689066	-0.0426533	-0.0509778	-0.043004
AL359894.1	-0.0514441	-0.0527338	-0.0714607	-0.0689066	-0.0436515	-0.0509778	-0.0444725
LRRC7	0.366307	0.353069	0.400571	0.416146	0.260974	0.289049	0.283724
AL117353.1	-0.0511756	-0.05215	-0.0718517	-0.0681903	-0.0436515	-0.0509778	-0.0444725
AL158840.1	-0.0452971	-0.048736	-0.069951	-0.0681463	-0.035622	-0.0469283	-0.0400579
LRRC40	-0.00623551	-0.0123191	-0.0203651	-0.0111934	-0.00507379	-0.00624778	-0.0131372
SRSF11	0.312569	0.324412	0.393988	0.464836	0.254926	0.275896	0.367443
AL353771.1	-0.0508955	-0.0526759	-0.0712956	-0.0660533	-0.0436515	-0.0505357	-0.0444725
ANKRD13C	0.0774593	0.0721391	0.0660873	0.07996	0.0574707	0.0476513	0.0525779
HHLA3	-0.0426709	-0.0430851	-0.0574341	-0.0526748	-0.0373356	-0.0404085	-0.0302414
AL158839.1	-0.0509933	-0.0526239	-0.0716739	-0.0689066	-0.0432378	-0.0506043	-0.0444725
CTH	-0.0154867	-0.0147784	-0.0295017	-0.0189531	-0.00297158	-0.037988	-0.0362507
AL354872.2	-0.0509699	-0.0524938	-0.070554	-0.0675944	-0.0428642	-0.0509778	-0.0444725
LINC01788	-0.0513088	-0.0527338	-0.0707341	-0.0674625	-0.0436515	-0.0509778	-0.0444725
PTGER3	-0.0511562	-0.0525159	-0.0709931	-0.0673685	-0.043316	-0.0494425	-0.0427229
ZRANB2-AS1	-0.0439932	-0.0451075	-0.0682648	-0.0653628	-0.0373058	-0.0479773	-0.0444725
ZRANB2	0.540413	0.508075	0.579492	0.616442	0.496326	0.49498	0.496905
ZRANB2-AS2	0.163384	0.136174	0.150819	0.19212	0.136027	0.140355	0.191016
NEGR1	0.0852206	0.0652427	0.0593519	0.096096	0.101545	0.0520079	-0.00760307
AL354949.1	-0.0505396	-0.0521001	-0.0715921	-0.0677172	-0.0436515	-0.0509778	-0.0444725
AL513166.1	0.156683	0.135927	0.157484	0.149082	0.139652	0.0935794	0.0843894
AL583808.1	-0.0353908	-0.0441536	-0.0671175	-0.0550687	-0.0300208	-0.0394745	-0.0444725
LINC02796	-0.0510835	-0.0527338	-0.0718517	-0.0689066	-0.0436515	-0.050792	-0.0444725
LINC01360	-0.0179141	-0.0253599	-0.0584517	-0.043066	-0.00574073	-0.0109062	-0.0410387
LINC02238	-0.051171	-0.0527338	-0.0716611	-0.0689066	-0.0436515	-0.0509778	-0.0444725
AL591463.1	-0.0508595	-0.0522336	-0.0697504	-0.066082	-0.0415469	-0.0493721	-0.0444725
LRRIQ3	-0.0369047	-0.0372746	-0.0512027	-0.0578462	-0.0346338	-0.0353364	-0.0166232
FPGT	-0.00203155	0.000940827	-0.00555074	-0.0167842	-0.00557015	-0.0156598	0.0437654
TNNI3K	-0.0111724	-0.0211957	-0.0370442	-0.0240454	-0.0157714	-0.0240431	-0.0214808
AC093158.1	-0.0467076	-0.0505166	-0.0718517	-0.0663456	-0.0399224	-0.0494964	-0.0441636
AC105271.1	-0.0514487	-0.0525258	-0.0718517	-0.0689066	-0.0436515	-0.0509778	-0.0444725
LRRC53	-0.0507256	-0.0520899	-0.0718517	-0.0689066	-0.0419779	-0.0495284	-0.0422406
ERICH3	-0.051203	-0.0526388	-0.0716284	-0.0689066	-0.0423774	-0.0491688	-0.0444725
ERICH3-AS1	-0.0515051	-0.0523786	-0.071413	-0.0689066	-0.0436515	-0.0509778	-0.0444725
AC135803.1	-0.0504204	-0.0511073	-0.0717547	-0.0685472	-0.0429842	-0.0498191	-0.0444725
CRYZ	-0.0214905	-0.0179817	-0.0225571	-0.0284148	-0.0226365	-0.0313501	-0.00536153
TYW3	-0.0212804	-0.0179324	-0.0105923	-0.02072	-0.0194217	-0.0362577	-0.0166131
SLC44A5	-0.0474461	-0.0467727	-0.0621219	-0.0618044	-0.0390161	-0.0338306	-0.0438524
ACADM	0.0020597	0.00993807	0.0150836	0.0250622	0.00794683	-0.0104869	0.0179556
RABGGTB	-0.0335931	-0.0324192	-0.0265501	-0.0321399	-0.0283129	-0.0357059	-0.0321713
MSH4	-0.0480906	-0.0491532	-0.069048	-0.0667039	-0.0421477	-0.0458649	-0.039607
AC092813.1	-0.0510914	-0.052224	-0.0718517	-0.0668627	-0.0436515	-0.0502058	-0.0444725
ST6GALNAC3	0.677829	0.658507	0.857632	0.848964	0.525026	0.639015	0.259346
AC104458.1	-0.0513136	-0.0525624	-0.0707602	-0.0689066	-0.04308	-0.0509778	-0.0444725
AL035409.1	-0.0514471	-0.0527338	-0.0718517	-0.0689066	-0.0434634	-0.0509778	-0.0444725
PIGK	-0.0144921	-0.00538833	0.00672	-0.0375848	-0.0159239	-0.0239018	-0.0146146
AK5	-0.0494275	-0.05049	-0.067294	-0.0628617	-0.0423262	-0.0509778	-0.0417595
AC118549.1	0.235352	0.237992	0.278945	0.286055	0.168044	0.183396	0.246819
USP33	0.0867408	0.0862688	0.085722	0.134338	0.0626597	0.0519813	0.145828
MIGA1	0.0678313	0.0780775	0.109981	0.0863134	0.0510527	0.0337698	0.0756658
NEXN-AS1	-0.043145	-0.0421601	-0.0648974	-0.0508399	-0.0365175	-0.0363157	-0.0429462
NEXN	0.0441721	0.0272585	0.017027	0.0328851	0.0347474	0.16778	0.0474721
FUBP1	0.186968	0.162812	0.199836	0.226857	0.162203	0.205121	0.0851747
DNAJB4	0.0208887	0.0313969	0.0730919	0.0405394	0.0269936	0.0188214	-0.018044
GIPC2	-0.0404945	-0.0414128	-0.0473725	-0.04072	-0.0312458	-0.0381724	-0.0325712
AC103591.3	-0.0449353	-0.0388982	-0.0542322	-0.048003	-0.0394666	-0.0468057	-0.0444725
AC103591.4	-0.0512692	-0.0524918	-0.0713877	-0.0665536	-0.0432992	-0.0492986	-0.0444725
AC096531.2	-0.0513402	-0.0527338	-0.0713184	-0.0670683	-0.0436515	-0.0509778	-0.0444725
PTGFR	-0.0512384	-0.0524099	-0.0715806	-0.067354	-0.0436515	-0.0499544	-0.0444725
IFI44L	-0.0408305	-0.0357773	-0.0528065	-0.0371326	-0.0364999	-0.0199954	-0.0232195
IFI44	-0.0319034	-0.0314723	-0.0412594	-0.0324458	-0.0270544	-0.037073	-0.0304125
ADGRL4	-0.0512108	-0.0524664	-0.0662883	-0.0600955	-0.0436515	-0.0509778	-0.0444725
AL136234.1	-0.0515023	-0.0527338	-0.0716705	-0.0674186	-0.0436515	-0.0509778	-0.0444725
LINC01781	-0.0513875	-0.0527338	-0.0714021	-0.0689066	-0.0428955	-0.0509778	-0.0444725
ADGRL2	0.248353	0.249114	0.389761	0.337411	0.192628	0.219267	0.226754
AL138799.4	-0.0482512	-0.050108	-0.0677482	-0.0689066	-0.039175	-0.046102	-0.0444725
AC117944.1	-0.0489641	-0.0499462	-0.0680728	-0.0629925	-0.0395356	-0.0501905	-0.0444725
AL157944.1	-0.0494312	-0.0503873	-0.0689995	-0.0636718	-0.0430368	-0.0491385	-0.0444725
LINC01362	0.0564246	0.0250679	-0.0209794	0.0229669	0.0734955	0.034374	-0.0433639
LINC01361	-0.0494589	-0.0505346	-0.0695985	-0.0625533	-0.0386253	-0.0485146	-0.0444725
AC116099.1	-0.0214245	-0.0194722	-0.0298663	-0.0417851	-0.0215959	-0.0228599	-0.0365198
LINC01712	-0.0341118	-0.0396372	-0.0653705	-0.0548175	-0.0195707	-0.0325994	-0.0444725
LINC01725	0.776361	0.732191	0.834934	0.845408	0.567462	0.791176	0.255394
AL035706.1	-0.047012	-0.0488254	-0.0718517	-0.0676536	-0.0381702	-0.0463509	-0.0444725
TTLL7	-0.0170684	-0.0186519	-0.0292478	-0.0277278	-0.0198614	-0.013131	-0.0274556
TTLL7-IT1	-0.0509193	-0.0511491	-0.0713744	-0.0689066	-0.042344	-0.0509778	-0.0433183
AC104454.2	-0.0513364	-0.052255	-0.0713954	-0.0674514	-0.0436515	-0.0509778	-0.0444725
AL359504.2	-0.0468384	-0.0484844	-0.0693587	-0.0669665	-0.0388815	-0.0452166	-0.0410568
PRKACB	0.114825	0.106611	0.12332	0.109878	0.0702585	0.0648355	0.134504
SAMD13	-0.0238913	-0.0225729	-0.0312114	-0.0335629	-0.0265376	-0.0401157	0.0217806
DNASE2B	-0.0512075	-0.052114	-0.0714746	-0.0689066	-0.0432353	-0.0509778	-0.0444725
RPF1	-0.0372385	-0.0361516	-0.0361404	-0.0564489	-0.0330778	-0.0407823	-0.0295071
GNG5	-0.0354206	-0.0234697	0.0486025	-0.00888169	-0.0340077	-0.0426409	-0.00549101
SPATA1	-0.0305447	-0.0349089	-0.0462864	-0.0464959	-0.0260021	-0.0263025	-0.00867935
CTBS	-0.0391375	-0.0392328	-0.045291	-0.0407552	-0.0330892	-0.0362747	-0.0077807
AL359762.1	-0.0507098	-0.0519606	-0.0698546	-0.0680577	-0.042785	-0.0496864	-0.0363609
SSX2IP	-0.0317305	-0.0321705	-0.0280325	-0.0398226	-0.0230963	-0.0270021	-0.0257249
LPAR3	-0.0511964	-0.0524564	-0.0696827	-0.0689066	-0.0422499	-0.0509778	-0.0444725
MCOLN2	-0.0466473	-0.049084	-0.0665371	-0.059973	-0.0362967	-0.0459337	-0.0413028
WDR63	0.00709334	-0.00422407	-0.00505871	0.0104086	0.0138262	-0.00247514	-0.0380546
MCOLN3	-0.0448574	-0.0461371	-0.0656727	-0.066254	-0.0402361	-0.0412512	-0.0435608
SYDE2	0.00618294	0.00126171	0.00201993	0.0242086	0.00447547	-0.0117185	-0.00539566
C1orf52	-0.0101343	-0.00905684	-0.0169818	-0.0177374	-0.00483147	-0.0162208	-0.0120042
BCL10	-0.0384848	-0.0358337	-0.0428486	-0.0396084	-0.0297828	-0.0248501	-0.0270689
AL078459.1	0.016157	-0.000597269	-0.0264973	0.00597237	0.0344513	0.069012	-0.0228895
DDAH1	0.136154	0.124952	0.182512	0.208663	0.106666	0.316723	0.0180356
AC092807.3	-0.0461116	-0.0489405	-0.0629544	-0.0619843	-0.0323942	-0.0459701	-0.0429192
AC092807.2	-0.0506941	-0.0517987	-0.0715873	-0.0675002	-0.0431591	-0.0492399	-0.0440491
CCN1	0.500299	0.672706	1.33482	1.09228	0.553851	0.597115	0.000904782
ZNHIT6	0.0610164	0.0518221	0.0466232	0.0659891	0.0684958	0.0437419	0.0571687
COL24A1	-0.0485054	-0.0492513	-0.0654076	-0.0558419	-0.0414631	-0.0473135	-0.0444725
LINC02795	-0.0446196	-0.047351	-0.065185	-0.0671987	-0.0382035	-0.0457085	-0.0312891
ODF2L	0.116579	0.124938	0.167744	0.167443	0.0839585	0.106078	0.11253
CLCA2	-0.0514833	-0.0527338	-0.0714445	-0.0689066	-0.0431589	-0.0497077	-0.0444725
CLCA4-AS1	-0.0465634	-0.0481118	-0.0642792	-0.0554904	-0.0384115	-0.046086	-0.0333333
AL049597.2	-0.0509451	-0.051935	-0.0693235	-0.0689066	-0.0436515	-0.050454	-0.0444725
SH3GLB1	0.0316718	0.0304061	0.0608672	0.0313599	0.0233712	0.0483035	0.0514547
SELENOF	0.0643536	0.0840217	0.19281	0.110338	0.0465317	0.0491359	0.0772307
HS2ST1	0.0937572	0.104203	0.111981	0.114495	0.0727512	0.108839	0.0752509
AL121989.1	-0.049715	-0.0504183	-0.0698927	-0.0665667	-0.0402717	-0.0493495	-0.0444725
LINC01140	-0.0508465	-0.0526476	-0.0715815	-0.0689066	-0.0433794	-0.0504136	-0.043902
LMO4	-0.00336899	-0.00605772	0.00460166	-0.00209139	-0.00339337	-0.0111196	-0.00315875
LINC01364	-0.0509989	-0.0523712	-0.0718517	-0.0689066	-0.0436515	-0.0494897	-0.0444725
PKN2-AS1	0.0412985	0.0299867	0.0292788	0.0785579	0.0182581	0.0588158	0.0356434
AL445438.1	-0.0510398	-0.0518772	-0.0718517	-0.0689066	-0.0436515	-0.0504083	-0.0444725
PKN2	0.322106	0.326547	0.396688	0.348989	0.259346	0.31187	0.276143
GTF2B	0.0711868	0.0641315	0.0876445	0.105717	0.0673258	0.0819841	-0.0223877
KYAT3	0.0303926	0.0182821	0.0224706	0.00361877	0.0218455	0.0358929	0.0129706
RBMXL1	-0.0346315	-0.0362324	-0.0357951	-0.0450792	-0.0275326	-0.0331362	-0.032136
GBP3	-0.0430339	-0.0442692	-0.0514398	-0.056736	-0.0373759	-0.0396843	-0.0408853
GBP1	1.0803	0.930891	1.39012	1.77416	1.11412	2.48969	-0.0242241
GBP2	0.101473	0.0477959	0.0474163	0.1053	0.107575	0.290977	-0.040051
AC104459.1	-0.0461576	-0.049031	-0.0654297	-0.0653293	-0.0401786	-0.0488267	-0.0433096
GBP7	-0.0498332	-0.0509405	-0.0714907	-0.0663903	-0.0411137	-0.0492693	-0.0420037
GBP4	-0.0498319	-0.0509657	-0.0702341	-0.0615207	-0.0428402	-0.0437586	-0.0444725
AC099063.4	-0.0514262	-0.0527338	-0.0716106	-0.0689066	-0.0426265	-0.0509778	-0.0444725
GBP6	-0.0491558	-0.051973	-0.0714833	-0.065593	-0.0372067	-0.0472542	-0.0444725
AL596214.1	-0.0396979	-0.0415572	-0.0597295	-0.0590717	-0.0331312	-0.0430382	-0.0316605
LRRC8B	-0.00684314	-0.00990071	-0.00574176	-0.000918426	-0.00326038	0.010325	-0.029464
LRRC8C-DT	-0.0414682	-0.0452995	-0.0645091	-0.0614912	-0.0335987	-0.0408559	-0.0371923
LRRC8C	-0.0482817	-0.0479971	-0.067043	-0.0609343	-0.0397736	-0.0465294	-0.0329955
AC099568.2	-0.0510308	-0.0519339	-0.0688556	-0.0642332	-0.0432024	-0.0504207	-0.0444725
LRRC8D	0.0559094	0.0622395	0.0681618	0.0904163	0.0282266	0.0686435	0.0570572
AL391497.1	-0.0513035	-0.0525316	-0.0710645	-0.0689066	-0.043044	-0.0509778	-0.0444725
ZNF326	0.0288989	0.033706	0.0185915	0.0423561	0.0282127	0.0152285	0.0195208
AC098656.1	-0.0513385	-0.0527338	-0.0715007	-0.0676227	-0.0436515	-0.0500094	-0.0444725
AL627316.1	-0.051338	-0.0526495	-0.0714086	-0.0689066	-0.0436515	-0.0509778	-0.0444725
LINC02609	-0.0398595	-0.0408222	-0.0497778	-0.0421663	-0.0349457	-0.0436262	-0.0268822
LINC02788	-0.0507812	-0.0520478	-0.0702513	-0.0632881	-0.0426394	-0.0501888	-0.0444725
ZNF644	0.674361	0.550761	0.752344	0.904363	0.599876	0.878544	0.290272
HFM1	0.0170483	0.0161325	0.00283397	0.0145961	0.00325136	0.0109612	0.0168715
CDC7	-0.0499515	-0.0519068	-0.0692514	-0.0640592	-0.0430728	-0.0452218	-0.0375973
TGFBR3	0.024987	0.0175656	0.0335538	0.0434069	0.0187889	0.0630159	-0.0109284
BRDT	-0.0511366	-0.0519215	-0.0715987	-0.0659336	-0.0436515	-0.0502625	-0.0444725
EPHX4	-0.0501644	-0.0516883	-0.0698516	-0.0680408	-0.0436515	-0.0509778	-0.0429047
BTBD8	-0.00197152	-0.00131262	-0.00875083	-0.00573445	-0.00566993	-0.015581	0.0387071
AC104836.1	-0.0514321	-0.0527338	-0.0707835	-0.0689066	-0.0436515	-0.0509778	-0.0437283
C1orf146	-0.0507958	-0.0524417	-0.0715296	-0.067473	-0.0433326	-0.0509778	-0.0444725
GLMN	0.0439276	0.03965	0.0475596	0.0267625	0.038399	0.0508981	0.0402888
RPAP2	0.135556	0.155854	0.164957	0.129546	0.106569	0.107787	0.145178
GFI1	-0.0513404	-0.0524387	-0.0708013	-0.0689066	-0.0436515	-0.0509778	-0.0444725
EVI5	0.428273	0.377439	0.5037	0.636204	0.395953	0.447463	0.413686
RPL5	0.0510361	0.165577	0.856516	0.448226	0.0497449	0.0221655	0.0351659
DIPK1A	0.071519	0.0556772	0.0718824	0.0350577	0.0480469	0.0990765	0.0252748
AC093577.1	-0.0501238	-0.0521167	-0.0711048	-0.0689066	-0.0419607	-0.0491041	-0.042517
MTF2	0.103413	0.0900997	0.0805439	0.118737	0.100776	0.106478	0.0803182
TMED5	-0.00597198	-0.00209043	0.0283941	-0.0031992	0.00443376	-0.00599827	-0.0218481
CCDC18	0.0170551	0.00276604	-0.025387	-0.00491434	0.0266335	-0.000446772	-0.0159683
CCDC18-AS1	0.252899	0.240716	0.248925	0.314861	0.208219	0.200827	0.315121
DR1	-0.0371451	-0.0337714	-0.0393843	-0.0588068	-0.033747	-0.0345878	-0.0232844
FNBP1L	0.188295	0.169195	0.250028	0.269095	0.13859	0.221604	0.195315
BCAR3	0.0735058	0.0730139	0.0851654	0.0965464	0.0570407	0.0781855	0.00127697
AL109613.1	-0.0483284	-0.0489877	-0.0686349	-0.0640221	-0.041708	-0.0458406	-0.0444725
AL049796.1	-0.0510466	-0.0519782	-0.0709433	-0.0689066	-0.0426919	-0.0509778	-0.041493
DNTTIP2	-0.0372858	-0.0302991	-0.0333506	-0.0475424	-0.0324224	-0.0353193	-0.0293704
GCLM	0.00320249	0.00367234	0.0275212	0.0126231	0.000585251	0.00467175	0.0838287
ABCA4	-0.0484457	-0.051046	-0.0694268	-0.0668005	-0.041909	-0.0459479	-0.0421307
ARHGAP29	0.159035	0.16747	0.204444	0.206233	0.153199	0.303152	0.18474
ARHGAP29-AS1	-0.0439004	-0.047384	-0.0601192	-0.0659168	-0.0391873	-0.0340004	-0.0444725
AC097059.1	-0.0514058	-0.0527338	-0.0718517	-0.0689066	-0.0436515	-0.0499199	-0.0444725
AC118469.2	-0.0514754	-0.0527338	-0.0708151	-0.0682335	-0.0436515	-0.0509778	-0.0444725
ABCD3	0.0900066	0.0921704	0.113578	0.111963	0.0703299	0.079749	0.0738692
F3	-0.0149494	-0.00433139	0.000727752	-0.0146108	-0.0266718	-0.00874504	-0.00806316
AC093117.1	-0.0504916	-0.0521271	-0.0718517	-0.0689066	-0.0436515	-0.0509778	-0.0444725
SLC44A3	-0.0316239	-0.0342812	-0.0500362	-0.0464269	-0.0310282	-0.00853973	-0.0246342
CNN3	0.0177156	0.0185322	0.0387286	0.0310672	0.00529996	0.149739	-0.0340148
AC105942.1	-0.0439891	-0.0452001	-0.0573863	-0.054677	-0.038146	-0.0456145	-0.0394759
ALG14	0.00895526	0.0127917	0.0059492	-0.00519649	0.00611121	-0.0042313	0.0456919
AC095033.1	-0.0511669	-0.0527338	-0.0717247	-0.0689066	-0.0436515	-0.0509778	-0.0444725
TLCD4	-0.0256617	-0.0312933	-0.0314601	-0.0329966	-0.0181387	-0.0374264	-0.00696678
AC092802.1	-0.032936	-0.0388527	-0.0552453	-0.0364008	-0.0209378	-0.0392297	0.00779971
RWDD3	-0.0257013	-0.0317452	-0.0372559	-0.0376188	-0.0232303	-0.0265776	-0.0259853
AC092802.2	-0.0502545	-0.0519331	-0.0713097	-0.0651186	-0.0436515	-0.0492937	-0.0432773
LINC02607	-0.0510233	-0.0516123	-0.0713379	-0.0689066	-0.0436515	-0.0493105	-0.0444725
LINC01787	-0.0513171	-0.052304	-0.0716209	-0.0666668	-0.0428963	-0.0509778	-0.0444725
PTBP2	0.294636	0.247634	0.30517	0.356088	0.249354	0.334531	0.104949
DPYD	0.143404	0.143069	0.172857	0.17982	0.0849318	0.133279	0.100029
DPYD-AS1	-0.0231686	-0.0290714	-0.0575353	-0.0467443	-0.0151671	-0.0298385	-0.0405175
LINC01776	-0.0514506	-0.0527338	-0.071043	-0.0689066	-0.0436515	-0.0509778	-0.0444725
SNX7	-0.0325561	-0.0288219	-0.0413645	-0.0461382	-0.0310027	-0.0191767	-0.0174325
PLPPR5	-0.0513606	-0.0525216	-0.0718517	-0.0689066	-0.0436515	-0.0509778	-0.0393482
AL445433.2	-0.050673	-0.0527338	-0.0707366	-0.0667724	-0.0436515	-0.0509778	-0.0426312
PLPPR4	-0.0514485	-0.0527338	-0.0718517	-0.0689066	-0.0433196	-0.0509778	-0.0444725
LINC01708	-0.0512302	-0.0523345	-0.0710222	-0.0689066	-0.0433176	-0.0509778	-0.0444725
PALMD	-0.0467371	-0.0467105	-0.0675748	-0.0648702	-0.0412509	-0.0412011	-0.0364507
FRRS1	-0.014918	-0.0118111	-0.0199096	-0.0219818	-0.0163866	-0.0198756	-0.00728068
AGL	0.00715455	0.014349	0.0255186	0.025121	0.001789	-0.00856537	0.0157275
AC118553.1	-0.0511005	-0.0516598	-0.0690821	-0.067319	-0.0430155	-0.0495698	-0.0423812
SLC35A3	0.0341092	0.0389929	0.0593943	0.0672937	0.0271088	0.0281401	0.0484692
MFSD14A	0.0194595	0.0198573	0.0293123	0.01757	0.0154224	0.0215617	0.0127327
AC093019.2	-0.0385791	-0.043589	-0.0649708	-0.0626437	-0.0314104	-0.0347781	-0.0409316
SASS6	-0.041047	-0.0422489	-0.0606014	-0.0595511	-0.0368303	-0.0445993	-0.0401499
TRMT13	0.006744	0.00300847	0.000615242	-0.0109054	-0.00791958	-0.00686176	0.03596
LRRC39	-0.041224	-0.0462074	-0.0629815	-0.0660341	-0.0328487	-0.0422359	-0.0391926
DBT	-0.0121029	-0.0101114	-0.00867802	-0.0161448	-0.0161196	-0.0283568	0.00709725
AL445928.2	-0.0411519	-0.0390569	-0.060775	-0.0516951	-0.0318719	-0.0458943	-0.0295035
RTCA-AS1	-0.0271355	-0.032606	-0.0454361	-0.0509059	-0.0150392	-0.024844	-0.0190192
RTCA	-0.0279037	-0.0233256	-0.0403055	-0.0358763	-0.0257896	-0.0355849	0.0048776
CDC14A	0.133418	0.093681	0.11344	0.145394	0.11946	0.149253	0.0180836
AL589990.1	-0.046498	-0.0500921	-0.0702972	-0.0604507	-0.0369638	-0.0453187	-0.0444725
LINC01349	-0.0512574	-0.0527338	-0.0718517	-0.0689066	-0.0433317	-0.0497203	-0.0444725
VCAM1	-0.0514384	-0.0524111	-0.0718517	-0.0689066	-0.0436515	-0.0505903	-0.0444725
EXTL2	-0.0175361	-0.0150745	-0.0160157	-0.0254708	-0.015228	-0.0227835	0.00575193
AC104506.1	-0.0496921	-0.0501099	-0.0657299	-0.0654854	-0.0425112	-0.0488961	-0.0352298
SLC30A7	0.0363387	0.0450169	0.063077	0.0506218	0.0266172	0.0200302	0.0393805
DPH5	-0.0245527	-0.0247373	-0.0359459	-0.0198569	-0.0214874	-0.0251663	-0.00441508
AC093157.2	-0.0514247	-0.0527338	-0.0718517	-0.0689066	-0.0436515	-0.0509778	-0.0444725
AC093157.1	-0.0232224	-0.0182626	-0.0299181	-0.022449	-0.0241253	-0.0321795	0.0324199
AL109741.1	-0.0513555	-0.0527338	-0.0713759	-0.0689066	-0.0436515	-0.0509778	-0.0444725
S1PR1	-0.051355	-0.0521189	-0.0690221	-0.0647075	-0.0436515	-0.0509778	-0.0432271
LINC01307	-0.0513509	-0.0520894	-0.0718517	-0.0689066	-0.0436515	-0.0509778	-0.0444725
LINC01709	-0.0512641	-0.0527338	-0.0704731	-0.0689066	-0.0436515	-0.0500323	-0.0444725
OLFM3	-0.0489252	-0.0493175	-0.0693806	-0.0627851	-0.042414	-0.0421377	-0.0434064
AC114485.1	-0.0511543	-0.0525531	-0.0718517	-0.0689066	-0.0430433	-0.0509778	-0.0444725
COL11A1	-0.050899	-0.0517921	-0.07013	-0.0680765	-0.0434057	-0.0509778	-0.0438034
AC095032.1	-0.0341249	-0.0357155	-0.0480475	-0.0422994	-0.0326846	-0.0354872	-0.0316748
RNPC3	0.151375	0.153728	0.153003	0.125073	0.137131	0.116089	0.184003
AMY2B	-0.00718425	-0.0110232	-0.029384	-0.0249407	-0.0157291	-0.0199551	-0.0168458
AL591888.1	-0.051151	-0.0516984	-0.0713519	-0.0689066	-0.0433852	-0.0505077	-0.0444725
LINC01676	-0.0514387	-0.0524898	-0.0703409	-0.0670134	-0.043196	-0.0509778	-0.0444725
LINC01677	-0.051363	-0.0525077	-0.0718517	-0.0662348	-0.0436515	-0.0509778	-0.0444725
AL355306.2	-0.0511759	-0.0520811	-0.0716472	-0.0689066	-0.0429307	-0.0509778	-0.0438125
LINC01661	-0.0513645	-0.0527338	-0.0715192	-0.0689066	-0.0436515	-0.0509778	-0.0444725
PRMT6	-0.0493749	-0.0498819	-0.0633484	-0.0584171	-0.0430181	-0.0495272	-0.0444725
NTNG1	-0.0511135	-0.052488	-0.0696122	-0.0662337	-0.0435296	-0.0509778	-0.0444725
VAV3	0.0238684	0.0285818	0.0296714	0.0300715	0.0256379	-0.0395212	0.0641559
VAV3-AS1	-0.049363	-0.0500568	-0.0691463	-0.0644211	-0.0436515	-0.0504536	-0.0430011
LINC02785	-0.0503941	-0.0525256	-0.0690854	-0.0683901	-0.0415777	-0.0509778	-0.0444725
SLC25A24	-0.0170306	-0.0129147	-0.0176655	-0.0108767	-0.028761	-0.0209576	0.0111564
AL359258.2	-0.0510075	-0.0522674	-0.0692276	-0.0660205	-0.0436515	-0.0499804	-0.0431909
FAM102B	-0.0418226	-0.0421587	-0.0582468	-0.0581309	-0.0367691	-0.045302	-0.0444725
HENMT1	-0.0503925	-0.0513177	-0.0695923	-0.0689066	-0.0426884	-0.0504864	-0.0431894
AL160171.1	-0.0512963	-0.0527338	-0.0716848	-0.0689066	-0.0436515	-0.0506016	-0.0444725
PRPF38B	0.0189846	0.0134404	0.0145258	0.0462666	0.0116515	0.00680792	0.00598833
FNDC7	-0.051192	-0.0523122	-0.0712629	-0.0689066	-0.0436515	-0.0500402	-0.0444725
STXBP3	0.0561955	0.0649128	0.0828663	0.0466567	0.0460138	0.0557897	0.0320978
AKNAD1	-0.024776	-0.0282411	-0.0322537	-0.0413713	-0.0259151	-0.0281382	-0.00487021
GPSM2	-0.00166516	-0.00499492	-0.0432369	-0.0127618	0.0117746	-0.0135213	-0.0343531
CLCC1	-0.0297002	-0.0297182	-0.028495	-0.0258588	-0.0244689	-0.038136	-0.029705
WDR47	-0.0197351	-0.0222912	-0.0335563	-0.0221782	-0.0141669	-0.0243822	-0.021681
TAF13	-0.038964	-0.0396502	-0.046067	-0.0423681	-0.0335813	-0.0393287	-0.035045
AL356488.3	-0.0479278	-0.0508945	-0.0672158	-0.0657214	-0.0386622	-0.0488788	-0.043576
TMEM167B	-0.0387625	-0.0332395	-0.0225629	-0.0428404	-0.0361809	-0.0387751	-0.0215393
AL356488.2	-0.0468465	-0.048056	-0.0602423	-0.0454579	-0.0405138	-0.047411	-0.0431883
C1orf194	-0.04413	-0.0478852	-0.0651379	-0.0615095	-0.0400334	-0.0453355	-0.0444725
KIAA1324	-0.00292136	0.00045331	0.00737414	0.00489838	0.0108971	-0.0171673	-0.0333975
SARS	-0.0111346	-0.00210793	0.0254975	0.0139694	-0.00206323	-0.00167337	-0.0144501
CELSR2	-0.0378845	-0.0242662	-0.0171285	-0.0434789	-0.0339887	-0.0324583	-0.034801
PSRC1	-0.0504374	-0.0506055	-0.0687125	-0.0689066	-0.0412001	-0.0509778	-0.0444725
MYBPHL	-0.0505125	-0.0519261	-0.071121	-0.0671638	-0.0420142	-0.0504262	-0.0444725
SORT1	0.14817	0.138222	0.191826	0.163986	0.114938	0.123496	0.123203
PSMA5	-0.0208398	-0.021302	-0.0194263	-0.0064451	-0.0191264	-0.0221875	-0.00811971
SYPL2	-0.0330196	-0.0316039	-0.0438351	-0.0460671	-0.0276294	-0.0324713	-0.0100663
ATXN7L2	-0.0478827	-0.0490027	-0.0670863	-0.0666328	-0.0410513	-0.0465884	-0.0436394
CYB561D1	-0.0453123	-0.0436395	-0.0567088	-0.055481	-0.0416297	-0.0494603	-0.0422146
AMIGO1	-0.0502187	-0.049761	-0.06116	-0.0644137	-0.042651	-0.0509778	-0.0444725
GPR61	-0.0496938	-0.0511717	-0.0687278	-0.067055	-0.0425573	-0.0493575	-0.0444725
GNAI3	0.0107962	0.0070168	0.0151643	0.0102702	-0.00324399	0.0022258	-0.00512075
AL355310.1	-0.0512579	-0.0523042	-0.071595	-0.0689066	-0.0436515	-0.0509778	-0.0444725
AMPD2	-0.0454578	-0.0432549	-0.0566993	-0.0546536	-0.035458	-0.046633	-0.0419755
GSTM4	-0.0419771	-0.0393683	-0.0431355	-0.0584931	-0.0376844	-0.0426145	-0.0271891
GSTM2	-0.00455067	-0.0114495	-0.0304997	-0.0187584	-0.00579918	-0.0106783	-0.0296749
AC000032.1	-0.0502714	-0.0517203	-0.0715959	-0.0681032	-0.0434424	-0.0500287	-0.0444725
GSTM5	-0.0509462	-0.0523583	-0.0693824	-0.0658377	-0.0429832	-0.0509778	-0.0444725
GSTM3	-0.0384258	-0.0378934	0.00374946	-0.0163267	-0.0334143	-0.04065	-0.03218
LINC01768	-0.0512417	-0.0525678	-0.0714209	-0.0667865	-0.043012	-0.0509778	-0.0444725
CSF1	-0.0500392	-0.0511699	-0.0640546	-0.0666662	-0.0418875	-0.0422338	-0.0444725
AHCYL1	0.0448363	0.0554827	0.0914159	0.101569	0.0280271	0.0177633	0.0124384
STRIP1	-0.0356496	-0.0324058	-0.0428176	-0.0613943	-0.0315416	-0.034933	-0.0225493
AL160006.1	-0.0498337	-0.0487723	-0.0651914	-0.0646223	-0.0433623	-0.0498544	-0.0399491
ALX3	-0.0508489	-0.0524608	-0.0716744	-0.067067	-0.0429754	-0.0491546	-0.0444725
SLC6A17	-0.0514186	-0.0527338	-0.0706167	-0.0689066	-0.0430281	-0.0509778	-0.0444725
KCNC4	-0.0488351	-0.0493431	-0.0656915	-0.0589876	-0.0378562	-0.0454667	-0.0444725
RBM15-AS1	-0.0497488	-0.0507682	-0.0667901	-0.0610716	-0.0426837	-0.0486701	-0.0394447
RBM15	-0.0329698	-0.0303784	-0.0378489	-0.0441718	-0.0319704	-0.0306369	-0.0280018
LAMTOR5-AS1	-0.0070492	-0.00402766	-0.0279402	-0.00304689	-0.0116508	-0.0029505	-0.00435533
SLC16A4	-0.0227544	-0.0235255	-0.0485369	-0.0347915	-0.0140145	-0.0230505	-0.0206964
AL355488.1	-0.0432271	-0.0456301	-0.0629228	-0.058959	-0.0360407	-0.0412009	-0.0343663
LAMTOR5	-0.0420951	-0.0351931	0.00168702	-0.0348011	-0.0277417	-0.0409749	-0.0444725
KCNA2	-0.050586	-0.0516137	-0.0688761	-0.0634481	-0.0436515	-0.0502531	-0.0408973
CD53	-0.0512435	-0.0510475	-0.070135	-0.0667886	-0.0432105	-0.0509595	-0.0444725
AL360270.2	-0.0510032	-0.0520345	-0.0715878	-0.0689066	-0.0436515	-0.0509778	-0.0444725
AL360270.1	-0.0498092	-0.0503756	-0.0710443	-0.0671212	-0.041908	-0.0480258	-0.0444725
LRIF1	-0.0261909	-0.0227444	-0.0310687	-0.0405551	-0.0308644	-0.0298853	-0.0234671
DRAM2	-0.0310857	-0.027576	-0.0380273	-0.0434751	-0.0286711	-0.0418165	-0.0111813
CEPT1	0.0257297	0.0255483	0.0205102	0.00970545	0.0173709	-0.00391532	0.0570463
AL355816.1	-0.0510692	-0.0521537	-0.0706134	-0.0689066	-0.0415726	-0.0509778	-0.0444725
AL355816.2	-0.047704	-0.0509922	-0.0648228	-0.0677832	-0.0412584	-0.0487141	-0.0399708
DENND2D	-0.0402606	-0.0402481	-0.051322	-0.0445912	-0.0320237	-0.0414304	-0.0218832
CHI3L2	-0.0490725	-0.0482708	-0.0573211	-0.0575538	-0.042839	-0.0451909	-0.0414021
CHIA	-0.0510452	-0.0524423	-0.0718517	-0.0682809	-0.0436515	-0.0509778	-0.0444725
PIFO	-0.0419179	-0.0405359	-0.0483556	-0.0612097	-0.0345722	-0.0382843	-0.0279259
OVGP1	-0.0505482	-0.052646	-0.070219	-0.0689066	-0.0436515	-0.049003	-0.0444725
AL390195.2	-0.0505776	-0.0513868	-0.0713545	-0.0650692	-0.0433695	-0.0498235	-0.0444725
AL390195.1	-0.0495464	-0.0511664	-0.071084	-0.0679131	-0.0436515	-0.0504007	-0.0444725
WDR77	-0.0446845	-0.0424515	-0.0599247	-0.0601024	-0.0386052	-0.0445936	-0.0349673
ATP5PB	-0.0326002	-0.0251779	0.036754	-0.0223614	-0.0264125	-0.0361168	-0.011876
C1orf162	-0.0489929	-0.0503509	-0.0688463	-0.0628839	-0.0426941	-0.0485192	-0.0444725
TMIGD3	-0.0509825	-0.0522348	-0.0709402	-0.0677294	-0.0417799	-0.0509778	-0.0444725
RAP1A	0.223887	0.209688	0.228578	0.316207	0.152396	0.255641	0.0571613
LINC01160	-0.0513549	-0.0526556	-0.0714904	-0.0689066	-0.0436515	-0.0509778	-0.0444725
INKA2	-0.0128617	-0.0218325	-0.0497617	-0.0359064	-0.00533151	0.00449431	-0.0444725
INKA2-AS1	-0.0509232	-0.0522121	-0.0699204	-0.0689066	-0.0436515	-0.0497827	-0.0444725
DDX20	-0.0472783	-0.0471349	-0.0583745	-0.0633335	-0.0418139	-0.0480542	-0.0347577
KCND3	-0.046041	-0.0468373	-0.0639565	-0.0651095	-0.0422432	-0.0431392	-0.0427993
AL445426.1	-0.0514391	-0.0524066	-0.0711819	-0.0679043	-0.0435756	-0.0496272	-0.0444725
CTTNBP2NL	-0.0219341	-0.0194155	-0.0286311	-0.039235	-0.0208257	-0.0271114	-0.0179759
WNT2B	-0.036806	-0.0351823	-0.0600329	-0.0505982	-0.0267776	-0.0317132	-0.027007
ST7L	0.0433164	0.0468107	0.0394228	0.0680218	0.0255857	0.0304592	0.0621624
CAPZA1	0.110769	0.109487	0.139928	0.119107	0.113157	0.10811	0.0810817
MOV10	-0.0348549	-0.0360773	-0.047709	-0.0241457	-0.0263792	-0.029738	-0.03699
AL603832.1	-0.049803	-0.050972	-0.0705803	-0.0689066	-0.0419423	-0.0491779	-0.0444725
RHOC	-0.0478889	-0.0432354	-0.0224451	-0.0408939	-0.0420229	-0.0457108	-0.0432564
PPM1J	-0.0509998	-0.0517091	-0.0678284	-0.0689066	-0.042713	-0.0509778	-0.0423466
LINC01356	-0.0510769	-0.0525439	-0.0715351	-0.0667137	-0.0424875	-0.0501262	-0.0429496
LINC01357	-0.0510546	-0.0524499	-0.0716908	-0.0689066	-0.0436515	-0.0501386	-0.0433521
SLC16A1	-0.0479441	-0.0485488	-0.0666122	-0.0628147	-0.0408243	-0.0418018	-0.0428387
SLC16A1-AS1	-0.0279202	-0.0343858	-0.0507779	-0.0405782	-0.0201276	-0.0264207	-0.0377088
AL390242.1	-0.0494359	-0.0513737	-0.0701696	-0.0689066	-0.0427525	-0.0501588	-0.0433278
LRIG2-DT	-0.0348713	-0.0381195	-0.059127	-0.0430966	-0.023362	-0.0302556	-0.0158231
LRIG2	0.0285999	0.0443459	0.0426902	0.0489385	0.0127869	0.00299676	0.0490765
MAGI3	0.681312	0.616406	0.756732	0.784846	0.535671	0.880555	1.58562
PHTF1	-0.0201805	-0.0185431	-0.0293218	-0.00694053	-0.0223509	-0.0234525	0.00436483
RSBN1	-0.00145325	0.00517265	0.00107538	-0.00527595	-0.00432472	-0.0123683	-0.0180132
AL137856.1	-0.0495682	-0.050836	-0.0684909	-0.0636782	-0.0404132	-0.0470051	-0.0444725
PTPN22	-0.0503513	-0.0501506	-0.0699921	-0.0630492	-0.0426842	-0.0509778	-0.0444725
AP4B1-AS1	-0.0467464	-0.0486482	-0.0678302	-0.0624846	-0.0394622	-0.0439731	-0.0413689
BCL2L15	-0.0504679	-0.0514023	-0.0691806	-0.0645953	-0.0429062	-0.0491078	-0.0444725
AP4B1	-0.0398899	-0.0418276	-0.054418	-0.0464569	-0.036005	-0.0455757	-0.0321372
DCLRE1B	-0.0509423	-0.0525966	-0.0668461	-0.0676265	-0.0426919	-0.0490791	-0.0424333
HIPK1-AS1	-0.0496342	-0.0499638	-0.0696218	-0.0677763	-0.0415349	-0.0507602	-0.0435896
HIPK1	0.0793459	0.0663881	0.124589	0.181053	0.0808736	0.0662854	0.00877887
OLFML3	-0.0514627	-0.0525111	-0.0676437	-0.0679608	-0.0436515	-0.0508731	-0.0444725
SYT6	-0.0514532	-0.0527338	-0.0712431	-0.0689066	-0.0436515	-0.0509778	-0.0444725
TRIM33	0.1078	0.112909	0.147975	0.130631	0.073788	0.0843775	0.130353
BCAS2	-0.00744464	-0.00772132	-0.0116239	-0.0127069	-0.0067695	-0.0126663	-0.0274077
DENND2C	-0.031393	-0.0321435	-0.0480806	-0.0523623	-0.0279587	-0.0210446	-0.0239658
NRAS	-0.0441785	-0.0430767	-0.0529747	-0.0502308	-0.0380689	-0.0434558	-0.0356988
CSDE1	0.0986768	0.124111	0.322976	0.21817	0.0760255	0.0983821	0.027945
SIKE1	-0.0352375	-0.0332217	-0.0352832	-0.0555963	-0.0284479	-0.0412018	-0.0296991
SYCP1	-0.051413	-0.052246	-0.0709391	-0.0689066	-0.0436515	-0.0505156	-0.0444725
TSPAN2	-0.0428932	-0.0456008	-0.0602647	-0.0577648	-0.0346146	-0.020844	-0.0444725
LINC01765	-0.0509871	-0.0523381	-0.071232	-0.0673455	-0.0430426	-0.0509778	-0.0444725
NGF	-0.0510411	-0.0520851	-0.0707305	-0.0689066	-0.0426193	-0.0487511	-0.0444725
VANGL1	-0.0300737	-0.0295848	-0.00553072	-0.0336518	-0.0260134	-0.0241899	-0.0418394
CASQ2	-0.0481723	-0.0479879	-0.0653127	-0.0650649	-0.0413405	-0.0500348	-0.0444725
LINC01649	-0.051363	-0.0527338	-0.0714543	-0.0689066	-0.0436515	-0.0509778	-0.0444725
SLC22A15	-0.0360043	-0.0385475	-0.0581421	-0.0397592	-0.0241085	-0.0400893	-0.0107534
AL365318.1	-0.0511038	-0.0527338	-0.0713587	-0.0682788	-0.0410519	-0.0509778	-0.0444725
MAB21L3	-0.0513059	-0.0527338	-0.0694116	-0.0689066	-0.0414121	-0.0500013	-0.0444725
AL355538.1	-0.051336	-0.0527338	-0.0718517	-0.0689066	-0.0434041	-0.0509778	-0.0444725
ATP1A1	0.486905	0.763034	1.42383	0.802023	0.33448	0.305783	0.169817
ATP1A1-AS1	0.122459	0.13722	0.0996795	0.0849763	0.103537	0.0457611	0.0153163
LINC01762	-0.0511054	-0.0522772	-0.0715394	-0.0689066	-0.043373	-0.0509778	-0.0444725
AL390066.1	-0.0509542	-0.0519056	-0.0715066	-0.0678312	-0.0433759	-0.0503208	-0.0444725
AL390066.2	-0.0514198	-0.0527338	-0.0718517	-0.0689066	-0.0428449	-0.0509778	-0.0444725
CD58	-0.0220843	-0.022672	-0.0232694	-0.0275077	-0.0224389	-0.0301916	-0.0123267
IGSF3	-0.0456418	-0.0455345	-0.0596982	-0.0557973	-0.0399539	-0.0461422	-0.0291683
CD2	-0.0509843	-0.0521312	-0.0700451	-0.0661506	-0.0436515	-0.0509778	-0.0444725
PTGFRN	-0.0347324	-0.0325908	-0.0323972	-0.0479853	-0.0296598	-0.0308809	-0.0266365
CD101	-0.0484862	-0.0495752	-0.0702876	-0.0545491	-0.037089	-0.0456477	-0.0444725
AL445231.1	-0.0483175	-0.0491704	-0.0698945	-0.0633667	-0.0411301	-0.0480919	-0.0399899
TTF2	-0.0242769	-0.0247153	-0.0382858	-0.0316034	-0.0221852	-0.0236636	-0.0218271
TRIM45	-0.0388792	-0.0416433	-0.0603364	-0.0507058	-0.0334115	-0.0433246	-0.0394571
VTCN1	-0.0513563	-0.0524972	-0.070984	-0.0689066	-0.0436515	-0.0509778	-0.0444725
LINC01525	-0.051297	-0.0527338	-0.0713743	-0.067111	-0.0432118	-0.0509778	-0.0444725
AL358072.1	-0.0511687	-0.0517948	-0.0718517	-0.0689066	-0.0436515	-0.0509778	-0.0400818
MAN1A2	0.170903	0.159112	0.248239	0.228581	0.117846	0.164379	0.237392
AL157902.1	-0.0507859	-0.0516323	-0.0693908	-0.0666248	-0.0426716	-0.0498351	-0.0444725
TENT5C	-0.0112378	0.00293648	0.0239684	-0.00157207	-0.0132708	-0.0217662	-0.0299645
GDAP2	0.018704	0.0354046	0.0153646	0.0314524	0.00571808	0.00481306	0.0571963
WDR3	-0.0394154	-0.0401193	-0.0515586	-0.0456271	-0.0351646	-0.0431999	-0.0243287
SPAG17	0.0574053	0.0512624	0.0445542	0.0711113	0.0466456	0.0464971	-0.0164282
AL391557.1	-0.0514753	-0.0527338	-0.0717938	-0.0689066	-0.0436515	-0.0509778	-0.0444725
TBX15	-0.0511458	-0.0522116	-0.0710413	-0.0638053	-0.0432339	-0.0509778	-0.0444725
WARS2	0.044383	0.0257289	0.0423762	0.082157	0.0460694	0.0361666	0.0120474
WARS2-IT1	-0.0468312	-0.0500686	-0.0712593	-0.0648223	-0.0411428	-0.0431578	-0.0415622
WARS2-AS1	0.112812	0.087188	0.0909052	0.0870565	0.0713035	0.0711806	0.04015
AL359915.1	-0.00592478	-0.0110379	-0.0259875	-0.0156178	-0.00868352	-0.0241705	-0.0444725
LINC01780	-0.0500886	-0.0501342	-0.0703799	-0.06285	-0.0422733	-0.0492615	-0.0444725
HAO2	-0.05145	-0.0525471	-0.0718517	-0.0679189	-0.0436515	-0.0491296	-0.0444725
LINC00622	-0.050103	-0.0507139	-0.0686763	-0.0683273	-0.0428557	-0.0503284	-0.0444725
ZNF697	-0.0418382	-0.0407088	-0.0516521	-0.0619937	-0.0382526	-0.0419989	-0.033426
PHGDH	-0.0449372	-0.0452124	-0.0471412	-0.0506618	-0.040349	-0.046716	-0.0345218
NOTCH2	0.0650218	0.0739444	0.111566	0.12859	0.0477132	0.0542634	0.0845292
SEC22B	0.0144823	0.0241117	0.0417561	0.00878153	0.00992961	-0.00216007	0.00670268
AC253572.1	-0.0513831	-0.0527338	-0.0707378	-0.0689066	-0.0436515	-0.0509778	-0.0444725
NBPF26	-0.00228772	-0.0107493	-0.0187012	-0.00302176	-0.0117242	0.0280795	-0.00389496
AC253572.2	-0.0100274	-0.00751583	0.00234408	0.0185347	-0.000431404	-0.0192039	-0.0407819
LINC00623	-0.00767051	-0.0057432	-0.00386385	0.00467635	-0.00444752	-0.00805435	0.00720321
FCGR1B	-0.0496204	-0.051204	-0.0690366	-0.0680516	-0.0427255	-0.0509778	-0.0444725
AC244453.3	-0.0418294	-0.0455799	-0.0618675	-0.0518481	-0.032022	-0.0427794	-0.0434958
AC244453.2	-0.0511762	-0.0526013	-0.0711814	-0.068062	-0.0434361	-0.0506729	-0.0444725
AC244453.1	-0.0499769	-0.0515327	-0.0717285	-0.0689066	-0.0417122	-0.0504754	-0.0421894
FAM72B	-0.0512317	-0.0527172	-0.0716515	-0.0689066	-0.0430115	-0.0509778	-0.0444725
SRGAP2C	-0.0421576	-0.0436105	-0.0587553	-0.0452031	-0.0311668	-0.035413	-0.0380722
SRGAP2-AS1	-0.0493022	-0.0513032	-0.071185	-0.0661922	-0.0408437	-0.0480852	-0.0428141
LINC02798	-0.0505714	-0.0525184	-0.0704919	-0.0652266	-0.0436515	-0.0488669	-0.0346295
AL592494.2	-0.0514085	-0.0527338	-0.0718517	-0.0689066	-0.0436515	-0.0505434	-0.0444725
AC239800.2	-0.051481	-0.0527338	-0.0718517	-0.0671074	-0.0430726	-0.0509778	-0.0403302
LINC02591	-0.0339601	-0.0388227	-0.0511679	-0.0392381	-0.0245111	-0.030409	-0.015142
HIST2H3PS2	-0.0444376	-0.0467266	-0.059359	-0.058523	-0.0366771	-0.0459854	-0.03631
AC246680.1	-0.0511429	-0.0520221	-0.0718517	-0.0689066	-0.0436515	-0.0509778	-0.0444725
LINC02802	-0.0442964	-0.043388	-0.0563539	-0.0611333	-0.0383356	-0.0376292	-0.0419622
NBPF15	-0.0201451	-0.0256813	-0.035013	-0.0369522	-0.0139068	-0.00576409	0.00136582
FP700111.1	-0.0508817	-0.0511093	-0.0713721	-0.0675628	-0.0424598	-0.0497021	-0.0376695
SRGAP2B	-0.0420168	-0.0437971	-0.0595659	-0.0576347	-0.0349974	-0.042038	-0.0346763
FAM72D	-0.0508182	-0.0525118	-0.0718517	-0.0689066	-0.0429922	-0.0502005	-0.0439097
AC245014.3	-0.0269465	-0.0305844	-0.0314814	-0.0277283	-0.0186572	-0.0318113	-0.042033
AC245014.1	-0.0513841	-0.0522104	-0.0709315	-0.0689066	-0.0432208	-0.0509778	-0.0444725
NBPF20	-0.0496403	-0.0502478	-0.0677745	-0.0660896	-0.0431403	-0.0492364	-0.0400166
AC239860.4	-0.051336	-0.0525222	-0.0718517	-0.0689066	-0.0430835	-0.0509778	-0.0444725
GPR89A	-0.0344815	-0.0372522	-0.054996	-0.0521379	-0.032852	-0.0363973	-0.0372911
PDZK1	-0.0477596	-0.048883	-0.069793	-0.06234	-0.0395664	-0.0501576	-0.0399234
CD160	-0.0495777	-0.0518315	-0.0707274	-0.0689066	-0.0415658	-0.0477956	-0.0352087
RNF115	0.129262	0.128428	0.144045	0.182601	0.122263	0.167269	0.122576
POLR3C	-0.0327008	-0.0336436	-0.0446027	-0.0397442	-0.0311476	-0.0390997	-0.0292901
NUDT17	-0.0492701	-0.0490953	-0.0700619	-0.0617557	-0.0427617	-0.0509484	-0.0444725
PIAS3	-0.0423935	-0.0444262	-0.0567769	-0.0567633	-0.0348391	-0.0409345	-0.0288345
ANKRD35	-0.051079	-0.0525505	-0.0701298	-0.065864	-0.0426886	-0.0509778	-0.0444725
ITGA10	-0.048727	-0.0491775	-0.0697848	-0.0675736	-0.0387047	-0.0498369	-0.0398901
AC243547.1	-0.0514516	-0.0527338	-0.0718517	-0.0689066	-0.0436515	-0.0509778	-0.0444725
PEX11B	-0.0366609	-0.0387688	-0.0446472	-0.0530457	-0.0306533	-0.0423774	-0.0364292
RBM8A	-0.0326602	-0.0209522	0.02182	-0.0114893	-0.0242287	-0.028379	-0.0394945
LIX1L-AS1	-0.0360139	-0.0354469	-0.0418532	-0.0457525	-0.0295446	-0.0419083	-0.0227557
LIX1L	-0.045518	-0.0411364	-0.0551129	-0.0477547	-0.0367816	-0.0443969	-0.028076
ANKRD34A	-0.0507604	-0.0523279	-0.0711676	-0.0689066	-0.0419646	-0.0505111	-0.0444725
POLR3GL	-0.0412805	-0.0410839	-0.0457506	-0.0507109	-0.0366868	-0.0400731	-0.0303883
TXNIP	0.00240377	0.0641018	0.335973	0.189411	0.000513053	-0.00497288	0.0376623
HJV	-0.049543	-0.05222	-0.0704561	-0.0667584	-0.0402107	-0.0465342	-0.0444725
AC239799.2	-0.0453863	-0.0428769	-0.0523678	-0.0473941	-0.036693	-0.0472428	-0.0432571
LINC01719	-0.0497661	-0.0522363	-0.0682972	-0.0658342	-0.0436515	-0.0493345	-0.0438764
NBPF10	-0.0425784	-0.0453427	-0.0554921	-0.0555168	-0.0355396	-0.0435892	-0.0360163
NOTCH2NLA	-0.0458101	-0.0437847	-0.0572192	-0.0615995	-0.0406617	-0.0422927	-0.0400944
AC239799.1	-0.0513305	-0.0525777	-0.0718517	-0.0689066	-0.0436515	-0.0509778	-0.0444725
AC245407.2	-0.0485596	-0.0490988	-0.0654897	-0.0644847	-0.0402319	-0.0499987	-0.0423399
NBPF12	-0.020222	-0.0228286	-0.0366179	-0.0112218	-0.0235258	-0.0239652	0.00967289
PRKAB2	-0.0418273	-0.0407945	-0.0555299	-0.0517184	-0.0329476	-0.0408185	-0.0211819
AC242426.2	-0.0216049	-0.0268659	-0.0397087	-0.0349795	-0.02137	-0.0315627	0.00258651
FMO5	-0.0327362	-0.0383556	-0.0626776	-0.056851	-0.0282137	-0.0400017	-0.0227189
CHD1L	-0.0503581	-0.0517595	-0.070296	-0.0661846	-0.0424075	-0.0498517	-0.0437126
LINC00624	-0.0415027	-0.0418585	-0.0679389	-0.0577116	-0.0347396	-0.0369114	-0.0339974
BCL9	0.00113016	0.000780213	-0.0167225	-0.00253952	-0.00173826	0.00563806	0.0025838
ACP6	-0.0118437	-0.00778564	-0.0209632	-0.0202554	-0.0148343	-0.0201814	0.00208577
GPR89B	-0.0286338	-0.0286318	-0.0453611	-0.0311131	-0.0245386	-0.029886	-0.0222726
AC239803.1	-0.0512017	-0.0527338	-0.0712029	-0.0689066	-0.0428394	-0.0509778	-0.0423305
LINC02804	-0.0511366	-0.0522543	-0.0712102	-0.0689066	-0.0430773	-0.0509778	-0.040922
NBPF11	-0.00991689	-0.0128229	-0.0303936	-0.0275376	-0.00548214	-0.0138177	0.00446396
LINC02805	-0.0507386	-0.0526362	-0.0689199	-0.0664101	-0.0421494	-0.0509778	-0.0444725
AC239809.3	-0.0391653	-0.0388709	-0.0552742	-0.0557237	-0.0369675	-0.0345943	-0.0343492
LINC01138	-0.0449835	-0.0441565	-0.0623254	-0.0516088	-0.0366094	-0.041996	0.0366609
PPIAL4G	-0.0512159	-0.0527338	-0.0715434	-0.0689066	-0.0436515	-0.0509778	-0.0414659
NBPF14	-0.0370608	-0.0367344	-0.0549888	-0.0477354	-0.0353245	-0.0311135	-0.0392541
NOTCH2NLB	-0.051284	-0.0527338	-0.0718517	-0.0689066	-0.0422077	-0.0498987	-0.0444725
NUDT4B	-0.0512978	-0.0518634	-0.0715085	-0.0689066	-0.0436515	-0.0509778	-0.0444725
PDE4DIP	-0.0351498	-0.0342081	-0.0375095	-0.0270015	-0.0308282	-0.0263235	-0.023977
NBPF9	-0.0342913	-0.0341856	-0.0458074	-0.0435417	-0.0351896	-0.0327061	-0.00613174
AC245297.3	0.00713084	0.00185431	-0.00693862	0.0326705	0.00493587	-0.000765247	0.0776248
AC245297.2	-0.0492586	-0.0487097	-0.0697749	-0.0675139	-0.0406905	-0.048515	-0.0435862
NOTCH2NLC	-0.032234	-0.0312414	-0.0459859	-0.0537541	-0.0266099	-0.015291	-0.0369547
NBPF19	-0.0412369	-0.0416661	-0.0564298	-0.0482168	-0.0315854	-0.0415727	-0.036564
AC242842.1	-0.0513987	-0.0527338	-0.0718517	-0.0689066	-0.0436515	-0.0509778	-0.0444725
FCGR1A	-0.0513678	-0.0527338	-0.0718517	-0.0689066	-0.0436515	-0.0509778	-0.0444725
HIST2H2BF	-0.0485904	-0.0505678	-0.0683701	-0.0662764	-0.0402696	-0.0461822	-0.0393983
AC243772.2	-0.0512156	-0.0527338	-0.0718517	-0.0689066	-0.0431449	-0.0509778	-0.0444725
HIST2H2AA4	-0.0514051	-0.0527338	-0.0714333	-0.0689066	-0.0436515	-0.0509778	-0.0444725
HIST2H4B	-0.0513842	-0.0526127	-0.0710285	-0.0682969	-0.0436515	-0.0509778	-0.0444725
AC239868.1	-0.0505971	-0.0497422	-0.0677631	-0.0680947	-0.0436515	-0.0498757	-0.0444725
HIST2H2BE	-0.0493203	-0.0492211	-0.063783	-0.0584923	-0.0406544	-0.049609	-0.0438128
HIST2H2AC	-0.050387	-0.0499097	-0.0674329	-0.0653049	-0.0428747	-0.0507734	-0.0434793
HIST2H2AB	-0.0511506	-0.0517929	-0.0706787	-0.0689066	-0.0436515	-0.0509778	-0.0444725
BOLA1	-0.0486763	-0.0477072	-0.0617416	-0.0553686	-0.0422404	-0.0486423	-0.0419415
SV2A	-0.050308	-0.0506582	-0.0680802	-0.0689066	-0.0436515	-0.0504363	-0.0444725
SF3B4	-0.0446432	-0.0387527	-0.0335222	-0.0481156	-0.0355082	-0.0417454	-0.0444725
MTMR11	-0.05115	-0.0521059	-0.0705352	-0.0668205	-0.0434329	-0.0509778	-0.0444725
OTUD7B	0.0717456	0.0715023	0.0677389	0.0780195	0.045697	0.116388	0.0399663
AC244033.2	-0.0396608	-0.0385425	-0.0548614	-0.0513865	-0.0358012	-0.0432318	-0.034491
VPS45	0.0699311	0.0663094	0.0836555	0.0921474	0.0429642	0.0497759	0.0788255
PLEKHO1	-0.0255391	-0.0363551	-0.0395601	-0.0219738	-0.0269573	-0.000998665	-0.0378637
AC242988.2	-0.0506588	-0.0516307	-0.071188	-0.0630044	-0.0418563	-0.0493519	-0.0397601
ANP32E	-0.0333865	-0.0299295	-0.0233832	-0.0386549	-0.0271133	-0.0350535	-0.0238943
CA14	-0.0508792	-0.0525985	-0.071225	-0.0680763	-0.0435688	-0.0509778	-0.0444725
APH1A	-0.0420133	-0.0322172	0.00318873	-0.0126922	-0.036638	-0.0430514	-0.0304135
C1orf54	-0.044604	-0.0464972	-0.0657127	-0.0529284	-0.0367242	-0.0405298	-0.043955
CIART	-0.0437567	-0.041687	-0.0573478	-0.055341	-0.0397478	-0.0484681	-0.0444725
MRPS21	-0.00342316	0.010191	0.0437642	0.0540868	-0.0047728	-0.0215521	-0.0150828
PRPF3	0.0255856	0.0334126	0.0156589	0.0153832	0.0209399	0.0114877	0.00309318
RPRD2	0.157226	0.164752	0.144853	0.195188	0.118866	0.097964	0.132377
TARS2	-0.0361335	-0.0361321	-0.0549445	-0.0389403	-0.0315697	-0.0360759	-0.0291597
ECM1	-0.0490771	-0.0495148	-0.0688017	-0.060356	-0.0391285	-0.0502008	-0.0427534
FALEC	-0.050096	-0.0516408	-0.068643	-0.0658756	-0.0428403	-0.0509778	-0.0414896
AL356356.1	-0.0464581	-0.0483705	-0.065418	-0.0536822	-0.0399229	-0.0450437	-0.0444725
ADAMTSL4	-0.0383268	-0.0435561	-0.0645176	-0.0465499	-0.0325467	-0.03808	-0.0444725
ADAMTSL4-AS1	0.229987	0.169005	0.160648	0.281089	0.228775	0.267576	0.00311591
MCL1	0.174971	0.190629	0.344803	0.299034	0.166819	0.180716	-0.00860019
ENSA	0.228993	0.219109	0.267877	0.313663	0.217585	0.221328	0.0874532
GOLPH3L	0.0346726	0.0398011	0.0311804	0.0422307	0.0166632	0.0215955	0.0306391
HORMAD1	-0.05118	-0.0524084	-0.0715339	-0.0689066	-0.0431722	-0.0505716	-0.0444725
CTSS	-0.0484584	-0.050116	-0.0642992	-0.057577	-0.0407714	-0.0422949	-0.0385015
CTSK	-0.0444521	-0.0442235	-0.059513	-0.0598113	-0.0393794	-0.0441282	-0.0371452
ARNT	0.0333705	0.0345705	0.0295051	0.0351134	0.0272569	0.000868695	0.0575021
CTXND2	-0.0510393	-0.0520764	-0.0711575	-0.0689066	-0.0433766	-0.0504546	-0.0444725
SETDB1	0.000586196	0.000445362	-0.0145177	-0.00266295	-0.00322992	-0.00740672	0.00941062
CERS2	-0.0355433	-0.019572	0.0332128	-0.00223676	-0.0274674	-0.03089	-0.0289091
ANXA9	-0.0438522	-0.0461707	-0.058717	-0.062144	-0.0375034	-0.0454161	-0.0403978
MINDY1	-0.0159805	-0.0118233	0.00655263	-0.000387056	-0.00769505	-0.0105421	-0.0173754
PRUNE1	-0.0148744	-0.00740868	-0.0150119	-0.0228516	-0.00895637	-0.0245263	-0.0131492
BNIPL	-0.0346463	-0.0356613	-0.0572809	-0.0391313	-0.0263242	-0.0349439	-0.0401419
C1orf56	-0.0385302	-0.0327623	-0.0369725	-0.0382721	-0.0326486	-0.0437249	-0.00711721
CDC42SE1	-0.0275451	-0.0301081	-0.023617	-0.025896	-0.0256278	-0.0359134	-0.0136702
MLLT11	-0.0491829	-0.052236	-0.0679622	-0.0641608	-0.0404501	-0.0463783	-0.0444725
GABPB2	0.0578042	0.0441016	0.0478957	0.105905	0.0439834	0.0658224	0.0743216
SEMA6C	-0.0498804	-0.0521142	-0.0699278	-0.0678042	-0.0436515	-0.0496463	-0.0419099
SCNM1	-0.0445249	-0.043253	-0.0592369	-0.0508479	-0.033325	-0.0459702	-0.0346751
LYSMD1	-0.0466415	-0.048102	-0.060312	-0.0633936	-0.0398903	-0.0496609	-0.0394939
VPS72	-0.0435782	-0.042828	-0.0536253	-0.0603675	-0.0386561	-0.0448838	-0.0344375
PIP5K1A	0.168696	0.13562	0.103551	0.215809	0.135065	0.242197	0.121593
PSMD4	-0.0292523	-0.025309	-0.00711977	-0.0169163	-0.0259922	-0.0328551	-0.0254733
ZNF687-AS1	-0.0494656	-0.0512647	-0.0650921	-0.0652727	-0.0402879	-0.0486561	-0.0444725
ZNF687	-0.0447089	-0.043162	-0.0546049	-0.0592796	-0.0356803	-0.0475016	-0.0437627
PI4KB	0.00321631	0.00434959	0.0101276	0.0388927	-0.00284164	-0.0125182	-0.00277291
RFX5	-0.0459348	-0.0436891	-0.056443	-0.0470812	-0.0377678	-0.0419976	-0.0248771
AL391069.1	-0.0513604	-0.0527338	-0.0718517	-0.0674621	-0.0436515	-0.0509778	-0.0444725
SELENBP1	0.0221941	0.0321922	0.0966583	0.0642877	0.0391669	-0.00521291	0.00544492
PSMB4	-0.0417142	-0.0311606	0.0172064	0.000655867	-0.0362945	-0.0410431	-0.0438948
POGZ	0.41965	0.377014	0.383155	0.525004	0.354565	0.454734	0.331772
CGN	-0.0406213	-0.0404185	-0.0521704	-0.0525709	-0.0342048	-0.0297521	-0.0307161
TUFT1	0.0435145	0.011683	0.0193242	0.0818016	0.0615648	0.101777	-0.0302929
AL365436.2	-0.0284813	-0.0279224	-0.0522407	-0.0567474	-0.00668616	-0.00211331	-0.0386839
SNX27	-0.00483034	0.00306698	0.00554031	0.0112449	-0.0115365	-0.0214274	0.00351968
AL391335.1	-0.0506351	-0.0518035	-0.0715622	-0.0689066	-0.0433078	-0.0504717	-0.0444725
AL589765.7	-0.0513178	-0.0527338	-0.071319	-0.0689066	-0.0436515	-0.0509778	-0.0444725
MRPL9	-0.0460945	-0.0438366	-0.0534495	-0.0525433	-0.037091	-0.0504465	-0.0355805
OAZ3	-0.0505017	-0.050402	-0.0691744	-0.0684352	-0.0429811	-0.0477486	-0.0404818
AL589765.4	-0.0512874	-0.052617	-0.071479	-0.0689066	-0.0436515	-0.0509778	-0.0387232
AL589765.5	-0.0511323	-0.0525884	-0.0712619	-0.0689066	-0.0433996	-0.0502396	-0.0444725
TDRKH	-0.0450228	-0.0460004	-0.0584198	-0.0591504	-0.0405103	-0.0455252	-0.0370211
TDRKH-AS1	-0.0507493	-0.0510985	-0.0695556	-0.0689066	-0.0430746	-0.0494144	-0.0444725
LINGO4	-0.0491283	-0.0514972	-0.0690958	-0.0671672	-0.041173	-0.0496789	-0.0426629
RORC	-0.0328662	-0.0275907	-0.0201267	-0.0386166	-0.0284437	-0.0287467	-0.0162642
C2CD4D-AS1	-0.0495402	-0.0500121	-0.0714832	-0.0670399	-0.0422009	-0.0503606	-0.039134
THEM5	-0.0515346	-0.0527338	-0.0707373	-0.0689066	-0.0436515	-0.0509778	-0.0444725
THEM4	-0.0100977	-0.00365788	-0.00481893	-0.00994239	-0.00792871	-0.0195871	0.0279132
AL450992.2	-0.0319684	-0.0372276	-0.0548731	-0.0486163	-0.0287728	-0.0350103	-0.0269447
AL450992.3	-0.0501866	-0.0522424	-0.0694905	-0.0647561	-0.0434276	-0.0476011	-0.0444725
S100A10	-0.0460992	-0.0422433	-0.0482332	-0.019911	-0.0402783	-0.0281332	-0.0416098
AL450992.1	-0.0508148	-0.0521227	-0.0706802	-0.0646964	-0.0436515	-0.0493556	-0.0424333
S100A11	-0.0455842	-0.0305125	0.0101702	0.0121155	-0.0414528	-0.0394602	-0.0313796
FLG-AS1	-0.00898005	-0.0167119	-0.0322695	-0.0289698	0.00142933	-0.00482357	-0.0398377
HRNR	-0.0475474	-0.0488076	-0.0705846	-0.0631221	-0.0396507	-0.046003	-0.0444725
FLG	-0.0495175	-0.0511534	-0.0707869	-0.064606	-0.0424174	-0.0509778	-0.0420725
FLG2	-0.0503159	-0.0513135	-0.0718517	-0.0678176	-0.0426661	-0.0501796	-0.0444725
LINC01527	-0.0514999	-0.0527338	-0.0718517	-0.065824	-0.0436515	-0.0509778	-0.0444725
S100A9	-0.0514513	-0.0525108	-0.0696374	-0.0689066	-0.0436515	-0.0509778	-0.0444725
BX470102.1	-0.051317	-0.0526836	-0.0718517	-0.0675368	-0.0436515	-0.0501822	-0.0444725
S100A6	0.0822454	0.230314	1.06346	0.531611	0.102245	0.155597	-0.0419027
S100A5	-0.0505447	-0.0514841	-0.0684328	-0.0677745	-0.0424971	-0.0484515	-0.0438498
S100A4	-0.0496355	-0.0482171	-0.0537169	-0.0466714	-0.0431805	-0.0506402	-0.0444725
S100A3	-0.0512735	-0.0524823	-0.0718517	-0.0689066	-0.0433125	-0.0498381	-0.0444725
S100A2	-0.0434801	-0.0426665	-0.0506276	-0.0586925	-0.0385704	-0.0423596	-0.0444725
BX470102.2	-0.0487669	-0.0494831	-0.0636607	-0.0665053	-0.0425651	-0.0486159	-0.0430588
S100A16	-0.0479137	-0.0463975	-0.0495383	-0.0469249	-0.0421838	-0.0471663	-0.0431011
S100A14	-0.0452763	-0.0357432	0.00301305	-0.0435304	-0.0395248	-0.0462361	-0.0413871
S100A13	0.00246229	0.0454798	0.267929	0.182971	0.00721531	-0.00116657	-0.0305871
S100A1	-0.0476768	-0.0395318	0.0175633	-0.0179252	-0.039317	-0.0426814	-0.0373801
AL162258.2	-0.0458363	-0.0469231	-0.0635826	-0.0642774	-0.041325	-0.0476984	-0.0444725
CHTOP	0.0101898	0.0142522	0.025261	0.0229427	0.0187061	0.00548826	-0.012692
SNAPIN	-0.0449321	-0.0450166	-0.0526559	-0.060697	-0.0336516	-0.0419413	-0.0429799
ILF2	-0.0303117	-0.0266385	0.000182616	-0.0260647	-0.0228576	-0.0311606	-0.0259923
INTS3	0.00335727	0.00285888	0.00465784	0.0191011	0.00786818	-0.0121132	0.0227919
AL513523.4	-0.0507023	-0.0517844	-0.0717076	-0.0689066	-0.042793	-0.0489961	-0.0444725
AL513523.3	-0.0509902	-0.0524964	-0.071495	-0.0689066	-0.0436515	-0.0509778	-0.0444725
SLC27A3	-0.048956	-0.048885	-0.067552	-0.0614858	-0.0433085	-0.0504027	-0.0444725
GATAD2B	0.190381	0.170579	0.180209	0.231943	0.123332	0.147794	0.125829
AL358472.5	-0.0471965	-0.0488841	-0.0693111	-0.0633841	-0.038565	-0.0504772	-0.0384202
DENND4B	-0.0347847	-0.0368009	-0.0503687	-0.0394282	-0.0302147	-0.0337367	-0.0243576
CRTC2	-0.0411654	-0.039373	-0.0515495	-0.0559473	-0.0333385	-0.043476	-0.037802
SLC39A1	-0.0459319	-0.0390199	-0.0162336	-0.0419287	-0.0390304	-0.0473124	-0.0402636
AL358472.4	-0.0506266	-0.0519878	-0.0701025	-0.064804	-0.0426798	-0.0449388	-0.0423583
AL358472.3	-0.0512874	-0.0527338	-0.0703461	-0.0676161	-0.0431245	-0.0509778	-0.0427855
CREB3L4	-0.0444017	-0.0435808	-0.0593723	-0.0568938	-0.0366049	-0.0457836	-0.0393742
JTB	-0.0292328	-0.0205977	0.0279461	0.0166314	-0.0222108	-0.0358414	-0.0237693
AL358472.2	-0.0510379	-0.0521033	-0.0710136	-0.0680206	-0.0433049	-0.0509778	-0.0444725
RAB13	-0.0398528	-0.0336524	-0.000678457	-0.0504722	-0.0297862	-0.0436894	-0.0314319
RPS27	0.0738944	0.274983	1.53214	0.765385	0.0610915	0.0591477	-0.0374861
NUP210L	-0.0409966	-0.0439888	-0.0631687	-0.0476737	-0.0363262	-0.0399703	-0.0410874
TPM3	-0.0101443	-0.0044247	0.0244953	0.0118137	-0.0136887	0.0102237	-0.00095968
C1orf189	-0.0506942	-0.0524269	-0.0700099	-0.067803	-0.0423788	-0.0503182	-0.0434458
C1orf43	-0.0105971	-0.0059228	0.0048254	-0.00680621	-0.0113797	-0.00266262	0.0147862
UBAP2L	0.0401693	0.0420574	0.0439096	0.0572758	0.0225466	0.0256181	0.0474223
HAX1	-0.0346948	-0.0305459	-0.0110362	-0.015398	-0.0302451	-0.0448784	-0.0193202
ATP8B2	-0.0333371	-0.0365914	-0.0429831	-0.0452237	-0.0331488	-0.0273412	-0.0380739
IL6R-AS1	-0.0509079	-0.0522913	-0.0712424	-0.0689066	-0.0436515	-0.0501625	-0.0444725
IL6R	-0.0403625	-0.0436538	-0.0663693	-0.0589718	-0.0376747	-0.0297255	-0.0401763
SHE	-0.0415343	-0.0411437	-0.0532905	-0.0467914	-0.0316954	-0.0370986	-0.0444725
TDRD10	-0.034445	-0.0379623	-0.0480605	-0.0186336	-0.0304929	-0.024144	-0.0318805
UBE2Q1	-0.0451072	-0.0404766	-0.0338092	-0.0505896	-0.039198	-0.0419413	-0.0364983
CHRNB2	-0.0513	-0.0526163	-0.0708741	-0.0689066	-0.0436515	-0.0509778	-0.0444725
ADAR	0.00140234	0.00970099	0.0567252	0.0378608	-0.00958294	-0.00512486	-0.00561636
KCNN3	-0.0404153	-0.0429026	-0.0616716	-0.0533649	-0.0328526	-0.0409577	-0.0346323
PMVK	-0.0412628	-0.0376632	-0.0294724	-0.0425384	-0.0358668	-0.0446797	-0.0263418
AL451085.1	-0.0507139	-0.0500448	-0.0687813	-0.0660998	-0.0433606	-0.0509778	-0.0444725
PBXIP1	-0.0203504	0.0105544	0.0732709	-0.00435762	-0.0116314	0.0116436	-0.0131045
PYGO2	-0.0450496	-0.040161	-0.0425675	-0.0520611	-0.0382065	-0.0446387	-0.0343582
AL451085.2	-0.0506446	-0.049803	-0.0626755	-0.0679436	-0.0417984	-0.0504373	-0.0399685
SHC1	-0.0368681	-0.0342351	-0.0194674	-0.0392234	-0.0344841	-0.044381	-0.0311128
CKS1B	-0.047333	-0.0453191	-0.0550948	-0.0655992	-0.0390608	-0.047776	-0.0443861
FLAD1	-0.0410484	-0.0400832	-0.0536828	-0.0607139	-0.034116	-0.0400679	-0.031674
ZBTB7B	-0.04153	-0.0385156	-0.036171	-0.0393535	-0.0357769	-0.0403743	-0.0355975
DCST2	-0.0490515	-0.0499945	-0.068561	-0.0659091	-0.0424638	-0.0481805	-0.0405914
DCST1	-0.0501235	-0.0523714	-0.070594	-0.0677014	-0.0413628	-0.0505505	-0.0438912
DCST1-AS1	-0.0513436	-0.0527338	-0.071319	-0.0689066	-0.0436515	-0.0509778	-0.0444725
ADAM15	-0.0458747	-0.0423366	-0.0441958	-0.0495732	-0.0415808	-0.04568	-0.0444725
EFNA4	-0.0479034	-0.0489145	-0.0613276	-0.0625293	-0.0418232	-0.0481859	-0.0420355
EFNA3	-0.0514354	-0.0523408	-0.0714446	-0.0689066	-0.0434976	-0.0509778	-0.0444725
EFNA1	-0.0329111	-0.032959	-0.0364395	-0.033186	-0.0306036	-0.0254527	-0.0444725
SLC50A1	-0.0421711	-0.0399542	-0.0496353	-0.0512871	-0.0344235	-0.0430429	-0.04215
DPM3	-0.0478168	-0.0400818	-0.0166721	-0.0453971	-0.0402598	-0.0456335	-0.0444725
KRTCAP2	-0.038259	-0.0190396	0.0938934	0.0142293	-0.0336747	-0.0312975	-0.0444725
TRIM46	-0.0507476	-0.051751	-0.071459	-0.0655336	-0.0428966	-0.0509778	-0.0437837
MUC1	-0.0496131	-0.0496604	-0.0630965	-0.0624841	-0.0424431	-0.0489967	-0.0444725
AC234582.1	-0.0402661	-0.0403256	-0.0618089	-0.0431179	-0.0370937	-0.0317058	-0.044249
THBS3	-0.0339033	-0.0355471	-0.0501578	-0.0201637	-0.0192013	-0.0300531	-0.0362794
MTX1	-0.0435971	-0.0429408	-0.0414293	-0.0511111	-0.0369094	-0.0452913	-0.0444725
AC234582.2	-0.051352	-0.0519823	-0.0718517	-0.0689066	-0.0436515	-0.0509778	-0.0444725
GBA	-0.0441571	-0.0343401	-0.0211268	-0.032337	-0.0389038	-0.0466905	-0.042445
FAM189B	-0.0470476	-0.0489397	-0.0587282	-0.0627437	-0.0400543	-0.0480671	-0.0362283
SCAMP3	-0.0378143	-0.0324573	-0.035138	-0.030674	-0.0336951	-0.042831	-0.042643
CLK2	-0.0290375	-0.0315499	-0.0527616	-0.0418048	-0.0320704	-0.0426501	-0.0298494
HCN3	-0.0491032	-0.0511569	-0.0685322	-0.0576946	-0.0414576	-0.0491575	-0.0419603
PKLR	-0.0512928	-0.0523552	-0.0718517	-0.0689066	-0.0433945	-0.0504014	-0.0444725
FDPS	-0.0295249	-0.0281002	-0.032927	-0.0111185	-0.0246904	-0.0305525	-0.0305335
RUSC1-AS1	-0.0472043	-0.049087	-0.0675096	-0.0640293	-0.0387933	-0.047484	-0.0381016
RUSC1	-0.0467119	-0.0456076	-0.061717	-0.057504	-0.0411946	-0.0456545	-0.0329588
ASH1L	0.499131	0.48826	0.586197	0.660858	0.353683	0.411307	0.465296
ASH1L-IT1	-0.0510288	-0.0522758	-0.0712126	-0.0689066	-0.042885	-0.0502938	-0.0437595
ASH1L-AS1	-0.047941	-0.048	-0.06921	-0.0598754	-0.0406104	-0.0427413	-0.0444725
AL353807.2	-0.0514754	-0.0527338	-0.0718517	-0.0689066	-0.0434123	-0.0509778	-0.0444725
MSTO1	-0.0457336	-0.0474607	-0.0597129	-0.060699	-0.0395182	-0.0491862	-0.0319614
AL353807.5	-0.0508958	-0.0521952	-0.0711682	-0.0676306	-0.0433062	-0.0509778	-0.0385469
YY1AP1	0.0201512	0.0230257	0.0263851	0.0385159	0.016604	0.0123696	0.00203971
DAP3	0.0152917	0.0104522	0.0107484	0.0262025	0.00406379	0.00406652	0.0219951
AL162734.1	-0.0510879	-0.0523724	-0.071661	-0.0689066	-0.0436515	-0.0509778	-0.0430077
GON4L	0.0800291	0.0656796	0.0691447	0.103358	0.062875	0.0631931	0.0755147
SYT11	-0.051017	-0.0523483	-0.0718517	-0.0637937	-0.042638	-0.0509778	-0.0444725
RIT1	-0.0373299	-0.0361368	-0.0490779	-0.0522033	-0.0330465	-0.0425028	-0.0370448
KHDC4	0.0556802	0.0388301	0.0328022	0.0511614	0.0517965	0.0585871	-0.0163143
ARHGEF2	-0.0183492	-0.0215086	-0.0285903	-0.00547976	-0.0178339	-0.0260404	-0.000808329
AL355388.2	-0.051174	-0.0519739	-0.0710589	-0.0689066	-0.0433068	-0.0509778	-0.0444725
AL355388.1	-0.0493155	-0.0511223	-0.0695438	-0.0659124	-0.0406678	-0.049561	-0.0428749
AL355388.3	-0.0474347	-0.0484222	-0.0680285	-0.0643709	-0.0401236	-0.049285	-0.043014
SSR2	-0.0299271	-0.0204554	0.0161619	-0.0438846	-0.0237144	-0.0292359	-0.0399225
UBQLN4	-0.045711	-0.045086	-0.056993	-0.0640308	-0.0417676	-0.0452176	-0.0416498
LAMTOR2	-0.0473246	-0.0434078	-0.0442042	-0.0607048	-0.0421707	-0.0497318	-0.0361217
RAB25	-0.0457776	-0.0408558	-0.0347345	-0.0408495	-0.0385482	-0.0419569	-0.0408806
MEX3A	-0.0504832	-0.0510459	-0.0688076	-0.0654288	-0.0432746	-0.0484247	-0.0418995
LMNA	0.5245	0.422193	0.577592	0.920628	0.432327	0.573164	-0.00911291
SEMA4A	0.0669904	0.0438477	0.0500671	0.169772	0.038397	0.0903457	-0.0272918
SLC25A44	-0.0381067	-0.0384956	-0.0578174	-0.0446401	-0.0269364	-0.0364546	-0.0381612
PMF1	0.0285941	0.0285136	0.0327194	0.0471088	0.0197186	0.0270175	0.0288475
BGLAP	-0.049079	-0.0513503	-0.0675364	-0.0671371	-0.0433701	-0.0495889	-0.0441772
PAQR6	-0.0503507	-0.0512875	-0.0705468	-0.0663695	-0.0417277	-0.0494728	-0.0381528
SMG5	-0.0265858	-0.0263405	-0.03961	-0.0366688	-0.0243769	-0.030166	-0.00717924
TMEM79	-0.0490798	-0.0502333	-0.0694751	-0.0622958	-0.042856	-0.0473148	-0.0404472
GLMP	-0.0472908	-0.0440728	-0.0473271	-0.0527959	-0.0376344	-0.0489288	-0.0391192
CCT3	-0.0256062	-0.0194234	-0.00156429	-0.0149985	-0.0228267	-0.0309937	-0.0283515
TSACC	-0.0492998	-0.049813	-0.0712027	-0.0679783	-0.0412419	-0.0498855	-0.0436982
RHBG	-0.0512559	-0.0525895	-0.0715959	-0.0689066	-0.0436515	-0.0509778	-0.0444725
C1orf61	-0.0485292	-0.0509798	-0.0694903	-0.0668997	-0.0417167	-0.0484157	-0.040184
MEF2D	0.0166141	0.00480983	0.0102677	0.0599669	0.0148042	0.0429852	0.00672242
AL365181.1	-0.0508111	-0.0515239	-0.0707422	-0.068154	-0.042996	-0.0496833	-0.0416488
IQGAP3	-0.0513811	-0.0522292	-0.0718517	-0.0667893	-0.0436515	-0.04773	-0.0444725
NAXE	-0.0479401	-0.0421745	-0.0320159	-0.03477	-0.0403586	-0.0488314	-0.0437053
GPATCH4	-0.0438032	-0.0445403	-0.0556591	-0.0572494	-0.0344257	-0.0414224	-0.041271
AL590666.3	-0.0509815	-0.0520169	-0.0718517	-0.067803	-0.0424421	-0.0504804	-0.0444725
AL590666.4	-0.0509952	-0.0519725	-0.0705912	-0.0689066	-0.0433942	-0.0494227	-0.0429538
CRABP2	-0.0501914	-0.0502829	-0.0635304	-0.0627508	-0.0422332	-0.0509778	-0.0444725
AL590666.1	-0.0514763	-0.0527338	-0.0718517	-0.0689066	-0.0432794	-0.0500838	-0.0444725
ISG20L2	-0.0406071	-0.0373242	-0.0418462	-0.0519034	-0.030285	-0.0414029	-0.0335551
RRNAD1	-0.0322266	-0.0295984	-0.0288094	-0.0308753	-0.0221839	-0.0409569	-0.0382102
MRPL24	-0.041602	-0.0388512	-0.0434264	-0.0434612	-0.0345184	-0.0439956	-0.0330622
HDGF	-0.0189975	-0.00279329	0.0380417	0.00393746	-0.0156382	-0.0162562	-0.0244987
PRCC	0.000205695	0.006799	-0.0141616	0.00718532	-0.0130839	-0.00964634	-0.000295444
AL590666.5	-0.0511242	-0.0527338	-0.0718517	-0.0689066	-0.0431968	-0.0509778	-0.0444725
SH2D2A	-0.0513699	-0.0527338	-0.0718517	-0.0689066	-0.0431176	-0.0509778	-0.0444725
NTRK1	-0.0512148	-0.0525054	-0.0700822	-0.0689066	-0.0427494	-0.0509778	-0.0444725
INSRR	-0.0514701	-0.0523424	-0.0707393	-0.0689066	-0.0436515	-0.0509778	-0.0444725
PEAR1	-0.0507806	-0.0518388	-0.0689969	-0.0637003	-0.0425714	-0.0505693	-0.0444725
ARHGEF11	0.0860607	0.0801943	0.0866263	0.101424	0.0491036	0.0684538	0.0806299
ETV3L	-0.0513719	-0.0527338	-0.0710239	-0.0689066	-0.0436515	-0.0509778	-0.0444725
ETV3	-0.0380567	-0.038312	-0.0429654	-0.0335902	-0.0294068	-0.033132	-0.0406834
CD5L	-0.0514008	-0.0525062	-0.0718517	-0.0689066	-0.0436515	-0.0509778	-0.0444725
KIRREL1	-0.0260872	-0.0235428	-0.0387582	-0.0326945	-0.0226494	0.0123834	-0.032832
LINC01704	-0.051438	-0.0527338	-0.0718517	-0.0689066	-0.0433398	-0.0500081	-0.0427296
CD1D	-0.0511364	-0.0523886	-0.0713836	-0.0679425	-0.0424134	-0.0509778	-0.0444725
MNDA	-0.051203	-0.0527338	-0.0705794	-0.0682383	-0.0436515	-0.0509778	-0.041728
PYHIN1	-0.0514248	-0.0526442	-0.0714635	-0.0689066	-0.0436515	-0.0509778	-0.0444725
IFI16	-0.0422666	-0.0385446	-0.0548181	-0.0456896	-0.0361099	-0.0380351	-0.0367932
AIM2	-0.0512081	-0.0522558	-0.0716514	-0.0689066	-0.0428363	-0.0509778	-0.0444725
CADM3	-0.0505872	-0.0499975	-0.0659391	-0.0640997	-0.0398059	-0.0509778	-0.0444725
ACKR1	-0.0512877	-0.0525024	-0.0716596	-0.0689066	-0.0428124	-0.0509778	-0.0444725
FCER1A	-0.0513717	-0.0527338	-0.0718517	-0.0689066	-0.0436515	-0.050326	-0.0444725
DUSP23	-0.0491748	-0.0487141	-0.0516941	-0.0457448	-0.040784	-0.0479673	-0.0444725
FCRL6	-0.0509723	-0.0526346	-0.071572	-0.0689066	-0.0436515	-0.0509778	-0.0444725
SLAMF8	-0.0514621	-0.0527338	-0.0718517	-0.0689066	-0.0436515	-0.0509778	-0.0444725
AL590560.2	-0.0503146	-0.051784	-0.0703997	-0.065642	-0.0423838	-0.0503146	-0.040229
VSIG8	-0.0512987	-0.0514468	-0.0712459	-0.0689066	-0.0428477	-0.0509778	-0.0444725
AL590560.3	-0.0405824	-0.0431701	-0.0646581	-0.0536848	-0.0312376	-0.0399037	-0.0327784
CFAP45	-0.0400666	-0.0400462	-0.0554519	-0.0536754	-0.0304929	-0.0329157	-0.0444725
AL590560.5	-0.0508411	-0.0523514	-0.0716482	-0.0689066	-0.0426286	-0.0509778	-0.0444725
TAGLN2	-0.0274446	-0.0225005	0.0074096	-0.00193264	-0.0214133	-0.0208648	-0.0444725
IGSF9	-0.0486315	-0.0492636	-0.0691529	-0.0649281	-0.0415707	-0.0433667	-0.0436733
LINC01133	-0.0511899	-0.0523078	-0.0715128	-0.0689066	-0.0436515	-0.0509778	-0.0444725
KCNJ10	-0.0506688	-0.0505564	-0.0714975	-0.0666041	-0.0418924	-0.049661	-0.0430011
PIGM	-0.0435332	-0.038846	-0.0388597	-0.0569083	-0.0354461	-0.044101	-0.0390544
AL121987.1	-0.0512029	-0.0523761	-0.0713722	-0.0689066	-0.0429517	-0.0509778	-0.0444725
KCNJ9	-0.0509536	-0.0526879	-0.0718517	-0.0689066	-0.0430294	-0.0509778	-0.0444725
IGSF8	-0.0469628	-0.0415105	-0.0470681	-0.0447968	-0.0411482	-0.0477589	-0.0419387
ATP1A2	-0.0514636	-0.0523097	-0.0713139	-0.0689066	-0.0436515	-0.0509778	-0.0444725
ATP1A4	-0.0511037	-0.0523873	-0.0718517	-0.0676835	-0.0433378	-0.0504947	-0.0444725
CASQ1	-0.0512988	-0.0526388	-0.0715799	-0.0689066	-0.042823	-0.0486926	-0.0444725
AL121987.2	-0.0498238	-0.0512358	-0.0710956	-0.067076	-0.043357	-0.0493167	-0.0444725
PEA15	-0.0461689	-0.0428277	-0.0481554	-0.0390935	-0.0392129	-0.0464411	-0.0444725
DCAF8	0.105115	0.10482	0.123663	0.157202	0.0800436	0.0801501	0.074291
AL139011.1	-0.0491723	-0.0507701	-0.071639	-0.0652257	-0.0432807	-0.0458865	-0.0423866
PEX19	-0.0409632	-0.0423769	-0.0254301	-0.0472981	-0.0392875	-0.0426118	-0.044127
COPA	0.1476	0.14225	0.198296	0.191273	0.102497	0.148571	0.11038
NCSTN	-0.0366461	-0.0249553	0.00187847	-0.03407	-0.032085	-0.0345444	-0.0347263
NHLH1	-0.0511142	-0.0526672	-0.0715397	-0.0669046	-0.0436515	-0.0509778	-0.0444725
VANGL2	-0.0439079	-0.0420229	-0.0533118	-0.0569157	-0.0376402	-0.0438025	-0.0347269
CD84	-0.0512879	-0.0520757	-0.0697854	-0.0669297	-0.0436515	-0.0509778	-0.0444725
SLAMF1	-0.0514848	-0.0525181	-0.0712117	-0.0689066	-0.0436515	-0.0509778	-0.0444725
AL121985.1	-0.0501968	-0.0520753	-0.0709345	-0.0678506	-0.0423984	-0.0509778	-0.0444725
CD48	-0.0514102	-0.0521872	-0.0715152	-0.0689066	-0.0436515	-0.0509778	-0.0444725
SLAMF7	-0.0513617	-0.052203	-0.0716783	-0.0689066	-0.0436515	-0.0509778	-0.0444725
LY9	-0.0513703	-0.052312	-0.0713275	-0.0689066	-0.042624	-0.0509778	-0.0444725
AL354714.1	-0.0514264	-0.0527338	-0.0712183	-0.0689066	-0.0433926	-0.0509778	-0.0444725
F11R	0.0263547	0.0353393	0.0733894	0.0509675	0.0212963	0.0410918	-0.0017157
TSTD1	-0.0256471	-0.0091292	0.09351	0.04287	-0.0174019	-0.0341327	-0.0276107
USF1	-0.045681	-0.0482152	-0.065827	-0.0557233	-0.03738	-0.0455346	-0.0319251
ARHGAP30	-0.0489401	-0.0509634	-0.0697094	-0.0547123	-0.0401487	-0.0418067	-0.0417507
KLHDC9	-0.0434012	-0.0451553	-0.0602778	-0.0538218	-0.0353607	-0.0448886	-0.0413687
PFDN2	-0.0332851	-0.0269586	-0.0195485	-0.0376127	-0.0306597	-0.0322605	-0.0420647
NIT1	-0.0362533	-0.0367022	-0.0475122	-0.0506283	-0.0328441	-0.0384421	-0.0289565
DEDD	-0.0347765	-0.038746	-0.0526826	-0.042947	-0.0331816	-0.0410546	-0.0377711
UFC1	-0.0305439	-0.0312972	-0.00416333	-0.0268442	-0.0186504	-0.0386117	-0.0355964
AL590714.1	-0.0508606	-0.0523421	-0.0718517	-0.0689066	-0.0431674	-0.0503793	-0.0444725
USP21	-0.0467772	-0.0467974	-0.0650355	-0.0659786	-0.0414783	-0.045284	-0.0416046
PPOX	-0.0393535	-0.0403845	-0.051654	-0.0451083	-0.0328775	-0.0412829	-0.0444725
B4GALT3	-0.0463535	-0.0445288	-0.0518194	-0.063094	-0.0393815	-0.0482203	-0.0423772
ADAMTS4	-0.0514187	-0.0522919	-0.0718517	-0.0659647	-0.0436515	-0.0509778	-0.0444725
NDUFS2	-0.0370078	-0.0336162	-0.0259142	-0.0364636	-0.0307417	-0.0420516	-0.0309681
TOMM40L	-0.0505648	-0.0515327	-0.0685233	-0.0689066	-0.0423283	-0.0509778	-0.0431762
NR1I3	-0.0512868	-0.0527338	-0.0715692	-0.0689066	-0.0436515	-0.0505795	-0.0444725
PCP4L1	-0.0505834	-0.0520884	-0.0691464	-0.0689066	-0.0429753	-0.0509778	-0.0444725
MPZ	-0.0504861	-0.0511368	-0.0703332	-0.0689066	-0.0429615	-0.0504119	-0.0444725
SDHC	0.0103586	0.0216294	0.0513176	0.062916	0.00213619	-0.00583185	0.0101168
CFAP126	-0.0507268	-0.0515629	-0.068924	-0.0659244	-0.0428633	-0.0509778	-0.0444725
AL592295.4	-0.0389749	-0.0409882	-0.0593421	-0.0611917	-0.0374635	-0.0423854	-0.0341394
AL592295.5	-0.046803	-0.0475755	-0.0668298	-0.0673165	-0.0416132	-0.0456628	-0.0428409
AL592295.3	-0.0445404	-0.045974	-0.0608587	-0.0623177	-0.0388178	-0.0434939	-0.033712
FCGR2A	-0.0514088	-0.0527338	-0.0700698	-0.0689066	-0.0436515	-0.0509778	-0.0444725
FCGR3A	-0.0514917	-0.0522168	-0.071143	-0.0685623	-0.0436515	-0.0509778	-0.0444725
FCRLB	-0.0510037	-0.0527338	-0.0708215	-0.0689066	-0.0436515	-0.0509778	-0.0444725
DUSP12	-0.0402818	-0.0405725	-0.0458998	-0.0541443	-0.0339982	-0.0413055	-0.0301326
AL359541.1	-0.0505383	-0.0515846	-0.0711671	-0.0689066	-0.0431528	-0.0509778	-0.0444725
ATF6	0.151197	0.135688	0.204291	0.232836	0.118869	0.182821	0.0909363
OLFML2B	-0.0515175	-0.0527338	-0.0698295	-0.0660651	-0.0436515	-0.0509778	-0.0444725
NOS1AP	-0.0326358	-0.0297043	-0.0461766	-0.0544007	-0.0334919	-0.0233638	-0.0312533
AL450163.1	-0.0498358	-0.0515798	-0.0710267	-0.0660819	-0.0428419	-0.0495435	-0.0444725
C1orf226	-0.0511192	-0.0522629	-0.0714369	-0.0676791	-0.042881	-0.0499214	-0.0444725
UHMK1	-0.0238664	-0.0160029	0.0164579	-0.0129587	-0.0211775	-0.0229752	-0.00528886
AL596325.1	-0.0514718	-0.0515432	-0.0718517	-0.0689066	-0.0436515	-0.0509778	-0.0444725
UAP1	-0.0231692	-0.026864	-0.0335969	-0.0194777	-0.0179923	-0.0217273	-0.0322121
AL596325.2	-0.0510391	-0.0523946	-0.0707459	-0.0682012	-0.0433166	-0.0509778	-0.0444725
DDR2	-0.0468353	-0.0484133	-0.0662828	-0.0468888	-0.0420092	-0.04799	-0.032964
HSD17B7	-0.0261531	-0.0272833	-0.0387515	-0.0238273	-0.0214668	-0.0293353	-0.0211708
CCDC190	-0.0513034	-0.051871	-0.0718517	-0.0689066	-0.0436515	-0.0502764	-0.0444725
RGS5	-0.0413373	-0.0429548	-0.0476439	-0.0429523	-0.0355144	-0.0421218	-0.0315406
AL499616.1	-0.0456781	-0.0474153	-0.0688357	-0.0660164	-0.0392626	-0.049337	-0.0444725
AL592435.1	-0.0468805	-0.0474021	-0.0669033	-0.0610415	-0.0399962	-0.0465539	-0.037405
AL592435.2	-0.0511762	-0.0525299	-0.0717839	-0.0689066	-0.0436515	-0.0509778	-0.0444725
NUF2	-0.0254551	-0.0346798	-0.0657677	-0.0552393	-0.0255955	-0.0332929	-0.0420516
PBX1	1.52101	1.62089	1.92142	1.82889	1.12298	1.45155	0.98359
AL391001.1	-0.0461242	-0.0478734	-0.0615402	-0.0631323	-0.0401246	-0.0447393	-0.0388618
AL357568.1	-0.0452605	-0.049283	-0.0711694	-0.0634094	-0.040463	-0.0438194	-0.0444725
AL357568.2	-0.039849	-0.0425772	-0.062921	-0.0647359	-0.0370243	-0.0440197	-0.0421789
LMX1A	-0.0513505	-0.051984	-0.071554	-0.0689066	-0.0436515	-0.0509778	-0.0444725
RXRG	-0.0515346	-0.0527338	-0.0716783	-0.0689066	-0.0425357	-0.0509778	-0.0420326
LRRC52-AS1	-0.051503	-0.0527338	-0.0717583	-0.0689066	-0.0436515	-0.0507279	-0.0437647
AL356441.1	-0.0493308	-0.0505274	-0.0695283	-0.0638785	-0.0411895	-0.0493613	-0.0444725
MGST3	0.0189084	0.035833	0.15557	0.104401	0.016037	0.0132393	0.0353271
ALDH9A1	-0.0271262	-0.0123792	0.0512232	-0.0129739	-0.0293115	-0.0302935	-0.034369
TMCO1	-0.00330683	0.0191572	0.0653748	0.0358341	-0.00545127	-0.0143732	-0.0117429
TMCO1-AS1	-0.046451	-0.0475367	-0.0646293	-0.0664086	-0.0406706	-0.0505354	-0.0365221
UCK2	-0.039772	-0.0374892	-0.0588823	-0.0576365	-0.03631	-0.0394525	-0.0409515
AL358115.1	-0.0504079	-0.0510182	-0.0703397	-0.0689066	-0.0407671	-0.0504482	-0.0444725
FAM78B	-0.0404705	-0.0424473	-0.0573008	-0.0466964	-0.0356834	-0.0342306	-0.0306574
AL626787.1	-0.0513398	-0.0524511	-0.0716515	-0.0660673	-0.0436515	-0.0507603	-0.0444725
AL596087.2	-0.0513585	-0.0525705	-0.0715373	-0.0651557	-0.0431234	-0.0509778	-0.0424642
AL583804.1	-0.0510989	-0.0524691	-0.0718517	-0.0689066	-0.0436515	-0.0509778	-0.0444725
POGK	-0.0348981	-0.0342595	-0.0396169	-0.0489668	-0.0359812	-0.0424733	-0.0407952
TADA1	-0.0432846	-0.041275	-0.0599219	-0.0572861	-0.0399043	-0.0442246	-0.0258656
ILDR2	-0.050985	-0.0522478	-0.0700173	-0.0689066	-0.0434331	-0.0492305	-0.0444725
MAEL	-0.0508319	-0.052176	-0.071146	-0.0680653	-0.0436515	-0.0509778	-0.0439206
GPA33	-0.051437	-0.0525305	-0.0718517	-0.0664566	-0.0428963	-0.0504401	-0.0444725
LINC01363	-0.0514046	-0.0527338	-0.0718517	-0.0689066	-0.0436515	-0.0509778	-0.0444725
AL451050.2	-0.0512458	-0.0527338	-0.0712595	-0.0689066	-0.0431968	-0.0509778	-0.0444725
POU2F1	0.220317	0.205918	0.250553	0.246959	0.193784	0.189049	0.202885
AL136984.1	-0.0500904	-0.0513185	-0.0714839	-0.0668449	-0.0436515	-0.0484978	-0.0437146
CD247	-0.0489545	-0.0512476	-0.0664947	-0.0636467	-0.0385177	-0.0460626	-0.0444725
AL359962.3	-0.0513975	-0.0523623	-0.0715	-0.0689066	-0.0436515	-0.0509778	-0.0444725
CREG1	-0.0140458	0.000846907	0.0564225	-0.00643398	-0.00665997	-0.011907	-0.0319087
RCSD1	-0.0512019	-0.0515309	-0.0697793	-0.0625659	-0.0436515	-0.0509778	-0.0443221
MPZL1	-0.0203897	-0.00939599	-0.0118345	-0.024127	-0.0234444	-0.00559442	-0.016866
ADCY10	-0.0489862	-0.050596	-0.0699636	-0.0660003	-0.039754	-0.0494532	-0.0417968
MPC2	-0.0358705	-0.0347617	-0.0210788	-0.0381857	-0.0315354	-0.0380771	-0.0374414
DCAF6	0.139059	0.140004	0.149475	0.169016	0.103992	0.138179	0.159085
GPR161	-0.0499784	-0.0514765	-0.0707054	-0.0630605	-0.0420444	-0.0488515	-0.0444725
TIPRL	-0.0235544	-0.0178911	-0.0271504	-0.0336402	-0.0246842	-0.0266665	-0.0159293
SFT2D2	-0.0155068	-0.00505224	-0.000680097	-0.00270723	-0.00519468	-0.0153375	-0.00307126
TBX19	-0.0440857	-0.0457674	-0.0623627	-0.0589178	-0.0347193	-0.0473548	-0.0419971
AL023755.1	-0.0511026	-0.0527338	-0.0713978	-0.066334	-0.0422412	-0.0509778	-0.0444725
DPT	-0.0506522	-0.0511028	-0.067195	-0.0492476	-0.0436515	-0.0509778	-0.0444725
AL031275.1	-0.0512384	-0.0514413	-0.0718517	-0.0675923	-0.0436515	-0.0509778	-0.0444725
LINC00626	-0.0508514	-0.0514715	-0.0708772	-0.0689066	-0.0436515	-0.0499469	-0.0444725
LINC00970	-0.0421073	-0.0406952	-0.0597954	-0.0496013	-0.0350611	-0.0382641	-0.0411218
AL031726.1	-0.0513184	-0.0525505	-0.0714672	-0.0689066	-0.043311	-0.0509778	-0.0444725
ATP1B1	0.663663	0.797856	1.20514	0.990763	0.528162	0.589899	0.520419
NME7	0.271409	0.261028	0.273763	0.310712	0.213978	0.26616	0.185588
Z99758.1	-0.0403974	-0.0445579	-0.0657998	-0.0554766	-0.0315944	-0.0448822	-0.0379626
BLZF1	0.0205991	0.0238299	0.0105952	0.0285018	0.0138815	0.010699	0.00514522
CCDC181	-0.0429817	-0.0457419	-0.0708482	-0.0642658	-0.0401792	-0.0451494	-0.0433532
SLC19A2	0.0928795	0.0780544	0.105418	0.112168	0.0851542	0.224281	0.0223932
Z99572.1	-0.0407989	-0.0405097	-0.0533644	-0.0533446	-0.0321982	-0.035989	-0.0409908
F5	-0.0484532	-0.0492921	-0.0670662	-0.0631393	-0.0415235	-0.0182965	-0.0414691
SELP	-0.0509711	-0.0522983	-0.0713672	-0.0689066	-0.041424	-0.0506006	-0.0444725
C1orf112	-0.0364385	-0.0367735	-0.0492955	-0.0575156	-0.0267368	-0.0313138	-0.0326818
SELE	-0.0513106	-0.0525626	-0.0712587	-0.0669454	-0.0436515	-0.0497336	-0.0444725
METTL18	-0.050521	-0.050169	-0.0664501	-0.0657298	-0.0428418	-0.0494737	-0.0444725
SCYL3	-0.0217814	-0.0143139	-0.0305574	-0.0420733	-0.0234143	-0.0380914	-0.0107296
KIFAP3	0.0568979	0.0530493	0.0748438	0.0829093	0.0462095	0.0543064	0.0686909
LINC01681	-0.0511046	-0.0518589	-0.0716451	-0.0684318	-0.0432056	-0.0502035	-0.0444725
GORAB-AS1	-0.0505397	-0.052529	-0.0709573	-0.0678946	-0.0416906	-0.0502767	-0.0444725
GORAB	-0.037356	-0.0383953	-0.0523749	-0.0430203	-0.0368392	-0.0376909	-0.0173402
AL023495.1	-0.0509619	-0.0520914	-0.0702425	-0.0689066	-0.0436515	-0.0509778	-0.0444725
PRRX1	-0.0508741	-0.0519953	-0.0657909	-0.0662495	-0.0436515	-0.0506709	-0.0444725
BX284613.2	-0.0489096	-0.0487366	-0.0700849	-0.0643494	-0.0406317	-0.0486759	-0.0433238
MROH9	-0.0513819	-0.0522154	-0.0718517	-0.0665287	-0.0436515	-0.0502082	-0.0444725
FMO2	-0.0511807	-0.0527338	-0.0706105	-0.0689066	-0.0436515	-0.0509778	-0.0444725
FMO1	-0.0513269	-0.0527338	-0.0714217	-0.0689066	-0.0436515	-0.0509778	-0.0444725
FMO4	-0.0253316	-0.0250881	-0.0432203	-0.0360751	-0.0175907	-0.0300288	-0.0210255
PRRC2C	0.214987	0.233587	0.299482	0.294811	0.165985	0.186035	0.191906
MYOCOS	-0.0492777	-0.0495988	-0.0676261	-0.065912	-0.0401666	-0.0452403	-0.0444725
MYOC	-0.049709	-0.0520581	-0.0709304	-0.0551859	-0.0427412	-0.0490387	-0.0444725
VAMP4	-0.031592	-0.0306562	-0.0365646	-0.0221108	-0.0242618	-0.02318	-0.0179217
EEF1AKNMT	-0.0481334	-0.0463102	-0.05354	-0.057657	-0.0406442	-0.0471741	-0.0324012
DNM3	0.0327027	0.0172119	0.0116607	0.00899183	0.0322147	0.0787577	-0.0365559
DNM3OS	-0.0505261	-0.0519858	-0.0692372	-0.0642408	-0.0434985	-0.0500793	-0.0432633
AL137157.1	-0.051106	-0.0524441	-0.0714207	-0.0658403	-0.0436515	-0.0509778	-0.0444725
PIGC	-0.0159881	-0.0140083	-0.00992958	-0.0195496	-0.00591256	-0.0190192	-0.012096
C1orf105	-0.0494615	-0.0516185	-0.0716298	-0.0645328	-0.0421903	-0.047921	-0.0444725
SUCO	0.069432	0.0591758	0.1015	0.099713	0.0455207	0.041306	0.025219
AL031599.1	-0.0510372	-0.0523641	-0.0697991	-0.0689066	-0.0436515	-0.0496885	-0.0444725
TNFSF4	-0.0508536	-0.0521753	-0.0691936	-0.0689066	-0.043463	-0.0498154	-0.0444725
AL645568.1	-0.00841566	-0.017876	-0.0250049	-0.0156114	-0.000596176	0.00156307	-0.0309658
PRDX6	-0.00964057	0.00382706	0.0627039	0.0296259	-0.00599298	0.00132603	-0.0283699
SLC9C2	-0.0505993	-0.0511845	-0.0700043	-0.0640035	-0.0433584	-0.0497409	-0.042954
AL139142.1	-0.0514183	-0.0527338	-0.0715665	-0.0689066	-0.0432163	-0.0500611	-0.0444725
ANKRD45	-0.0501316	-0.0525419	-0.0711911	-0.0689066	-0.042055	-0.0504551	-0.0444725
KLHL20	0.0263707	0.0235967	-0.00100391	0.0441588	0.00674013	0.000777546	0.0102569
CENPL	-0.04887	-0.049467	-0.0659789	-0.0662066	-0.0422434	-0.0491707	-0.0444725
DARS2	-0.0388681	-0.041004	-0.055336	-0.0351344	-0.0374006	-0.0409099	-0.0278691
GAS5	-0.0154609	-0.00685263	0.0598246	0.0376061	-0.0110668	-0.0155765	-0.00814153
GAS5-AS1	-0.0503072	-0.0521802	-0.0708092	-0.0689066	-0.0427189	-0.0490766	-0.0432221
ZBTB37	-0.0108911	-0.004828	0.00222234	-0.0112211	-0.0110425	-0.00772226	-0.0053641
SERPINC1	-0.0512938	-0.0525649	-0.0718517	-0.0689066	-0.0426285	-0.0503498	-0.0444725
RC3H1	0.128236	0.132399	0.172623	0.170427	0.10617	0.102064	0.128632
RC3H1-IT1	-0.0504069	-0.0509441	-0.0709346	-0.0689066	-0.0426109	-0.0492618	-0.0444725
LINC02776	-0.0512425	-0.0520406	-0.071195	-0.0679322	-0.0436515	-0.0509778	-0.0444725
RABGAP1L-DT	-0.0497925	-0.0516642	-0.0706438	-0.0689066	-0.0430996	-0.0493701	-0.0444725
RABGAP1L	0.700534	0.691731	0.739257	0.883856	0.517073	0.62206	0.346631
GPR52	-0.0508043	-0.0511989	-0.0696437	-0.0689066	-0.0432994	-0.0503851	-0.0444725
RABGAP1L-IT1	-0.0504973	-0.051537	-0.0708585	-0.0669155	-0.042644	-0.0509778	-0.0444725
Z99127.1	-0.044983	-0.0476689	-0.0703298	-0.0617552	-0.0363278	-0.0454952	-0.0444725
Z99127.4	-0.0469159	-0.0479158	-0.0653637	-0.059962	-0.0402386	-0.0438307	-0.0410818
CACYBP	-0.0429716	-0.04038	-0.0490988	-0.0487361	-0.037735	-0.0474569	-0.0424555
MRPS14	-0.0428381	-0.0406318	-0.0455701	-0.0580557	-0.0369725	-0.0407664	-0.0294935
TNN	-0.0509512	-0.0522581	-0.070827	-0.0689066	-0.0436515	-0.0509778	-0.0444725
KIAA0040	-0.0434793	-0.043433	-0.0554325	-0.0557477	-0.0377618	-0.0368953	-0.0384235
TNR	-0.0508824	-0.0523528	-0.0711589	-0.0678778	-0.0436515	-0.0509778	-0.0444725
LINC02803	-0.0481269	-0.0478896	-0.0651961	-0.0662234	-0.0420678	-0.0480016	-0.040771
COP1	0.242436	0.255334	0.257389	0.341814	0.175231	0.222218	0.212216
AL590723.1	-0.0509295	-0.0524931	-0.0701847	-0.0678014	-0.0436515	-0.0502293	-0.0444725
AL591043.2	-0.019729	-0.0303656	-0.0480383	-0.0409127	-0.0191281	-0.0359618	-0.00798173
PAPPA2	-0.0363334	-0.0421692	-0.0583226	-0.0514713	-0.0296411	-0.0439566	-0.0303494
ASTN1	-0.0510963	-0.0526921	-0.0711386	-0.0689066	-0.0436515	-0.0509778	-0.0430721
BRINP2	-0.0512638	-0.0527338	-0.0718517	-0.0689066	-0.0433142	-0.0509778	-0.0417785
LINC01645	-0.0514625	-0.0524844	-0.0718517	-0.0662365	-0.0431653	-0.0509778	-0.0444725
AL136114.1	-0.050535	-0.0516499	-0.0678275	-0.0614747	-0.0429495	-0.0509778	-0.0444725
SEC16B	-0.0404981	-0.0439102	-0.0626453	-0.0460897	-0.0361323	-0.0359502	-0.039185
RASAL2-AS1	-0.0512362	-0.0521566	-0.0718517	-0.0689066	-0.0436515	-0.0495814	-0.0430022
RASAL2	0.0623257	0.050473	0.0910683	0.109803	0.0468186	0.168356	0.0544462
C1orf220	-0.0478118	-0.0491211	-0.0683216	-0.0646592	-0.0420407	-0.0478886	-0.0432489
AL137796.1	-0.0513589	-0.0527338	-0.0715821	-0.0689066	-0.0436515	-0.0498718	-0.0444725
AL449106.1	-0.0513315	-0.0524826	-0.0718517	-0.0689066	-0.0436515	-0.0509778	-0.043134
RALGPS2	0.0696403	0.0652567	0.0862728	0.115326	0.0632188	0.0776281	0.083315
ANGPTL1	-0.00260272	0.00869085	0.0481877	0.0315579	0.00499914	-0.0149416	-0.0293365
FAM20B	-0.00143355	0.00411982	0.0101365	1.73846e-05	-0.0142841	-0.0155926	-0.0120768
TOR3A	-0.0469492	-0.0478191	-0.0581275	-0.060874	-0.0396225	-0.0452117	-0.037808
ABL2	0.0621428	0.0750551	0.0564451	0.0867877	0.0334213	0.0510583	0.0328852
SOAT1	-0.0219345	-0.0219568	-0.0181919	-0.0415101	-0.0295689	-0.0352185	-0.0129104
AXDND1	-0.0307543	-0.0339078	-0.0444542	-0.0435983	-0.0332301	-0.032522	-0.0236701
AL160286.3	-0.0514215	-0.0520452	-0.0718517	-0.0689066	-0.0426839	-0.0509778	-0.0444725
NPHS2	-0.050846	-0.052259	-0.0718018	-0.0662532	-0.0436515	-0.0509778	-0.0444725
TDRD5	-0.0366223	-0.0422432	-0.0511026	-0.0527489	-0.0329435	-0.040675	-0.0307544
FAM163A	-0.038065	-0.0384053	-0.0575964	-0.0549575	-0.0377421	-0.047424	-0.0361081
LINC02818	-0.0511714	-0.0525487	-0.0712977	-0.0689066	-0.0436515	-0.0509778	-0.0444725
TOR1AIP2	0.0127992	0.0246528	0.0648991	0.0279592	0.00407404	0.0170286	0.0321766
AL353708.3	-0.0496986	-0.0514895	-0.0696198	-0.0639692	-0.0419252	-0.0497796	-0.0444725
TOR1AIP1	0.0786024	0.0809935	0.139776	0.15947	0.0514084	0.0748043	-0.000483472
AL353708.2	-0.0513501	-0.0527338	-0.0717693	-0.0679778	-0.0436515	-0.0509778	-0.0444725
AL353708.1	-0.0513391	-0.0525415	-0.0696432	-0.0689066	-0.0427939	-0.0509778	-0.0444725
CEP350	0.17357	0.176714	0.22765	0.291182	0.128842	0.169868	0.155513
QSOX1	-0.0457185	-0.044223	-0.054242	-0.0537166	-0.0381184	-0.0452504	-0.0434123
LHX4	-0.0442758	-0.0464264	-0.0684785	-0.0620876	-0.033306	-0.0376746	-0.0423205
ACBD6	0.199205	0.186759	0.190918	0.215262	0.158423	0.175852	0.170223
OVAAL	-0.0512814	-0.0527338	-0.0715099	-0.0689066	-0.0436515	-0.0509778	-0.0444725
XPR1	0.157576	0.148812	0.183508	0.223081	0.100334	0.16963	0.165662
KIAA1614	-0.0361113	-0.0343556	-0.0458482	-0.0503274	-0.0296064	-0.0420902	-0.0232163
AL162431.1	-0.0415466	-0.0432014	-0.0596754	-0.0516184	-0.0350782	-0.041225	-0.0269315
KIAA1614-AS1	-0.0509163	-0.0523447	-0.0710992	-0.0667853	-0.0436515	-0.0484318	-0.0427991
STX6	-0.00323077	0.00757633	0.000260696	0.00731729	-0.0154914	-0.0177609	0.0425773
MR1	-0.0242097	-0.0202695	-0.0216086	-0.036298	-0.0259929	-0.0358563	0.00395026
IER5	-0.0510689	-0.0514757	-0.0660733	-0.0625895	-0.0436515	-0.0486303	-0.0444725
CACNA1E	-0.0483898	-0.0500709	-0.0685529	-0.063522	-0.0401425	-0.0499374	-0.0366614
AL161734.2	-0.0510235	-0.052352	-0.0712672	-0.0650533	-0.0435369	-0.0508109	-0.0444725
ZNF648	-0.0510538	-0.0522039	-0.0712945	-0.0689066	-0.0436515	-0.0498305	-0.0444725
AL355482.1	-0.0502211	-0.0510238	-0.0712102	-0.0689066	-0.042751	-0.0509778	-0.0444725
AL355482.2	-0.0511335	-0.0525855	-0.071543	-0.0677871	-0.0436515	-0.0509778	-0.0444725
LINC01344	-0.0209623	-0.0337573	-0.0576259	-0.0419539	-0.0191949	-0.0357365	-0.0444725
GLUL	0.0845772	0.144141	0.385874	0.263454	0.042481	0.0230982	0.00241344
TEDDM1	-0.0512829	-0.0527338	-0.0713996	-0.0671279	-0.0436515	-0.0509778	-0.0444725
RGSL1	-0.0508043	-0.0519373	-0.0715625	-0.0662044	-0.0436515	-0.0509778	-0.0444725
RNASEL	-0.0393245	-0.0384805	-0.0531534	-0.0532074	-0.0275391	-0.0417738	-0.030801
RGS16	0.00393265	0.0449768	0.131314	0.0656043	0.0010649	-0.0241984	0.040419
LINC01686	-0.0513952	-0.0527338	-0.0718022	-0.0689066	-0.0436515	-0.0509778	-0.0444725
RGS8	-0.0374011	-0.0401122	-0.0463168	-0.0423248	-0.033808	-0.0438924	-0.018465
NPL	-0.0343289	-0.0301752	-0.0508576	-0.0447683	-0.0299039	-0.0376972	-0.0425917
AL355999.1	-0.0463306	-0.0483538	-0.0687929	-0.0647611	-0.0374579	-0.045332	-0.0418117
DHX9	0.101537	0.10251	0.147245	0.149296	0.0758452	0.0995747	0.0105821
SHCBP1L	-0.0510378	-0.0523055	-0.0718517	-0.0656505	-0.0436515	-0.0509778	-0.0444725
LAMC1	0.154571	0.169109	0.234621	0.211618	0.118906	0.251915	0.201139
LAMC1-AS1	-0.0506078	-0.0518896	-0.0717884	-0.0679999	-0.0432812	-0.0500727	-0.0444725
LAMC2	0.0469059	0.0464885	0.0421002	0.0283798	0.00579226	0.131872	0.00895138
NMNAT2	-0.00944961	-0.020201	-0.0357374	-0.0326133	-0.0061862	-0.019201	0.170328
AL354953.1	-0.0491006	-0.0482881	-0.0643644	-0.060218	-0.0409707	-0.0490189	-0.0406704
SMG7-AS1	-0.0508541	-0.0517028	-0.0712832	-0.0678719	-0.0436515	-0.0509778	-0.0444725
SMG7	0.134035	0.1233	0.140595	0.123462	0.103225	0.0976439	0.158839
NCF2	-0.0506647	-0.0513087	-0.0708082	-0.0663252	-0.0417272	-0.0509778	-0.0444725
ARPC5	0.0576054	0.0654816	0.0934511	0.0893324	0.0698457	0.0635248	-0.000508053
RGL1	-0.0274741	-0.0267958	-0.0398583	-0.0299838	-0.0271214	-0.0227557	-0.0398363
APOBEC4	-0.0492757	-0.0510338	-0.0696713	-0.0689066	-0.0427638	-0.0482539	-0.0437912
COLGALT2	-0.0457326	-0.0469886	-0.0637408	-0.0552837	-0.03982	-0.0457147	-0.0421515
TSEN15	-0.00882256	-0.00563848	-0.012756	-0.0247244	-0.0199191	-0.0168807	0.0153502
AL158011.1	-0.0487336	-0.0501783	-0.0698795	-0.0674039	-0.0395104	-0.0494162	-0.0444725
AL445228.2	-0.0513019	-0.0519825	-0.0718517	-0.0689066	-0.0422942	-0.0509778	-0.0433504
C1orf21	-0.0283412	-0.0235055	-0.0377187	-0.0244387	-0.0330653	-0.0320792	-0.00437966
AL713852.1	-0.050776	-0.0521073	-0.071581	-0.0638273	-0.0427698	-0.0489236	-0.0444725
EDEM3	0.0195597	0.0346311	0.0403944	0.00856193	0.0129731	0.00473208	0.0346131
NIBAN1	-0.0461584	-0.0448247	-0.0349334	-0.0447364	-0.0223774	-0.0190344	-0.0434152
RNF2	-0.0193104	-0.0136372	-0.0308613	-0.028981	-0.0193589	-0.0218523	-0.0132292
TRMT1L	-0.0319589	-0.0291399	-0.0315644	-0.0384932	-0.0305633	-0.0395122	-0.00180293
SWT1	-0.00915382	-0.0121947	-0.020037	-0.0190118	-0.00856698	-0.00391031	-0.00254261
IVNS1ABP	0.023257	0.0202111	0.0474749	0.0790777	0.0353608	0.0376028	-0.0257534
AL078644.2	-0.0506776	-0.0521691	-0.0702678	-0.068036	-0.0418808	-0.0502736	-0.0444725
LINC01350	-0.0481179	-0.0517634	-0.069523	-0.0595575	-0.0413697	-0.0470099	-0.0444725
AL133383.1	-0.0499203	-0.0515273	-0.0709611	-0.0689066	-0.0434326	-0.0472368	-0.0444725
HMCN1	-0.0437684	-0.0455592	-0.0564073	-0.0460737	-0.0370594	-0.0455223	-0.0427821
PRG4	-0.0506954	-0.0518439	-0.0713661	-0.0689066	-0.0433158	-0.0505148	-0.0444725
TPR	0.0925091	0.0921096	0.124068	0.140355	0.0565267	0.0646618	0.118373
ODR4	0.0656344	0.0592407	0.0706768	0.0561882	0.0520164	0.0483296	0.0023931
OCLM	-0.051408	-0.0521505	-0.0718517	-0.0689066	-0.0423107	-0.050534	-0.0444725
AL096803.2	-0.00655827	-0.0163399	-0.0320205	-0.0235209	-0.00854272	-0.0234558	0.000701013
PDC	-0.0469802	-0.0479452	-0.0695097	-0.0664983	-0.0368639	-0.0489275	-0.0440618
AL096803.4	-0.0510806	-0.0519669	-0.071443	-0.0689066	-0.0428271	-0.0509778	-0.0444725
PTGS2	-0.0487956	-0.049611	-0.0572736	-0.0585718	-0.0400737	-0.0493886	-0.0440163
PACERR	-0.0506753	-0.0524437	-0.0695803	-0.0672415	-0.0428101	-0.0499644	-0.0444725
PLA2G4A	-0.0419196	-0.0410631	-0.0589354	-0.0488933	-0.0340712	-0.0403788	-0.0444725
ERVMER61-1	-0.0486779	-0.0506852	-0.0677845	-0.0581639	-0.0419489	-0.0469226	-0.0430891
AL136372.2	-0.0513409	-0.0527338	-0.0718517	-0.0689066	-0.0436515	-0.0509778	-0.0444725
LINC01035	-0.0514328	-0.0527338	-0.0711973	-0.0689066	-0.0436515	-0.0509778	-0.0444725
LINC01701	-0.0490293	-0.0503301	-0.0690638	-0.0667342	-0.0412097	-0.0509778	-0.0444725
BRINP3	-0.0513804	-0.052402	-0.0710504	-0.0654989	-0.0436515	-0.0506417	-0.0444725
LINC01720	-0.0513711	-0.0527338	-0.0718517	-0.0665113	-0.0436515	-0.0509778	-0.0444725
AL138927.1	-0.051251	-0.0523711	-0.0717076	-0.0667294	-0.0420627	-0.0509778	-0.0444725
LINC02770	-0.0512862	-0.0523374	-0.0718517	-0.0689066	-0.0436515	-0.0504823	-0.0444725
AL390957.1	-0.0389582	-0.0462142	-0.0613356	-0.046053	-0.0352341	-0.0190353	-0.0336839
RGS21	-0.0515042	-0.0527338	-0.071544	-0.0689066	-0.0436515	-0.0509778	-0.0414924
RGS1	-0.0508271	-0.0520875	-0.0713532	-0.0657745	-0.0416455	-0.0504814	-0.0436392
RGS13	-0.0513318	-0.0524374	-0.0718517	-0.0689066	-0.0427005	-0.0509778	-0.0444725
AL136454.1	-0.0513814	-0.0523181	-0.0669811	-0.0678116	-0.0436515	-0.0500084	-0.0440986
RGS2	-0.0490659	-0.0486844	-0.0579448	-0.0519946	-0.0415622	-0.0505745	-0.0444725
UCHL5	-0.0223058	-0.0211298	-0.0244214	-0.0276542	-0.0196297	-0.0324525	0.00992852
RO60	-0.00190427	0.0105149	0.0400995	-0.00724591	-0.00780414	-0.00683001	0.00172615
GLRX2	-0.0467162	-0.0465922	-0.0604143	-0.0527187	-0.0394965	-0.0469774	-0.0440365
CDC73	0.183504	0.15761	0.226019	0.214688	0.148254	0.183073	0.115833
B3GALT2	-0.0449991	-0.0477046	-0.0626124	-0.0636098	-0.0380569	-0.0445605	-0.0426827
LINC01031	-0.0484744	-0.0510265	-0.070675	-0.0666481	-0.0414937	-0.047991	-0.0392978
AL136456.1	-0.0444097	-0.0478309	-0.0605986	-0.0546875	-0.0375367	-0.04901	-0.0420959
AL357793.2	-0.051185	-0.0523757	-0.0718517	-0.0689066	-0.0432274	-0.0509778	-0.0444725
AL353072.2	-0.0513095	-0.0521754	-0.0718517	-0.0657715	-0.0430719	-0.0509778	-0.0444725
AL353709.1	-0.0510783	-0.0527338	-0.0710367	-0.0689066	-0.0436515	-0.0509778	-0.0444725
KCNT2	-0.00140154	-0.0147293	-0.0124025	0.0072703	0.00314165	0.202949	-0.0433632
CFH	-0.0340196	-0.0365634	-0.034566	-0.0389	-0.0268079	-0.0214956	-0.0444725
[truncated: 25,828 more rows]
