# Supplementary material for: Single-cell analysis reveals the cellular and transcriptional heterogeneity of the normal pediatric thyroid
Source: Front Endocrinol (Lausanne). 2026 Jan 29;17:1748458. doi: 10.3389/fendo.2026.1748458 (PMC12917210; doi:10.3389/fendo.2026.1748458)
Supplement: Supplementary file 8 [file Table7.xlsx]

## Sheet: Sheet1
Table S7: Pathway analysis results (z-score ranked) for each thyrocyte subcluster (Thyrocytes0-6). A list of all pathways for each cell type, results were filtered for adj. p-value of 0.1. Searched databases included hallmark, curated, and ontology gene sets.
Description	p.adjust	ES	NES	size	leadingEdge	gene_count	Cluster
NABA PROTEOGLYCANS	0.066	-0.36	-1.8	30	HAPLN2|ESM1|HAPLN1|NYX|HAPLN4|ACAN|VCAN|PODN|PRELP|NCAN|SPOCK2|SRGN|HAPLN3|SPOCK3|IMPG1|BGN|PRG2|PRG4|PODNL1|DCN|LUM|IMPG2|CHADL	23	Thyrocytes0
NABA SECRETED FACTORS	0.065	0.645	1.983	235	TPO|ISM1|VEGFA|EDA|NRG1|VEGFC	6	Thyrocytes0
SA B CELL RECEPTOR COMPLEXES	0.069	0.742	1.962	24	FOS|JUN|SOS1|MAP3K1|SYK|ATF2|MAPK1|RPS6KA3|GRB2|BCR|VAV3|RAC1	12	Thyrocytes0
SA FAS SIGNALING	0.065	0.899	2.051	9	BCL2|CFLAR|CASP8|PDE6D	4	Thyrocytes0
SA PROGRAMMED CELL DEATH	0.068	0.832	2.017	12	BCL2|CASP8AP2	2	Thyrocytes0
SA PTEN PATHWAY	0.031	0.86	2.161	17	IPCEF1|AKT3|SOS1|PTEN|AKT2|MAPK1	6	Thyrocytes0
SIG BCR SIGNALING PATHWAY	0.065	0.78	2.27	45	BCL2|NFATC2|PPP1R13B|ITPR1|AKT3|PPP3CA|GSK3B|SOS1|ITPR2|SOS2|RAF1|SYK|AKT2|MAPK1|PPP3CC|ITPR3|PPP3CB|GRB2	18	Thyrocytes0
SIG CHEMOTAXIS	0.068	0.693	1.996	43	PPP1R13B|ITPR1|PAK3|AKT3|ACTR3|PTEN|ITPR2|PAK1|ROCK1|CDC42|AKT2|ROCK2|ARHGEF11|WASL|ITPR3|RPS4X|PAK2	17	Thyrocytes0
SIG IL4RECEPTOR IN B LYPHOCYTES	0.065	0.823	2.233	27	BCL2|PPP1R13B|JAK1|AKT3|GSK3B|SOS1|IRS1|SOS2|RAF1|AKT2|MAPK1	11	Thyrocytes0
SIG INSULIN RECEPTOR PATHWAY IN CARDIAC MYOCYTES	0.066	0.759	2.232	49	PARD3|FOXO1|YWHAZ|AKT3|GSK3B|YWHAE|SOS1|PTEN|IRS1|SOS2|RAF1|BRD4|YWHAQ|CDC42|AKT2|CYTH3|PTPN1|MAPK1|RPS6KA2|RPS6KA3|GRB2|LNPEP|SERPINB6|PIK3R1	24	Thyrocytes0
SIG PIP3 SIGNALING IN B LYMPHOCYTES	0.066	0.743	2.069	34	FOXO3|PPP1R13B|ITPR1|AKT3|PTEN|ITPR2|SYK|AKT2|CYTH3|RPS6KA2|ITPR3|RPS6KA3|BCR|GAB1|PLCG2|PIK3CA|RPS6KB1	17	Thyrocytes0
SIG PIP3 SIGNALING IN CARDIAC MYOCTES	0.053	0.778	2.363	66	FOXO3|ERBB4|PARD3|PPP1R13B|PTK2|YWHAZ|PAK3|AKT3|GSK3B|YWHAE|CREB5|SOS1|PTEN|GADD45A|IRS1|SOS2|PAK1|YWHAQ|CDC42|AKT2|CYTH3|CREB1|PTPN1|RPS6KA2	24	Thyrocytes0
WNT SIGNALING	0.068	0.653	1.991	81	CSNK1A1|ACTB|JUN|DAAM1|CTBP2|TCF7L1|CTNNB1|GSK3B|CCND3|NLK|FBXW11|CSNK1G1|PPP2CA|TLE1|CCND2|EP300|BTRC|SENP2|LRP6|DIXDC1|FBXW4|CSNK2A1|APC|B2M	24	Thyrocytes0
HALLMARK ANDROGEN RESPONSE	0.038	0.757	2.296	98	FKBP5|ELL2|ELOVL5|SAT1|PIAS1|ITGAV|PDLIM5|MAP7|LIFR|CCND3|B4GALT1|SEC24D|HOMER2|IQGAP2|TPD52|XRCC5|VAPA|PTPN21|ZMIZ1|KRT8|APPBP2|MAK|SORD|CDC14B|SMS|PLPP1|SRF|MYL12A|RPS6KA3|TSC22D1|B2M|ANKH|AKAP12	33	Thyrocytes0
HALLMARK APICAL JUNCTION	0.08	0.588	1.787	194	VCL|CTNND1|EXOC4|ITGA9|NF1|ACTB|DLG1|PTK2|TJP1|AKT3|CDH1|ACTG1|ACTN4|EGFR|FBN1|CTNNA1|PIK3CB|RASA1|B4GALT1|PTEN|IRS1|MYH9|ITGB1|SYK|MSN|NECTIN3|AKT2|MAPK14|CNN2|NEGR1|GNAI1|NECTIN2|MAP3K20|WASL|CDK8|PARVA|LIMA1|SGCE|MYH10|TNFRSF11B|LAMC2|NEXN|RSU1|ITGA3|MYL9|TIAL1|CLDN4	47	Thyrocytes0
HALLMARK APOPTOSIS	0.07	0.708	2.161	157	ANXA1|EMP1|TIMP3|PDCD4|SAT1|CFLAR|PTK2|ATF3|JUN|LMNA|CAV1|CTNNB1|SQSTM1|WEE1|APP|CREBBP|GADD45A|PAK1|MCL1|CCND2|DPYD|DAP|ETF1|CD44|PSEN1|BMP2|BTG2|ROCK1|SOD2|SPTAN1|DNAJC3|KRT18|MGMT|IGF2R|DNM1L	35	Thyrocytes0
HALLMARK COAGULATION	0.08	0.603	1.837	116	ANXA1|TIMP3|CPQ|FBN1|ARF4|GNG12|CTSB|ITGB3|CD9|MAFF|DUSP14|WDR1|FYN|CSRP1|CLU	15	Thyrocytes0
HALLMARK EPITHELIAL MESENCHYMAL TRANSITION	0.08	0.592	1.798	194	TIMP3|SLIT3|CALD1|SAT1|PLOD2|CCN2|CADM1|SGCD|JUN|CCN1|VEGFA|FERMT2|SNTB1|ITGAV|MATN2|FBN1|ABI3BP|GADD45A|VEGFC|VIM|TPM1|LAMC1|ITGB1|COPA|COL4A2|IL15|ITGB3|GJA1|CD44	29	Thyrocytes0
HALLMARK ESTROGEN RESPONSE EARLY	0.072	0.713	2.164	197	FKBP5|NAV2|BCL2|ABLIM1|IGF1R|ELOVL5|MPPED2|MED13L|AFF1|THSD4|KAZN|DEPTOR|FOS|SVIL|FARP1|MYOF|ELF1|PDLIM3|ADCY9|ADD3|FLNB|MAST4|B4GALT1|FHL2|RAB31|WWC1|KDM4B|TMEM164|KRT8|GJA1|CD44	31	Thyrocytes0
HALLMARK ESTROGEN RESPONSE LATE	0.08	0.617	1.871	190	FKBP5|BCL2|PDCD4|ELOVL5|AFF1|FOS|JAK1|FARP1|MYOF|CAV1|PDLIM3|CDH1|DNAJC1|ADD3|PCP4|FLNB|HOMER2|RAB31|ZFP36|LARGE1|CD44|SORD|RABEP1|CD9|CPE|IL6ST	26	Thyrocytes0
HALLMARK HEDGEHOG SIGNALING	0.073	0.729	2.04	33	UNC5C|NF1|VEGFA|RASA1|TLE1|MYH9|OPHN1	7	Thyrocytes0
HALLMARK HEME METABOLISM	0.09	0.567	1.722	187	ELL2|FOXO3|CAST|TNRC6B|DAAM1|FBXO34|CDR2|SDCBP|CCND3|MARK3|TOP1|TSPAN5|ARHGEF12|PICALM|CTSB|USP15|TFDP2|NEK7|TNS1|BTRC|GAPVD1|NR3C1|SLC66A2|NUDT4|ATP6V0A1|RBM5|BTG2|LPIN2|CDC27|EPB41|RAP1GAP|BACH1|DCAF10|MXI1|RNF19A|BMP2K|XPO7|MFHAS1|SLC25A37|TRAK2|SLC11A2|ADD1|CIR1|NNT|CLCN3|RIOK3|TCEA1|AGPAT4|VEZF1|KAT2B|RANBP10|GCLC|GMPS|CLIC2|OSBP2	55	Thyrocytes0
HALLMARK HYPOXIA	0.049	0.702	2.134	193	RORA|BCL2|KLF6|EXT1|FOXO3|ERRFI1|DTNA|CCN2|FOS|DUSP1|PPARGC1A|ATF3|JUN|SDC2|CCN1|WSB1|VEGFA|CAV1|EGFR|PAM|TES|NEDD4L|ZNF292|TPD52|ANXA2|MAP3K1|PRKCA|MYH9|GBE1|HK1|ZFP36|LARGE1|NR3C1|HDLBP|RBPJ|MAFF|KDM3A	37	Thyrocytes0
HALLMARK IL2 STAT5 SIGNALING	0.08	0.634	1.926	194	RORA|EMP1|BCL2|KLF6|MYO1E|IGF1R|RABGAP1L|ALCAM|ITGAV|CCND3|ENPP1|POU2F1|LCLAT1|CDC42SE2|SPRED2|HUWE1|BMPR2|IKZF2|CCND2|HOPX|CD44|SNX14|SNX9|BMP2|NCOA3|MAPKAPK2|MAFF|PRKCH|PLPP1|ANXA4|FAM126B|HIPK2|IGF2R|NFKBIZ|SWAP70|WLS|DENND5A|SH3BGRL2	38	Thyrocytes0
HALLMARK KRAS SIGNALING DN	0.038	0.819	2.5	157	TG|ZBTB16|RYR2|TFCP2L1|NR6A1|CAMK1D|CDKAL1|PTPRJ|TCF7L1|PRKN|DTNB	11	Thyrocytes0
HALLMARK MITOTIC SPINDLE	0.049	0.741	2.247	198	SORBS2|VCL|AKAP13|PALLD|MYO1E|NF1|DLG1|FARP1|RABGAP1|CLASP1|PAFAH1B1|ABL1|ACTN4|PCM1|HOOK3|SSH2|EZR|PDLIM5|YWHAE|CLIP1|SPTBN1|RASA1|FLNB|SOS1|ARHGAP5|ARHGEF12|TRIO|ARHGAP10|ARFGEF1|CAPZB|FGD4|RAB3GAP1|TLK1|MYH9|RICTOR|PPP4R2|ARHGAP29|KIF1B|KLC1|MID1|OPHN1|STAU1|PCGF5|ROCK1|CDC42|CDC27|ARHGEF7|ALMS1|SPTAN1|EPB41|ARHGEF3|CD2AP|RAPGEF6|CDC42BPA|WASF2|RANBP9|ARHGEF11|ITSN1|ABI1|CEP57|RASA2|WASL|LRPPR…	77	Thyrocytes0
HALLMARK MTORC1 SIGNALING	0.08	0.651	1.975	198	SLA|ELOVL5|PLOD2|SQSTM1|GSK3B|HSP90B1|ACTR3|UBE2D3|ADD3|RAB1A|PPA1|TES|USO1|IFRD1|ATP2A2|GBE1|IGFBP5|ETF1|ADIPOR2|SORD|BTG2|CD9|ACACA|PITPNB|ATP6V1D|NFYC	26	Thyrocytes0
HALLMARK PI3K AKT MTOR SIGNALING	0.038	0.767	2.348	104	SLA|MAPK10|MAPK8|EGFR|SQSTM1|GSK3B|HSP90B1|ACTR3|GNA14|UBE2D3|SMAD2|PTEN|ITPR2|RAF1	14	Thyrocytes0
HALLMARK PROTEIN SECRETION	0.038	0.766	2.331	95	GNAS|STX12|GOLGA4|ATP1A1|SGMS1|MON2|EGFR|PAM|SEC24D|SEC31A|AP3B1|GBF1|CAV2|USO1|TPD52|ARFGEF1|SNX2|RAB2A|KIF1B|ARFGEF2|AP1G1|DOP1A|ADAM10|ATP6V1H|ARFGAP3|AP2B1|CLTC|TMED10|KRT18|ARFIP1|MAPK1|RAB5A|IGF2R|DNM1L|VPS45|RPS6KA3|DST|STX16|TOM1L1|AP3S1|COPB1|CLN5|TSG101|CLCN3|SCAMP1|STX7|CLTA|LMAN1	48	Thyrocytes0
HALLMARK REACTIVE OXYGEN SPECIES PATHWAY	0.08	0.677	1.981	48	IPCEF1|MGST1|ABCC1|SOD2|FTL|PDLIM1|MBP|OXSR1|MSRA	9	Thyrocytes0
HALLMARK TGF BETA SIGNALING	0.049	0.801	2.362	53	BMPR1A|WWTR1|TJP1|CDH1|CTNNB1|ARID4B|UBE2D3|SPTBN1|SMAD3|IFNGR2|RAB31|ACVR1|SMURF2|BMPR2|SKIL|BMP2|SKI|TRIM33|LTBP2|HIPK2|BCAR3|ID3|MAP3K7|XIAP|APC|SMURF1|ID1|ID2|NCOR2|RHOA|SMAD1	31	Thyrocytes0
HALLMARK TNFA SIGNALING VIA NFKB	0.08	0.668	2.025	189	KLF6|FOSB|SAT1|NR4A1|NFAT5|CFLAR|FOS|PLPP3|DUSP1|EGR1|ATF3|JUN|CCN1|VEGFA|RCAN1|NR4A3|PER1|PDLIM5|SQSTM1|CCNL1|NFE2L2|B4GALT1|SMAD3|IFNGR2|IER2|GADD45A|TRIB1|MCL1|ZFP36|KLF9|EGR2|SPSB1|TANK|CD44|BMP2|BTG2|SOD2|IL6ST|MAFF|EIF1|ATP2B1	41	Thyrocytes0
HALLMARK UV RESPONSE DN	0.038	0.824	2.518	143	SYNE1|PTPRM|APBB2|IGF1R|ATXN1|RBPMS|MAGI2|BMPR1A|PLPP3|DUSP1|DLG1|NFIB|DYRK1A|SDC2|CCN1|TJP1|CAV1|NIPBL|AKT3|PLCB4|SIPA1L1|CDK13|PDLIM5|CDON|ATRX|ADD3|SCAF8|SMAD3|FHL2|ADGRL2|PRDM2|PTEN|IRS1|PRKCE|TOGARAM1|ANXA2|PTPN21|NEK7|PRKCA|MAP2K5|BCKDHB|ZMIZ1|PHF3|YTHDC1|LAMC1|SPOP|ABCC1|ITGB3|GJA1|IGFBP5|DDAH1|NR3C1|GCNT1|ATRN|MAPK14|NR1D2|CDC42BPA|ATP2B1|ANXA4|MGMT|SFMBT1	61	Thyrocytes0
GOBP ANTIBACTERIAL HUMORAL RESPONSE	0.082	-0.431	-2.134	31	WFDC13|RNASE6|WFDC11|KLK5|ELANE|DEFB1|IGHA2|NOD2|IGHA1|IGHM|WFDC9|ANG|SPINK5|DMBT1|PGC|RNASE7|CAMP|JCHAIN|SLPI|WFDC10B	20	Thyrocytes0
GOBP ANTIMICROBIAL HUMORAL IMMUNE RESPONSE MEDIATED BY ANTIMICROBIAL PEPTIDE	0.02	-0.449	-2.316	35	CXCL11|RNASE6|CXCL9|PPBP|CXCL10|KLK5|ELANE|DEFB1|S100A9|NOD2|S100A12|ANG|SPINK5|PGC|RNASE7|F2|MUC7|CXCL8|CAMP|CXCL14|GNLY	21	Thyrocytes0
GOBP ANTIMICROBIAL HUMORAL RESPONSE	0.015	-0.379	-2.457	64	WFDC13|PRTN3|AZU1|CXCL11|RNASE6|CXCL9|PPBP|CXCL10|WFDC11|KLK5|ELANE|DEFB1|S100A9|IGHA2|NOD2|IGHA1|IGHM|S100A12|WFDC9|ANG|SPINK5|DMBT1|PGC|RNASE7|F2|PRSS2|COLEC11|LYZ|MUC7|CXCL8|CAMP|JCHAIN|CXCL14|GNLY	34	Thyrocytes0
GOBP ASYMMETRIC CELL DIVISION	0.057	0.89	2.22	18	ZBTB16|PARD3|SOX5|RAB10|ACTR3	5	Thyrocytes0
GOBP CARDIAC MUSCLE MYOBLAST PROLIFERATION	0	0.999	1.867	4	MALAT1|ATF2	2	Thyrocytes0
GOBP CELLULAR RESPONSE TO OXYGEN LEVELS	0.004	0.944	2.941	150	MALAT1|RORA|BCL2|FOXO3|FOXO1|CFLAR|EGR1|LMNA|VEGFA|CAV1	10	Thyrocytes0
GOBP CELLULAR RESPONSE TO STRESS	0	0.757	2.136	1742	MALAT1|ANXA1|RORA|IMMP2L|BCL2|FOXP1|NFATC2|PDCD4|IGF1R|FOXO3|MAPK10|CRY1|SASH1|ERRFI1|PLA2R1|SH3RF1|OPRM1|DDX5|FER|SPIDR|BMPR1A|MAGI3|FOXO1|CCN2|NF1|CFLAR|FOS|RAD51B|MAPK8|DUSP1|ITPR1|FAF1|ACTB|PPARGC1A|DLG1|MACROD2|EGR1|ULK4|ATF3|BRAF|JUN|DYRK1A|LMNA|EYA2|SIK2|VEGFA|CAV1|FTO|STK33|ARG2|NSMCE2|NIPBL|PSME4|NR4A3|PAFAH1B1|HIPK3|ABL1|PRKN|AKT3|POGZ|EPC1|CTNNB1|SETX|GTF2I|PER1|EGFR|COMMD1|REV3L|EZR|C…	299	Thyrocytes0
GOBP COMPLEMENT ACTIVATION	0.05	-0.353	-2.257	60	IGLC2|IGLC1|C4A|IGKC|TRDC|TREM2|IL1B|C1QB|CFHR1|TRBC1|IGHA2|TRBC2|CR1|IGHG1|IGHA1|IGHM|MFAP4|CD5L|FCN3|C6|CR2|VSIG4|COLEC11|CFB|C1QC|C9|FCN1|CFI|C3|IGHE|CFP|IGLL1|RGCC|IGHG3|C8G|MASP2|C1QA|C7|C4BPB	39	Thyrocytes0
GOBP COMPLEMENT RECEPTOR MEDIATED SIGNALING PATHWAY	0.076	-0.647	-2.103	11	FPR2|GPR33|CR1|C5AR2|CR2|CMKLR1|C3AR1|FPR3|FPR1	9	Thyrocytes0
GOBP DETECTION OF CHEMICAL STIMULUS INVOLVED IN SENSORY PERCEPTION OF TASTE	0.004	-0.519	-2.578	30	CST4|TAS2R40|PLCB2|GNAT1|PIGR|AZGP1|PKD2L1|FFAR4|TAS1R3|TAS2R43|LPO|TAS2R50|CA6|TAS2R10|PIP|RTP3|RTP4|GNAT3|TAS2R39|TAS2R20|TAS2R5|TAS2R46|TAS1R1|TAS2R13|TAS2R19	25	Thyrocytes0
GOBP ENSHEATHMENT OF NEURONS	0.057	0.828	2.581	129	TG|PARD3|TENM4|NF1|DLG1|SBF2|NTRK2|ID4|CTNNB1|NRG1|PTEN|QKI|EGR2|DICER1|PPARD|MAL2|SLC25A12|CD9|ATRN|ANK2|SKI|AKT2|WASF3	23	Thyrocytes0
GOBP GMP METABOLIC PROCESS	0.093	0.83	2.237	26	DLG2|ADK|MAGI3|DLG1|TJP2	5	Thyrocytes0
GOBP HORMONE BIOSYNTHETIC PROCESS	0.008	0.935	2.785	59	TG|TPO|IGF1R|EGR1|ATP1A1	5	Thyrocytes0
GOBP IODIDE TRANSPORT	0.001	0.979	2.019	6	TG|SLC26A4|KCNQ1	3	Thyrocytes0
GOBP LOCOMOTION	0	0.757	2.141	1623	MALAT1|ANXA1|ELMO1|PRKG1|PTPRM|VCL|BCL2|FOXP1|UNC5C|PTPRG|PALLD|NFATC2|EXT1|IGF1R|FOXO3|RERE|CNTN5|LIMCH1|STARD13|SASH1|MACF1|ERBB4|SLIT3|CNTN4|SYNE2|ATP8A1|SH3RF1|ITGA9|MAGI2|FER|NR4A1|CAMK1D|BMPR1A|RPS6KA5|CCN2|NF1|RFFL|BCAS3|RFX3|RAPGEF2|PLPP3|DUSP1|ACTB|SPAG9|PTK2|PRKX|ULK4|PTPRJ|DOCK1|NFIB|RUFY3|JUN|SDC2|LMNA|DOCK5|RBFOX2|EPB41L5|CCN1|ASH1L|ALCAM|TJP1|NTRK2|VEGFA|CD24|CAV1|RCAN1|SRGAP1|MRTFA…	240	Thyrocytes0
GOBP MYOBLAST PROLIFERATION	0	0.993	2.358	14	MALAT1|ZNF609	2	Thyrocytes0
GOBP NEGATIVE REGULATION OF CATECHOLAMINE SECRETION	0.075	-0.617	-2.065	12	GHSR|CHGA|CNR1|ADRA2C|SYT4|DRD2|ADRA2A|P2RY1|ADRA2B	9	Thyrocytes0
GOBP NEGATIVE REGULATION OF NOREPINEPHRINE SECRETION	0.065	-0.869	-2.141	5	GHSR|ADRA2C|ADRA2A|P2RY1|ADRA2B	5	Thyrocytes0
GOBP NEGATIVE REGULATION OF PHOSPHOLIPASE ACTIVITY	0.061	0.947	1.954	6	ANXA1|PLA2R1|ABL1|BICD1	4	Thyrocytes0
GOBP NEGATIVE REGULATION OF POSTTRANSCRIPTIONAL GENE SILENCING	0.057	0.889	2.219	18	NEAT1|KCNQ1OT1|PPP3CA|NCOR1	4	Thyrocytes0
GOBP NEUTROPHIL CLEARANCE	0.089	0.94	1.938	6	ANXA1|HMGB1	2	Thyrocytes0
GOBP NUCLEAR TRANSCRIBED MRNA POLY A TAIL SHORTENING	0.093	0.836	2.276	28	TNRC6B|PAN3|TUT4|SAMD4A|TNRC6A|CPEB3|CNOT2|ZFP36|CNOT1|BTG2|PARN|PABPC1|SAMD4B|TNRC6C|TENT4B|AGO2|TOB1|TUT7|CNOT6L	19	Thyrocytes0
GOBP PHAGOCYTOSIS RECOGNITION	0.051	-0.418	-2.241	37	IGLC2|IGLC1|IGKC|TRDC|TREM2|PLA2G5|TRBC1|IGHA2|TRBC2|IGHG1|IGHA1|IGHM|FCN3|CLEC7A|COLEC11|LBP|FCN1|IGHE|ADGRB1|MEGF10|IGLL1|IGHG3|PEAR1|TULP1|C4BPB	25	Thyrocytes0
GOBP PHENOL CONTAINING COMPOUND METABOLIC PROCESS	0.099	0.914	2.831	99	TG|TPO|PAX8|BCL2|CPQ|IYD|RAPGEF2|BTBD9|PRKN|MAOA	10	Thyrocytes0
GOBP POSITIVE REGULATION OF ATPASE COUPLED CALCIUM TRANSMEMBRANE TRANSPORTER ACTIVITY	0.009	0.966	1.993	6	VMP1|RYR2|RGN	3	Thyrocytes0
GOBP POSITIVE REGULATION OF CELL POPULATION PROLIFERATION	0.034	0.827	2.396	783	MALAT1|NEAT1|ANXA1|TSHR|BCL2|PBX1|FOXP1|NFATC2|IGF1R|ZFPM2|ERBB4|N4BP2L2|FER|NR4A1|BMPR1A|CCN2|NF1|CFLAR|RAD51B|DLG1|PTK2|EGR1|ATF3|TCF7L2|JUN|WWTR1|CCN1|BIRC6|TJP1|NTRK2|VEGFA|CD24|ID4|STAT3|NR4A3|FERMT2|ABL1|SHANK2|AKT3|SLC39A10|CTNNB1|ITGAV|EGFR|KDM4C|CDK13|PRKD1|LIFR|SDCBP|YAP1|HNRNPU|HMGB1|RREB1|SRPK2|MNAT1|NRG1|FRS2|RTN4|B4GALT1|CUL3	59	Thyrocytes0
GOBP POSITIVE REGULATION OF LOCOMOTION	0.074	0.863	2.553	527	MALAT1|ANXA1|BCL2|FOXP1|IGF1R|SASH1|SYNE2|ATP8A1|FER|CAMK1D|BCAS3|RAPGEF2|PLPP3|SPAG9|PTK2|DOCK1|RUFY3|JUN|DOCK5|EPB41L5|CCN1|TJP1|VEGFA|CAV1|NIPBL|STAT3|PAK3|NR4A3|CLASP1|FERMT2|ABL1|AKT3|ACTG1|ACTN4|ITGAV|PPP3CA|RAB11A|EGFR|ZNF609|PRKD1|SDCBP|SEMA3D|APP|HMGB1|PIK3CB|RREB1|DAPK2|RTN4|NFE2L2|RIN2|DIAPH1|SMAD3|NUMB|RDX|CLASP2|VEGFC|ANXA3|EPHA4|PIK3C2A	59	Thyrocytes0
GOBP POSITIVE REGULATION OF MYOBLAST PROLIFERATION	0	0.997	2.15	8	MALAT1|PPARD	2	Thyrocytes0
GOBP POSITIVE REGULATION OF PROSTAGLANDIN BIOSYNTHETIC PROCESS	0.063	0.946	1.951	6	ANXA1|AVPR1A	2	Thyrocytes0
GOBP POSITIVE REGULATION OF T HELPER 1 CELL DIFFERENTIATION	0.061	0.948	1.955	6	ANXA1|RIPK2	2	Thyrocytes0
GOBP PROLACTIN SECRETION	0.093	0.959	1.792	4	ANXA1|ABAT	2	Thyrocytes0
GOBP REGULATION OF CELLULAR COMPONENT MOVEMENT	0.005	0.817	2.35	945	MALAT1|ANXA1|PRKG1|PTPRM|VCL|BCL2|FOXP1|UNC5C|PTPRG|RYR2|IGF1R|FOXO3|LIMCH1|STARD13|SASH1|MACF1|ERBB4|SYNE2|ATP8A1|MAGI2|FER|CAMK1D|BMPR1A|NF1|RFFL|BCAS3|RAPGEF2|PLPP3|DUSP1|DLG1|SPAG9|PTK2|PRKX|ULK4|PTPRJ|DOCK1|RUFY3|JUN|LMNA|DOCK5|EPB41L5|CCN1|TJP1|VEGFA|CAV1|SRGAP1|AFDN|NIPBL|STAT3|PAK3|NR4A3|CLASP1|FERMT2|ABL1|AKT3|CDH1|AKAP9|ACTG1|ACTN4|ITGAV|PPP3CA|RAB11A|EGFR|ZNF609|PRKD1|PKN2|RABGEF1|SPRE…	113	Thyrocytes0
GOBP REGULATION OF CELL POPULATION PROLIFERATION	0.002	0.767	2.181	1438	MALAT1|NEAT1|ANXA1|TSHR|ZBTB16|PRKG1|PTPRM|BCL2|PBX1|FOXP1|NFATC2|PDCD4|IGF1R|FOXO3|ZFPM2|ERBB4|SLIT3|ERRFI1|SH3RF1|OPRM1|N4BP2L2|MAGI2|FER|NR4A1|AGBL4|BMPR1A|FOXO1|CCN2|NF1|CFLAR|RAD51B|RAPGEF2|DUSP1|ZBTB7C|PPARGC1A|DLG1|PTK2|EGR1|PIAS1|PTPRJ|ATF3|NFIB|TCF7L2|JUN|LMNA|RBFOX2|WWTR1|CTBP2|CCN1|BIRC6|TJP1|NTRK2|VEGFA|CBLB|CD24|CAV1|FTO|ID4|ARG2|STAT3|NR4A3|JUND|FERMT2|ABL1|SHANK2|AKT3|SLC39A10|CTNN…	178	Thyrocytes0
GOBP REGULATION OF MYELINATION	0.018	0.922	2.695	43	TG|PARD3|TENM4|DLG1|CTNNB1	5	Thyrocytes0
GOBP REGULATION OF MYELOID CELL APOPTOTIC PROCESS	0.099	0.824	2.221	26	ANXA1|BCL2|PIK3CB|PTEN|MEF2C	5	Thyrocytes0
GOBP REGULATION OF MYOBLAST PROLIFERATION	0	0.994	2.276	11	MALAT1|ZNF609	2	Thyrocytes0
GOBP REGULATION OF TORC2 SIGNALING	0.09	0.938	1.936	6	SIK3|DEPTOR|OTUD5	3	Thyrocytes0
GOBP REGULATION OF TRAIL ACTIVATED APOPTOTIC SIGNALING PATHWAY	0.082	0.961	1.796	4	TIMP3|ATF3|PTEN	3	Thyrocytes0
GOBP RESPONSE TO ABIOTIC STIMULUS	0.043	0.797	2.277	1012	MALAT1|ANXA1|RORA|BCL2|EXT1|RYR2|IGF1R|FOXO3|MAPK10|FOSB|CRY1|ERRFI1|FBXL17|OPRM1|PLOD2|NR4A1|NFAT5|SPIDR|FOXO1|CCN2|NF1|ATP1B1|CFLAR|FOS|MAPK8|ITPR1|PTK2|EGR1|JUN|GNAQ|LMNA|VEGFA|CD24|CAV1|NIPBL|JUND|AKAP9|ACTG1|ACTN4|CTNNB1|ADGRV1|PER1|CAMKMT|EGFR|GSK3B|MAP7|TANC1|YWHAE|HSP90B1|MBD2|BABAM2|STRBP|MAP4K3|PAM|YAP1|APP|PIK3CB|NFE2L2|TMEM135|SMAD3|SCFD1|CPEB4|USP47|KCNQ1|CREBBP|TENT2|COP1|DDX3X|PTEN…	140	Thyrocytes0
GOBP SENSORY PERCEPTION OF BITTER TASTE	0.034	-0.491	-2.304	27	CST4|TAS2R40|PLCB2|GNAT1|PIGR|AZGP1|TAS2R43|LPO|TAS2R50|CA6|TAS2R10|PIP|RTP3|RTP4|GNAT3|TAS2R39|REEP2|TAS2R20|TAS2R5|TAS2R46|TAS2R13|TAS2R19	22	Thyrocytes0
GOBP SENSORY PERCEPTION OF TASTE	0.09	-0.382	-2.106	42	CST4|TAS2R40|PLCB2|GNAT1|PIGR|AZGP1|ASIC1|PKD2L1|FFAR4|TAS1R3|NPY|TAS2R43|LPO|TAS2R50|CA6|TAS2R10|PIP|RTP3|RTP4|GNAT3|WNT10B|P2RX3|TAS2R39|REEP2|TAS2R20|TAS2R5|TAS2R46|TAS1R1	28	Thyrocytes0
GOBP STEM CELL DIVISION	0.067	0.839	2.26	26	ZBTB16|EXT1|MLLT3|WWTR1|PAFAH1B1|CUL3|NCOA3|ZFP36L2|LBH	9	Thyrocytes0
GOBP THYROID GLAND DEVELOPMENT	0.007	0.952	2.486	22	TG|PAX8|SMAD3	3	Thyrocytes0
GOBP THYROID HORMONE GENERATION	0.001	0.981	2.481	20	TG|TPO|PAX8|CPQ	4	Thyrocytes0
GOBP THYROID HORMONE METABOLIC PROCESS	0	0.974	2.607	25	TG|TPO|PAX8|CPQ|IYD	5	Thyrocytes0
GOCC IMMUNOGLOBULIN COMPLEX	0.042	-0.525	-2.209	22	IGLC2|IGLC1|IGLV8-61|IGKC|IGLV5-52|TRDC|TRBC1|IGLV1-51|PIGR|IGHA2|TRBC2|IGHG1|IGHA1|IGHM|JCHAIN|IGLV10-54|IGHE|IGLL1|IGHG3	19	Thyrocytes0
GOCC IMMUNOGLOBULIN COMPLEX CIRCULATING	0.002	-0.668	-2.513	16	IGLC2|IGLC1|IGKC|TRDC|TRBC1|PIGR|IGHA2|TRBC2|IGHG1|IGHA1|IGHM|JCHAIN|IGHE|IGLL1|IGHG3	15	Thyrocytes0
GOCC PARASPECKLES	0.093	0.929	2.003	8	NEAT1|SFPQ|PSPC1|HNRNPM|CPSF6	5	Thyrocytes0
GOMF ADRENERGIC RECEPTOR ACTIVITY	0.063	-0.735	-2.075	8	ADRA1D|ADRA2C|ADRB1|ADRA2A|ADRA1A|ADRA2B|ADRB2	7	Thyrocytes0
GOMF ANTIOXIDANT ACTIVITY	0.063	0.896	2.742	74	TPO|IPCEF1|MGST1	3	Thyrocytes0
GOMF ARACHIDONIC ACID EPOXYGENASE ACTIVITY	0.093	-0.639	-2.077	11	CYP2C18|CYP4F12|CYP2A6|CYP2F1|CYP2C19|CYP2B6|CYP4Z1|CYP2J2|CYP2S1	9	Thyrocytes0
GOMF ARACHIDONIC ACID MONOOXYGENASE ACTIVITY	0.021	-0.663	-2.321	13	CYP2C18|CYP4F12|CYP2A6|CYP4F3|CYP2F1|CYP2C19|CYP2B6|CYP4Z1|CYP2J2|CYP2S1|CYP4F11	11	Thyrocytes0
GOMF CADHERIN BINDING INVOLVED IN CELL CELL ADHESION	0.099	0.869	2.168	18	ANXA1|RAB10|PDLIM5|STXBP6|ANXA2|KRT18|PDLIM1	7	Thyrocytes0
GOMF CHEMOKINE ACTIVITY	0.009	-0.501	-2.488	30	CCL3L1|CXCL11|XCL1|XCL2|CXCL9|PPBP|CXCL10|CCL4|CCL19|CCL3|CCL18|CCL26|CCL17|CCL14|CCL27|CCL25|CXCL8|CXCL14|CXCL16|CX3CL1|CXCL13|CCL21|CCL5|CXCL3	24	Thyrocytes0
GOMF COMPLEMENT RECEPTOR ACTIVITY	0.034	-0.702	-2.18	10	FPR2|GPR33|CR1|C5AR2|CR2|CMKLR1|C3AR1|FPR3|FPR1	9	Thyrocytes0
GOMF CYTOKINE ACTIVITY	0.093	-0.22	-2.041	154	CCL3L1|WNT8B|IFNK|CXCL11|GDF7|FASLG|XCL1|XCL2|TNFSF14|SECTM1|CXCL9|PPBP|WNT7A|IL1B|VSTM1|ADIPOQ|CXCL10|LTB|IL4|SPP1|IL31|GDF3|TNFSF11|CCL4|CCL19|CD40LG|CCL3|WNT2|IL6|IL36B|WNT6|CCL18|TNFSF8|IL10|IL11|CCL26|IFNE|WNT9B|BMP5|IL25|CCL17|SCGB3A1|IL17B|EBI3|CCL14|CD70|BMP4|WNT3A|IL27|FAM3D|CCL27|CCL25|CXCL8|IL1A|WNT10B|CXCL14|GREM1|GDF5|TAFA5|C17orf99|CXCL16|CX3CL1|CNTF|MSTN|GDF10|WNT8A|IL16|TNFSF10|IL…	103	Thyrocytes0
GOMF G PROTEIN COUPLED AMINE RECEPTOR ACTIVITY	0.067	-0.466	-2.185	27	HTR5A|ADRA1D|OR11H4|ADRA2C|OR10H5|ADRB1|HTR6|ADRA2A|ADRA1A|ADRA2B|ADRB2|HRH1|HTR7|CHRM2|HTR2C|OR10H1|HTR2A|HTR4|HRH4|HRH2	20	Thyrocytes0
GOMF G PROTEIN COUPLED CHEMOATTRACTANT RECEPTOR ACTIVITY	0.05	-0.499	-2.182	23	CCR1|CXCR2|CXCR3|CCR5|CCR2|CXCR4|CCR4|XCR1|CCR7|CCR10|CMKLR1|GPR75|CX3CR1|CXCR6|CCR3|CCR9|ACKR2|CCR8|CXCR5|GPR35	20	Thyrocytes0
GOMF IMMUNOGLOBULIN RECEPTOR BINDING	0.01	-0.613	-2.397	18	IGLC2|IGLC1|IGKC|TRDC|TRBC1|FGR|IGHA2|TRBC2|IGHG1|IGHA1|IGHM|JCHAIN|IGHE|IGLL1|IGHG3	15	Thyrocytes0
GOMF ODORANT BINDING	0.029	-0.689	-2.238	11	OR14J1|OR5AS1|OR8D1|OR10K1|OR8A1|OR13G1|OR14A16|OR2A25|OR9Q1|OR8D4	10	Thyrocytes0
GOMF OLFACTORY RECEPTOR ACTIVITY	0	-0.54	-4.021	82	OR2V2|OR7D4|OR6C4|OR10A4|OR51B2|OR13C9|OR13C3|OR14J1|OR2J3|OR2L13|OR2AK2|OR2L8|OR10G4|OR5AS1|OR4K17|OR4N2|OR2AE1|OR11H4|OR52D1|OR52A1|OR2V1|OR8D1|OR11G2|OR7A10|OR10H5|OR52E5|OR4F17|OR13C5|OR56A3|OR10K1|OR2W3|OR2AT4|OR5V1|OR1I1|OR7C1|OR7D2|OR1L6|OR3A3|OR6B1|OR1A1|OR9A4|OR8A1|OR10G3|OR52H1|OR52I2|OR2B11|OR1C1|OR7A17|OR2L5|OR2G6|OR56A1|OR13G1|OR14A16|OR10A2|OR2AG1|OR6F1|OR2A25|OR9Q1|OR52N1|OR10H1|OR…	74	Thyrocytes0
GOMF POLY PYRIMIDINE TRACT BINDING	0.044	0.867	2.362	28	RBMS3|ATXN1|KHDRBS2|MSI2|HNRNPC|HNRNPH1|HNRNPU|DIS3L2|RBMS2|RBMS1|PABPC1	11	Thyrocytes0
GOMF TRANSCRIPTION COREPRESSOR BINDING	0.029	0.848	2.478	43	RORA|ZBTB16|PBX1|ZNF644|CTBP2|PER1|LCOR|EHMT1|PER3|CNOT2|MTF2|PER2	12	Thyrocytes0
HP ABNORMALITY OF FONTANELLES	0.093	0.868	2.694	167	TG|TPO|TSHR|PAX8|GLIS3|ZSWIM6|IYD|SLC26A4|ACTB|KCNQ1OT1|LMNA|ACTG1|ATRX|SPTBN1|SETBP1|KCNQ1|CREBBP|HSD17B4|LRP2|ANKRD11|GLI3|ERCC1|ANTXR1|EP300|UBR1|ROR2|DSE|SEC23A|GJA1|INTU	30	Thyrocytes0
HP ABNORMALITY OF LOWER LIMB EPIPHYSIS MORPHOLOGY	0.057	0.925	2.834	75	TG|TPO|TSHR|EXT1|IYD|TRPS1|DYM	7	Thyrocytes0
HP ABNORMALITY OF THE HYPOTHALAMUS PITUITARY AXIS	0.06	0.811	2.428	330	TG|TPO|TSHR|WWOX|PAX8|GNAS|ZFPM2|ZSWIM6|KANSL1|IYD|SPIDR|BMPR1A|BRAF|DYRK1A|NSMCE2|AFF4|EDA|CTNNB1|AHI1|PWRN1|VPS13B|PIBF1|ZNF148|CDON|FLNB|HSD17B4|STAG2|ADNP|TBCK|KMT2A|TBL1X|MAP3K1|GLI3|THRB|CPLANE1|THOC2|RNPC3|SECISBP2|OCA2|CSPP1|PREPL|TMEM67|FANCC|POR|NKX2-1|PDE4D|ESR2|HERC2|USP8|CPE|ALMS1|SRP54|CHD7	53	Thyrocytes0
HP ABNORMAL CIRCULATING BILIRUBIN CONCENTRATION	0.045	0.914	2.805	92	TG|TPO|TSHR|PAX8|IYD|ADK|PAFAH1B1	7	Thyrocytes0
HP ABNORMAL CIRCULATING DICARBOXYLIC ACID CONCENTRATION	0.043	0.902	2.807	115	TG|TPO|TSHR|PAX8|IYD|ADK|PAFAH1B1	7	Thyrocytes0
HP ABNORMAL CIRCULATING T4 LEVEL	0.035	0.981	2.401	17	TG|TPO|TSHR|IYD	4	Thyrocytes0
HP ABNORMAL CIRCULATING THYROGLOBULIN LEVEL	0	0.991	2.157	9	TG|TPO|TSHR|IYD	4	Thyrocytes0
HP ABNORMAL EPIPHYSEAL OSSIFICATION	0.063	0.936	2.851	68	TG|TPO|TSHR|IYD|DYM	5	Thyrocytes0
HP ABNORMAL FEMORAL HEAD MORPHOLOGY	0.029	0.925	2.824	76	TG|TPO|TSHR|EXT1|IYD|TRPS1|DYM	7	Thyrocytes0
HP ABNORMAL FEMORAL NECK HEAD MORPHOLOGY	0.062	0.876	2.715	160	TG|TPO|TSHR|ARID1B|EXT1|CSGALNACT1|IYD|TRPS1|LMNA|EXOC6B|DYM|ATRX|SIL1|FLNB|ENPP1|CREBBP	16	Thyrocytes0
HP ABNORMAL MUSCLE FIBER PROTEIN EXPRESSION	0.029	0.864	2.328	26	SYNE1|FHL1|SYNE2|LMNA|LARGE1	5	Thyrocytes0
HP ABNORMAL RADIOACTIVE IODINE UPTAKE TEST RESULT	0.029	0.988	2.305	12	TG|TPO|TSHR|IYD	4	Thyrocytes0
HP ABNORMAL RIGHT ATRIUM MORPHOLOGY	0.061	-0.618	-2.162	13	FLNC|TNNT2|TLL1|MYPN|GATA4|KIF20A|ACTC1|RPL3L|MCM10|TNNI3	10	Thyrocytes0
HP ABNORMAL THYROID MORPHOLOGY	0.061	0.881	2.73	158	TG|TPO|TSHR|PAX8|ARID1B|SASH1|GNAS|IYD|LRBA|BMPR1A|SLC26A4|LMNA|SRGAP1|KAT6B|LIFR|SEMA3D|ARID2|PTEN|ITCH|TCF4|CDC73|GLI3|THRB|MSH3	24	Thyrocytes0
HP ABNORMAL THYROID STIMULATING HORMONE LEVEL	0.002	0.968	2.66	29	TG|TPO|TSHR|PAX8|IYD	5	Thyrocytes0
HP ABSENT AXILLARY HAIR	0.027	0.949	2.047	8	ZBTB20|TBX3	2	Thyrocytes0
HP ABSENT FACIAL HAIR	0.047	0.863	2.35	28	ZBTB20|FRAS1|BRAF|LMNA|EDA|CWC27	6	Thyrocytes0
HP BRADYCARDIA	0.029	0.925	2.825	76	TG|TPO|TSHR|PAX8|IYD|CACNA2D1|LMNA|ASXL1|AKAP9|CACNA1D|CALM2|KCNQ1	12	Thyrocytes0
HP CHRONIC AXONAL NEUROPATHY	0.063	0.947	1.953	6	SYNE1|SETX|SPTLC1	3	Thyrocytes0
HP COMPENSATED HYPOTHYROIDISM	0	0.985	2.033	6	TG|TSHR|SLC26A4	3	Thyrocytes0
HP CONGENITAL HYPOTHYROIDISM	0	0.972	2.673	29	TG|TPO|ZBTB20|TSHR|PAX8|GLIS3|IYD|KDM6A|TRAPPC9	9	Thyrocytes0
HP DELAYED CRANIAL SUTURE CLOSURE	0.034	0.903	2.756	82	TG|TPO|RERE|IYD|ACTB|LMNA|ACTG1|CREBBP|HSD17B4|ANKRD11|GLI3|PRDM16|ANTXR1|EP300|UBE4B|ROR2|SEC23A|POR|SPEN|PPP1R21|FGFR2|SKI	22	Thyrocytes0
HP DELAYED EPIPHYSEAL OSSIFICATION	0	0.975	2.733	31	TG|TPO|TSHR|IYD	4	Thyrocytes0
HP DELAYED PROXIMAL FEMORAL EPIPHYSEAL OSSIFICATION	0.013	0.987	2.32	13	TG|TPO|TSHR|IYD	4	Thyrocytes0
HP ELEVATED CIRCULATING THYROID STIMULATING HORMONE CONCENTRATION	0.004	0.978	2.51	21	TG|TPO|TSHR|PAX8|IYD	5	Thyrocytes0
HP FACIAL EDEMA	0.001	0.883	2.756	127	TG|TPO|MYO1E|IYD|MAGI2|ACTB|MYOF|ACTG1|ACTN4|GTF2I|SPTBN1|SUMF1|COL4A3|RIN2|CAMTA1|KAT6A	16	Thyrocytes0
HP GOITER	0.001	0.955	2.819	51	TG|TPO|TSHR|PAX8|SASH1|GNAS|IYD|SLC26A4	8	Thyrocytes0
HP GONADAL DYSGENESIS	0.099	0.833	2.269	28	WWOX|ZFPM2|SPIDR|PPP1R12A|HSD17B4|MAP3K1	6	Thyrocytes0
HP HYPOTHERMIA	0.018	0.963	2.814	43	TG|TPO|TSHR|PAX8|IYD	5	Thyrocytes0
HP LARGE POSTERIOR FONTANELLE	0.009	0.986	2.341	14	TG|TPO|TSHR|PAX8|IYD	5	Thyrocytes0
HP LIMB ATAXIA	0.072	0.806	2.463	73	WWOX|SYNE1|ATXN1|ELOVL5|ITPR1|SETX|VPS13D|SQSTM1|SIL1|SYT14|UBAP1|ATXN2|ATXN10|ANO10|CYP7B1	15	Thyrocytes0
HP NEOPLASM OF THE ENDOCRINE SYSTEM	0.099	0.853	2.664	132	TG|ARID1B|GNAS|BMPR1A|NF1|SLC26A4|BRAF|KCNQ1OT1|LMNA|SRGAP1|CTNNB1|ATRX|SEMA3D|ARID2|KCNQ1|PTEN|CDC73|MSH3|ARID1A|KIF1B|DICER1	21	Thyrocytes0
HP PERIPHERAL EDEMA	0.057	-0.679	-2.107	10	FLNC|TNNT2|TLL1|MYPN|KIF1A|FSHR|KIF20A|SLC34A2|TNNI3	9	Thyrocytes0
HP PERSONALITY DISORDER	0.099	0.869	2.167	18	RORA|MAPK10|CHD2|WAC|CUX2	5	Thyrocytes0
HP PROLONGED NEONATAL JAUNDICE	0.007	0.939	2.788	58	TG|TPO|TSHR|IYD|KMT2E|SETD2|NSD1|SLC44A1	8	Thyrocytes0
HP SKELETAL MUSCLE HYPERTROPHY	0.01	0.871	2.672	189	TG|TPO|TSHR|PAX8|FHL1|MED13L|IYD|FOS|SLC26A4|ACTB|SGCD|KCNQ1OT1|LMNA|CAV1|FTO|AFF4|GTF2I|ATRX|SETBP1|RASA1|KCNQ1|PTEN|TBCK|EHMT1|UBE3A|PIK3C2A	26	Thyrocytes0
HP THYROID AGENESIS	0.028	0.957	1.975	6	TSHR|PAX8|SLC26A4|KAT6B|NKX2-1	5	Thyrocytes0
HP THYROID DEFECT IN OXIDATION AND ORGANIFICATION OF IODIDE	0	0.992	2.047	6	TG|TPO|IYD	3	Thyrocytes0
HP TYPE 1 MUSCLE FIBER ATROPHY	0.045	0.904	2.255	18	SYNE1|FHL1|SYNE2|LMNA|HNRNPK|MAP3K20	6	Thyrocytes0
HP VENTRICULAR ESCAPE RHYTHM	0.004	0.971	2.113	9	SYNE1|FHL1|SYNE2|LMNA	4	Thyrocytes0
NABA PROTEOGLYCANS	0.079	-0.341	-1.677	30	ESM1|ACAN|NYX|SPOCK2|HAPLN2|HAPLN1|HAPLN4|IMPG1|PODN|SPOCK3|VCAN|HAPLN3|NCAN|PODNL1|PRELP|PRG2|LUM|PRG4	18	Thyrocytes1
NABA SECRETED FACTORS	0.067	0.628	1.95	235	TPO|ISM1|VEGFA|EDA|NRG1|VEGFC|S100A6	7	Thyrocytes1
SA B CELL RECEPTOR COMPLEXES	0.067	0.775	2.056	24	FOS|JUN|SOS1|MAP3K1|SYK|ATF2|MAPK1|RPS6KA3|BCR|GRB2|RAC1|VAV3	12	Thyrocytes1
SA FAS SIGNALING	0.067	0.902	2.059	9	BCL2|CFLAR|CFL1	3	Thyrocytes1
SA PROGRAMMED CELL DEATH	0.067	0.846	2.064	12	BCL2|CASP8AP2|BCL2L1	3	Thyrocytes1
SA PTEN PATHWAY	0.042	0.855	2.159	17	IPCEF1|AKT3|SOS1|PTEN|AKT2|MAPK1	6	Thyrocytes1
SIG BCR SIGNALING PATHWAY	0.059	0.774	2.276	45	BCL2|NFATC2|PPP1R13B|ITPR1|AKT3|PPP3CA|GSK3B|SOS1|ITPR2|SOS2|RAF1|SYK|AKT2|MAPK1|CD81|PPP3CC|PLCG2|ITPR3|BCR|GRB2|PPP3CB	21	Thyrocytes1
SIG CHEMOTAXIS	0.079	0.697	2.025	43	PPP1R13B|ITPR1|PAK3|AKT3|RPS4X|ACTR3|PTEN|ITPR2|PAK1|ROCK1|AKT2|ROCK2|CDC42|ARHGEF11|WASL|ITPR3|PAK2|GDI2|PIK3R1|ACTR2	20	Thyrocytes1
SIG IL4RECEPTOR IN B LYPHOCYTES	0.042	0.83	2.264	27	BCL2|PPP1R13B|JAK1|AKT3|IRS1|GSK3B|SOS1|SOS2|RAF1|AKT2|MAPK1	11	Thyrocytes1
SIG INSULIN RECEPTOR PATHWAY IN CARDIAC MYOCYTES	0.067	0.753	2.235	49	PARD3|FOXO1|YWHAZ|AKT3|IRS1|YWHAE|GSK3B|SOS1|PTEN|SOS2|RAF1|BRD4|YWHAQ|CYTH3|AKT2|CDC42|PTPN1|MAPK1|RPS6KA2|RPS6KA3|LNPEP|SERPINB6|GRB2|PIK3R1|RPS6KB1	25	Thyrocytes1
SIG PIP3 SIGNALING IN B LYMPHOCYTES	0.067	0.737	2.07	34	FOXO3|PPP1R13B|ITPR1|AKT3|PTEN|ITPR2|SYK|CYTH3|AKT2|RPS6KA2|PLCG2|RPS6KA3|ITPR3|BCR|GAB1|RPS6KB1	16	Thyrocytes1
SIG PIP3 SIGNALING IN CARDIAC MYOCTES	0.042	0.764	2.331	66	ERBB4|FOXO3|PARD3|PPP1R13B|PTK2|YWHAZ|PAK3|AKT3|IRS1|CREB5|YWHAE|GSK3B|SOS1|PTEN|GADD45A|SOS2|PAK1|YWHAQ|CYTH3|AKT2|CDC42|PTPN1|CREB1	23	Thyrocytes1
WNT SIGNALING	0.067	0.67	2.067	81	JUN|ACTB|CTBP2|CSNK1A1|TCF7L1|DAAM1|CTNNB1|GSK3B|CCND3|NLK|RPL13A|B2M|FBXW11|CSNK1G1|EP300|TLE1|BTRC|CCND2|PPP2CA|SENP2|CSNK2A1|FBXW4|LRP6|APC|DIXDC1	25	Thyrocytes1
HALLMARK ANDROGEN RESPONSE	0.035	0.756	2.31	98	FKBP5|ELL2|SAT1|ELOVL5|PIAS1|LIFR|PDLIM5|MAP7|CCND3|ITGAV|B4GALT1|TPD52|SEC24D|IQGAP2|KRT8|B2M|XRCC5|SORD|HOMER2|ZMIZ1|VAPA|PTPN21|APPBP2|CDC14B|MAK|SMS|TSC22D1|PLPP1|MYL12A|RPS6KA3|SRF|LMAN1|ANKH	33	Thyrocytes1
HALLMARK APICAL JUNCTION	0.089	0.575	1.762	194	VCL|CTNND1|ITGA9|EXOC4|ACTB|NF1|ACTG1|DLG1|PTK2|CDH1|AKT3|TJP1|EGFR|IRS1|FBN1|ACTN4|PIK3CB|CTNNA1|B4GALT1|PTEN|RASA1|SYK|MYH9|ITGB1|NECTIN3|CLDN4|AKT2|MAPK14|MSN|GNAI1|TNFRSF11B|WASL|CNN2|MAP3K20|PARVA|NEGR1|NECTIN2|CDK8|ITGA3|SGCE|LIMA1|LAMC2	42	Thyrocytes1
HALLMARK APOPTOSIS	0.07	0.706	2.177	157	ANXA1|EMP1|TIMP3|PDCD4|SAT1|JUN|CFLAR|PTK2|ATF3|GPX3|LMNA|SQSTM1|CAV1|APP|CTNNB1|CLU|CREBBP|WEE1|BTG2|GADD45A|MCL1|PAK1|CD44|KRT18|CCND2|DPYD|ROCK1|DNAJC3|DAP|ETF1|SOD2|BMP2|SPTAN1|PSEN1	34	Thyrocytes1
HALLMARK COAGULATION	0.089	0.6	1.844	116	ANXA1|CPQ|TIMP3|CTSB|CLU|FBN1|ARF4|GNG12|CD9|ITGB3	10	Thyrocytes1
HALLMARK EPITHELIAL MESENCHYMAL TRANSITION	0.089	0.59	1.809	194	TIMP3|SLIT3|SAT1|CCN2|CALD1|CADM1|JUN|PLOD2|CCN1|SGCD|VEGFA|SNTB1|FERMT2|MATN2|FBN1|VIM|ITGAV|ABI3BP|VEGFC|GADD45A|LAMC1|CD44|GJA1|IL15|TPM1|COPA|COL4A2|ITGB3|ITGB1|TNFRSF11B|FSTL1|PPIB|SPARC|ID2	34	Thyrocytes1
HALLMARK ESTROGEN RESPONSE EARLY	0.067	0.722	2.213	197	FKBP5|NAV2|BCL2|ABLIM1|IGF1R|MPPED2|FOS|AFF1|THSD4|MED13L|ELOVL5|DEPTOR|KAZN|SVIL|FARP1|MYOF|ELF1|TFF3|PDLIM3|ADCY9|ADD3|FLNB|B4GALT1|MAST4|FHL2|KRT8|WWC1|KDM4B|TMEM164|CD44|GJA1|RAB31|KRT18	33	Thyrocytes1
HALLMARK ESTROGEN RESPONSE LATE	0.089	0.622	1.905	190	FKBP5|BCL2|PDCD4|FOS|AFF1|ELOVL5|JAK1|FARP1|CDH1|MYOF|TFF3|CAV1|PDLIM3|ADD3|DNAJC1|FLNB|PCP4|ZFP36|SORD|HOMER2|CD44|RAB31|CD9|LARGE1|CPE|IL6ST|RABEP1	27	Thyrocytes1
HALLMARK HEDGEHOG SIGNALING	0.089	0.71	1.996	33	UNC5C|NF1|VEGFA|RASA1|MYH9|TLE1|OPHN1	7	Thyrocytes1
HALLMARK HEME METABOLISM	0.089	0.559	1.714	187	ELL2|FOXO3|TNRC6B|CAST|CTSB|DAAM1|FBXO34|CDR2|CCND3|SDCBP|TSPAN5|MARK3|ARHGEF12|TOP1|PICALM|BTG2|TFDP2|USP15|TNS1|NEK7|NR3C1|BTRC|NUDT4|GAPVD1|CDC27|RAP1GAP|RBM5|ATP6V0A1|SLC66A2|DCAF10|EPB41|LPIN2|BACH1|MXI1|BMP2K|RNF19A|XPO7|SLC11A2|CLCN3|MFHAS1|SLC25A37|NNT|TRAK2|CIR1|TCEA1|ADD1|VEZF1|MGST3|BSG|SELENBP1|RIOK3|AGPAT4|KAT2B|DCUN1D1|GCLC|FBXO7|FBXO9|OSBP2|SYNJ1|CLIC2|GMPS|RANBP10|BCAM|YPEL5	64	Thyrocytes1
HALLMARK HYPOXIA	0.035	0.708	2.172	193	RORA|BCL2|KLF6|EXT1|FOS|FOXO3|DUSP1|DTNA|CCN2|JUN|ERRFI1|CCN1|SDC2|ATF3|VEGFA|PPARGC1A|WSB1|CAV1|EGFR|PAM|ZNF292|NEDD4L|TPD52|HSPA5|MAP3K1|ZFP36|TES|PRKCA|HK1|MT2A|MYH9|NR3C1|GBE1|LARGE1|HDLBP|ANXA2	36	Thyrocytes1
HALLMARK IL2 STAT5 SIGNALING	0.089	0.613	1.881	194	RORA|BCL2|EMP1|KLF6|IGF1R|MYO1E|RABGAP1L|ALCAM|CCND3|ITGAV|ENPP1|POU2F1|LCLAT1|HUWE1|HOPX|BMPR2|IKZF2|CD44|CDC42SE2|SPRED2|CCND2|SNX14|SNX9|BMP2|PRKCH|NCOA3|HIPK2|SH3BGRL2|MAPKAPK2|IGF2R|ANXA4|CD81|PLPP1|FAM126B|NFKBIZ|MAFF|SWAP70|DHRS3|AHNAK|LRIG1|SERPINB6|DENND5A|RGS16|GADD45B|P4HA1|XBP1|WLS	47	Thyrocytes1
HALLMARK KRAS SIGNALING DN	0.035	0.834	2.572	157	TG|ZBTB16|RYR2|TFCP2L1|NR6A1|CAMK1D|CDKAL1|PTPRJ|PRKN|TCF7L1|DTNB	11	Thyrocytes1
HALLMARK MITOTIC SPINDLE	0.051	0.728	2.231	198	SORBS2|AKAP13|VCL|PALLD|MYO1E|NF1|FARP1|DLG1|CLASP1|RABGAP1|PCM1|ABL1|HOOK3|PAFAH1B1|SSH2|SPTBN1|ACTN4|PDLIM5|EZR|CLIP1|YWHAE|FLNB|ARHGAP5|SOS1|ARHGEF12|RASA1|ARFGEF1|ARHGAP10|TRIO|CAPZB|RAB3GAP1|FGD4|ARHGAP29|TLK1|RICTOR|MYH9|PPP4R2|KLC1|PCGF5|KIF1B|ROCK1|CDC27|OPHN1|ARHGEF7|MID1|STAU1|ALMS1|WASF2|CDC42BPA|CDC42|SPTAN1|RAPGEF6|ARHGEF3|EPB41|RANBP9|ITSN1|ARHGEF11|LRPPRC|ABI1|CD2AP|WASL|NOTCH2|APC…	74	Thyrocytes1
HALLMARK MTORC1 SIGNALING	0.089	0.653	2.003	198	SLA|ELOVL5|PLOD2|HSP90B1|SQSTM1|IGFBP5|UBE2D3|ADD3|GSK3B|ACTR3|CALR|RAB1A|CANX|HSPA5|PPA1|BTG2|USO1|SORD|TES|ATP2A2|IFRD1|GBE1|CD9|ADIPOR2|ETF1|ACACA|NFYC|ATP6V1D|SERP1|PITPNB	30	Thyrocytes1
HALLMARK MYOGENESIS	0.089	0.557	1.709	185	NAV2|ABLIM1|DTNA|FHL1|SVIL|SGCD|GPX3|APP|WWTR1|CLU|NCAM1|ADCY9|MEF2A|DAPK2|RB1|PKIA|MYH9|IFRD1|LARGE1|COL4A2|ITGB1|MEF2C|KIFC3|AKT2|EIF4A2	25	Thyrocytes1
HALLMARK P53 PATHWAY	0.089	0.553	1.695	191	ZBTB16|FOS|SAT1|FOXO3|JUN|ATF3|APP|CCND3|RPS12|FBXW7|PTPN14|BTG2|GADD45A|RB1|ZFP36L1|CCND2|RPL18|KIF13B|WWP1|BMP2|ABAT|TSC22D1|SESN1|SLC19A2|RPL36|CD81|TOB1|RAD9A|TPD52L1|TXNIP|RACK1	31	Thyrocytes1
HALLMARK PI3K AKT MTOR SIGNALING	0.035	0.764	2.359	104	SLA|MAPK10|HSP90B1|MAPK8|SQSTM1|EGFR|GNA14|UBE2D3|GSK3B|SMAD2|ACTR3|CALR|PTEN|ITPR2|RAF1|MAPKAP1	16	Thyrocytes1
HALLMARK PROTEIN SECRETION	0.038	0.789	2.418	95	GNAS|ATP1A1|GOLGA4|STX12|SGMS1|EGFR|MON2|PAM|TPD52|SEC31A|ARFGEF1|SEC24D|AP3B1|GBF1|USO1|CAV2|SNX2|RAB2A|ARFGEF2|KRT18|ADAM10|DOP1A|ATP6V1H|KIF1B|ARFGAP3|AP2B1|TMED10|CLTC|AP1G1|MAPK1|ARFIP1|CD63|IGF2R|RAB5A|VPS45|RPS6KA3|DNM1L|DST|LMAN1|ARF1|STX16|CLCN3|CLTA|COPB1|CLN5|TOM1L1|AP3S1|STX7|SCAMP1|TSG101|RAB22A	51	Thyrocytes1
HALLMARK REACTIVE OXYGEN SPECIES PATHWAY	0.07	0.725	2.14	48	IPCEF1|GPX3|FTL|MGST1|ABCC1|JUNB|SOD2|PDLIM1|MBP|PRDX1|MSRA|OXSR1	12	Thyrocytes1
HALLMARK TGF BETA SIGNALING	0.035	0.809	2.395	53	BMPR1A|CDH1|TJP1|ARID4B|WWTR1|CTNNB1|SPTBN1|SMAD3|UBE2D3|IFNGR2|BMPR2|ACVR1|LTBP2|SMURF2|RAB31|ID3|SKIL|ID1|TRIM33|JUNB|BMP2|HIPK2|SKI|ID2|BCAR3|MAP3K7|APC|RHOA|XIAP|SMURF1	30	Thyrocytes1
HALLMARK TNFA SIGNALING VIA NFKB	0.07	0.675	2.067	189	KLF6|FOSB|FOS|PLPP3|SAT1|DUSP1|EGR1|JUN|NR4A1|NFAT5|CCN1|CFLAR|ATF3|VEGFA|RCAN1|NR4A3|IER2|SQSTM1|PER1|SMAD3|PDLIM5|CCNL1|NFE2L2|B4GALT1|IFNGR2|EGR2|ZFP36|BTG2|GADD45A|MCL1|EIF1|CD44|KLF9|TRIB1|TANK|IL6ST|JUNB|SOD2|BMP2	39	Thyrocytes1
HALLMARK UNFOLDED PROTEIN RESPONSE	0.09	0.565	1.737	109	HSP90B1|ATF3|VEGFA|YWHAZ|CALR|SEC31A|RPS14|HSPA5|CNOT4|CNOT2|FUS|EEF2|ATF6|PARN|DNAJC3|EIF4A2|MTREX|PDIA6|DDX10|SERP1|EIF2AK3|KIF5B|TTC37|NPM1|DCP1A|EIF4A1|EIF4E|XBP1|SEC11A|EXOC2|HSPA9	31	Thyrocytes1
HALLMARK UV RESPONSE DN	0.038	0.82	2.531	143	SYNE1|PTPRM|APBB2|IGF1R|RBPMS|ATXN1|PLPP3|DUSP1|MAGI2|BMPR1A|CCN1|SDC2|DLG1|NFIB|DYRK1A|NIPBL|AKT3|CDON|TJP1|PLCB4|CAV1|IGFBP5|SIPA1L1|CDK13|IRS1|ATRX|SMAD3|PDLIM5|ADD3|SCAF8|ADGRL2|PTEN|PRDM2|FHL2|PHF3|TOGARAM1|PRKCE|ZMIZ1|PTPN21|LAMC1|MAP2K5|BCKDHB|NEK7|PRKCA|GJA1|NR3C1|YTHDC1|ABCC1|ANXA2|SPOP|ITGB3|NR1D2|DDAH1|ATRN|ID1|MAPK14|MT1E|CDC42BPA|GCNT1|MGMT|SFMBT1|ATP2B1|ANXA4|NOTCH2|NFKB1|FYN|PEX14|…	68	Thyrocytes1
GOBP CELLULAR RESPONSE TO STRESS	0	0.755	2.146	1742	MALAT1|ANXA1|RORA|IMMP2L|BCL2|FOXP1|PDCD4|IGF1R|MAPK10|SASH1|FOS|FOXO3|DUSP1|PLA2R1|NFATC2|CCN2|EGR1|JUN|ACTB|FER|ERRFI1|DDX5|CRY1|BMPR1A|SH3RF1|HSP90B1|FOXO1|SPIDR|NF1|OPRM1|MAGI3|ITPR1|RAD51B|EYA2|FAF1|CFLAR|MACROD2|DLG1|MAPK8|ATF3|ULK4|FTO|DYRK1A|VEGFA|NIPBL|BRAF|NSMCE2|STK33|PPARGC1A|GTF2I|LMNA|NR4A3|AKT3|PRKN|PSME4|EPC1|HIPK3|SQSTM1|PPP1R10|CAV1|POGZ|EGFR|SETX|ABL1|APP|PAFAH1B1|CTNNB1|SIK2|A…	294	Thyrocytes1
GOBP DETECTION OF CHEMICAL STIMULUS INVOLVED IN SENSORY PERCEPTION OF TASTE	0.017	-0.479	-2.36	30	CST4|TAS2R40|PLCB2|TAS2R43|FFAR4|TAS2R39|RTP3|CA6|AZGP1|TAS1R3|PKD2L1|PIP|TAS2R46|GNAT3|PIGR|GNAT1|LPO|TAS2R10|TAS2R5|TAS1R1|TAS2R13|TAS2R50|TAS2R20|RTP4	24	Thyrocytes1
GOBP DETECTION OF STIMULUS INVOLVED IN SENSORY PERCEPTION	0	-0.34	-3.118	177	OR52A1|GJA10|CST4|OR7D4|OR6C4|OR10A4|OR51B2|OR13C9|OR13C3|TAS2R40|OR2AE1|OR14J1|OR2J3|OR2L13|OR2AK2|OR2L8|OR10K1|PLCB2|OR10G4|PRDM12|RGS9BP|OR7A10|OR7C1|OR3A3|SLC24A4|OR10G3|OR11H4|TAS2R43|OR8D1|OR2AT4|OR10A2|OR51M1|FFAR4|OPN4|OR6B1|TAS2R39|PPEF2|RTP3|OR2L5|OR2W3|OR6F1|OR13G1|OR2B11|CA6|OR4F17|AZGP1|KCNK4|TAS1R3|OR5V1|OR4N2|PKD2L1|HTR2A|OR56A1|OR4K17|OR2V1|PIP|OR52D1|OR52E5|TAS2R46|OR11G2|GNAT3|P…	126	Thyrocytes1
GOBP ELECTRON TRANSPORT CHAIN	0.044	0.844	2.647	156	MT-CO3|MT-CO1|MT-CO2|MT-CYB|MT-ND3|MT-ND4|IMMP2L|MT-ND1|MT-ND2|MT-ND5|PPARGC1A|MT-ND4L|ASPH	13	Thyrocytes1
GOBP ENDOCRINE SYSTEM DEVELOPMENT	0.09	0.867	2.71	108	TG|ANXA1|PAX8|PBX1|BMPR1A|NF1|RFX3|CDH1|SMAD3|GSK3B|SMAD2	11	Thyrocytes1
GOBP FC RECEPTOR MEDIATED INHIBITORY SIGNALING PATHWAY	0.027	-0.939	-2.092	4	LILRB4|LILRB1|PSG9	3	Thyrocytes1
GOBP HYDROGEN PEROXIDE METABOLIC PROCESS	0.02	0.92	2.735	45	TPO|MT-CO2|GPX3	3	Thyrocytes1
GOBP IMMUNE RESPONSE INHIBITING CELL SURFACE RECEPTOR SIGNALING PATHWAY	0.048	-0.864	-2.11	5	LILRB4|LILRB1|PSG9|KLRC1	4	Thyrocytes1
GOBP LOCOMOTION	0.002	0.753	2.145	1623	MALAT1|ANXA1|ELMO1|PRKG1|PTPRM|BCL2|UNC5C|FOXP1|PTPRG|VCL|PALLD|IGF1R|LIMCH1|RERE|EXT1|STARD13|ERBB4|SYNE2|CNTN4|SLIT3|SASH1|ATP8A1|CNTN5|CD24|PLPP3|MACF1|FOXO3|ITGA9|DUSP1|NFATC2|CCN2|JUN|NR4A1|ACTB|FER|MAGI2|CAMK1D|BMPR1A|SH3RF1|CCN1|NF1|SDC2|RAPGEF2|NTRK2|ACTG1|BCAS3|DOCK1|PTK2|RFFL|PTPRJ|RFX3|RUFY3|NFIB|PRKX|SPAG9|RPS6KA5|ULK4|CDH1|ASH1L|VEGFA|EPB41L5|RBFOX2|NIPBL|SRGAP1|ALCAM|CLASP1|RCAN1|LM…	224	Thyrocytes1
GOBP MITOCHONDRIAL ELECTRON TRANSPORT CYTOCHROME C TO OXYGEN	0	0.984	2.351	14	MT-CO3|MT-CO1|MT-CO2|COX7C	4	Thyrocytes1
GOBP MYOBLAST PROLIFERATION	0	0.994	2.372	14	MALAT1|ZNF609	2	Thyrocytes1
GOBP PHAGOCYTOSIS RECOGNITION	0.057	-0.422	-2.216	37	IGHA2|IGLC2|IGLC1|IGHG1|IGKC|TRDC|TREM2|IGHM|FCN1|C4BPB|TRBC1|PLA2G5|CLEC7A|TULP1|FCN3|TRBC2|COLEC11|LBP|IGHA1|IGLL1|PEAR1|MEGF10|ADGRB1|PTX3|COLEC12|IGHE|IGHG3|C4BPA	28	Thyrocytes1
GOBP POSITIVE REGULATION OF CELL POPULATION PROLIFERATION	0.048	0.826	2.414	783	MALAT1|NEAT1|TSHR|ANXA1|BCL2|PBX1|FOXP1|IGF1R|ERBB4|CD24|ZFPM2|NFATC2|CCN2|EGR1|N4BP2L2|JUN|NR4A1|FER|BMPR1A|CCN1|ID4|NF1|NTRK2|RAD51B|CFLAR|DLG1|PTK2|TCF7L2|ATF3|VEGFA|BIRC6|NR4A3|AKT3|TJP1|SHANK2|IGFBP5|EGFR|SLC39A10|FERMT2|ABL1|WWTR1|LIFR|CTNNB1|STAT3|KDM4C|CDK13|IRS1|HMGB1|PRKD1|RREB1|ITGAV|YAP1|LRP2|NRG1|RTN4|HNRNPU|SRPK2|RPS4X|B4GALT1|MNAT1|EPHA4|SDCBP|CALR|VEGFC|PTEN|S100A6|CUL3|FRS2	68	Thyrocytes1
GOBP REGULATION OF CELLULAR COMPONENT MOVEMENT	0.013	0.813	2.356	945	MALAT1|ANXA1|PRKG1|PTPRM|BCL2|UNC5C|FOXP1|PTPRG|VCL|IGF1R|LIMCH1|STARD13|ERBB4|RYR2|SYNE2|SASH1|ATP8A1|PLPP3|MACF1|FOXO3|DUSP1|JUN|FER|MAGI2|CAMK1D|BMPR1A|CCN1|NF1|RAPGEF2|ACTG1|BCAS3|DLG1|DOCK1|PTK2|RFFL|PTPRJ|RUFY3|PRKX|SPAG9|ULK4|CDH1|VEGFA|EPB41L5|NIPBL|SRGAP1|CLASP1|LMNA|NR4A3|PAK3|AKT3|TJP1|AKAP9|DOCK5|AFDN|CAV1|IGFBP5|EGFR|FERMT2|ABL1|APP|STAT3|PPP3CA|SPRED1|PKN2|HMGB1|ACTN4|SMAD3|PRKD1|ZN…	120	Thyrocytes1
GOBP REGULATION OF CELL POPULATION PROLIFERATION	0.005	0.764	2.19	1438	MALAT1|NEAT1|TSHR|ANXA1|ZBTB16|PRKG1|PTPRM|BCL2|PBX1|FOXP1|PDCD4|IGF1R|ERBB4|SLIT3|CD24|ZFPM2|FOXO3|DUSP1|NFATC2|CCN2|EGR1|N4BP2L2|JUN|NR4A1|FER|MAGI2|ERRFI1|BMPR1A|SH3RF1|AGBL4|CCN1|ID4|JUND|FOXO1|NF1|OPRM1|ZBTB7C|RAPGEF2|NTRK2|RAD51B|CFLAR|DLG1|PTK2|PTPRJ|NFIB|PIAS1|TCF7L2|CTBP2|ATF3|FTO|VEGFA|CBLB|RBFOX2|BIRC6|PPARGC1A|LMNA|NR4A3|AKT3|TJP1|CAV1|SHANK2|IGFBP5|EGFR|SLC39A10|FERMT2|ABL1|APP|WWTR1…	198	Thyrocytes1
GOBP REGULATION OF MYELINATION	0.014	0.926	2.713	43	TG|PARD3|TENM4|DLG1|CTNNB1	5	Thyrocytes1
GOBP REGULATION OF MYOBLAST PROLIFERATION	0.002	0.994	2.294	11	MALAT1|ZNF609	2	Thyrocytes1
GOBP RESPONSE TO ABIOTIC STIMULUS	0.006	0.809	2.331	1012	MALAT1|MT-CO1|MT-ATP6|MT-CO2|ANXA1|MT-ND3|RORA|MT-ND4|BCL2|FOSB|IGF1R|EXT1|RYR2|MAPK10|CD24|FOS|FOXO3|FBXL17|CCN2|EGR1|ATP1B1|JUN|NR4A1|PLOD2|ERRFI1|MT-ND5|CRY1|HSP90B1|NFAT5|JUND|FOXO1|SPIDR|NF1|OPRM1|ITPR1|ACTG1|CFLAR|PTK2|MAPK8|GNAQ|VEGFA|NIPBL|LMNA|AKAP9|CAV1|EGFR|APP|CTNNB1|CAMKMT|ADGRV1|TANC1|DIO2|ACTN4|PER1|SMAD3|MAP7|MBD2|PIK3CB|BABAM2|YWHAE|STRBP|KCNQ1|GSK3B|MAP4K3|YAP1|NFE2L2|PAM|CREBBP…	100	Thyrocytes1
GOBP SENSORY PERCEPTION OF TASTE	0.077	-0.381	-2.046	42	CST4|TAS2R40|PLCB2|ASIC1|TAS2R43|P2RX3|FFAR4|TAS2R39|RTP3|CA6|AZGP1|TAS1R3|PKD2L1|PIP|TAS2R46|GNAT3|PIGR|GNAT1|WNT10B|LPO|ASIC3|TAS2R10|TAS2R5|TAS1R1|REEP2|TAS2R13|TAS2R50|NPY|TAS2R20	29	Thyrocytes1
GOBP THYROID GLAND DEVELOPMENT	0	0.957	2.516	22	TG|PAX8|SMAD3	3	Thyrocytes1
GOBP THYROID HORMONE GENERATION	0.027	0.975	2.49	20	TG|TPO|PAX8|CPQ|CTSB	5	Thyrocytes1
GOBP THYROID HORMONE METABOLIC PROCESS	0.044	0.972	2.623	25	TG|TPO|PAX8|CPQ|IYD|CTSB	6	Thyrocytes1
GOCC IMMUNOGLOBULIN COMPLEX CIRCULATING	0.062	-0.567	-2.108	16	IGHA2|IGLC2|IGLC1|IGHG1|IGKC|TRDC|IGHM|JCHAIN|TRBC1|PIGR|TRBC2|IGHA1|IGLL1	13	Thyrocytes1
GOCC NADH DEHYDROGENASE COMPLEX	0.066	0.865	2.568	48	MT-ND3|MT-ND4|MT-ND1|MT-ND2|MT-ND5|MT-ND4L	6	Thyrocytes1
GOCC RESPIRATORY CHAIN COMPLEX IV	0	0.968	2.587	24	MT-CO3|MT-CO1|MT-CO2|COX7C	4	Thyrocytes1
GOMF ARACHIDONIC ACID MONOOXYGENASE ACTIVITY	0.074	-0.618	-2.148	13	CYP4F3|CYP4F12|CYP2B6|CYP2C19|CYP2C18|CYP2J2|CYP4F11|CYP4Z1|CYP2F1|CYP2S1|CYP2A6	11	Thyrocytes1
GOMF CHEMOKINE ACTIVITY	0.014	-0.483	-2.383	30	CCL18|CCL3L1|CXCL11|CXCL10|XCL1|XCL2|CCL25|CCL17|CCL19|CCL26|CCL3|CXCL14|CCL14|CXCL9|CCL27|CCL4|PPBP|CXCL8|CXCL3|CX3CL1|CXCL13|CCL2|CCL5|CXCL16|CCL21|CXCL2	26	Thyrocytes1
GOMF OLFACTORY RECEPTOR ACTIVITY	0	-0.586	-4.304	82	OR52A1|OR7D4|OR6C4|OR10A4|OR51B2|OR13C9|OR13C3|OR2AE1|OR14J1|OR2J3|OR2L13|OR2AK2|OR2L8|OR10K1|OR10G4|OR7A10|OR7C1|OR3A3|OR10G3|OR11H4|OR8D1|OR2AT4|OR10A2|OR51M1|OR6B1|OR2L5|OR2W3|OR6F1|OR13G1|OR2B11|OR4F17|OR5V1|OR4N2|OR56A1|OR4K17|OR2V1|OR52D1|OR52E5|OR11G2|OR1I1|OR10H5|OR5AS1|OR1A1|OR9Q1|OR52H1|OR2T8|OR2G6|OR8A1|OR52I2|OR2V2|OR52N1|OR51I2|OR4D9|OR56A3|OR9A4|OR13C5|OR14A16|OR7A17|OR1C1|OR52I1|OR…	76	Thyrocytes1
HP ABNORMAL BRAIN LACTATE LEVEL BY MRS	0.027	0.973	2.513	21	MT-CO3|MT-CO1|MT-CO2|MT-ND4|MT-ND1|MT-ND5	6	Thyrocytes1
HP ABNORMAL CIRCULATING NON PROTEINOGENIC AMINO ACID CONCENTRATION	0.029	0.949	2.423	20	MT-ATP6|MT-ND3|MT-ND4|MT-ND1|MT-ND2|MT-ND5|APP	7	Thyrocytes1
HP ABNORMAL CIRCULATING THYROGLOBULIN LEVEL	0	0.992	2.171	9	TG|TPO|TSHR|IYD	4	Thyrocytes1
HP ABNORMAL OSSIFICATION INVOLVING THE FEMORAL HEAD AND NECK	0.027	0.971	2.509	21	TG|TPO|TSHR|IYD|DYM	5	Thyrocytes1
HP ABNORMAL SPEECH PROSODY	0.027	0.961	2.453	20	MT-ATP6|MT-ND3|MT-ND4|MT-ND1|MT-ND2|FOXP2|MT-ND5|GIGYF2	8	Thyrocytes1
HP ABNORMAL THYROID HORMONE LEVEL	0	0.968	2.59	24	TG|TPO|TSHR|IYD	4	Thyrocytes1
HP ABNORMAL THYROID STIMULATING HORMONE LEVEL	0.006	0.97	2.687	29	TG|TPO|TSHR|PAX8|IYD	5	Thyrocytes1
HP APHASIA	0.074	0.847	2.677	133	MT-CO3|MT-CO1|MT-CO2|MT-ND4|MT-ND1|JMJD1C|DOCK3|TNRC6B|ACTB|MT-ND5|ACTG1|HNRNPA2B1|SQSTM1|APP|ATRX|KMT2E|BPTF|TRIP12|RREB1|WDFY3|MED13|TCF4|HIRA|EHMT1|SMARCA2|FBXW11|HUWE1|ZMIZ1|KDM4B	29	Thyrocytes1
HP APLASIA HYPOPLASIA OF THE CEREBRAL WHITE MATTER	0	0.981	2.403	16	MT-CO3|MT-CO1|MT-CO2|MT-ND4|MT-ND1|MT-ND5	6	Thyrocytes1
HP ASTROCYTOSIS	0.018	0.893	2.346	22	MT-ATP6|SQSTM1|PSEN1	3	Thyrocytes1
HP BASAL GANGLIA CYSTS	0.037	0.972	2.063	7	MT-ATP6|ADAR	2	Thyrocytes1
HP BLURRED VISION	0.017	0.929	2.695	40	MT-CO3|MT-CO1|MT-ATP6|MT-CYB|MT-ND4|MT-ND1|MT-ND2|MT-ND5|MT-ND4L	9	Thyrocytes1
HP CENTRAL SCOTOMA	0.014	0.928	2.701	41	MT-CO3|MT-CO1|MT-ATP6|MT-CYB|MT-ND4|MT-ND1|MT-ND2|MT-ND5|MT-ND4L	9	Thyrocytes1
HP CENTROCECAL SCOTOMA	0.02	0.976	2.297	13	MT-CO3|MT-CO1|MT-ATP6|MT-CYB|MT-ND4|MT-ND1|MT-ND2|MT-ND5|MT-ND4L	9	Thyrocytes1
HP CONGENITAL HYPOTHYROIDISM	0.006	0.974	2.698	29	TG|TPO|ZBTB20|TSHR|PAX8|GLIS3|IYD|KDM6A|TRAPPC9	9	Thyrocytes1
HP DECREASED CERVICAL SPINE FLEXION DUE TO CONTRACTURES OF POSTERIOR CERVICAL MUSCLES	0.029	0.978	2.076	7	SYNE1|SYNE2|FHL1|LMNA	4	Thyrocytes1
HP DELAYED CRANIAL SUTURE CLOSURE	0.002	0.906	2.789	82	TG|TPO|RERE|IYD|ACTB|ACTG1|LMNA|CREBBP|HSD17B4|ANKRD11|RPS19|EP300|POR|ANTXR1|GLI3|PRDM16|UBE4B|PPP1R21|ROR2|FGFR2|SPEN|SEC23A	22	Thyrocytes1
HP DELAYED EPIPHYSEAL OSSIFICATION	0.074	0.977	2.75	31	TG|TPO|TSHR|IYD	4	Thyrocytes1
HP DELAYED PROXIMAL FEMORAL EPIPHYSEAL OSSIFICATION	0	0.989	2.325	13	TG|TPO|TSHR|IYD	4	Thyrocytes1
HP DISTAL PERIPHERAL SENSORY NEUROPATHY	0.016	0.977	2.299	13	MT-CO3|MT-CO1|MT-CO2|MT-ND4|MT-ND1|MT-ND5	6	Thyrocytes1
HP ELEVATED CIRCULATING THYROID STIMULATING HORMONE CONCENTRATION	0.027	0.98	2.531	21	TG|TPO|TSHR|PAX8|IYD	5	Thyrocytes1
HP EPISODIC RESPIRATORY DISTRESS	0.001	0.968	2.369	16	MT-ATP6|MT-ND3|MT-ND4|MT-ND1|MT-ND2|MT-ND5|MYO9A	7	Thyrocytes1
HP GOITER	0.009	0.959	2.848	51	TG|TPO|TSHR|PAX8|GNAS|IYD|SASH1|SLC26A4	8	Thyrocytes1
HP HEMIANOPIA	0.001	0.945	2.738	39	MT-CO3|MT-CO1|MT-CO2|MT-CYB|MT-ND1|MT-ND5|GNAQ|BRAF|AKT3|SETD5|CTNNB1|ADGRV1	12	Thyrocytes1
HP HEMIPARESIS	0.008	0.874	2.69	82	MT-CO3|MT-CO1|MT-CO2|MT-CYB|MT-ND4|MT-ND1|MT-ND5|GNAQ|AKT3	9	Thyrocytes1
HP HORIZONTAL PENDULAR NYSTAGMUS	0.022	0.981	1.933	5	MT-ATP6|ADAR	2	Thyrocytes1
HP HYPOTHERMIA	0.003	0.974	2.852	43	TG|TPO|MT-ATP6|TSHR|MT-ND3|MT-ND4|PAX8|MT-ND1|MT-ND2|IYD|MT-ND5	11	Thyrocytes1
HP IMPAIRED VISUOSPATIAL CONSTRUCTIVE COGNITION	0.007	0.947	2.624	29	MT-CO3|MT-CO1|MT-CO2|MT-ND4|MT-ND1|MT-ND5|NF1|BPTF	8	Thyrocytes1
HP INCREASED SERUM LACTATE	0.045	0.835	2.598	177	MT-CO3|MT-CO1|MT-ATP6|MT-CO2|MT-ND3|MT-ND4|MT-ND1|MT-ND2|MT-ND5|FARS2	10	Thyrocytes1
HP INTESTINAL PSEUDO OBSTRUCTION	0.044	0.964	2.602	25	MT-CO3|MT-CO1|MT-CO2|MT-ND4|MT-ND1|PALLD|MT-ND5	7	Thyrocytes1
HP LARGE POSTERIOR FONTANELLE	0	0.988	2.359	14	TG|TPO|TSHR|PAX8|IYD	5	Thyrocytes1
HP LEBER OPTIC ATROPHY	0.017	0.977	2.195	10	MT-CO3|MT-ATP6|MT-CYB|MT-ND4|MT-ND1|MT-ND2|MT-ND5|MT-ND4L	8	Thyrocytes1
HP LOW PLASMA CITRULLINE	0.006	0.982	2.207	10	MT-ATP6|MT-ND3|MT-ND4|MT-ND1|MT-ND2|MT-ND5	6	Thyrocytes1
HP MITOCHONDRIAL RESPIRATORY CHAIN DEFECTS	0.027	0.963	2.457	20	MT-CO3|MT-CO1|MT-ATP6|MT-CYB|MT-ND4|MT-ND1|MT-ND2|MT-ND5|CAMKMT|MT-ND4L	10	Thyrocytes1
HP MIXED DEMYELINATING AND AXONAL POLYNEUROPATHY	0	0.99	2.166	9	MT-CO3|MT-CO1|MT-CO2|MT-ND4|MT-ND1|MT-ND5	6	Thyrocytes1
HP MULTIPLE GLOMERULAR CYSTS	0.017	0.977	2.195	10	MT-ATP6|MT-ND3|MT-ND4|MT-ND1|MT-ND2|MT-ND5	6	Thyrocytes1
HP MUSCLE ABNORMALITY RELATED TO MITOCHONDRIAL DYSFUNCTION	0.023	0.935	2.873	70	MT-CO3|MT-CO1|MT-ATP6|MT-CO2|MT-CYB|MT-ND3|MT-ND4|MT-ND1|MT-ND2|MT-ND5|FARS2	11	Thyrocytes1
HP NEOPLASM OF THE THYROID GLAND	0.003	0.893	2.744	81	TG|ARID1B|SLC26A4|BMPR1A|SRGAP1|LMNA|SEMA3D|ARID2|PTEN|ARID1A|MSH3|CDC73|DICER1	13	Thyrocytes1
HP PARTIAL ABSENCE OF SPECIFIC ANTIBODY RESPONSE TO UNCONJUGATED PNEUMOCOCCUS VACCINE	0.015	-0.953	-2.123	4	CD19|ICOS|CR2|TNFRSF13C	4	Thyrocytes1
HP PERSONALITY CHANGES	0.06	0.913	2.715	45	MT-CO3|MT-CO1|MT-CO2|MT-ND4|MT-ND1|MT-ND5|SQSTM1	7	Thyrocytes1
HP PROGRESSIVE EXTERNAL OPHTHALMOPLEGIA	0	0.96	2.623	27	MT-CO3|MT-CO1|MT-CO2|MT-ND4|MT-ND1|MT-ND5	6	Thyrocytes1
HP PROGRESSIVE HEARING IMPAIRMENT	0.077	0.912	2.71	45	MT-CO3|MT-CO1|MT-CO2|MT-CYB|MT-ND1|MT-ND5|ACTG1|BDP1	8	Thyrocytes1
HP PROGRESSIVE SENSORINEURAL HEARING IMPAIRMENT	0.006	0.941	2.676	33	MT-CO3|MT-CO1|MT-CO2|MT-CYB|MT-ND1|MT-ND5|ACTG1	7	Thyrocytes1
HP PROXIMAL TUBULOPATHY	0.042	0.935	2.775	48	MT-CO3|MT-CO1|MT-CO2|MT-ND3|MT-ND4|MT-ND1|MT-ND2|MT-ND5|LRP2	9	Thyrocytes1
HP PSYCHOTIC MENTATION	0.027	0.967	2.499	21	MT-CO3|MT-CO1|MT-CO2|MT-ND4|MT-ND1|MT-ND5	6	Thyrocytes1
HP RECURRENT PAROXYSMAL HEADACHE	0.044	0.966	2.619	26	MT-CO3|MT-CO1|MT-CO2|MT-ND4|MT-ND1|MT-ND5|NF1	7	Thyrocytes1
HP RETINAL TELANGIECTASIA	0.005	0.96	2.567	24	MT-CO3|MT-CO1|MT-ATP6|MT-CYB|MT-ND4|MT-ND1|MT-ND2|MT-ND5|CTNNB1|MT-ND4L	10	Thyrocytes1
HP SCOTOMA	0.023	0.891	2.736	70	MT-CO3|MT-CO1|MT-ATP6|MT-CYB|MT-ND4|MT-ND1|MT-ND2|MT-ND5|ADGRV1|MT-ND4L	10	Thyrocytes1
HP SEGMENTAL PERIPHERAL DEMYELINATION REMYELINATION	0.005	0.956	2.341	16	MT-ATP6|MT-ND3|MT-ND4|MT-ND1|MT-ND2|MT-ND5|SBF2|EGR2	8	Thyrocytes1
HP SLOW DECREASE IN VISUAL ACUITY	0.001	0.953	2.698	32	MT-CO3|MT-CO1|MT-ATP6|MT-CYB|MT-ND4|MT-ND1|MT-ND2|MT-ND5|BRAF|CTNNB1|MT-ND4L	11	Thyrocytes1
HP STUTTERING	0	0.986	2.353	14	MT-CO3|MT-CO1|MT-CO2|MT-ND4|MT-ND1|KANSL1|MT-ND5	7	Thyrocytes1
HP THYROIDITIS	0.005	0.929	2.753	46	TG|LRBA|PTEN|TCF4|ITCH	5	Thyrocytes1
HP VENTRICULAR ESCAPE RHYTHM	0.017	0.961	2.103	9	SYNE1|SYNE2|FHL1|LMNA	4	Thyrocytes1
HP VENTRICULAR PREEXCITATION	0	0.969	2.578	23	MT-CO3|MT-CO1|MT-ATP6|MT-CO2|MT-CYB|MT-ND4|MT-ND1|MT-ND2|MT-ND5|MT-ND4L	10	Thyrocytes1
HP VITILIGO	0	0.967	2.574	23	MT-CO3|MT-CO1|MT-CO2|MT-ND4|MT-ND1|KANSL1|MT-ND5|LRBA|POGZ	9	Thyrocytes1
NABA MATRISOME	0.097	0.488	1.407	810	TPO|ANXA1|TIMP3|CTSB|CCN2|CCN1|SDC2|SLIT3|S100A6|NPNT|PLOD2|IGFBP5|THSD4|COL23A1|COL8A1|FRAS1|MATN2|ISM1|VEGFA|SFTA3|FBN1|EDA|SEMA3D|SNED1|PLXDC2|CST3|ABI3BP|SPARC|COL4A3|PARM1|VEGFC|NRG1|IGFBP7|LTBP2|S100A13|FREM2|ANXA3|LAMC1|COL4A2|ADAM10|ANXA2|LMAN1|COL4A5|CTSD|COL4A4|BMP7|COL14A1|LTBP3|BMP8A|BMP2|FSTL1|SCUBE3|CRIM1|SULF1	54	Thyrocytes2
NABA MATRISOME ASSOCIATED	0.092	0.504	1.473	554	TPO|ANXA1|TIMP3|CTSB|SDC2|S100A6|PLOD2|ISM1|VEGFA|SFTA3|EDA|SEMA3D|PLXDC2|CST3|PARM1|VEGFC|NRG1|S100A13|FREM2|ANXA3|ADAM10|ANXA2|LMAN1|CTSD|BMP7|BMP8A|BMP2|FSTL1|SCUBE3|SULF1	30	Thyrocytes2
NABA PROTEOGLYCANS	0.068	-0.339	-1.643	30	NYX|HAPLN2|HAPLN4|ACAN|HAPLN1|ESM1|NCAN|PRG4|HAPLN3|IMPG1|PRG2|VCAN|SPOCK2|PODNL1|SPOCK3|PODN|OGN|PRELP|IMPG2|CHADL|LUM|ASPN|OMD|CHAD|SRGN|BGN|SPOCK1|DCN	28	Thyrocytes2
NABA SECRETED FACTORS	0.068	0.612	1.853	235	TPO|S100A6|ISM1|VEGFA|EDA|VEGFC|NRG1|S100A13	8	Thyrocytes2
SA B CELL RECEPTOR COMPLEXES	0.054	0.818	2.114	24	FOS|JUN|SOS1|MAP3K1|SYK|ATF2|MAPK1|RAC1|RPS6KA3|BCR|GRB2	11	Thyrocytes2
SA FAS SIGNALING	0.082	0.866	1.937	9	BCL2|CFLAR|CFL1	3	Thyrocytes2
SA PROGRAMMED CELL DEATH	0.082	0.83	1.972	12	BCL2|CASP8AP2|BCL2L1|BCL2L11	4	Thyrocytes2
SA PTEN PATHWAY	0.054	0.863	2.129	17	IPCEF1|AKT3|PTEN|SOS1|AKT2|MAPK1	6	Thyrocytes2
SIG BCR SIGNALING PATHWAY	0.054	0.791	2.255	45	BCL2|NFATC2|ITPR1|PPP1R13B|AKT3|CD81|PPP3CA|GSK3B|SOS1|ITPR2|PLCG2|SOS2|RAF1|SYK|AKT2|MAPK1|ITPR3|PPP3CC|PIK3R1|PPP3CB|BCR|DAG1|GRB2	23	Thyrocytes2
SIG CD40PATHWAYMAP	0.08	0.695	1.902	34	DUSP1|MAPK10|MAPK8|MAP2K4|MAPK1|MAPK14|NFKBIA|NFKB1	8	Thyrocytes2
SIG CHEMOTAXIS	0.054	0.747	2.115	43	RPS4X|ITPR1|PPP1R13B|PAK3|AKT3|ACTR3|PTEN|ITPR2|PAK1|CDC42|AKT2|ROCK2|ROCK1|WASL|GDI2|ARHGEF11|ACTR2|CFL1|ITPR3|PAK2	20	Thyrocytes2
SIG IL4RECEPTOR IN B LYPHOCYTES	0.054	0.844	2.237	27	BCL2|JAK1|PPP1R13B|AKT3|IRS1|GSK3B|SOS1|SOS2|RAF1|AKT2|MAPK1	11	Thyrocytes2
SIG INSULIN RECEPTOR PATHWAY IN CARDIAC MYOCYTES	0.054	0.772	2.222	49	PARD3|FOXO1|YWHAZ|AKT3|IRS1|YWHAE|GSK3B|PTEN|SOS1|SOS2|RAF1|CDC42|YWHAQ|AKT2|BRD4|MAPK1|YWHAB|RPS6KA2|CYTH3|PTPN1|LNPEP|CAP1|SERPINB6|RPS6KA3|PIK3R1|GRB2	26	Thyrocytes2
SIG PIP3 SIGNALING IN B LYMPHOCYTES	0.054	0.737	2.015	34	FOXO3|ITPR1|PPP1R13B|AKT3|PTEN|ITPR2|PLCG2|SYK|AKT2|RPS6KA2|CYTH3|ITPR3|RPS6KA3|BCR	14	Thyrocytes2
SIG PIP3 SIGNALING IN CARDIAC MYOCTES	0.054	0.77	2.28	66	ERBB4|FOXO3|PARD3|YWHAZ|PPP1R13B|PTK2|PAK3|AKT3|IRS1|YWHAE|GSK3B|CREB5|PTEN|SOS1|SOS2|PAK1|CDC42|YWHAQ|AKT2|GADD45A|YWHAB|RPS6KA2|CYTH3|PTPN1|CREB1|MET	26	Thyrocytes2
SIG REGULATION OF THE ACTIN CYTOSKELETON BY RHO GTPASES	0.054	0.733	1.99	33	RPS4X|ACTG1|PAK3|ACTR3|PAK1|CDC42|ROCK2|ROCK1|WASL|GDI2|ACTR2|CFL1|PAK2	13	Thyrocytes2
WNT SIGNALING	0.068	0.713	2.133	81	ACTB|JUN|RPL13A|B2M|CSNK1A1|CTBP2|DAAM1|CTNNB1|TCF7L1|GSK3B|CCND3|GAPDH|NLK|CCND2|FBXW11|TLE5|CSNK1G1|EP300|PPP2CA|BTRC|TLE1|LRP6|SENP2|CSNK2A1|FBXW4|APC	26	Thyrocytes2
HALLMARK ADIPOGENESIS	0.052	0.584	1.744	199	GPX3|PDCD4|GPHN|APLP2|UBC|ATL2|LIFR|RTN3|REEP5|MAP4K3|RREB1|POR|TOB1|HIBCH|GPX4|CHCHD10|GBE1|TANK|G3BP2|GADD45A|ACADL|MGST3|ADIPOR2|RNF11|COX6A1|NDUFA5|COX8A|UQCR11|NDUFB7|GPD2|UQCR10|PPM1B|COL4A1|CAVIN2|SOD1|AGPAT3|ITSN1|SCP2|DNAJC15|MCCC1|TKT|UQCRQ|PEX14|COX7B|CAT|CMPK1|PPARG|LPCAT3|SDHC|PPP1R15B|DHRS7|CAVIN1|DDT|DECR1|RIOK3|UBQLN1|PTCD3|PRDX3|BCL2L13|IMMT|ALDH2|ABCA1|SUCLG1|AK2|BCL6|DLD	66	Thyrocytes2
HALLMARK ANDROGEN RESPONSE	0.023	0.774	2.301	98	FKBP5|ELL2|SAT1|ELOVL5|B2M|PIAS1|KRT8|SORD|ITGAV|LIFR|MAP7|PDLIM5|B4GALT1|CCND3|SEC24D|TPD52|XRCC5|IQGAP2|VAPA|HOMER2|ZMIZ1|LMAN1|TSC22D1|PTPN21|APPBP2|MYL12A|PLPP1|CDC14B|SMS|XRCC6|SLC38A2|AKAP12|SRF|SPCS3|RPS6KA3|MAK|ACSL3|ANKH	38	Thyrocytes2
HALLMARK APICAL JUNCTION	0.052	0.6	1.795	194	ACTB|VCL|ACTG1|CTNND1|EXOC4|ITGA9|CDH1|NF1|DLG1|PTK2|TJP1|AKT3|IRS1|FBN1|EGFR|ACTN4|CTNNA1|B4GALT1|PIK3CB|PTEN|CLDN4|MYH9|RASA1|TNFRSF11B|ITGB1|SYK|MYL12B|AKT2|NECTIN3|MSN|MAPK14|JUP|WASL|GNAI1|NECTIN2|CNN2|CLDN7	37	Thyrocytes2
HALLMARK APOPTOSIS	0.023	0.738	2.214	157	ANXA1|GPX3|TIMP3|EMP1|JUN|PDCD4|SAT1|CLU|ATF3|CFLAR|APP|PTK2|CAV1|LMNA|SQSTM1|CTNNB1|BTG2|KRT18|MCL1|TXNIP|CREBBP|CD44|CCND2|DNAJC3|WEE1|PAK1|GPX4|DAP|BMP2|DPYD|GADD45A|SPTAN1|ROCK1|ETF1|SOD2|HSPB1|IGF2R|XIAP|GSN|MGMT|PSEN1|GADD45B|SOD1|ADD1|NEDD9	45	Thyrocytes2
HALLMARK CHOLESTEROL HOMEOSTASIS	0.034	0.64	1.865	74	ACTG1|CLU|ERRFI1|ATF3|ALCAM|CTNNB1|CD9|CHKA|MAL2|ATXN2|PNRC1|ANXA5|GNAI1	13	Thyrocytes2
HALLMARK COAGULATION	0.03	0.642	1.918	116	ANXA1|CPQ|TIMP3|CTSB|CLU|FBN1|CD9|SPARC|GNG12|ARF4|S100A13|CSRP1|ITGB3|WDR1|RAC1|GSN|MAFF|FYN|USP11|LAMP2|LGMN|CAPN2|MMP15|DUSP14|ISCU|ADAM9	26	Thyrocytes2
HALLMARK COMPLEMENT	0.094	0.508	1.518	188	CPQ|CTSB|ZFPM2|CLU|HSPA5|L3MBTL4|CBLB|PCLO|PPP2CB|S100A13|DOCK9|USP15|COL4A2|CSRP1|ZEB1|RAF1|CD55|CTSD|CD46|CD59|USP8|CALM1|ANXA5|ATOX1|GPD2|PSEN1|MAFF|FYN|FDX1|CEBPB|USP16|AKAP10	32	Thyrocytes2
HALLMARK EPITHELIAL MESENCHYMAL TRANSITION	0.052	0.636	1.903	194	TIMP3|JUN|CCN2|CCN1|VIM|CALD1|SAT1|SLIT3|PLOD2|CADM1|MATN2|SGCD|VEGFA|SNTB1|FBN1|ITGAV|FERMT2|ABI3BP|GJA1|SPARC|PPIB|VEGFC|CD44|LAMC1|TNFRSF11B|COL4A2|ITGB1|TPM1|COPA|ITGB3|ID2|FSTL1|GADD45A|CD59|IGFBP4|IL15	36	Thyrocytes2
HALLMARK ESTROGEN RESPONSE EARLY	0.019	0.729	2.177	197	FKBP5|NAV2|TFF3|BCL2|FOS|ABLIM1|IGF1R|ELOVL5|MPPED2|AFF1|THSD4|MED13L|DEPTOR|SVIL|FARP1|KAZN|ELF1|KRT8|MYOF|PDLIM3|ADD3|FLNB|ADCY9|GJA1|B4GALT1|KRT18|MAST4|CD44|CLIC3|IL6ST|TOB1|FHL2|TMEM164|RAB31|WWC1|KDM4B|HES1	37	Thyrocytes2
HALLMARK ESTROGEN RESPONSE LATE	0.034	0.662	1.977	190	FKBP5|TFF3|BCL2|FOS|PDCD4|ELOVL5|AFF1|CDH1|JAK1|FARP1|CAV1|MYOF|SORD|PCP4|PDLIM3|ZFP36|ADD3|CD9|FLNB|CPE|DNAJC1|CD44|HOMER2|CLIC3|IL6ST|TOB1|RAB31|ID2|COX6C|IGFBP4|LARGE1|CKB|XBP1|RPS6KA2	34	Thyrocytes2
HALLMARK FATTY ACID METABOLISM	0.095	0.511	1.532	149	XIST|PTPRG|ELOVL5|MAOA|GLUL|MIF|HSP90AA1|HSD17B4|SUCLG2|HIBCH|SERINC1|BCKDHB|ACADL|AUH|ADIPOR2|SMS|GPD2|ALDH1A1|RAP1GDS1|SUCLA2|HADHB|PRDX6|ERP29|ALDH3A2|SDHC|ALDH9A1|LDHA|ACADVL|HSDL2|DECR1	30	Thyrocytes2
HALLMARK G2M CHECKPOINT	0.081	0.524	1.567	193	MT2A|STAG1|RPS6KA5|TRA2B|ABL1|HNRNPU|PAFAH1B1|ATRX|SFPQ|NUP98|SRSF10|SMAD3|MNAT1|SYNCRIP|CUL3|TOP1|HMGN2|HIRA|SMARCC1|PRPF4B|HIF1A|SLC38A1|HNRNPD|FOXN3|YTHDC1|CDC27|SS18|XPO1|CUL5|MAPK14|CUL1|HSPA8|AMD1|EWSR1|GSPT1|FANCC|NOTCH2|PDS5B|ILF3|KIF5B|RASAL2|KPNB1|NASP|NUMA1|MTF2|RAD23B|PURA|RAD21|G3BP1|NCL|PRIM2|MAP3K20|ARID4A|SRSF1	54	Thyrocytes2
HALLMARK GLYCOLYSIS	0.067	0.549	1.639	197	TFF3|EXT1|HOMER1|SDC2|PLOD2|HSPA5|VEGFA|EGFR|PAM|B4GALT1|MIF|ZNF292|CLDN3|PPP2CB|CD44|HDLBP|PPIA|FUT8|TPST1|CITED2|GFPT1|SLC25A13|AK3|HS2ST1|PKM|ARPP19|ALDH7A1|GALK2|MXI1|SOD1|MET|NASP	32	Thyrocytes2
HALLMARK HEDGEHOG SIGNALING	0.053	0.707	1.938	33	UNC5C|NF1|VEGFA|MYH9|RASA1|ADGRG1|TLE1|OPHN1	8	Thyrocytes2
HALLMARK HEME METABOLISM	0.052	0.601	1.797	187	CTSB|ELL2|FOXO3|CAST|TNRC6B|DAAM1|BTG2|FBXO34|SDCBP|ARHGEF12|CDR2|CCND3|TSPAN5|PICALM|MARK3|TOP1|TFDP2|BSG|USP15|NR3C1|TNS1|NEK7|RAP1GAP|CDC27|BTRC|MGST3|NUDT4|LPIN2|ATP6V0A1|GAPVD1|BACH1|BCAM|SLC66A2|RBM5|EPB41|TCEA1|FBXO7|SELENBP1|MXI1|ADD1|TRAK2|DCAF10|BMP2K|NNT|SLC11A2|CLCN3|XPO7|LAMP2|CIR1|NFE2L1|RNF19A	51	Thyrocytes2
HALLMARK HYPOXIA	0.03	0.746	2.232	193	RORA|KLF6|DUSP1|BCL2|FOS|JUN|CCN2|EXT1|CCN1|FOXO3|SDC2|DTNA|MT2A|ERRFI1|HSPA5|MT1E|ATF3|PPARGC1A|VEGFA|CAV1|ZFP36|EGFR|PAM|WSB1|MIF|NEDD4L|TES|ZNF292|GAPDH|TPD52|MYH9|HDLBP|MAP3K1|HK1|NR3C1|ANXA2|PRDX5|PNRC1|GBE1|CITED2|RBPJ|PRKCA	42	Thyrocytes2
HALLMARK IL2 STAT5 SIGNALING	0.052	0.622	1.859	194	RORA|KLF6|BCL2|EMP1|IGF1R|MYO1E|RABGAP1L|ALCAM|CD81|ITGAV|ENPP1|CCND3|HOPX|HUWE1|LCLAT1|CD44|CCND2|POU2F1|CDC42SE2|BMPR2|GPX4|IKZF2|BMP2|SNX14|HIPK2|SNX9|SH3BGRL2|SPRED2|RGS16|PLPP1|NCOA3|PRKCH|IGF2R|XBP1|MAPKAPK2|ANXA4|AHNAK|DHRS3|MAFF|NFKBIZ|GADD45B	41	Thyrocytes2
HALLMARK KRAS SIGNALING DN	0.019	0.828	2.484	157	TG|ZBTB16|RYR2|TFCP2L1|NR6A1|CAMK1D|CDKAL1|PTPRJ|PRKN|BTG2|TCF7L1|DTNB	12	Thyrocytes2
HALLMARK MITOTIC SPINDLE	0.023	0.716	2.138	198	SORBS2|AKAP13|VCL|PALLD|MYO1E|NF1|FARP1|DLG1|SPTBN1|RABGAP1|CLASP1|PCM1|YWHAE|EZR|ACTN4|ABL1|PAFAH1B1|HOOK3|ARHGAP5|FLNB|PDLIM5|CLIP1|SSH2|ARHGEF12|SOS1|MYH9|CAPZB|ARFGEF1|RASA1|TRIO|ARHGAP10|RAB3GAP1|FGD4|ARHGAP29|PPP4R2|RICTOR|TLK1|CDC42|CDC27|STAU1|PCGF5|SPTAN1|KIF1B|ROCK1|KLC1|WASF2|ALMS1|OPHN1|MID1|EPB41|CD2AP|WASL|GSN|CDC42BPA|NOTCH2|ARHGEF7|ARHGEF3|LRPPRC|RAPGEF6|ABI1|DYNC1H1|KIF5B|RASAL2|…	76	Thyrocytes2
HALLMARK MTORC1 SIGNALING	0.028	0.666	1.988	198	SLA|HSP90B1|ELOVL5|CALR|PLOD2|IGFBP5|CANX|HSPA5|SQSTM1|PRDX1|SORD|BTG2|UBE2D3|ADD3|CD9|GSK3B|ACTR3|NUPR1|RAB1A|TES|GAPDH|ATP2A2|PPA1|USO1|PPIA|IFRD1|GBE1|SERP1|ADIPOR2|ETF1|XBP1|RPN1|NFYC|SEC11A|TCEA1|PITPNB|HSPA9|ATP6V1D|SSR1|ACTR2|ACACA|GGA2|LGMN|ACSL3|PPP1R15A|SDF2L1|HSPD1|ATP5MC1|P4HA1	49	Thyrocytes2
HALLMARK MYC TARGETS V1	0.03	0.729	2.175	196	RPL34|RPL18|RPS6|RPS2|RPL6|RPLP0|RPS3|CANX|HNRNPC|RPL22|RPL14|HNRNPA2B1|PABPC1|RACK1|TRA2B|YWHAE|RPS5|HNRNPU|HSP90AB1|HNRNPA3|SYNCRIP|RPS10|EIF4G2|NPM1|NAP1L1|DEK|SRSF7|SMARCC1|PPIA|SRSF3|IFRD1|HNRNPD|PTGES3|YWHAQ|UBE2E1|HNRNPA1|HNRNPR|XPO1|SLC25A3|SET|ETF1|CNBP|CUL1|EIF1AX|EIF4H|GSPT1|FAM120A|SERBP1|DDX18|EEF1B2|XRCC6|KPNB1|PSMD1|EIF4A1|RAD23B|G3BP1|DHX15|ORC2|HSPD1|SRSF1|SSBP1|PCBP1|DUT|SRSF2|L…	74	Thyrocytes2
HALLMARK MYOGENESIS	0.052	0.596	1.779	185	NAV2|GPX3|ABLIM1|CLU|DTNA|FHL1|SVIL|SGCD|APP|WWTR1|NCAM1|ADCY9|SPARC|MEF2A|MYH9|IGFBP7|DAPK2|COL4A2|ITGB1|IFRD1|EIF4A2|AKT2|PKIA|SPTAN1|RB1|CRYAB|LARGE1|MEF2C|CKB|GSN|SOD3|KIFC3|GADD45B|PLXNB2	34	Thyrocytes2
HALLMARK OXIDATIVE PHOSPHORYLATION	0.052	0.639	1.907	200	ATP1B1|GLUD1|ATP5F1E|PDK4|COX7C|NDUFC2|NDUFB2|POR|ATP6V0E1|COX4I1|NDUFA4|GPX4|ATP5MC2|SLC25A6|UQCRB|MGST3|OGDH|COX6C|SLC25A3|ATP6V1H|ATP6V0C|ATP5MG|COX6A1|NDUFA5|COX8A|UQCR11|NDUFB7|COX5B|NDUFS4|SLC25A12|UQCR10|OPA1|LRPPRC|HADHA|ATP5ME|COX6B1|COX7A2|NDUFA1|NDUFC1|HSPA9|ATP6V1D|FDX1|ATP5F1D|ATP5F1A|ATP5F1B|NNT|MTX2|NDUFS1|SUCLA2|LDHB|HADHB|NDUFA3|RHOT1|ATP5PF|UQCRQ|ATP5MC1|ISCU|COX7B|AFG3L2|ATP6AP…	91	Thyrocytes2
HALLMARK P53 PATHWAY	0.052	0.642	1.918	191	ZBTB16|FOS|JUN|RPS12|SAT1|FOXO3|RPL18|ATF3|RPL36|APP|RACK1|CD81|BTG2|NUPR1|TXNIP|ZFP36L1|CCND3|FBXW7|PTPN14|CCND2|TOB1|HINT1|TSC22D1|CTSD|BMP2|GADD45A|RB1|KIF13B|RGS16|SLC19A2|WWP1|SESN1|PLXNB2|MDM2|ABAT|SLC3A2|TPD52L1|MKNK2|LDHB|PPP1R15A|PRMT2|ISCU|IP6K2|SEC61A1	44	Thyrocytes2
HALLMARK PEROXISOME	0.081	0.544	1.632	103	ATXN1|ELOVL5|CADM1|PABPC1|PRDX1|DIO1|HSD17B4|LONP2|SMARCC1|ERCC1|PRDX5|CNBP|SOD2|SLC23A2|ABCD3|DHRS3|SOD1|FIS1|ALDH1A1|SCP2|PEX14|CAT|MSH2|ALDH9A1	24	Thyrocytes2
HALLMARK PI3K AKT MTOR SIGNALING	0.019	0.737	2.212	104	SLA|HSP90B1|MAPK10|CALR|MAPK8|SQSTM1|EGFR|UBE2D3|GSK3B|SMAD2|GNA14|ACTR3|PTEN|ITPR2|CLTC|RAF1|MAPKAP1|ARF1|MAPK1|YWHAB|RAC1|MAP3K7|ACTR2|ACACA|CAB39|CFL1|PRKAR2A|RPTOR|PTPN11|PIKFYVE|RPS6KA3|MKNK2|NCK1	33	Thyrocytes2
HALLMARK PROTEIN SECRETION	0.019	0.809	2.411	95	GNAS|ATP1A1|GOLGA4|STX12|EGFR|SGMS1|PAM|MON2|CD63|KRT18|SEC31A|SEC24D|TPD52|TMED10|ARFGEF1|AP3B1|RAB2A|CAV2|USO1|GBF1|ADAM10|CLTC|LMAN1|ARFGEF2|SNX2|AP2B1|ARF1|KIF1B|ATP6V1H|MAPK1|ARFGAP3|DOP1A|AP1G1|IGF2R|RAB5A|CLTA|TMED2|CLN5|ARFIP1|ERGIC3|SOD1|VPS45|COPB1|DST|DNM1L|CLCN3|SCAMP1|LAMP2|RPS6KA3|STX16|COPB2|AP3S1|RAB22A|RAB14|STX7|SEC22B|TOM1L1|COPE|TSG101	59	Thyrocytes2
HALLMARK REACTIVE OXYGEN SPECIES PATHWAY	0.019	0.788	2.262	48	IPCEF1|GPX3|FTL|PRDX1|JUNB|MGST1|GPX4|ABCC1|PDLIM1|SOD2|ATOX1|MBP|SOD1|OXSR1|PRNP|PRDX6|CAT|MSRA|PRDX2|HHEX|TXNRD1	21	Thyrocytes2
HALLMARK TGF BETA SIGNALING	0.019	0.828	2.39	53	BMPR1A|CDH1|TJP1|SPTBN1|WWTR1|CTNNB1|JUNB|ID3|ARID4B|UBE2D3|ID1|SMAD3|LTBP2|BMPR2|ACVR1|RHOA|RAB31|IFNGR2|BMP2|SMURF2|ID2|HIPK2|SKIL|TRIM33|SKI|XIAP|FKBP1A|MAP3K7|BCAR3|APC	30	Thyrocytes2
HALLMARK TNFA SIGNALING VIA NFKB	0.03	0.731	2.184	189	KLF6|FOSB|EGR1|DUSP1|FOS|JUN|PLPP3|CCN1|SAT1|NR4A1|IER2|NFAT5|ATF3|CFLAR|RCAN1|VEGFA|SQSTM1|NR4A3|ZFP36|EGR2|JUNB|BTG2|EIF1|PDLIM5|NFE2L2|B4GALT1|PER1|CCNL1|MCL1|SMAD3|TRIB1|CD44|IL6ST|KLF9|TSC22D1|IFNGR2|PNRC1|TANK|BMP2|HES1|ID2|GADD45A|CEBPD	43	Thyrocytes2
HALLMARK UNFOLDED PROTEIN RESPONSE	0.019	0.697	2.085	109	HSP90B1|RPS14|CALR|HSPA5|ATF3|YWHAZ|EEF2|VEGFA|PDIA6|SEC31A|CNOT4|NPM1|DNAJC3|FUS|CNOT2|ATF6|EIF4A2|SERP1|MTREX|PARN|XBP1|SEC11A|HSPA9|HERPUD1|KIF5B|SSR1|CEBPB|DDX10|SPCS1|EIF4A1|TTC37|SPCS3|DCP1A|EIF2AK3	34	Thyrocytes2
HALLMARK UV RESPONSE DN	0.019	0.824	2.473	143	SYNE1|PTPRM|DUSP1|APBB2|PLPP3|IGF1R|CCN1|ATXN1|RBPMS|SDC2|IGFBP5|MAGI2|BMPR1A|MT1E|NFIB|DLG1|DYRK1A|CAV1|NIPBL|TJP1|AKT3|IRS1|PLCB4|CDON|SIPA1L1|ATRX|ADD3|ADGRL2|PDLIM5|ID1|GJA1|CDK13|SMAD3|SCAF8|PTEN|PHF3|PRDM2|LAMC1|ZMIZ1|NR3C1|PRKCE|ANXA2|BCKDHB|NEK7|FHL2|YTHDC1|PTPN21|DDAH1|TOGARAM1|MAP2K5|ITGB3|CITED2|GCNT1|PRKCA|SPOP|NR1D2|ABCC1|MAPK14|ATRN|CDC42BPA|ANXA4|NOTCH2|MGMT|ATP2B1|FYN	65	Thyrocytes2
HALLMARK UV RESPONSE UP	0.052	0.645	1.94	146	GPX3|FOSB|FOS|NR4A1|GLS|TMBIM6|ATF3|SQSTM1|PDLIM3|JUNB|HNRNPU|BTG2|MAOA|EPCAM|CHKA|CCND3|IL6ST|BSG|BMP2|EIF5|SOD2|AMD1|RPN1|PLCL1|EIF2S3|NFKBIA	26	Thyrocytes2
GOBP ATP SYNTHESIS COUPLED ELECTRON TRANSPORT	0.076	0.897	2.681	84	MT-CO3|MT-CO1|MT-CO2|MT-ND3|MT-CYB|MT-ND4|MT-ND1|MT-ND2|MT-ND5|MT-ND4L|COX7C|NDUFC2|NDUFB2	13	Thyrocytes2
GOBP CARDIAC MUSCLE MYOBLAST PROLIFERATION	0	0.998	1.857	4	MALAT1|ATF2	2	Thyrocytes2
GOBP CELLULAR RESPONSE TO OXYGEN LEVELS	0.018	0.923	2.818	150	MALAT1|RORA|EGR1|BCL2|FOXO3|TMBIM6|FOXO1|CFLAR|VEGFA|CAV1|LMNA	11	Thyrocytes2
GOBP CELLULAR RESPONSE TO STRESS	0	0.736	2.068	1742	MALAT1|ANXA1|RORA|IMMP2L|EGR1|DUSP1|BCL2|FOS|HSP90B1|ACTB|JUN|TPT1|CCN2|FOXP1|IGF1R|PDCD4|NFATC2|MAPK10|PLA2R1|FOXO3|CLU|SASH1|CALR|RPL26|ERRFI1|SH3RF1|CRY1|FER|B2M|RPS3|CANX|HSPA5|BMPR1A|DDX5|RAD51B|MAGI3|TMBIM6|NF1|FOXO1|SPIDR|ATF3|CFLAR|ITPR1|PDIA3|MACROD2|FAF1|DLG1|PPARGC1A|APP|MAPK8|GTF2I|VEGFA|DYRK1A|FTO|CAV1|NIPBL|CREB3L2|EYA2|LMNA|PPP1R10|SQSTM1|ULK4|BRAF|HMGB1|HIPK3|STK33|NR4A3|AKT3|RACK…	387	Thyrocytes2
GOBP DETECTION OF CHEMICAL STIMULUS INVOLVED IN SENSORY PERCEPTION OF TASTE	0.085	-0.443	-2.143	30	CST4|TAS2R10|TAS2R40|PLCB2|PKD2L1|TAS2R39|PIP|RTP3|TAS1R3|TAS2R20|TAS2R43|GNAT3|FFAR4|GNAT1|LPO|TAS2R50|TAS2R13|PIGR|TAS2R5|TAS1R1|TAS2R46|AZGP1|TAS2R19|CA6|RTP4|TAS2R31|TAS2R4|PKD1L3|TAS2R30|TAS2R14	30	Thyrocytes2
GOBP ENSHEATHMENT OF NEURONS	0.059	0.859	2.623	129	TG|ID4|NTRK2|CLU|PARD3|TENM4|NF1|DLG1|SBF2|EGR2|CTNNB1|CD9|PTEN|NRG1|QKI|MAL2|DICER1	17	Thyrocytes2
GOBP ESTROUS CYCLE	0.064	0.881	2.066	15	ANXA1|EGR1|IGF1R|ADNP|OPRM1	5	Thyrocytes2
GOBP HORMONE BIOSYNTHETIC PROCESS	0.016	0.936	2.73	59	TG|TPO|EGR1|ATP1A1|IGF1R|DIO2	6	Thyrocytes2
GOBP HORMONE METABOLIC PROCESS	0.065	0.848	2.536	201	TG|TPO|PAX8|EGR1|CPQ|CTSB|IYD|ATP1A1|IGF1R|DIO2|TCF7L2	11	Thyrocytes2
GOBP IODIDE TRANSPORT	0.025	0.986	2.019	6	TG|SLC26A4|KCNQ1	3	Thyrocytes2
GOBP LOCOMOTION	0	0.729	2.054	1623	MALAT1|ANXA1|ELMO1|PRKG1|CD24|PTPRM|DUSP1|BCL2|UNC5C|ACTB|VCL|JUN|CCN2|PLPP3|ACTG1|FOXP1|PTPRG|PALLD|SYNE2|IGF1R|EXT1|CCN1|NFATC2|LIMCH1|RERE|STARD13|ERBB4|CNTN4|RPS19|NTRK2|MACF1|FOXO3|ATP8A1|SASH1|SDC2|CNTN5|NR4A1|SLIT3|CALR|ITGA9|IGFBP5|SH3RF1|MAGI2|FER|RPL24|IER2|CAMK1D|HSPA5|BMPR1A|CDH1|NF1|RAPGEF2|DSTN|NFIB|RFX3|ALCAM|RPS6KA5|PRKX|SPAG9|BCAS3|APP|DOCK1|RCAN1|PTK2|RBFOX2|VEGFA|RFFL|ASH1L|CAV…	272	Thyrocytes2
GOBP MITOCHONDRIAL ELECTRON TRANSPORT CYTOCHROME C TO OXYGEN	0.019	0.964	2.246	14	MT-CO3|MT-CO1|MT-CO2|COX7C	4	Thyrocytes2
GOBP MYOBLAST PROLIFERATION	0	0.992	2.312	14	MALAT1|ZNF609	2	Thyrocytes2
GOBP OXIDATIVE PHOSPHORYLATION	0.051	0.863	2.635	129	MT-CO3|MT-CO1|MT-CO2|MT-ATP6|MT-ND3|MT-CYB|MT-ND4|MT-ND1|MT-ND2|MT-ND5|MT-ND4L|ATP5F1E|COX7C|NDUFC2|NDUFB2|NUPR1|MT-ATP8|COX4I1|NDUFA4|RHOA|CHCHD10|UQCRB	22	Thyrocytes2
GOBP PHENOL CONTAINING COMPOUND METABOLIC PROCESS	0.018	0.911	2.759	99	TG|TPO|PAX8|CPQ|BCL2|CTSB|IYD|RAPGEF2|DIO2|BTBD9|PRKN	11	Thyrocytes2
GOBP POSITIVE REGULATION OF CELL POPULATION PROLIFERATION	0.021	0.801	2.301	783	MALAT1|ANXA1|TSHR|NEAT1|CD24|EGR1|BCL2|PBX1|RPS4X|JUN|CCN2|FOXP1|ID4|IGF1R|CCN1|NFATC2|ERBB4|ZFPM2|NTRK2|NR4A1|CALR|S100A6|IGFBP5|RPS6|FER|N4BP2L2|RPS3|RPS15A|RPS9|BMPR1A|RAD51B|NF1|ATF3|CFLAR|DLG1|PTK2|VEGFA|BIRC6|TCF7L2|TJP1|SLC39A10|HMGB1|WWTR1|LRP2|NR4A3|AKT3|IRS1|CTNNB1|SHANK2|CD81|EGFR|ITGAV|ABL1|HNRNPU|KDM4C|FERMT2|RTN4|LIFR|YAP1|GLUL|PRKD1|ID1|SDCBP|STAT3|GJA1|B4GALT1|EPCAM|CDK13|RPL23|VE…	114	Thyrocytes2
GOBP POSITIVE REGULATION OF EPITHELIAL CELL DIFFERENTIATION INVOLVED IN KIDNEY DEVELOPMENT	0.026	0.969	1.889	5	CD24|PAX8|PROM1	3	Thyrocytes2
GOBP POSITIVE REGULATION OF LOCOMOTION	0.06	0.833	2.435	527	MALAT1|ANXA1|BCL2|JUN|PLPP3|ACTG1|FOXP1|SYNE2|IGF1R|CCN1|ATP8A1|SASH1|CALR|IGFBP5|FER|CAMK1D|HSPA5|RAPGEF2|SPAG9|BCAS3|APP|DOCK1|PTK2|VEGFA|CAV1|NIPBL|RUFY3|TJP1|EPB41L5|HMGB1|PAK3|NR4A3|AKT3|DOCK5|RACK1|CLASP1|EGFR|ACTN4|ITGAV|ABL1|PPP3CA|FERMT2|RTN4|SEMA3D|PRKD1|SDCBP|STAT3|NFE2L2|SPARC|SMAD3|VEGFC|ZNF609|RREB1|PIK3CB|EPHA4|DIAPH1|CLDN4|CLDN3|RIN2|ANXA3|PIK3C2A|DAPK2|CLASP2|RAB11A|RDX|PLCG2|BMP…	75	Thyrocytes2
GOBP POSITIVE REGULATION OF MYOBLAST PROLIFERATION	0	0.996	2.117	8	MALAT1|ATF2	2	Thyrocytes2
GOBP POSITIVE REGULATION OF NECROTIC CELL DEATH	0.071	0.918	2.139	14	MT-CO2|RIPK1	2	Thyrocytes2
GOBP PROTEIN FOLDING IN ENDOPLASMIC RETICULUM	0.009	0.938	2.118	11	HSP90B1|CALR|CANX|HSPA5|PDIA3|VAPA|P4HB|DNAJC3|ERO1B	9	Thyrocytes2
GOBP PROTEIN LOCALIZATION TO MEMBRANE RAFT	0.072	0.944	2.008	8	CD24|ATP1B1|CAV1|RFTN1	4	Thyrocytes2
GOBP REGULATION OF CELLULAR COMPONENT MOVEMENT	0.003	0.787	2.245	945	MALAT1|ANXA1|PRKG1|PTPRM|DUSP1|BCL2|UNC5C|VCL|JUN|PLPP3|ACTG1|FOXP1|PTPRG|SYNE2|IGF1R|CCN1|LIMCH1|RYR2|STARD13|ERBB4|RPS19|MACF1|FOXO3|ATP8A1|SASH1|CALR|IGFBP5|MAGI2|FER|CAMK1D|HSPA5|BMPR1A|CDH1|NF1|RAPGEF2|PRKX|DLG1|SPAG9|BCAS3|APP|DOCK1|PTK2|VEGFA|RFFL|CAV1|NIPBL|LMNA|RUFY3|PTPRJ|ULK4|TJP1|SRGAP1|EPB41L5|SPINT2|AFDN|HMGB1|PAK3|AKAP9|NR4A3|AKT3|DOCK5|RACK1|CLASP1|CD81|EGFR|ACTN4|ITGAV|ABL1|PPP3C…	157	Thyrocytes2
GOBP REGULATION OF CELL POPULATION PROLIFERATION	0	0.748	2.117	1438	MALAT1|ANXA1|TSHR|NEAT1|PRKG1|ZBTB16|CD24|PTPRM|EGR1|DUSP1|BCL2|PBX1|RPS4X|JUN|CCN2|FOXP1|ID4|FTH1|IGF1R|JUND|PDCD4|CCN1|NFATC2|ERBB4|ZFPM2|NTRK2|FOXO3|CLU|NR4A1|SLIT3|CALR|S100A6|IGFBP5|ERRFI1|RPS6|SH3RF1|MAGI2|FER|N4BP2L2|B2M|RPS3|RPS15A|RPS9|BMPR1A|RAD51B|NF1|FOXO1|RAPGEF2|NFIB|AGBL4|ATF3|CFLAR|ZBTB7C|DLG1|PPARGC1A|CTBP2|APP|PIAS1|PTK2|RBFOX2|CBLB|VEGFA|FTO|CAV1|LMNA|BIRC6|TCF7L2|PTPRJ|TJP1|SP…	259	Thyrocytes2
GOBP REGULATION OF EPITHELIAL CELL DIFFERENTIATION INVOLVED IN KIDNEY DEVELOPMENT	0.084	0.913	2.128	14	CD24|PAX8|PRKX|WWTR1|CTNNB1|YAP1	6	Thyrocytes2
GOBP REGULATION OF MYOBLAST PROLIFERATION	0	0.993	2.242	11	MALAT1|ZNF609	2	Thyrocytes2
GOBP RESPIRATORY ELECTRON TRANSPORT CHAIN	0.061	0.883	2.666	105	MT-CO3|MT-CO1|MT-CO2|MT-ND3|MT-CYB|MT-ND4|IMMP2L|MT-ND1|MT-ND2|MT-ND5|MT-ND4L|PPARGC1A|COX7C|NDUFC2|NDUFB2	15	Thyrocytes2
GOBP RESPONSE TO ABIOTIC STIMULUS	0	0.788	2.235	1012	MALAT1|MT-CO1|MT-CO2|MT-ATP6|MT-ND3|ANXA1|MT-ND4|RORA|CD24|FOSB|EGR1|BCL2|FOS|HSP90B1|JUN|CCN2|ACTG1|IGF1R|JUND|EXT1|RYR2|MAPK10|MT-ND5|ATP1B1|FOXO3|NR4A1|FBXL17|PLOD2|RPL26|ERRFI1|CRY1|HSPA5|TMBIM6|NF1|FOXO1|SPIDR|NFAT5|CFLAR|ITPR1|GNAQ|DIO2|APP|MAPK8|PTK2|VEGFA|CAV1|NIPBL|LMNA|AKAP9|SORD|CTNNB1|YWHAE|EGFR|ACTN4|BTG2|DDX3X|NUCKS1|ADGRV1|PAM|MAP7|CAMKMT|GSK3B|YAP1|TANC1|NFE2L2|GJA1|PER1|MAP4K3|HS…	141	Thyrocytes2
GOBP RESPONSE TO OXYGEN LEVELS	0.061	0.886	2.624	296	MALAT1|MT-ATP6|MT-ND4|RORA|CD24|EGR1|BCL2|HSP90B1|CCN2|RYR2|MT-ND5|ATP1B1|FOXO3|PLOD2|TMBIM6|NF1|FOXO1|CFLAR|ITPR1|VEGFA|CAV1|LMNA|ACTN4|PAM|NFE2L2|SMAD3|ZFP36L1|VEGFC|PIK3CB|PTEN|CPEB4|EPHA4|HP1BP3|SCFD1|CREBBP|CLDN3|ITPR2	37	Thyrocytes2
GOBP THYROID HORMONE GENERATION	0.011	0.974	2.417	20	TG|TPO|PAX8|CPQ|CTSB|DIO2	6	Thyrocytes2
GOCC COSTAMERE	0.091	0.867	2.034	15	ANK3|VCL|HOMER1|SVIL|FXR1|ANK2|AHNAK	7	Thyrocytes2
GOCC CYTOPLASMIC SIDE OF LYSOSOMAL MEMBRANE	0.072	0.955	1.861	5	EEF1A1|LITAF	2	Thyrocytes2
GOCC CYTOSOLIC LARGE RIBOSOMAL SUBUNIT	0	0.957	2.77	55	RPL41|RPLP1|RPL13|RPL10|RPL34|RPL11|RPL3|RPL32|RPL13A|RPL37A|RPL30|RPL17|RPL39|RPL21|RPL18|RPL28|RPL18A|RPL26|RPL7A|RPL37|RPL15|RPL29|RPL35A|RPL12|RPL8|RPL9|RPL19|RPL6|RPL24|RPLP0|RPL5|RPL23A|RPL35|RPLP2|RPL27A|RPL22|RPL14|RPL36|RPL10A|RPL7|RPL4|RPL38|UBA52|RPL31|RPL36A|RPL23|RPL27	47	Thyrocytes2
GOCC CYTOSOLIC RIBOSOME	0.026	0.952	2.871	97	RPL41|RPLP1|RPL13|RPL10|RPL34|RPS27A|RPS4X|RPS12|RPS14|RPS24|RPS27|RPS28|RPS18|RPL11|RPL3|RPS23|RPL32|RPL13A|RPL37A|RPL30|RPS19|RPL17|RPS21|RPS3A|RPL39|RPL21|RPS15|RPL18|RPL28|RPS8|RPL18A|RPL26|RPL7A|RPL37|RPL15|RPL29|RPL35A|RPS6|RPS2|RPL12|RPL8|RPL9|RPL19|RPL6|RPL24|RPLP0|RPS3|RPL5|RPL23A|RPS15A|RPS9|RPL35|RPS7|RPLP2|RPL27A|RPS11|RPL22|RPL14|RPS29|RPL36|RPS13|RPS25|RPL10A|RPL7|RPL4|RPS16|RPL38|R…	77	Thyrocytes2
GOCC INNER MITOCHONDRIAL MEMBRANE PROTEIN COMPLEX	0.065	0.856	2.611	146	MT-CO3|MT-CO1|MT-CO2|MT-ATP6|MT-ND3|MT-CYB|MT-ND4|IMMP2L|MT-ND1|MT-ND2|MT-ND5|MT-ND4L|ATP5F1E|COX7C|NDUFC2|NDUFB2|MT-ATP8|NDUFA13|COX4I1|NDUFA4|CHCHD3|MICU2|ATP5MC2|SLC25A6|CHCHD10|UQCRB|COX6C|ATP5MG|SPG7|COX6A1|NDUFA5|COX8A|UQCR11|NDUFB7|COX5B|NDUFS4|NDUFS5|UQCR10|MICU1|ATP5ME|COX6B1|COX7A2|NDUFA1|NDUFC1|HSPA9	45	Thyrocytes2
GOCC LARGE RIBOSOMAL SUBUNIT	0.057	0.918	2.786	109	RPL41|RPLP1|RPL13|RPL10|RPL34|RPL11|RPL3|RPL32|RPL13A|RPL37A|RPL30|RPL17|RPL39|RPL21|RPL18|RPL28|RPL18A|RPL26|RPL7A|RPL37|RPL15|RPL29|RPL35A|RPL12|RPL8|RPL9|RPL19|RPL6|RPL24|RPLP0|RPL5|RPL23A|RPL35|RPLP2|RPL27A|RPL22|RPL14|RPL36|RPL10A|RPL7|RPL4|RPL38|UBA52|RPL31|RPL36A|RPL23|RPL27	47	Thyrocytes2
GOCC SMALL RIBOSOMAL SUBUNIT	0.074	0.912	2.696	67	RPS27A|RPS4X|RPS12|RPS14|RPS24|RPS27|RPS28|RPS18|RPS23|RPS19|RPS21|RPS3A|RPS15|RPS8|RPS6|RPS2|RPS3|RPS15A|RPS9|RPS7|RPS11|RPS29|RPS13|RPS25|RPS16|RACK1|RPSA|RPS5|UBA52|RPS20|RPS17|RPS10	32	Thyrocytes2
GOCC TRANSCRIPTION FACTOR AP 1 COMPLEX	0.02	0.98	1.91	5	FOS|JUN|JUND|NFATC2|JUNB	5	Thyrocytes2
GOMF CHLORIDE TRANSMEMBRANE TRANSPORTER ACTIVITY	0.026	0.902	2.117	15	SLC26A7|SLC26A4|SLC1A1	3	Thyrocytes2
GOMF MAP KINASE SCAFFOLD ACTIVITY	0.064	0.912	2.059	11	AKAP13|SH3RF1|SPAG9|IQGAP1|KSR1	5	Thyrocytes2
GOMF NEUROTRANSMITTER RECEPTOR ACTIVITY	0.071	-0.291	-2.113	90	DRD2|ADRB1|HTR5A|HTR6|GABRD|OR10H1|OR10H5|ZACN|CHRNA3|OR11H4|HTR3A|HTR3B|CHRNA2|DRD1|GABRA1|CHRNA9|DRD3|CHRND|GABRR1|CHRNB4|GABRP|GRIA2|GABRG1|HRH4|GLRA3|CHRNA1|GRIN3B|GABRA5|HTR3C|GABRA2|GRIK3|CHRNG|GABRA6|HTR4|GABRR3|GABRA3|CHRNA6|GRIN2B|CHRNB3|HTR2C|HRH2|GLRA2|CHRNB2|HTR2B|CHRNA5|GABRB2|GRIA1|GABRG2|HTR3E|CHRM2|HTR7|GRIA4|HRH1|GRM5|GRM1|GRIN3A|GRIA3|HTR2A|GLRB|GLRA1|CHRFAM7A|CHRNA10|GRID2|GABR…	69	Thyrocytes2
GOMF OLFACTORY RECEPTOR ACTIVITY	0	-0.617	-4.425	82	OR52A1|OR2V2|OR5AS1|OR7D4|OR6C4|OR10A4|OR52E5|OR51B2|OR13C9|OR13C3|OR2AE1|OR14J1|OR2J3|OR2L13|OR2AK2|OR2L8|OR10K1|OR11G2|OR10G4|OR10H1|OR10H5|OR7A10|OR4F17|OR1A1|OR10G3|OR11H4|OR8D1|OR2AT4|OR52N1|OR52D1|OR1L6|OR2A25|OR6B1|OR9A4|OR5V1|OR2L2|OR2W3|OR1C1|OR6F1|OR4N2|OR52H1|OR13C5|OR2G6|OR52I1|OR2B11|OR3A3|OR56A3|OR1L8|OR56A1|OR2AG1|OR51M1|OR14A16|OR2A5|OR2L5|OR51B5|OR2L3|OR8A1|OR52I2|OR6J1|OR7A17|OR…	75	Thyrocytes2
GOMF OXIDOREDUCTASE ACTIVITY ACTING ON DIPHENOLS AND RELATED SUBSTANCES AS DONORS	0.094	0.936	1.991	8	MT-CYB|UQCR10	2	Thyrocytes2
GOMF RNA BINDING	0	0.727	2.048	1590	EEF1A1|RPL41|SYNE1|SORBS2|NEAT1|RBMS3|RPL13|RPL10|HSP90B1|RPL34|RPS27A|RPS4X|JUN|RPS12|RPS14|RPS24|TPT1|FNDC3B|RPS27|RPS28|RPS18|RPL11|RBM47|PDCD4|RPL3|RPS23|RPL32|KHDRBS2|RPL13A|RPL37A|RPL30|ATXN1|VIM|RBPMS|RPS19|RPL17|RPS21|MACF1|RPS3A|CALR|RPL39|RPL21|RPS15|RPL18|RPL28|RPS8|RPL18A|RPL26|CAST|RPL7A|RPL37|RPL15|RPL29|RPL35A|RPS6|RPS2|RPL12|FAU|RPL8|RPL9|RPL19|RPL6|RPL24|EEF1G|DDX17|PEBP1|RPLP0|R…	441	Thyrocytes2
GOMF STRUCTURAL CONSTITUENT OF POSTSYNAPSE	0.094	0.939	2.07	10	ACTB|ACTG1|HOMER1|DLG1|SHANK2	5	Thyrocytes2
GOMF STRUCTURAL CONSTITUENT OF RIBOSOME	0.074	0.923	2.806	158	RPL41|RPLP1|RPL13|RPL10|RPL34|RPS27A|RPS4X|RPS12|RPS14|RPS24|RPS27|RPS28|RPS18|RPL11|RPL3|RPS23|RPL32|RPL13A|RPL37A|RPL30|RPS19|RPL17|RPS21|RPS3A|RPL39|RPL21|RPS15|RPL18|RPL28|RPS8|RPL18A|RPL26|RPL7A|RPL37|RPL15|RPL29|RPL35A|RPS6|RPS2|RPL12|RPL8|RPL9|RPL19|RPL6|RPL24|RPLP0|RPS3|RPL5|RPL23A|RPS15A|RPS9|RPL35|RPS7|RPLP2|RPL27A|RPS11|RPL22|RPL14|RPS29|RPL36|RPS13|RPS25|RPL10A|RPL7|RPL4|RPS16|RPL38|R…	77	Thyrocytes2
GOMF UBIQUINOL CYTOCHROME C REDUCTASE ACTIVITY	0.068	0.957	1.959	6	MT-CYB|UQCR10	2	Thyrocytes2
GOMF UBIQUINONE BINDING	0.041	0.972	1.989	6	MT-ND4|ETFDH	2	Thyrocytes2
HP ABNORMALITY OF KREBS CYCLE METABOLISM	0.01	0.963	2.26	15	MT-ATP6|MT-ND3|MT-ND4|MT-ND1|MT-ND2|MT-ND5|PRDX1	7	Thyrocytes2
HP ABNORMALITY OF LIMB EPIPHYSIS MORPHOLOGY	0.071	0.899	2.737	112	TG|TPO|TSHR|RPL13|IYD|EXT1|TRPS1|DYM|FLNB|SIL1|POR	11	Thyrocytes2
HP ABNORMALITY OF LOWER LIMB EPIPHYSIS MORPHOLOGY	0.012	0.93	2.785	75	TG|TPO|TSHR|RPL13|IYD|EXT1|TRPS1	7	Thyrocytes2
HP ABNORMALITY OF THE ABDOMINAL ORGANS	0.082	0.727	2.058	1163	TG|TPO|MT-CO3|MT-CO1|MT-CO2|MT-ATP6|MT-ND3|MT-CYB|MT-ND4|TSHR|MT-ND1|GNAS|PAX8|BCL2|FOS|MT-ND2|GLIS3|ARID1B|SIK3|PALLD|IYD|SLC26A4|JMJD1C|RERE|MT-ND5|MYO1E|CALR|MAGI2|MED13L|B2M|SLC20A2|BBS9|LRBA|BMPR1A|ADK|JAK1|SON|HNRNPA2B1|GTF2I|CAV1|LMNA|SPTBN1|BRAF|KRT8|NSMCE2|SCAPER|FBN1|CTNNB1|RPSA|CD81|PCCA|CDON|SLC44A1|ACTN4|ABL1|ASAH1|ENPP1|SDCCAG8|ATRX|KMT2E|PSAP|FLNB|ASXL1|RPS20|STAT3|COG5|USP9X|SETBP…	188	Thyrocytes2
HP ABNORMALITY OF THE BASAL GANGLIA	0.094	0.826	2.481	217	MT-CO3|MT-CO1|MT-CO2|MT-ATP6|MT-ND3|MT-ND4|PDE8B|MT-ND1|GNAS|MT-ND2|FOXP2|MT-ND5|FTL|SLC20A2|PDE10A|PRKN|EZR|SLC44A1|TRAPPC9|CLIP1|GJA1|TNIK|PDSS2|NDUFA13|TBCK|RSRC1|HIBCH|CRADD|RANBP2|GLI3|NDUFA4|ATXN2|ACVR1|GRIK2|SPG11	35	Thyrocytes2
HP ABNORMAL BRAIN LACTATE LEVEL BY MRS	0	0.981	2.469	21	MT-CO3|MT-CO1|MT-CO2|MT-ND4|MT-ND1|MT-ND5	6	Thyrocytes2
HP ABNORMAL CIRCULATING BILIRUBIN CONCENTRATION	0.046	0.914	2.745	92	TG|TPO|TSHR|PAX8|IYD|ADK|SPTBN1|PAFAH1B1	8	Thyrocytes2
HP ABNORMAL CIRCULATING CITRULLINE CONCENTRATION	0.004	0.974	2.27	14	MT-ATP6|MT-ND3|MT-ND4|MT-ND1|MT-ND2|MT-ND5|SLC25A13	7	Thyrocytes2
HP ABNORMAL CIRCULATING DICARBOXYLIC ACID CONCENTRATION	0.071	0.903	2.75	115	TG|TPO|TSHR|PAX8|IYD|ADK|SPTBN1|PRDX1|PAFAH1B1	9	Thyrocytes2
HP ABNORMAL CIRCULATING NON PROTEINOGENIC AMINO ACID CONCENTRATION	0.043	0.958	2.379	20	MT-ATP6|MT-ND3|MT-ND4|MT-ND1|MT-ND2|MT-ND5|APP	7	Thyrocytes2
HP ABNORMAL CIRCULATING THYROGLOBULIN LEVEL	0.037	0.991	2.132	9	TG|TPO|TSHR|IYD	4	Thyrocytes2
HP ABNORMAL CSF METABOLITE LEVEL	0.077	0.891	2.712	111	MT-CO3|MT-CO1|MT-CO2|MT-ATP6|MT-ND3|MT-ND4|MT-ND1|MT-ND2|MT-ND5|SPTBN1	10	Thyrocytes2
HP ABNORMAL ENCHONDRAL OSSIFICATION	0.071	0.896	2.733	123	TG|TPO|TSHR|IYD|DYM|ENPP1|FLNB|SETD2|DYNC2H1	9	Thyrocytes2
HP ABNORMAL EPIPHYSEAL OSSIFICATION	0.017	0.94	2.795	68	TG|TPO|TSHR|IYD|DYM|FLNB	6	Thyrocytes2
HP ABNORMAL FEMORAL HEAD MORPHOLOGY	0.025	0.927	2.771	76	TG|TPO|TSHR|IYD|EXT1|TRPS1	6	Thyrocytes2
HP ABNORMAL FEMORAL NECK HEAD MORPHOLOGY	0.094	0.883	2.685	160	TG|TPO|TSHR|RPL13|ARID1B|IYD|EXT1|CSGALNACT1|TRPS1|LMNA|DYM|EXOC6B|ENPP1|ATRX|FLNB|SIL1	16	Thyrocytes2
HP ABNORMAL MITOCHONDRIA IN MUSCLE TISSUE	0.002	0.966	2.72	37	MT-CO3|MT-CO1|MT-CO2|MT-ND3|MT-ND4|MT-ND1|MT-ND2|MT-ND5	8	Thyrocytes2
HP ABNORMAL OSSIFICATION INVOLVING THE FEMORAL HEAD AND NECK	0.001	0.971	2.444	21	TG|TPO|TSHR|IYD|DYM|FLNB	6	Thyrocytes2
HP ABNORMAL RADIOACTIVE IODINE UPTAKE TEST RESULT	0	0.988	2.269	12	TG|TPO|TSHR|IYD	4	Thyrocytes2
HP ABNORMAL RENAL CORTEX MORPHOLOGY	0.059	0.817	2.459	188	MT-CO3|MT-CO1|MT-CO2|MT-ATP6|MT-ND3|MT-ND4|MT-ND1|PBX1|MT-ND2|MT-ND5|MYO1E|MAGI2|NF1|JAK1|NIPBL|LMNA|CD81|ACTN4|COL4A3|KCNQ1	20	Thyrocytes2
HP ABNORMAL SPEECH PROSODY	0.026	0.964	2.392	20	MT-ATP6|MT-ND3|MT-ND4|MT-ND1|MT-ND2|FOXP2|MT-ND5|GIGYF2	8	Thyrocytes2
HP ABNORMAL THYROID MORPHOLOGY	0.081	0.882	2.684	158	TG|TPO|TSHR|GNAS|PAX8|ARID1B|IYD|SLC26A4|SASH1|LRBA|BMPR1A|LMNA|SRGAP1|LIFR|KAT6B|SEMA3D|RPS20|EPCAM|PTEN|ARID2|TCF4|ARID1A|DICER1|PLCG2|NKX2-1|CDC73|GLI3|ITCH	28	Thyrocytes2
HP ABNORMAL THYROID STIMULATING HORMONE LEVEL	0.059	0.966	2.607	29	TG|TPO|TSHR|PAX8|IYD	5	Thyrocytes2
HP ABNORMAL VISUAL FIELD TEST	0.015	0.916	2.149	15	MT-ATP6|BRAF|CTNNB1	3	Thyrocytes2
HP APLASIA HYPOPLASIA OF THE CEREBRAL WHITE MATTER	0	0.984	2.352	16	MT-CO3|MT-CO1|MT-CO2|MT-ND4|MT-ND1|MT-ND5	6	Thyrocytes2
HP ATROPHY DEGENERATION INVOLVING THE CAUDATE NUCLEUS	0.02	0.906	2.126	15	MT-ATP6|FOXP2|FTL|VPS13A|OPHN1	5	Thyrocytes2
HP BRADYCARDIA	0.034	0.921	2.752	76	TG|TPO|TSHR|PAX8|IYD|CACNA2D1|LMNA|AKAP9|CALM2|ASXL1|GLUL|KCNQ1|CACNA1D	13	Thyrocytes2
HP CARDIAC CONDUCTION ABNORMALITY	0.069	0.876	2.682	126	MT-CO3|MT-CO1|MT-CO2|MT-ATP6|MT-ND3|MT-CYB|MT-ND4|SYNE1|MT-ND1|MT-ND2|SYNE2|RYR2|MT-ND5|FHL1|CACNA2D1|LMNA|BRAF|AKAP9|GJA1|KCNQ1|CACNA1D|MT-ATP8|CREBBP|SLMAP|PPP1CB|GPX4|EP300|RAF1	28	Thyrocytes2
HP CENTRAL SCOTOMA	0.092	0.946	2.677	41	MT-CO3|MT-CO1|MT-ATP6|MT-CYB|MT-ND4|MT-ND1|MT-ND2|MT-ND5|ITM2B|MT-ND4L	10	Thyrocytes2
HP CENTROCECAL SCOTOMA	0.003	0.984	2.272	13	MT-CO3|MT-CO1|MT-ATP6|MT-CYB|MT-ND4|MT-ND1|MT-ND2|MT-ND5|MT-ND4L	9	Thyrocytes2
HP COMPENSATED HYPOTHYROIDISM	0.009	0.989	2.026	6	TG|TSHR|SLC26A4	3	Thyrocytes2
HP CONCENTRIC HYPERTROPHIC CARDIOMYOPATHY	0	0.985	2.263	12	MT-CO3|MT-CO1|MT-CO2|MT-ND4|MT-ND1|MT-ND5	6	Thyrocytes2
HP CONGENITAL HYPOTHYROIDISM	0.064	0.966	2.606	29	TG|TPO|ZBTB20|TSHR|PAX8|GLIS3|IYD|KDM6A	8	Thyrocytes2
HP DELAYED CRANIAL SUTURE CLOSURE	0.051	0.915	2.731	82	TG|TPO|ACTB|ACTG1|IYD|RERE|RPS19|LMNA	8	Thyrocytes2
HP DELAYED EPIPHYSEAL OSSIFICATION	0.001	0.974	2.667	31	TG|TPO|TSHR|IYD	4	Thyrocytes2
HP DELAYED PROXIMAL FEMORAL EPIPHYSEAL OSSIFICATION	0	0.987	2.28	13	TG|TPO|TSHR|IYD	4	Thyrocytes2
HP DEVELOPMENTAL CATARACT	0.077	0.889	2.705	120	MT-CO3|MT-CO1|MT-CO2|MT-CYB|MT-ND1|RPS24|RPS27|RPS28|RPL11|MT-ND5|RPS19|RPL18|RPL26|RPL15|RPL35A|KANSL1|RPL5|RPS15A|RPL35|RPS7|KMT2C|RPS29|CAV1|LMNA|RPS20|SIL1|RPL31|RPS17|SIPA1L3|SEC31A|RPS10|RPL27|PIK3C2A|RAB3GAP1|EHMT1|RPS26|ERCC1|COL4A5|RIC1|RAB3GAP2|KCTD1|KIF1B	42	Thyrocytes2
HP DILATED CARDIOMYOPATHY	0.084	0.859	2.627	151	MT-CO3|MT-CO1|MT-CO2|MT-ATP6|MT-ND3|MT-ND4|SYNE1|MT-ND1|MT-ND2|VCL|SYNE2|RYR2|RERE|MT-ND5|FHL1|SGCD|LMNA|KAT6B	18	Thyrocytes2
HP DISTAL PERIPHERAL SENSORY NEUROPATHY	0.009	0.977	2.257	13	MT-CO3|MT-CO1|MT-CO2|MT-ND4|MT-ND1|MT-ND5	6	Thyrocytes2
HP ELEVATED CIRCULATING THYROID STIMULATING HORMONE CONCENTRATION	0	0.978	2.464	21	TG|TPO|TSHR|PAX8|IYD	5	Thyrocytes2
HP EPISODIC RESPIRATORY DISTRESS	0.026	0.968	2.314	16	MT-ATP6|MT-ND3|MT-ND4|MT-ND1|MT-ND2|MT-ND5|MYO9A	7	Thyrocytes2
HP EPISODIC VOMITING	0.008	0.963	2.713	37	MT-CO3|MT-CO1|MT-CO2|MT-ATP6|MT-ND3|MT-CYB|MT-ND4|MT-ND1|MT-ND2|MT-ND5	10	Thyrocytes2
HP EXERCISE INTOLERANCE	0.076	0.905	2.705	79	MT-CO3|MT-CO1|MT-CO2|MT-CYB|MT-ND4|MT-ND1|MT-ND5	7	Thyrocytes2
HP FACIAL EDEMA	0.069	0.886	2.711	127	TG|TPO|ACTB|ACTG1|IYD|MYO1E|MAGI2|GTF2I|SPTBN1|MYOF|ACTN4|COL4A3|SUMF1|CLDN4|CAMTA1|CLDN3|RIN2|KAT6A|ARHGAP24	19	Thyrocytes2
HP FEEDING DIFFICULTIES	0.071	0.758	2.153	988	TG|TPO|MT-ND3|TSHR|WWOX|MT-ND1|PAX8|PBX1|MT-ND2|RPL10|ACTB|ARID1B|NR3C2|RPS28|ACTG1|FOXP1|IYD|SLC26A4|JMJD1C|FOXP2|RERE|NTRK2|TBL1XR1|DOCK3|KCNQ5|SOX5|ZSWIM6|KANSL1|GPHN|CUX1|TNRC6B|MBD5|PDE10A|MYO9A|CDH1|STAG1|KDM6A|SON|DLG1|FARS2|ANKRD17|DYRK1A|ASH1L|NIPBL|LMNA|SPTBN1|NBEA|BRAF|PRDX1|FBN1|RALGAPA1|HIVEP2|ZNF148|PLCB4|AFF4|EZR|PCCA|CDON|VPS13B|TRAPPC9|ASAH1|PAFAH1B1|PPP3CA|ENPP1|SETD5|ATRX|LIFR|…	210	Thyrocytes2
HP FLUCTUATIONS IN CONSCIOUSNESS	0.036	0.979	2.403	18	MT-CO3|MT-CO1|MT-CO2|MT-ND4|MT-ND1|MT-ND5	6	Thyrocytes2
HP GASTROINTESTINAL CARCINOMA	0.069	0.853	2.544	71	RPS24|RPS27|RPS28|RPL11|RPS19|RPL18|RPL26|RPL15|RPL35A|RPL5|RPS15A|BMPR1A|RPL35|RPS7|RPS29|PTPRJ|BRAF|CTNNB1|RPS20|RPL31|EPCAM|RPS17|TCF4|RPS10|RPL27|RPS26|EP300|SMAD4|COL14A1	29	Thyrocytes2
HP GOITER	0.003	0.958	2.765	51	TG|TPO|TSHR|GNAS|PAX8|IYD|SLC26A4|SASH1	8	Thyrocytes2
HP HORIZONTAL PENDULAR NYSTAGMUS	0.026	0.969	1.89	5	MT-ATP6|ADAR	2	Thyrocytes2
HP HYPOPLASTIC FIFTH FINGERNAIL	0.078	0.909	2.052	11	ARID1B|ARID2|ARID1A|SMARCA4	4	Thyrocytes2
HP HYPOTHERMIA	0.001	0.975	2.784	43	TG|TPO|MT-ATP6|MT-ND3|MT-ND4|TSHR|MT-ND1|PAX8|MT-ND2|IYD|MT-ND5	11	Thyrocytes2
HP INCREASED CSF LACTATE	0.046	0.914	2.745	92	MT-CO3|MT-CO1|MT-CO2|MT-ATP6|MT-ND3|MT-ND4|MT-ND1|MT-ND2|MT-ND5	9	Thyrocytes2
HP LARGE POSTERIOR FONTANELLE	0.001	0.984	2.295	14	TG|TPO|TSHR|PAX8|IYD	5	Thyrocytes2
HP LEBER OPTIC ATROPHY	0.002	0.986	2.172	10	MT-CO3|MT-ATP6|MT-CYB|MT-ND4|MT-ND1|MT-ND2|MT-ND5|MT-ND4L	8	Thyrocytes2
HP LETHARGY	0.059	0.886	2.652	200	TG|TPO|MT-ND3|MT-CYB|TSHR|MT-ND1|PAX8|MT-ND2|RPS24|RPS27|RPS28|RPL11|IYD|RPS19|RPL18|RPL26|RPL15|RPL35A|RPL5|RPS15A|RPL35|RPS7|RPS29|KRT8|PRDX1|PCCA|CDON|BNC2|RPS20|RPL31|KRT18|STAG2|RPS17	33	Thyrocytes2
HP LOW PLASMA CITRULLINE	0.002	0.986	2.171	10	MT-ATP6|MT-ND3|MT-ND4|MT-ND1|MT-ND2|MT-ND5	6	Thyrocytes2
HP MITOCHONDRIAL INHERITANCE	0.061	0.981	2.361	17	MT-CO3|MT-CO1|MT-CO2|MT-ATP6|MT-CYB|MT-ND4|MT-ND1|MT-ND2|MT-ND5|MT-ND4L	10	Thyrocytes2
HP MITOCHONDRIAL MYOPATHY	0.001	0.956	2.768	55	MT-CO3|MT-CO1|MT-CO2|MT-ATP6|MT-ND3|MT-CYB|MT-ND4|MT-ND1|MT-ND2|MT-ND5	10	Thyrocytes2
HP MITOCHONDRIAL RESPIRATORY CHAIN DEFECTS	0.026	0.964	2.392	20	MT-CO3|MT-CO1|MT-ATP6|MT-CYB|MT-ND4|MT-ND1|MT-ND2|MT-ND5|MT-ND4L|CAMKMT	10	Thyrocytes2
HP MIXED DEMYELINATING AND AXONAL POLYNEUROPATHY	0.012	0.992	2.134	9	MT-CO3|MT-CO1|MT-CO2|MT-ND4|MT-ND1|MT-ND5	6	Thyrocytes2
HP MULTIPLE GLOMERULAR CYSTS	0.012	0.982	2.163	10	MT-ATP6|MT-ND3|MT-ND4|MT-ND1|MT-ND2|MT-ND5	6	Thyrocytes2
HP MUSCLE ABNORMALITY RELATED TO MITOCHONDRIAL DYSFUNCTION	0.016	0.934	2.781	70	MT-CO3|MT-CO1|MT-CO2|MT-ATP6|MT-ND3|MT-CYB|MT-ND4|MT-ND1|MT-ND2|MT-ND5|FARS2	11	Thyrocytes2
HP NEONATAL HYPERBILIRUBINEMIA	0.004	0.977	2.413	19	TG|TPO|TSHR|IYD|PAFAH1B1	5	Thyrocytes2
HP NEOPLASM OF THE THYROID GLAND	0.051	0.901	2.689	81	TG|ARID1B|SLC26A4|BMPR1A|LMNA|SRGAP1|SEMA3D|RPS20|EPCAM|PTEN|ARID2|ARID1A|DICER1|NKX2-1|CDC73	15	Thyrocytes2
HP PIGMENTARY RETINOPATHY	0.098	0.857	2.607	160	MT-CO3|MT-CO1|MT-CO2|MT-ATP6|MT-ND3|MT-ND4|MT-ND1|MT-ND2|TIMP3|MT-ND5|BBS9|CAV1|PRDX1|SCAPER|VPS13B|SDCCAG8|AHI1	17	Thyrocytes2
HP POLAR CATARACT	0.098	0.903	2.04	11	ZBTB20|VIM|ITM2B|COL4A3|CRYAB|HS2ST1|APC	7	Thyrocytes2
HP POSTURAL TREMOR	0.092	0.925	2.677	54	MT-CO3|MT-CO1|MT-ATP6|MT-CYB|MT-ND4|MT-ND1|MT-ND2|ATXN1|MT-ND5|TENM4|MT-ND4L|ITPR1|SETX|PPP2R2B	14	Thyrocytes2
HP PROGRESSIVE VISUAL LOSS	0.066	0.895	2.689	94	MT-CO3|MT-CO1|MT-ATP6|MT-CYB|MT-ND4|MT-ND1|MT-ND2|MT-ND5|NF1|SON|MT-ND4L|BRAF|LRP2|CTNNB1|SDCCAG8	15	Thyrocytes2
HP PROLONGED NEONATAL JAUNDICE	0.011	0.94	2.725	58	TG|TPO|TSHR|IYD|SLC44A1|KMT2E|SETD2|NSD1	8	Thyrocytes2
HP PROPORTIONATE TALL STATURE	0.09	0.869	2.037	15	FOS|NF1|CAV1|PPARG|CAVIN1	5	Thyrocytes2
HP PROXIMAL TUBULOPATHY	0.018	0.946	2.738	48	MT-CO3|MT-CO1|MT-CO2|MT-ND3|MT-ND4|MT-ND1|MT-ND2|MT-ND5|LRP2	9	Thyrocytes2
HP PROXIMAL UPPER LIMB AMYOTROPHY	0.092	0.941	2.074	10	SYNE1|SYNE2|FHL1|SGCD|LMNA|HNRNPDL	6	Thyrocytes2
HP PSYCHOTIC MENTATION	0.001	0.973	2.45	21	MT-CO3|MT-CO1|MT-CO2|MT-ND4|MT-ND1|MT-ND5	6	Thyrocytes2
HP RAGGED RED MUSCLE FIBERS	0.002	0.96	2.717	42	MT-CO3|MT-CO1|MT-CO2|MT-ATP6|MT-ND3|MT-CYB|MT-ND4|MT-ND1|MT-ND2|MT-ND5	10	Thyrocytes2
HP RECURRENT PANCREATITIS	0.005	0.98	2.252	12	MT-CO3|MT-CO1|MT-CO2|MT-ND4|MT-ND1|MT-ND5	6	Thyrocytes2
HP RENAL TUBULAR DYSFUNCTION	0.064	0.885	2.686	100	MT-CO3|MT-CO1|MT-CO2|MT-ND3|MT-ND4|MT-ND1|GNAS|MT-ND2|MT-ND5|SLC4A4|LRP2|STAT3	12	Thyrocytes2
HP RETINAL ARTERIAL TORTUOSITY	0.009	0.979	2.25	12	MT-CO3|MT-ATP6|MT-CYB|MT-ND4|MT-ND1|MT-ND2|MT-ND5|MT-ND4L	8	Thyrocytes2
HP SEGMENTAL PERIPHERAL DEMYELINATION REMYELINATION	0.051	0.965	2.307	16	MT-ATP6|MT-ND3|MT-ND4|MT-ND1|MT-ND2|MT-ND5|SBF2|EGR2	8	Thyrocytes2
HP SENSORIMOTOR NEUROPATHY	0.035	0.903	2.697	77	MT-CO3|MT-CO1|MT-CO2|MT-ATP6|MT-ND3|MT-ND4|MT-ND1|MT-ND2|ATP1A1|MT-ND5|B2M|SETX|VPS13D|PSAP|PPP2R2B	15	Thyrocytes2
HP SKELETAL MUSCLE HYPERTROPHY	0.034	0.87	2.623	189	TG|TPO|TSHR|PAX8|FOS|ACTB|IYD|SLC26A4|FHL1|MED13L|SGCD|GTF2I|FTO|CAV1|LMNA|AFF4|ATRX|SETBP1|KCNQ1|PTEN|CLDN4|CLDN3|TBCK|ARID1A|HNRNPK|PIK3C2A|IL6ST|RASA1|UBE3A|NKX2-1|EHMT1	31	Thyrocytes2
HP STROKE	0.09	0.846	2.576	149	MT-CO3|MT-CO1|MT-CO2|MT-CYB|MT-ND4|PRKG1|MT-ND1|ACTB|ACTG1|MT-ND5|CALR|NF1|SON|GNAQ|APP|GTF2I|LMNA|FBN1|ENPP1|CST3|SMAD2|SMAD3|KCNQ1|STIM1|CLDN4|CLDN3|PIK3C2A|MAT2A	28	Thyrocytes2
HP STROKE LIKE EPISODE	0.069	0.977	2.397	18	MT-CO3|MT-CO1|MT-CO2|MT-CYB|MT-ND4|MT-ND1|MT-ND5|STIM1	8	Thyrocytes2
HP STUTTERING	0	0.985	2.296	14	MT-CO3|MT-CO1|MT-CO2|MT-ND4|MT-ND1|MT-ND5|KANSL1	7	Thyrocytes2
HP THYROID DEFECT IN OXIDATION AND ORGANIFICATION OF IODIDE	0.001	0.992	2.031	6	TG|TPO|IYD	3	Thyrocytes2
HP THYROID DYSGENESIS	0.074	0.954	1.859	5	PAX8|LIFR|KAT6B|NKX2-1|GLI3	5	Thyrocytes2
HP VENTRICULAR PREEXCITATION	0.035	0.974	2.53	23	MT-CO3|MT-CO1|MT-CO2|MT-ATP6|MT-CYB|MT-ND4|MT-ND1|MT-ND2|MT-ND5|MT-ND4L	10	Thyrocytes2
HP WIDENED CEREBRAL SUBARACHNOID SPACE	0	0.993	2.112	8	MT-CO3|MT-CO1|MT-CO2|MT-ND4|MT-ND1|MT-ND5	6	Thyrocytes2
NABA MATRISOME ASSOCIATED	0.094	0.505	1.482	554	TPO|ANXA1|TIMP3|SDC2|PLOD2|VEGFA|CTSB|ISM1|S100A6|PLXDC2|EDA|SFTA3|SEMA3D|PARM1|ANXA2|NRG1|VEGFC|ANXA3	18	Thyrocytes3
NABA PROTEOGLYCANS	0.089	-0.314	-1.519	30	NYX|HAPLN2|HAPLN1|HAPLN4|ACAN|PRG4|ESM1|IMPG1|NCAN|IMPG2|PRELP|PODNL1|PRG2|HAPLN3|VCAN|SPOCK2|PODN|SPOCK3|CHADL|ASPN|OMD|OGN|SRGN|CHAD|LUM|BGN|SPOCK1	27	Thyrocytes3
NABA SECRETED FACTORS	0.058	0.627	1.9	235	TPO|VEGFA|ISM1|S100A6|EDA	5	Thyrocytes3
SA B CELL RECEPTOR COMPLEXES	0.05	0.803	2.097	24	FOS|JUN|SOS1|MAP3K1|SYK|ATF2|MAPK1|RPS6KA3|BCR|RAC1|GRB2	11	Thyrocytes3
SA FAS SIGNALING	0.05	0.908	2.018	9	BCL2|CFLAR|CFL1	3	Thyrocytes3
SA PROGRAMMED CELL DEATH	0.062	0.836	1.973	12	BCL2|BCL2L1	2	Thyrocytes3
SA PTEN PATHWAY	0.05	0.851	2.093	17	IPCEF1|AKT3|SOS1|PTEN|AKT2|MAPK1	6	Thyrocytes3
SIG BCR SIGNALING PATHWAY	0.05	0.802	2.292	45	BCL2|NFATC2|PPP1R13B|ITPR1|AKT3|PPP3CA|GSK3B|SOS1|SOS2|ITPR2|RAF1|PLCG2|SYK|CD81|AKT2|PPP3CC|ITPR3|MAPK1|BCR|PPP3CB	20	Thyrocytes3
SIG CD40PATHWAYMAP	0.073	0.679	1.868	34	DUSP1|MAPK10|MAPK8|MAP2K4|MAPK14|MAPK1|NFKB1|NFKBIA	8	Thyrocytes3
SIG CHEMOTAXIS	0.05	0.729	2.066	43	PPP1R13B|RPS4X|ITPR1|AKT3|PAK3|ACTR3|PTEN|ITPR2|PAK1|CDC42|ROCK2|AKT2|ROCK1|ITPR3|ARHGEF11|WASL|GDI2|ACTR2|PAK2|PIK3R1	20	Thyrocytes3
SIG IL4RECEPTOR IN B LYPHOCYTES	0.05	0.831	2.203	27	BCL2|PPP1R13B|JAK1|AKT3|GSK3B|IRS1|SOS1|SOS2|RAF1|AKT2|MAPK1	11	Thyrocytes3
SIG INSULIN RECEPTOR PATHWAY IN CARDIAC MYOCYTES	0.05	0.768	2.224	49	PARD3|FOXO1|YWHAZ|AKT3|YWHAE|GSK3B|IRS1|SOS1|PTEN|BRD4|SOS2|RAF1|YWHAQ|CDC42|AKT2|RPS6KA2|PTPN1|CYTH3|MAPK1|RPS6KA3|LNPEP|GRB2|PIK3R1|YWHAB|CAP1|SERPINB6	26	Thyrocytes3
SIG PIP3 SIGNALING IN B LYMPHOCYTES	0.05	0.779	2.144	34	FOXO3|PPP1R13B|ITPR1|AKT3|PTEN|ITPR2|PLCG2|SYK|AKT2|ITPR3|RPS6KA2|CYTH3|RPS6KA3|BCR	14	Thyrocytes3
SIG PIP3 SIGNALING IN CARDIAC MYOCTES	0.05	0.774	2.296	66	FOXO3|PARD3|ERBB4|PPP1R13B|PTK2|YWHAZ|AKT3|YWHAE|CREB5|PAK3|GSK3B|IRS1|GADD45A|SOS1|PTEN|SOS2|PAK1|YWHAQ|CDC42|AKT2|RPS6KA2|PTPN1|CYTH3|CREB1|RPS6KA3	25	Thyrocytes3
SIG REGULATION OF THE ACTIN CYTOSKELETON BY RHO GTPASES	0.058	0.697	1.901	33	ACTG1|RPS4X|PAK3|ACTR3|PAK1|CDC42|ROCK2|ROCK1|WASL|FLNA|GDI2|ACTR2|PAK2	13	Thyrocytes3
WNT SIGNALING	0.058	0.714	2.134	81	ACTB|JUN|CSNK1A1|CTBP2|DAAM1|TCF7L1|RPL13A|B2M|CTNNB1|CCND3|GSK3B|NLK|PPP2CA|CCND2|FBXW11|CSNK1G1|TLE1|EP300|BTRC|SENP2|FBXW4|TLE5|CSNK2A1|APC|GAPDH|LRP6	26	Thyrocytes3
HALLMARK ADIPOGENESIS	0.067	0.516	1.542	199	PDCD4|GPHN|GPX3|UBC|ATL2|APLP2|RREB1|MAP4K3|LIFR|GADD45A|RTN3|HIBCH|POR|GBE1|G3BP2|TOB1|TANK|ADIPOR2|RNF11|ACADL|REEP5|COL4A1|ITSN1|GPD2|PPM1B|CAVIN2|MGST3|AGPAT3|PEX14|LPCAT3|NDUFA5|SDHC|UBQLN1|ACO2|BCL2L13|SCP2|UQCR10|DNAJC15|GPX4|MCCC1|SOD1|PPARG|UQCR11|RIOK3|COX7B|ACOX1|BCL6|PPP1R15B|ATP1B3|CMPK1|CAT|ABCA1|ACADM|PTCD3|SPARCL1|YWHAG|ELMOD3	57	Thyrocytes3
HALLMARK ANDROGEN RESPONSE	0.02	0.773	2.302	98	FKBP5|ELL2|ELOVL5|SAT1|PIAS1|B2M|KRT8|CCND3|MAP7|PDLIM5|ITGAV|LIFR|B4GALT1|HOMER2|IQGAP2|VAPA|ZMIZ1|SEC24D|XRCC5|SORD|TPD52|PTPN21|PLPP1|CDC14B|APPBP2|MYL12A|SRF|TSC22D1|MAK|SMS|RPS6KA3|SLC38A2|ANKH|STK39|AKAP12|XRCC6|LMAN1	37	Thyrocytes3
HALLMARK APICAL JUNCTION	0.054	0.614	1.838	194	VCL|CTNND1|ACTB|ACTG1|EXOC4|ITGA9|NF1|TJP1|PTK2|CDH1|DLG1|ACTN4|AKT3|FBN1|EGFR|CTNNA1|PIK3CB|B4GALT1|IRS1|PTEN|MYH9|RASA1|ITGB1|MSN|SYK|NECTIN2|CLDN4|AKT2|CNN2|MYL12B|NECTIN3|MAPK14|TNFRSF11B|WASL|NEGR1|JUP|GNAI1|MAP3K20|CLDN7|MYL9|PARVA	41	Thyrocytes3
HALLMARK APOPTOSIS	0.02	0.735	2.202	157	ANXA1|EMP1|TIMP3|PDCD4|JUN|SAT1|LMNA|CFLAR|GPX3|ATF3|PTK2|CAV1|SQSTM1|CTNNB1|APP|WEE1|CLU|CREBBP|KRT18|GADD45A|MCL1|BTG2|CCND2|PAK1|CD44|DNAJC3|DAP|TXNIP|PSEN1|DPYD|ETF1|SPTAN1|BMP2|IGF2R|GSN|ROCK1|SOD2|MGMT|NEDD9|DNM1L|XIAP|CYLD|ADD1	43	Thyrocytes3
HALLMARK CHOLESTEROL HOMEOSTASIS	0.056	0.608	1.777	74	ERRFI1|ACTG1|ATF3|ALCAM|CHKA|CTNNB1|CLU|CD9|ATXN2|MAL2|STX5|ANXA5|PNRC1	13	Thyrocytes3
HALLMARK COAGULATION	0.02	0.638	1.904	116	ANXA1|CPQ|TIMP3|CTSB|FBN1|CLU|GNG12|ARF4|CD9|SPARC|MAFF|S100A13|WDR1|ITGB3|CSRP1|GSN|FYN|DUSP14|CAPN2|KLF7|USP11|RAC1	22	Thyrocytes3
HALLMARK EPITHELIAL MESENCHYMAL TRANSITION	0.029	0.623	1.863	194	TIMP3|CCN2|SLIT3|JUN|SAT1|CCN1|CALD1|PLOD2|VIM|VEGFA|CADM1|SGCD|MATN2|FERMT2|SNTB1|FBN1|ITGAV|GADD45A|ABI3BP|GJA1|VEGFC|COL4A2|ITGB1|CD44|LAMC1|SPARC|COPA|TPM1|ITGB3|FSTL1|PPIB|IL15|NOTCH2|COL4A1|ID2|CD59|TNFRSF11B|DST	38	Thyrocytes3
HALLMARK ESTROGEN RESPONSE EARLY	0.02	0.727	2.173	197	FKBP5|NAV2|BCL2|ABLIM1|FOS|IGF1R|ELOVL5|KAZN|THSD4|AFF1|MED13L|MPPED2|TFF3|SVIL|DEPTOR|FARP1|MYOF|ELF1|PDLIM3|KRT8|ADCY9|FLNB|ADD3|B4GALT1|MAST4|KRT18|RAB31|KDM4B|WWC1|GJA1|FHL2|CD44|TMEM164|IL6ST|TOB1|CLIC3|DLC1	37	Thyrocytes3
HALLMARK ESTROGEN RESPONSE LATE	0.034	0.65	1.943	190	FKBP5|BCL2|FOS|PDCD4|ELOVL5|AFF1|TFF3|JAK1|FARP1|CDH1|MYOF|CAV1|PDLIM3|PCP4|ZFP36|FLNB|ADD3|HOMER2|DNAJC1|RAB31|CD9|SORD|CD44|CPE|IL6ST|LARGE1|RABEP1|TOB1|CLIC3|DLG5|ATP2B4|RPS6KA2|CKB|ID2	34	Thyrocytes3
HALLMARK FATTY ACID METABOLISM	0.086	0.511	1.53	149	XIST|PTPRG|ELOVL5|MAOA|HSD17B4|GLUL|SUCLG2|HIBCH|HSP90AA1|BCKDHB|ADIPOR2|AUH|SERINC1|ACADL|MIF|GPD2|SMS|PTS|SDHC|HSDL2|D2HGDH|HADHB|ACO2|RAP1GDS1	24	Thyrocytes3
HALLMARK G2M CHECKPOINT	0.056	0.547	1.637	193	STAG1|RPS6KA5|TRA2B|MT2A|PAFAH1B1|ABL1|NUP98|HNRNPU|SFPQ|SRSF10|ATRX|TOP1|SMAD3|FOXN3|HIRA|CUL3|SYNCRIP|MNAT1|PRPF4B|SMARCC1|YTHDC1|HIF1A|XPO1|HNRNPD|FANCC|EWSR1|CUL5|ILF3|NOTCH2|SS18|PDS5B|MTF2|HMGN2|SLC38A1|MAPK14|CUL1|NASP|RASAL2|CDC27|GSPT1|NUMA1|MAP3K20|RAD23B|SRSF1|PRIM2|ARID4A|KPNB1|KIF5B|NCL|DMD|AMD1|WRN|HSPA8|SRSF2|PURA|G3BP1	56	Thyrocytes3
HALLMARK GLYCOLYSIS	0.078	0.505	1.509	197	EXT1|HOMER1|TFF3|SDC2|PLOD2|VEGFA|PAM|EGFR|HSPA5|B4GALT1|PPP2CB|ZNF292|TPST1|FUT8|CD44|HDLBP|SLC25A13|MIF|GFPT1|PPIA|NASP|HS2ST1|AK3|GALK2|CLDN3|CITED2|ARPP19|MXI1|ALDH7A1|SLC35A3|MET|SDHC|LHPP|P4HA1|PFKP|PKM|COPB2	37	Thyrocytes3
HALLMARK HEDGEHOG SIGNALING	0.05	0.703	1.943	33	UNC5C|NF1|VEGFA|MYH9|RASA1|TLE1|OPHN1	7	Thyrocytes3
HALLMARK HEME METABOLISM	0.054	0.591	1.769	187	FOXO3|ELL2|TNRC6B|CAST|CTSB|DAAM1|FBXO34|CCND3|TOP1|CDR2|MARK3|SDCBP|TSPAN5|ARHGEF12|PICALM|TNS1|USP15|TFDP2|BTG2|RAP1GAP|NUDT4|GAPVD1|RBM5|BTRC|NEK7|SLC66A2|ATP6V0A1|NR3C1|LPIN2|DCAF10|CDC27|BACH1|MGST3|EPB41|ADD1|RNF19A|TCEA1|MXI1|BMP2K|VEZF1|BSG|SELENBP1|TRAK2|FBXO7|SLC25A37|KAT2B|MFHAS1|SLC11A2|XPO7	49	Thyrocytes3
HALLMARK HYPOXIA	0.022	0.739	2.212	193	RORA|KLF6|BCL2|FOS|DUSP1|FOXO3|EXT1|CCN2|JUN|ERRFI1|CCN1|DTNA|SDC2|VEGFA|ATF3|PPARGC1A|CAV1|MT2A|WSB1|PAM|MT1E|EGFR|ZFP36|HSPA5|NEDD4L|ANXA2|TES|MYH9|ZNF292|TPD52|HK1|HDLBP|GBE1|MAP3K1|MAFF|PRKCA|LARGE1|KDM3A|MIF|RBPJ|NR3C1	41	Thyrocytes3
HALLMARK IL2 STAT5 SIGNALING	0.029	0.647	1.936	194	RORA|KLF6|EMP1|BCL2|MYO1E|IGF1R|RABGAP1L|ALCAM|CCND3|ITGAV|ENPP1|HUWE1|BMPR2|POU2F1|CCND2|CDC42SE2|CD44|LCLAT1|SNX9|MAPKAPK2|HOPX|PLPP1|AHNAK|PRKCH|SPRED2|MAFF|SNX14|IKZF2|CD81|BMP2|HIPK2|NCOA3|ANXA4|IGF2R	34	Thyrocytes3
HALLMARK KRAS SIGNALING DN	0.02	0.816	2.446	157	TG|ZBTB16|RYR2|NR6A1|CAMK1D|TFCP2L1|CDKAL1|PTPRJ|TCF7L1|PRKN|DTNB	11	Thyrocytes3
HALLMARK MITOTIC SPINDLE	0.02	0.748	2.237	198	SORBS2|AKAP13|VCL|PALLD|MYO1E|NF1|FARP1|DLG1|ACTN4|RABGAP1|PAFAH1B1|PCM1|YWHAE|CLASP1|HOOK3|ABL1|EZR|CLIP1|SSH2|PDLIM5|SPTBN1|FLNB|CAPZB|TRIO|ARHGAP5|ARHGEF12|SOS1|MYH9|ARFGEF1|FGD4|ARHGAP10|RASA1|KLC1|STAU1|KIF1B|RAB3GAP1|MID1|ARHGAP29|RICTOR|TLK1|PPP4R2|CDC42|SPTAN1|WASF2|OPHN1|ARHGEF7|ARHGEF3|ALMS1|PCGF5|GSN|NOTCH2|CDC42BPA|ROCK1|SEPTIN9|ITSN1|RANBP9|RASAL2|CDC27|APC|ARHGEF11|NEDD9|NUMA1|RAPGE…	80	Thyrocytes3
HALLMARK MTORC1 SIGNALING	0.022	0.642	1.919	198	SLA|ELOVL5|HSP90B1|PLOD2|SQSTM1|CALR|IGFBP5|UBE2D3|ACTR3|GSK3B|HSPA5|ADD3|CANX|RAB1A|PPA1|TES|CD9|SORD|BTG2|PRDX1|ATP2A2|USO1|GBE1|IFRD1|ETF1|ACACA|ADIPOR2|PPIA|NUPR1|SERP1|PITPNB|NFYC|GAPDH|GGA2|ATP6V1D|TCEA1|HSPA9|SEC11A|PPP1R15A|RPN1|ACTR2	41	Thyrocytes3
HALLMARK MYC TARGETS V1	0.022	0.644	1.921	196	RPL34|HNRNPC|HNRNPA2B1|TRA2B|YWHAE|HNRNPU|RPS6|RPL18|RPL6|RPS2|RPL22|CANX|RPS3|HNRNPA3|RPLP0|SYNCRIP|SRSF7|PABPC1|HSP90AB1|RPL14|UBE2E1|SMARCC1|SRSF3|PTGES3|IFRD1|EIF4G2|RACK1|YWHAQ|XPO1|DEK|ETF1|HNRNPD|NAP1L1|HNRNPR|PPIA|NPM1|RPS5|CUL1|SLC25A3|GSPT1|HNRNPA1|PSMD1|ORC2|EIF4A1|RAD23B|DDX18|RPS10|SRSF1|CNBP|KPNB1|SERBP1|FAM120A|EIF4H|XRCC6|SRSF2|G3BP1|EIF3J|EEF1B2|SET|DUT|EIF1AX|EIF4E|PSMD14|EIF2S2…	66	Thyrocytes3
HALLMARK MYOGENESIS	0.054	0.585	1.747	185	NAV2|ABLIM1|FHL1|DTNA|SVIL|GPX3|SGCD|WWTR1|APP|ADCY9|MEF2A|CLU|NCAM1|MYH9|DAPK2|IGFBP7|COL4A2|ITGB1|IFRD1|SPARC|RB1|LARGE1|SPTAN1|PKIA|EIF4A2|CRYAB|KIFC3|AKT2|MEF2C	29	Thyrocytes3
HALLMARK OXIDATIVE PHOSPHORYLATION	0.063	0.538	1.606	200	ATP1B1|GLUD1|PDK4|OGDH|POR|ATP5F1E|COX7C|ATP6V0E1|NDUFB2|ATP6V1H|SLC25A12|OPA1|SLC25A3|NDUFC2|MGST3|UQCRB|LRPPRC|ATP6V1D|RHOT1|NDUFS4|COX6C|HSPA9|FDX1|NDUFA5|NDUFA4|ATP5MG|SDHC|MFN2|HADHB|ACO2|MTX2|HADHA|UQCRC2|UQCR10|AFG3L2|GPX4|COX4I1|SLC25A6|COX7A2|ATP5MC2|NDUFS1|NDUFB8|NDUFC1|ETFDH|ATP6V0C|ETFA|UQCR11|PDHX|ATP5ME|COX7B|SUCLA2|NNT|ATP5F1A|COX5B|ATP6V1C1|MPC1|ACADM|ACADVL|NDUFA1|LDHB|GPI|UQCRQ|…	183	Thyrocytes3
HALLMARK P53 PATHWAY	0.054	0.614	1.837	191	ZBTB16|FOS|FOXO3|JUN|SAT1|RPS12|ATF3|APP|RPL18|CCND3|FBXW7|GADD45A|ZFP36L1|PTPN14|RPL36|BTG2|CCND2|RACK1|RB1|TXNIP|CD81|TOB1|BMP2|KIF13B|WWP1|TSC22D1|RAD9A|NUPR1|SLC19A2|SESN1|HINT1|IP6K2|PITPNC1|ABAT|MDM2|TPD52L1|PPP1R15A|RGS16|RALGDS|PPM1D|MKNK2	41	Thyrocytes3
HALLMARK PEROXISOME	0.088	0.524	1.576	103	ATXN1|ELOVL5|CADM1|ERCC1|HSD17B4|LONP2|PRDX1|PABPC1|DIO1|SMARCC1|SOD2|ABCD3|DHRS3|SLC23A2|PRDX5|ESR2|PEX14|CNBP	18	Thyrocytes3
HALLMARK PI3K AKT MTOR SIGNALING	0.02	0.743	2.235	104	SLA|MAPK10|HSP90B1|MAPK8|SQSTM1|EGFR|CALR|UBE2D3|ACTR3|GSK3B|GNA14|SMAD2|PTEN|ITPR2|RAF1|MAPKAP1|CLTC|ACACA|RPTOR|MAP3K7|MAPK1|ARF1|RPS6KA3|RAC1|NCK1|ACTR2|GRB2|PTPN11|MKNK2|PIKFYVE|CAB39|YWHAB	32	Thyrocytes3
HALLMARK PROTEIN SECRETION	0.02	0.793	2.368	95	GNAS|STX12|ATP1A1|GOLGA4|PAM|SGMS1|MON2|EGFR|CAV2|KRT18|AP3B1|SEC31A|ARFGEF1|SEC24D|GBF1|ARFGEF2|CD63|TPD52|USO1|RAB2A|KIF1B|TMED10|SNX2|CLTC|ADAM10|AP1G1|ARFGAP3|AP2B1|DOP1A|ATP6V1H|RAB5A|IGF2R|MAPK1|ARF1|DNM1L|ARFIP1|DST|RPS6KA3|VPS45|CLTA|COPB1|TSG101|LMAN1|CLN5|TOM1L1|STX16|SCAMP1|COPB2	48	Thyrocytes3
HALLMARK REACTIVE OXYGEN SPECIES PATHWAY	0.02	0.733	2.109	48	IPCEF1|GPX3|FTL|PRDX1|MGST1|JUNB|ABCC1|PDLIM1|SOD2|MBP|MSRA|TXNRD1|PFKP|OXSR1|GPX4|ATOX1	16	Thyrocytes3
HALLMARK TGF BETA SIGNALING	0.02	0.821	2.374	53	BMPR1A|TJP1|CDH1|WWTR1|ARID4B|CTNNB1|UBE2D3|SPTBN1|SMAD3|RAB31|ID3|BMPR2|IFNGR2|JUNB|ACVR1|SMURF2|SKI|LTBP2|SKIL|ID1|BMP2|HIPK2|TRIM33|RHOA|ID2|MAP3K7|APC|XIAP|BCAR3|NCOR2|SMURF1|PPP1R15A	32	Thyrocytes3
HALLMARK TNFA SIGNALING VIA NFKB	0.026	0.72	2.152	189	KLF6|FOSB|FOS|DUSP1|EGR1|JUN|NR4A1|SAT1|CCN1|PLPP3|CFLAR|NFAT5|VEGFA|ATF3|NR4A3|IER2|RCAN1|SQSTM1|PER1|CCNL1|PDLIM5|ZFP36|EGR2|NFE2L2|SMAD3|EIF1|B4GALT1|TRIB1|GADD45A|MCL1|BTG2|SPSB1|IFNGR2|JUNB|KLF9|CD44|MAFF|IL6ST|TANK|BMP2|PNRC1|TSC22D1|SOD2|ATP2B1|ID2	45	Thyrocytes3
HALLMARK UNFOLDED PROTEIN RESPONSE	0.02	0.62	1.859	109	HSP90B1|VEGFA|ATF3|YWHAZ|RPS14|CALR|HSPA5|SEC31A|CNOT4|EEF2|ATF6|DNAJC3|FUS|PDIA6|CNOT2|EIF4A2|DDX10|PARN|NPM1|EIF2AK3|SERP1|MTREX|TTC37|DCP1A|EIF4A1|HSPA9|EXOC2|SEC11A|KIF5B	29	Thyrocytes3
HALLMARK UV RESPONSE DN	0.02	0.832	2.499	143	SYNE1|PTPRM|APBB2|DUSP1|IGF1R|ATXN1|RBPMS|CCN1|MAGI2|PLPP3|SDC2|BMPR1A|TJP1|DLG1|DYRK1A|NFIB|CAV1|NIPBL|AKT3|PLCB4|SIPA1L1|MT1E|IGFBP5|ATRX|PDLIM5|SCAF8|CDK13|ADD3|CDON|SMAD3|IRS1|ADGRL2|ANXA2|PTEN|PRDM2|GJA1|FHL2|ZMIZ1|PRKCE|YTHDC1|ABCC1|MAP2K5|LAMC1|DDAH1|PTPN21|PHF3|SPOP|TOGARAM1|GCNT1|ID1|BCKDHB|PRKCA|NEK7|ITGB3|DLC1|NR3C1|ANXA4|ATRN|NOTCH2|CDC42BPA|ATP2B4|MAPK14|ATP2B1|MGMT|NR1D2|SFMBT1|CITE…	71	Thyrocytes3
HALLMARK UV RESPONSE UP	0.056	0.586	1.758	146	FOSB|FOS|NR4A1|GLS|GPX3|ATF3|SQSTM1|PDLIM3|CHKA|HNRNPU|CCND3|MAOA|BTG2|TMBIM6|JUNB|EPCAM|IL6ST|EIF5|BMP2|SOD2|AGO2|PLCL1|NUP58|NFKBIA|PTPRD|BSG|RPN1|AMD1|PPP1R2|BTG3|EIF2S3|SELENOW|DNAJA1|RAB27A|CDC5L|MARK2	36	Thyrocytes3
GOBP CARDIAC MUSCLE MYOBLAST PROLIFERATION	0	0.998	1.836	4	MALAT1|ATF2	2	Thyrocytes3
GOBP CELLULAR RESPONSE TO STRESS	0	0.739	2.088	1742	MALAT1|ANXA1|RORA|BCL2|NFATC2|IMMP2L|FOXP1|FOS|DUSP1|FOXO3|EGR1|CCN2|ACTB|IGF1R|SASH1|PDCD4|JUN|CRY1|MAPK10|ERRFI1|DDX5|HSP90B1|PLA2R1|SH3RF1|FER|LMNA|SPIDR|RAD51B|TPT1|CFLAR|NF1|VEGFA|MAGI3|BMPR1A|FAF1|ITPR1|ATF3|DLG1|FOXO1|DYRK1A|PPARGC1A|MAPK8|BRAF|SIK2|MACROD2|CAV1|STK33|ULK4|EYA2|HIPK3|NIPBL|PSME4|NR4A3|SETX|PAFAH1B1|AKT3|YWHAE|FTO|SQSTM1|GTF2I|B2M|CREB3L2|ABL1|POGZ|EPC1|RPL26|PRKN|PER1|NSMC…	350	Thyrocytes3
GOBP DETECTION OF CHEMICAL STIMULUS INVOLVED IN SENSORY PERCEPTION OF TASTE	0.076	-0.471	-2.268	30	CST4|TAS2R40|PIGR|PLCB2|TAS1R3|TAS2R43|TAS2R46|TAS2R19|TAS2R20|PKD2L1|TAS2R39|PIP|TAS2R5|AZGP1|GNAT3|GNAT1|RTP3|TAS1R1|TAS2R13|TAS2R10|RTP4|FFAR4|TAS2R31|LPO|TAS2R4	25	Thyrocytes3
GOBP ESTROUS CYCLE	0.041	0.898	2.104	15	ANXA1|EGR1|IGF1R|OPRM1|ADNP	5	Thyrocytes3
GOBP HORMONE BIOSYNTHETIC PROCESS	0.018	0.931	2.713	59	TG|TPO|EGR1|IGF1R|ATP1A1	5	Thyrocytes3
GOBP HORMONE METABOLIC PROCESS	0.093	0.84	2.515	201	TG|TPO|PAX8|CPQ|EGR1|IGF1R|IYD|ATP1A1|CTSB|TCF7L2	10	Thyrocytes3
GOBP IODIDE TRANSPORT	0.053	0.982	1.985	6	TG|SLC26A4|KCNQ1	3	Thyrocytes3
GOBP LOCOMOTION	0	0.741	2.098	1623	MALAT1|ANXA1|ELMO1|PRKG1|VCL|PTPRM|BCL2|NFATC2|PALLD|FOXP1|DUSP1|FOXO3|PTPRG|MACF1|EXT1|SYNE2|UNC5C|CCN2|ACTB|IGF1R|LIMCH1|CD24|SLIT3|SASH1|JUN|CNTN5|RERE|NR4A1|CNTN4|STARD13|ATP8A1|ACTG1|CCN1|CAMK1D|ERBB4|MAGI2|SH3RF1|ITGA9|FER|LMNA|PLPP3|SDC2|RFX3|NTRK2|NF1|RAPGEF2|RPS6KA5|VEGFA|RFFL|BMPR1A|BCAS3|TJP1|PTK2|CDH1|DOCK1|SPAG9|NFIB|DOCK5|PRKX|ASH1L|AFDN|RBFOX2|MRTFA|PTPRJ|CAV1|RUFY3|ULK4|ACTN4|DSTN…	274	Thyrocytes3
GOBP MYOBLAST PROLIFERATION	0	0.991	2.304	14	MALAT1|ZNF609	2	Thyrocytes3
GOBP PHENOL CONTAINING COMPOUND METABOLIC PROCESS	0.032	0.906	2.749	99	TG|TPO|PAX8|BCL2|CPQ|IYD|RAPGEF2|CTSB|BTBD9|PRKN	10	Thyrocytes3
GOBP POSITIVE REGULATION OF ATPASE COUPLED CALCIUM TRANSMEMBRANE TRANSPORTER ACTIVITY	0.076	0.963	1.947	6	VMP1|RYR2|SUMO1	3	Thyrocytes3
GOBP POSITIVE REGULATION OF CELL POPULATION PROLIFERATION	0.027	0.803	2.313	783	MALAT1|ANXA1|NEAT1|TSHR|BCL2|NFATC2|PBX1|FOXP1|EGR1|CCN2|IGF1R|CD24|JUN|NR4A1|ZFPM2|CCN1|ID4|ERBB4|N4BP2L2|FER|RAD51B|CFLAR|NTRK2|NF1|VEGFA|BMPR1A|RPS4X|ATF3|TJP1|PTK2|DLG1|WWTR1|SHANK2|BIRC6|TCF7L2|SLC39A10|NR4A3|FERMT2|AKT3|STAT3|S100A6|ABL1|HMGB1|CTNNB1|HNRNPU|RPS6|KDM4C|EGFR|CALR|LRP2|IGFBP5|SRPK2|RTN4|CDK13|RREB1|ITGAV|YAP1|LIFR|SDCBP|PRKD1|RPS3|B4GALT1|IRS1|CAV2|CUL3|RPS9|PTEN|EPHA4|RPS15A|…	120	Thyrocytes3
GOBP POSITIVE REGULATION OF EPITHELIAL CELL DIFFERENTIATION INVOLVED IN KIDNEY DEVELOPMENT	0.076	0.961	1.854	5	PAX8|CD24|PROM1	3	Thyrocytes3
GOBP POSITIVE REGULATION OF LOCOMOTION	0.076	0.84	2.462	527	MALAT1|ANXA1|BCL2|FOXP1|SYNE2|IGF1R|SASH1|JUN|ATP8A1|ACTG1|CCN1|CAMK1D|FER|PLPP3|RAPGEF2|VEGFA|BCAS3|TJP1|PTK2|DOCK1|SPAG9|DOCK5|CAV1|RUFY3|ACTN4|EPB41L5|NIPBL|NR4A3|FERMT2|AKT3|CLASP1|STAT3|ABL1|PPP3CA|HMGB1|EGFR|ZNF609|RAB11A|APP|CALR|PAK3|IGFBP5|SEMA3D|HSPA5|RTN4|RREB1|ITGAV|NFE2L2|SMAD3|SDCBP|PIK3CB|PRKD1|DIAPH1|RDX|EPHA4|NUMB|DAPK2|PIK3C2A|RIN2|VEGFC|ANXA3|BMPR2|CAPN7|WNK1|PRKCE|ITGB1|CLASP2…	88	Thyrocytes3
GOBP POSITIVE REGULATION OF MYOBLAST PROLIFERATION	0	0.996	2.104	8	MALAT1|PPARD	2	Thyrocytes3
GOBP REGULATION OF CELLULAR COMPONENT MOVEMENT	0	0.795	2.279	945	MALAT1|ANXA1|PRKG1|VCL|PTPRM|BCL2|FOXP1|DUSP1|FOXO3|PTPRG|MACF1|RYR2|SYNE2|UNC5C|IGF1R|LIMCH1|SASH1|JUN|STARD13|ATP8A1|ACTG1|CCN1|CAMK1D|ERBB4|MAGI2|FER|LMNA|PLPP3|NF1|RAPGEF2|VEGFA|RFFL|BMPR1A|BCAS3|TJP1|PTK2|CDH1|DLG1|DOCK1|SPAG9|DOCK5|PRKX|AFDN|PTPRJ|CAV1|RUFY3|ULK4|ACTN4|SRGAP1|EPB41L5|NIPBL|NR4A3|FERMT2|AKT3|CLASP1|STAT3|AKAP9|ABL1|PPP3CA|HMGB1|EGFR|ZNF609|CTNNA1|RAB11A|APP|CALR|RPS19|PAK3|I…	165	Thyrocytes3
GOBP REGULATION OF CELL POPULATION PROLIFERATION	0	0.751	2.134	1438	MALAT1|ANXA1|NEAT1|TSHR|ZBTB16|PRKG1|PTPRM|BCL2|NFATC2|PBX1|FOXP1|DUSP1|FOXO3|EGR1|CCN2|IGF1R|CD24|SLIT3|PDCD4|JUN|NR4A1|JUND|ERRFI1|ZFPM2|CCN1|ID4|ERBB4|MAGI2|N4BP2L2|SH3RF1|FER|LMNA|RAD51B|AGBL4|CFLAR|NTRK2|FTH1|NF1|RAPGEF2|VEGFA|BMPR1A|ZBTB7C|RPS4X|ATF3|TJP1|PTK2|DLG1|FOXO1|CTBP2|PPARGC1A|NFIB|WWTR1|SHANK2|PIAS1|RBFOX2|PTPRJ|CAV1|BIRC6|TCF7L2|SLC39A10|NR4A3|FERMT2|AKT3|FTO|CBLB|STAT3|B2M|S100A…	225	Thyrocytes3
GOBP REGULATION OF MYOBLAST PROLIFERATION	0	0.992	2.229	11	MALAT1|ZNF609	2	Thyrocytes3
GOBP RESPONSE TO ABIOTIC STIMULUS	0.006	0.778	2.216	1012	MALAT1|ANXA1|RORA|FOSB|BCL2|FOS|FOXO3|EGR1|EXT1|RYR2|MT-CO1|CCN2|IGF1R|CD24|JUN|MT-ATP6|CRY1|NR4A1|JUND|MAPK10|ERRFI1|MT-CO2|MT-ND3|ACTG1|HSP90B1|FBXL17|ATP1B1|LMNA|SPIDR|CFLAR|NFAT5|NF1|PLOD2|VEGFA|MT-ND4|ITPR1|PTK2|FOXO1|MAPK8|GNAQ|CAV1|ACTN4|NIPBL|YWHAE|AKAP9|RPL26|PER1|PAM|CTNNB1|TANC1|ADGRV1|EGFR|APP|OPRM1|BABAM2|MAP7|GSK3B|HSPA5|NFE2L2|STRBP|TSC22D3|MAP4K3|SMAD3|YAP1|ERCC1|DDX3X|CPEB4|PIK3C…	155	Thyrocytes3
GOBP THYROID HORMONE GENERATION	0.013	0.971	2.411	20	TG|TPO|PAX8|CPQ|CTSB	5	Thyrocytes3
GOBP THYROID HORMONE METABOLIC PROCESS	0.053	0.968	2.55	25	TG|TPO|PAX8|CPQ|IYD|CTSB	6	Thyrocytes3
GOCC COSTAMERE	0.056	0.893	2.094	15	VCL|ANK3|HOMER1|SVIL|AHNAK|ANK2|FXR1	7	Thyrocytes3
GOCC CYTOSOLIC RIBOSOME	0.059	0.903	2.73	97	RPL41|RPLP1|RPL13|RPL34|RPL10|RPS12|RPS27|RPS4X|RPL3|RPS28|RPS27A|RPS18|RPL37A|RPS14|RPS24|RPL17|RPL21|RPS3A|RPL13A|RPL15|RPL30|RPL39|RPS23|RPL26|RPL11|RPL37|RPL7A|RPL35A|RPL24|RPL32|RPL9|RPS6|RPL5|RPL18|RPS19|RPS8|RPL6|RPL18A|RPL23A|RPL27A|RPL12|RPS2|RPS29|RPL28|RPL19|RPL22|RPL8|RPS11|RPS21|RPS7|RPS3|RPL29|RPLP0|RPLP2|RPL7|RPS9|RPS15|RPS15A|RPS25|RPL35|RPL36|RPL10A|RPS13|RPS16|RPL14|RPL23|RPL38|…	73	Thyrocytes3
GOCC IMMUNOGLOBULIN COMPLEX	0.098	-0.503	-2.074	22	IGHA2|IGLC2|IGLC1|IGLV8-61|IGHG1|IGKC|PIGR|IGLV5-52|TRDC|IGLL1|IGLV1-51|IGHM|IGHG3|IGHA1|TRBC1|JCHAIN|IGLV10-54|TRBC2|IGHE	19	Thyrocytes3
GOCC IMMUNOGLOBULIN COMPLEX CIRCULATING	0.015	-0.644	-2.365	16	IGHA2|IGLC2|IGLC1|IGHG1|IGKC|PIGR|TRDC|IGLL1|IGHM|IGHG3|IGHA1|TRBC1|JCHAIN	13	Thyrocytes3
GOCC TRANSCRIPTION FACTOR AP 1 COMPLEX	0.081	0.96	1.851	5	NFATC2|FOS|JUN|JUND|JUNB	5	Thyrocytes3
GOMF CHLORIDE TRANSMEMBRANE TRANSPORTER ACTIVITY	0.087	0.881	2.066	15	SLC26A7|SLC26A4|SLC1A1	3	Thyrocytes3
GOMF IMMUNOGLOBULIN BINDING	0.081	-0.521	-2.061	20	UMOD|MS4A1|MS4A2|FCER2|FCGR2B|AMBP|PIP|JCHAIN|FCGR2A|FCER1A|FCGR1A|FCGR3A|FCGR1B|FCER1G|FCAR	15	Thyrocytes3
GOMF OLFACTORY RECEPTOR ACTIVITY	0	-0.592	-4.156	82	OR52A1|OR52I2|OR2V2|OR2V1|OR5AS1|OR7D4|OR6C4|OR10A4|OR52E5|OR51B2|OR13C9|OR13C3|OR14J1|OR2J3|OR2L13|OR2AK2|OR2L8|OR10K1|OR11G2|OR10G4|OR10H1|OR10H5|OR7D2|OR4F17|OR1A1|OR10G3|OR11H4|OR4K17|OR4N2|OR8A1|OR8D4|OR2AT4|OR4D9|OR9Q1|OR10A2|OR2AG1|OR2AG2|OR56A3|OR52N1|OR52H1|OR52D1|OR51I2|OR51M1|OR51B5|OR1L6|OR1L8|OR13C5|OR2A12|OR2A25|OR2A5|OR6B1|OR2G6|OR2L3|OR2L2|OR2L5|OR2T8|OR2W3|OR14A16|OR1C1|OR6F1|OR1…	69	Thyrocytes3
HP ABNORMALITY OF KREBS CYCLE METABOLISM	0.03	0.903	2.118	15	MT-ATP6|MT-ND3|MT-ND4|MT-ND1|MT-ND2|MT-ND5|PRDX1|OGDH	8	Thyrocytes3
HP ABNORMALITY OF LOWER LIMB EPIPHYSIS MORPHOLOGY	0.022	0.922	2.764	75	TG|TPO|TSHR|EXT1|IYD|RPL13|TRPS1|DYM|SIL1|CREBBP	10	Thyrocytes3
HP ABNORMALITY OF THE MUSCULATURE OF THE THIGH	0.073	0.926	2.154	14	SYNE1|SYNE2|FHL1|LMNA|SGCD|HNRNPDL	6	Thyrocytes3
HP ABNORMAL CIRCULATING BILIRUBIN CONCENTRATION	0.076	0.908	2.736	92	TG|TPO|TSHR|PAX8|IYD|ADK|PAFAH1B1	7	Thyrocytes3
HP ABNORMAL CIRCULATING THYROGLOBULIN LEVEL	0.087	0.989	2.118	9	TG|TPO|TSHR|IYD	4	Thyrocytes3
HP ABNORMAL EPIPHYSEAL OSSIFICATION	0.032	0.932	2.773	68	TG|TPO|TSHR|IYD|DYM|FLNB	6	Thyrocytes3
HP ABNORMAL FEMORAL HEAD MORPHOLOGY	0.042	0.92	2.757	76	TG|TPO|TSHR|EXT1|IYD|TRPS1|DYM|SIL1|CREBBP	9	Thyrocytes3
HP ABNORMAL OSSIFICATION INVOLVING THE FEMORAL HEAD AND NECK	0.011	0.965	2.429	21	TG|TPO|TSHR|IYD|DYM|FLNB	6	Thyrocytes3
HP ABNORMAL RADIOACTIVE IODINE UPTAKE TEST RESULT	0	0.986	2.25	12	TG|TPO|TSHR|IYD	4	Thyrocytes3
HP ABNORMAL THYROID STIMULATING HORMONE LEVEL	0.076	0.962	2.599	29	TG|TPO|TSHR|PAX8|IYD	5	Thyrocytes3
HP BRADYCARDIA	0.042	0.919	2.755	76	TG|TPO|TSHR|PAX8|IYD|LMNA|CACNA2D1|AKAP9|ASXL1|CALM2	10	Thyrocytes3
HP COMPENSATED HYPOTHYROIDISM	0.044	0.986	1.994	6	TG|TSHR|SLC26A4	3	Thyrocytes3
HP CONGENITAL HYPOTHYROIDISM	0.009	0.967	2.615	29	TG|TPO|ZBTB20|TSHR|PAX8|GLIS3|IYD|KDM6A|TRAPPC9	9	Thyrocytes3
HP DELAYED CRANIAL SUTURE CLOSURE	0.08	0.899	2.694	82	TG|TPO|ACTB|RERE|ACTG1|IYD|LMNA|RPS19|CREBBP|ANKRD11|HSD17B4|PRDM16|GLI3|POR|ANTXR1|UBE4B|ROR2|SKI|DUOX2|SPEN|EP300	21	Thyrocytes3
HP DELAYED EPIPHYSEAL OSSIFICATION	0.001	0.972	2.674	31	TG|TPO|TSHR|IYD	4	Thyrocytes3
HP DELAYED PROXIMAL FEMORAL EPIPHYSEAL OSSIFICATION	0	0.985	2.279	13	TG|TPO|TSHR|IYD	4	Thyrocytes3
HP ELEVATED CIRCULATING THYROID STIMULATING HORMONE CONCENTRATION	0	0.974	2.453	21	TG|TPO|TSHR|PAX8|IYD	5	Thyrocytes3
HP GOITER	0.006	0.955	2.773	51	TG|TPO|TSHR|PAX8|GNAS|SASH1|IYD|SLC26A4	8	Thyrocytes3
HP HYPOTHERMIA	0.022	0.948	2.718	43	TG|TPO|TSHR|PAX8|MT-ATP6|MT-ND3|IYD|MT-ND4|MT-ND1|MT-ND2	10	Thyrocytes3
HP LARGE POSTERIOR FONTANELLE	0	0.984	2.288	14	TG|TPO|TSHR|PAX8|IYD	5	Thyrocytes3
HP NEONATAL HYPERBILIRUBINEMIA	0.008	0.972	2.39	19	TG|TPO|TSHR|IYD|PAFAH1B1	5	Thyrocytes3
HP PARTIAL ABSENCE OF SPECIFIC ANTIBODY RESPONSE TO UNCONJUGATED PNEUMOCOCCUS VACCINE	0.031	-0.93	-2.056	4	CD19|ICOS|CR2|TNFRSF13C	4	Thyrocytes3
HP PROLONGED NEONATAL JAUNDICE	0.013	0.93	2.706	58	TG|TPO|TSHR|IYD|KMT2E|SETD2|NSD1|SLC44A1	8	Thyrocytes3
HP SKELETAL MUSCLE HYPERTROPHY	0.058	0.86	2.596	189	TG|TPO|TSHR|PAX8|FOS|ACTB|FHL1|MED13L|IYD|SLC26A4|LMNA|SGCD|CAV1|AFF4|FTO|GTF2I|KCNQ1OT1|ATRX|KCNQ1|SETBP1|PTEN|PIK3C2A|TBCK|RASA1|EHMT1|UBE3A|ARID1A|NKX2-1|ROR2|HNRNPK|DUOX2|INSR|SNX14|SMAD4|PRKAG2|IL6ST|LARGE1	37	Thyrocytes3
HP STUTTERING	0.057	0.94	2.186	14	MT-CO3|MT-CO1|MT-CO2|KANSL1|MT-ND4|MT-ND1|MT-ND5	7	Thyrocytes3
HP THYROID DEFECT IN OXIDATION AND ORGANIFICATION OF IODIDE	0.013	0.99	2.002	6	TG|TPO|IYD	3	Thyrocytes3
HP WIDENED CEREBRAL SUBARACHNOID SPACE	0.081	0.956	2.02	8	MT-CO3|MT-CO1|MT-CO2|MT-ND4|MT-ND1|MT-ND5	6	Thyrocytes3
NABA PROTEOGLYCANS	0.057	-0.401	-2.021	30	NYX|HAPLN2|ESM1|HAPLN1|HAPLN4|HAPLN3|ACAN|SRGN|VCAN|PRELP|PODN|SPOCK2|BGN|PRG4|IMPG1|IMPG2|PRG2|SPOCK3|NCAN|DCN|LUM	21	Thyrocytes4
NABA SECRETED FACTORS	0.071	0.659	2.068	235	TPO|VEGFA|ISM1|EDA	4	Thyrocytes4
SA FAS SIGNALING	0.083	0.89	2.049	9	BCL2|CFLAR|CASP8|FAS|CFL1	5	Thyrocytes4
SA PTEN PATHWAY	0.061	0.874	2.222	17	IPCEF1|AKT3|SOS1|PTEN|AKT2|MAPK1	6	Thyrocytes4
SIG BCR SIGNALING PATHWAY	0.061	0.776	2.287	45	BCL2|NFATC2|PPP1R13B|ITPR1|AKT3|PPP3CA|GSK3B|SOS1|ITPR2|SOS2|RAF1|SYK|AKT2|MAPK1|PPP3CC|PPP3CB	16	Thyrocytes4
SIG CHEMOTAXIS	0.065	0.692	2.017	43	PPP1R13B|ITPR1|PAK3|AKT3|ACTR3|PTEN|ITPR2|PAK1|ROCK1|AKT2|CDC42|ROCK2|WASL|ARHGEF11|ITPR3|PAK2|RPS4X|PIK3R1	18	Thyrocytes4
SIG IL4RECEPTOR IN B LYPHOCYTES	0.061	0.812	2.224	27	BCL2|PPP1R13B|JAK1|AKT3|GSK3B|SOS1|SOS2|RAF1|IRS1|AKT2|MAPK1	11	Thyrocytes4
SIG INSULIN RECEPTOR PATHWAY IN CARDIAC MYOCYTES	0.065	0.748	2.235	49	PARD3|FOXO1|YWHAZ|AKT3|YWHAE|GSK3B|SOS1|PTEN|SOS2|YWHAQ|RAF1|IRS1|BRD4|PTPN1|AKT2|CDC42|CYTH3|RPS6KA2|MAPK1	19	Thyrocytes4
SIG PIP3 SIGNALING IN B LYMPHOCYTES	0.061	0.741	2.085	34	FOXO3|PPP1R13B|ITPR1|AKT3|PTEN|ITPR2|SYK|AKT2|CYTH3|RPS6KA2|ITPR3|RPS6KA3	12	Thyrocytes4
SIG PIP3 SIGNALING IN CARDIAC MYOCTES	0.065	0.771	2.372	66	FOXO3|PARD3|ERBB4|PPP1R13B|PTK2|PAK3|YWHAZ|AKT3|YWHAE|GADD45A|GSK3B|CREB5|SOS1|PTEN|PAK1|SOS2|YWHAQ|IRS1|PTPN1|AKT2|CDC42|CYTH3|CREB1|RPS6KA2	24	Thyrocytes4
WNT SIGNALING	0.083	0.656	2.037	81	ACTB|CSNK1A1|JUN|DAAM1|CTBP2|TCF7L1|CTNNB1|GSK3B|CCND3|NLK|PPP2CA|CSNK1G1|TLE1|FBXW11|CCND2|EP300|SENP2|BTRC|DIXDC1|LRP6|APC|B2M|CSNK2A1|FBXW4	24	Thyrocytes4
HALLMARK ANDROGEN RESPONSE	0.046	0.752	2.311	98	FKBP5|ELL2|SAT1|ELOVL5|PIAS1|ITGAV|PDLIM5|SEC24D|MAP7|LIFR|B4GALT1|CCND3|HOMER2|PTPN21|IQGAP2|VAPA|TPD52|KRT8|XRCC5|MAK|APPBP2|ZMIZ1|PLPP1|SMS|MYL12A|SORD|CDC14B|SRF|AKAP12|TSC22D1|B2M	31	Thyrocytes4
HALLMARK APICAL JUNCTION	0.093	0.585	1.812	194	VCL|CTNND1|EXOC4|ITGA9|ACTB|NF1|DLG1|PTK2|TJP1|ACTG1|ACTN4|AKT3|EGFR|CDH1|CTNNA1|RASA1|FBN1|B4GALT1|PIK3CB|PTEN|ITGB1|MYH9|IRS1|SYK|NEGR1|MSN|AKT2|NECTIN3|CNN2|NECTIN2|MAPK14|WASL|GNAI1|MAP3K20|PARVA|SGCE|CDK8|LIMA1	38	Thyrocytes4
HALLMARK APOPTOSIS	0.072	0.727	2.26	157	ANXA1|EMP1|TIMP3|PDCD4|SAT1|CFLAR|ATF3|JUN|LMNA|CAV1|PTK2|CTNNB1|WEE1|SQSTM1|GADD45A|APP|MCL1|CREBBP|PAK1|DAP|SOD2|ETF1|CCND2|BMP2|KRT18|BTG2|CD44|ROCK1|PSEN1|SPTAN1|DPYD|DNAJC3|IGF2R|DNM1L|MGMT|XIAP	36	Thyrocytes4
HALLMARK COAGULATION	0.087	0.617	1.91	116	ANXA1|TIMP3|CPQ|FBN1|ARF4|GNG12|CTSB|CD9|DUSP14|WDR1|ITGB3|FYN|MAFF|USP11|CSRP1|SPARC|CLU|KLF7	18	Thyrocytes4
HALLMARK EPITHELIAL MESENCHYMAL TRANSITION	0.092	0.594	1.838	194	TIMP3|SAT1|CALD1|SLIT3|CCN2|PLOD2|CCN1|JUN|VEGFA|SGCD|ITGAV|FERMT2|SNTB1|CADM1|MATN2|GADD45A|FBN1|ABI3BP|VIM|GJA1|COL4A2|VEGFC|ITGB1|LAMC1|TPM1|IL15|COPA|CD44|ITGB3|FSTL1	30	Thyrocytes4
HALLMARK ESTROGEN RESPONSE EARLY	0.072	0.704	2.178	197	FKBP5|NAV2|ABLIM1|BCL2|IGF1R|ELOVL5|KAZN|MED13L|AFF1|MPPED2|THSD4|DEPTOR|FOS|SVIL|MYOF|ELF1|PDLIM3|FARP1|ADD3|FHL2|MAST4|FLNB|B4GALT1|RAB31|ADCY9|WWC1|GJA1|KRT8|TMEM164|KRT18|KDM4B|CD44|IL6ST|SLC19A2|DLC1|TPD52L1|SNX24	37	Thyrocytes4
HALLMARK ESTROGEN RESPONSE LATE	0.092	0.603	1.865	190	FKBP5|BCL2|PDCD4|ELOVL5|AFF1|FOS|MYOF|PDLIM3|JAK1|CAV1|FARP1|CDH1|DNAJC1|PCP4|ADD3|FLNB|HOMER2|RAB31|ZFP36|CD9|RABEP1|CD44|CPE|IL6ST|SORD|TPD52L1|LARGE1|RPS6KA2	28	Thyrocytes4
HALLMARK HEDGEHOG SIGNALING	0.072	0.721	2.032	33	UNC5C|NF1|VEGFA|RASA1|TLE1|MYH9|OPHN1	7	Thyrocytes4
HALLMARK HYPOXIA	0.046	0.698	2.159	193	RORA|KLF6|BCL2|ERRFI1|EXT1|FOXO3|CCN2|DTNA|DUSP1|FOS|CCN1|ATF3|PPARGC1A|WSB1|JUN|VEGFA|CAV1|SDC2|EGFR|PAM|TES|NEDD4L|ZNF292|TPD52|ZFP36|ANXA2|HK1|GBE1|MYH9|MAP3K1|MT2A|PRKCA|RBPJ|NR3C1|KDM3A|HDLBP|HSPA5|LARGE1	38	Thyrocytes4
HALLMARK IL2 STAT5 SIGNALING	0.087	0.639	1.977	194	EMP1|RORA|KLF6|BCL2|MYO1E|IGF1R|RABGAP1L|ALCAM|ITGAV|ENPP1|CCND3|POU2F1|LCLAT1|HUWE1|SPRED2|IKZF2|BMPR2|CDC42SE2|CCND2|NCOA3|BMP2|HOPX|CD44|SNX9|SNX14|PLPP1|MAPKAPK2|FAM126B|PRKCH|ANXA4|NFKBIZ|IGF2R|MAFF|DENND5A|WLS|GADD45B|HIPK2	37	Thyrocytes4
HALLMARK KRAS SIGNALING DN	0.046	0.78	2.426	157	TG|ZBTB16|RYR2|TFCP2L1|NR6A1|CAMK1D|CDKAL1|PTPRJ|PRKN|TCF7L1|DTNB|CPEB3|FGGY	13	Thyrocytes4
HALLMARK MITOTIC SPINDLE	0.046	0.732	2.263	198	VCL|SORBS2|AKAP13|MYO1E|PALLD|NF1|DLG1|FARP1|RABGAP1|PAFAH1B1|ACTN4|ABL1|CLASP1|PCM1|YWHAE|SSH2|PDLIM5|HOOK3|EZR|RASA1|CLIP1|FLNB|TRIO|SPTBN1|SOS1|ARHGEF12|ARFGEF1|ARHGAP5|FGD4|CAPZB|ARHGAP10|ARHGAP29|RAB3GAP1|PPP4R2|MYH9|RICTOR|TLK1|KIF1B|MID1|KLC1|OPHN1|ROCK1|SPTAN1|ALMS1|ARHGEF3|CDC42|PCGF5|CDC27|ITSN1|ARHGEF7|CD2AP|WASF2|EPB41|STAU1|RAPGEF6|CEP57|WASL|RANBP9|APC|CDC42BPA|ABI1|ARHGEF11|DST|NED…	72	Thyrocytes4
HALLMARK MTORC1 SIGNALING	0.087	0.653	2.019	198	SLA|ELOVL5|PLOD2|SQSTM1|ACTR3|HSP90B1|GSK3B|PPA1|TES|UBE2D3|ADD3|RAB1A|IFRD1|USO1|CD9|ATP2A2|GBE1|ETF1|IGFBP5|BTG2|ADIPOR2|ACACA|ATP6V1D|SORD|HSPA5|PITPNB	26	Thyrocytes4
HALLMARK PI3K AKT MTOR SIGNALING	0.046	0.77	2.39	104	SLA|MAPK10|MAPK8|SQSTM1|ACTR3|EGFR|HSP90B1|GSK3B|GNA14|UBE2D3|SMAD2|PTEN|ITPR2|RAF1	14	Thyrocytes4
HALLMARK PROTEIN SECRETION	0.046	0.761	2.348	95	GNAS|STX12|GOLGA4|ATP1A1|MON2|SGMS1|EGFR|SEC24D|PAM|CAV2|USO1|SEC31A|GBF1|ARFGEF1|TPD52|AP3B1|SNX2|KIF1B|ARFGEF2|RAB2A|ARFGAP3|KRT18|AP1G1|AP2B1|ADAM10|DOP1A|ATP6V1H|CLTC|TMED10|RAB5A|IGF2R|DNM1L|MAPK1|ARFIP1|STX16|CLN5|DST|VPS45|AP3S1|RPS6KA3|TOM1L1|ABCA1|SCAMP1|RAB22A|COPB1|LMAN1|CLCN3	47	Thyrocytes4
HALLMARK REACTIVE OXYGEN SPECIES PATHWAY	0.087	0.699	2.078	48	IPCEF1|MGST1|SOD2|ABCC1|FTL|MBP|OXSR1|PDLIM1|PRDX4|MSRA|GCLC	11	Thyrocytes4
HALLMARK TGF BETA SIGNALING	0.072	0.79	2.361	53	BMPR1A|TJP1|WWTR1|CTNNB1|ARID4B|CDH1|UBE2D3|IFNGR2|SPTBN1|RAB31|SMAD3|ACVR1|SMURF2|BMPR2|SKIL|BMP2|SKI|TRIM33|XIAP|APC|BCAR3|MAP3K7|HIPK2|ID3|LTBP2|SMURF1	26	Thyrocytes4
HALLMARK TNFA SIGNALING VIA NFKB	0.086	0.677	2.095	189	KLF6|FOSB|SAT1|NR4A1|CFLAR|NFAT5|DUSP1|FOS|CCN1|ATF3|EGR1|RCAN1|JUN|VEGFA|PLPP3|NR4A3|SQSTM1|PDLIM5|GADD45A|PER1|NFE2L2|TRIB1|CCNL1|IFNGR2|B4GALT1|IER2|SMAD3|MCL1|ZFP36|SOD2|EGR2|EIF1|SPSB1|BMP2|TANK|BTG2|CD44|KLF9|IL6ST	39	Thyrocytes4
HALLMARK UV RESPONSE DN	0.046	0.819	2.55	143	SYNE1|PTPRM|APBB2|IGF1R|ATXN1|RBPMS|MAGI2|DUSP1|CCN1|BMPR1A|DLG1|CAV1|DYRK1A|NFIB|PLPP3|SDC2|TJP1|PLCB4|NIPBL|SIPA1L1|AKT3|PDLIM5|CDK13|ATRX|ADD3|FHL2|SCAF8|CDON|PRDM2|ADGRL2|PTEN|TOGARAM1|PTPN21|SMAD3|ANXA2|GJA1|NEK7|MAP2K5|BCKDHB|IRS1|IGFBP5|PRKCE|LAMC1|YTHDC1|ABCC1|DDAH1|GCNT1|ZMIZ1|SPOP|PHF3|PRKCA|ITGB3|ATRN|NR3C1|DLC1|ATP2B1|ANXA4|MAPK14|FYN|MGMT|SFMBT1|PEX14|CELF2|CDC42BPA	64	Thyrocytes4
GOBP ANTIMICROBIAL HUMORAL RESPONSE	0.098	-0.33	-2.143	64	S100A12|IGHA2|WFDC13|PRTN3|AZU1|CXCL11|RNASE6|WFDC11|WFDC9|KLK5|ELANE|IGHM|LYZ|F2|PGC|CXCL9|CXCL3|PPBP|MUC7|COLEC11|S100A9|DEFB1|NOD2|SPINK5|GNLY|ANG|SLPI|PRSS2|BCL3|JCHAIN|IGHA1|CXCL10|RARRES2|CAMP|CXCL14|DMBT1|SLC11A1|WFDC10B|KLK3|CXCL2|RNASE7|CXCL8	42	Thyrocytes4
GOBP ASYMMETRIC CELL DIVISION	0.054	0.886	2.249	18	ZBTB16|SOX5|PARD3|RAB10|ACTR3	5	Thyrocytes4
GOBP CARDIAC MUSCLE MYOBLAST PROLIFERATION	0	0.999	1.882	4	MALAT1|ATF2	2	Thyrocytes4
GOBP CELLULAR RESPONSE TO OXYGEN LEVELS	0.004	0.952	3.021	150	MALAT1|RORA|BCL2|FOXO3|CFLAR|EGR1|FOXO1|VEGFA|LMNA|CAV1	10	Thyrocytes4
GOBP CELLULAR RESPONSE TO STRESS	0	0.771	2.205	1742	MALAT1|ANXA1|RORA|IMMP2L|BCL2|CRY1|NFATC2|ERRFI1|OPRM1|PDCD4|FOXP1|FOXO3|IGF1R|MAPK10|PLA2R1|DDX5|CCN2|SH3RF1|SASH1|FER|CFLAR|DUSP1|ACTB|FOS|RAD51B|MAGI3|NF1|ATF3|ARG2|PPARGC1A|EGR1|SPIDR|BMPR1A|ITPR1|MAPK8|FOXO1|JUN|FAF1|VEGFA|SIK2|ULK4|DLG1|LMNA|BRAF|CAV1|HIPK3|DYRK1A|PSME4|PRKN|MACROD2|STK33|SETX|FTO|POGZ|PAFAH1B1|EPC1|NIPBL|CTNNB1|NSMCE2|NR4A3|SQSTM1|ABL1|AKT3|YWHAE|EYA2|REV3L|NEK11|CHD6|GTF2…	284	Thyrocytes4
GOBP CELLULAR RESPONSE TO TOXIC SUBSTANCE	0.054	0.846	2.656	103	TPO|IPCEF1|PRKN|NFE2L2	4	Thyrocytes4
GOBP COMPLEMENT ACTIVATION	0.094	-0.34	-2.163	60	IGHA2|IGLC2|IGLC1|IGHG1|C4A|IGKC|TRDC|TREM2|CR2|VSIG4|MFAP4|IGHM|IGHG3|RGCC|FCN1|TRBC2|TRBC1|C6|C9|CFI|COLEC11|CR1|C4BPB|CFHR1|CD5L|FCN3|C1QB|C1QC|CFP|CFB|IGHE|MASP2|C1QA|IL1B	34	Thyrocytes4
GOBP DETECTION OF CHEMICAL STIMULUS INVOLVED IN SENSORY PERCEPTION OF TASTE	0.054	-0.45	-2.241	30	CST4|TAS2R10|TAS2R40|PIGR|PLCB2|TAS1R3|LPO|TAS2R20|TAS2R50|PKD2L1|TAS2R39|AZGP1|GNAT3|GNAT1|CA6|TAS1R1|RTP4|PIP|TAS2R43|FFAR4|RTP3|TAS2R19|TAS2R46|TAS2R13|TAS2R5|TAS2R31	26	Thyrocytes4
GOBP DETECTION OF STIMULUS INVOLVED IN SENSORY PERCEPTION	0	-0.325	-3.024	177	OR52I2|GJA10|OR2V2|OR2V1|OR5AS1|CST4|OR7D4|OR6C4|TAS2R10|OR10A4|OR52E5|OR51B2|OR13C9|OR13C3|TAS2R40|OR2AE1|OR14J1|OR2J3|OR2L13|OR2AK2|OR2L8|PIGR|OR10K1|PLCB2|OR10G4|PRDM12|TAS1R3|NTSR1|RGS9BP|OR10H5|OR7A17|OR7A10|OR7C1|OR4F17|LPO|OR3A3|OR1A1|SLC24A4|OR4K17|OR4N2|TAS2R20|TAS2R50|CACNA2D4|OR8A1|OR8D1|OR2AT4|KCNK4|OR10A2|OR56A1|OR56A3|OR52H1|OR52D1|PKD2L1|OPN4|OR2A25|TAS2R39|AZGP1|GNAT3|OR5V1|PPEF2|…	135	Thyrocytes4
GOBP ENSHEATHMENT OF NEURONS	0.08	0.804	2.545	129	TG|PARD3|TENM4|NF1|DLG1|SBF2|ID4|NTRK2|CTNNB1|NRG1|PTEN|QKI|CD9|EGR2|MAL2|PPARD|ANK2|SLC25A12|SKI|DICER1|AKT2|ATRN	22	Thyrocytes4
GOBP HEPOXILIN METABOLIC PROCESS	0.031	-0.721	-2.15	9	ALOX15|GSTM1|ALOX12B|ALOX5|ALOXE3|ALOX15B	6	Thyrocytes4
GOBP HORMONE BIOSYNTHETIC PROCESS	0.008	0.926	2.8	59	TPO|TG|IGF1R|EGR1|ATP1A1	5	Thyrocytes4
GOBP HYDROGEN PEROXIDE CATABOLIC PROCESS	0.068	0.963	2.569	23	TPO|DUOX2	2	Thyrocytes4
GOBP HYDROGEN PEROXIDE METABOLIC PROCESS	0.046	0.923	2.757	45	TPO|SOD2	2	Thyrocytes4
GOBP IODIDE TRANSPORT	0.001	0.977	2.036	6	TG|SLC26A4|KCNQ1	3	Thyrocytes4
GOBP LOCOMOTION	0	0.773	2.218	1623	MALAT1|ANXA1|ELMO1|PRKG1|VCL|PTPRM|BCL2|NFATC2|PALLD|FOXP1|EXT1|UNC5C|FOXO3|IGF1R|CNTN5|PTPRG|MACF1|RERE|CNTN4|LIMCH1|STARD13|NR4A1|SLIT3|SYNE2|CCN2|ATP8A1|SH3RF1|SASH1|MAGI2|ERBB4|FER|DUSP1|RPS6KA5|ITGA9|ACTB|RFFL|CAMK1D|RAPGEF2|CCN1|BCAS3|NF1|RFX3|BMPR1A|SPAG9|RCAN1|JUN|DOCK5|VEGFA|ULK4|AFDN|PTPRJ|RAB11A|LMNA|STAT3|PRKX|CAV1|PTK2|NFIB|PLPP3|EPB41L5|DSTN|RUFY3|SDC2|TJP1|PAK3|ALCAM|IQGAP1|NTRK2|S…	205	Thyrocytes4
GOBP MYOBLAST PROLIFERATION	0	0.995	2.38	14	MALAT1|ZNF609	2	Thyrocytes4
GOBP NEGATIVE REGULATION OF PHOSPHOLIPASE ACTIVITY	0.054	0.947	1.972	6	ANXA1|PLA2R1|ABL1|BICD1	4	Thyrocytes4
GOBP NEGATIVE REGULATION OF POSTTRANSCRIPTIONAL GENE SILENCING	0.041	0.895	2.27	18	NEAT1|KCNQ1OT1|PPP3CA|NCOR1	4	Thyrocytes4
GOBP NEUTROPHIL CLEARANCE	0.075	0.941	1.961	6	ANXA1|HMGB1	2	Thyrocytes4
GOBP PHAGOCYTOSIS RECOGNITION	0.065	-0.419	-2.233	37	IGHA2|IGLC2|IGLC1|IGHG1|IGKC|TRDC|TREM2|PLA2G5|LBP|IGHM|IGHG3|FCN1|ADGRB1|TRBC2|TRBC1|COLEC11|C4BPB|FCN3|CD36|TULP1|IGHE|IGHA1|CLEC7A|IGLL1|MEGF10|PEAR1|COLEC12	27	Thyrocytes4
GOBP POSITIVE REGULATION OF ATPASE COUPLED CALCIUM TRANSMEMBRANE TRANSPORTER ACTIVITY	0.002	0.973	2.026	6	VMP1|RYR2|RGN	3	Thyrocytes4
GOBP POSITIVE REGULATION OF CELL POPULATION PROLIFERATION	0.031	0.845	2.49	783	MALAT1|NEAT1|ANXA1|TSHR|BCL2|NFATC2|PBX1|FOXP1|IGF1R|ZFPM2|NR4A1|CCN2|N4BP2L2|ERBB4|FER|CFLAR|RAD51B|CCN1|NF1|ATF3|EGR1|BMPR1A|JUN|VEGFA|DLG1|STAT3|BIRC6|TCF7L2|SLC39A10|PTK2|ID4|TJP1|NTRK2|ITGAV|FERMT2|WWTR1|CD24|CTNNB1|NR4A3|SHANK2|ABL1|AKT3|CDK13|EGFR|FRS2|PRKD1|SDCBP|YAP1|KDM4C|RREB1|HMGB1|CAV2|RTN4|LIFR|MNAT1|HNRNPU|SRPK2|B4GALT1	58	Thyrocytes4
GOBP POSITIVE REGULATION OF MYOBLAST PROLIFERATION	0	0.997	2.166	8	MALAT1|PPARD	2	Thyrocytes4
GOBP POSITIVE REGULATION OF PROSTAGLANDIN BIOSYNTHETIC PROCESS	0.041	0.952	1.982	6	ANXA1|AVPR1A	2	Thyrocytes4
GOBP POSITIVE REGULATION OF TRIGLYCERIDE LIPASE ACTIVITY	0.031	-0.722	-2.151	9	APOA5|APOC2|GPIHBP1|APOH|APOA1|PNLIP	6	Thyrocytes4
GOBP POSITIVE REGULATION OF T HELPER 1 CELL DIFFERENTIATION	0.037	0.953	1.985	6	ANXA1|RIPK2	2	Thyrocytes4
GOBP POSITIVE REGULATION OF UNSATURATED FATTY ACID BIOSYNTHETIC PROCESS	0.08	0.931	2.023	8	ANXA1|AVPR1A	2	Thyrocytes4
GOBP PROLACTIN SECRETION	0.046	0.968	1.824	4	ANXA1|ABAT	2	Thyrocytes4
GOBP PROTEIN LOCALIZATION TO ADHERENS JUNCTION	0.074	0.942	1.962	6	VCL|ACTB|TJP1|MPP7|DLG5	5	Thyrocytes4
GOBP REGULATION OF CELLULAR COMPONENT MOVEMENT	0.006	0.834	2.437	945	MALAT1|ANXA1|PRKG1|VCL|PTPRM|BCL2|FOXP1|RYR2|UNC5C|FOXO3|IGF1R|PTPRG|MACF1|LIMCH1|STARD13|SYNE2|ATP8A1|SASH1|MAGI2|ERBB4|FER|DUSP1|RFFL|CAMK1D|RAPGEF2|CCN1|BCAS3|NF1|BMPR1A|SPAG9|JUN|DOCK5|VEGFA|ULK4|AFDN|DLG1|PTPRJ|RAB11A|LMNA|STAT3|PRKX|CAV1|PTK2|PLPP3|EPB41L5|RUFY3|TJP1|PAK3|SRGAP1|ITGAV|FERMT2|DOCK1|ACTG1|NIPBL|NR4A3|ACTN4|TMEFF2|ABL1|CLASP1|AKAP9|AKT3|EGFR|PPP3CA|DAPK2|CDH1|PRKD1|GADD45A|SDC…	115	Thyrocytes4
GOBP REGULATION OF CELL POPULATION PROLIFERATION	0.003	0.784	2.261	1438	MALAT1|NEAT1|ANXA1|TSHR|PRKG1|ZBTB16|PTPRM|BCL2|NFATC2|PBX1|ERRFI1|OPRM1|PDCD4|FOXP1|FOXO3|IGF1R|ZFPM2|NR4A1|SLIT3|CCN2|SH3RF1|N4BP2L2|MAGI2|ERBB4|FER|CFLAR|DUSP1|RAD51B|RAPGEF2|CCN1|AGBL4|NF1|ATF3|ARG2|PPARGC1A|EGR1|BMPR1A|JUND|FOXO1|JUN|PIAS1|VEGFA|DLG1|PTPRJ|LMNA|STAT3|BIRC6|TCF7L2|CAV1|SLC39A10|PTK2|CBLB|NFIB|ID4|TJP1|NTRK2|ZBTB7C|ITGAV|CTBP2|FERMT2|RBFOX2|WWTR1|CD24|FTO|CTNNB1|NR4A3|SHANK2|A…	168	Thyrocytes4
GOBP REGULATION OF HEPATOCYTE APOPTOTIC PROCESS	0.083	0.938	1.954	6	IGF1R|CFLAR|RB1	3	Thyrocytes4
GOBP REGULATION OF MYELINATION	0.018	0.909	2.665	43	TG|PARD3|TENM4|DLG1|CTNNB1|PTEN	6	Thyrocytes4
GOBP REGULATION OF MYELOID CELL APOPTOTIC PROCESS	0.091	0.84	2.294	26	ANXA1|BCL2|PIK3CB|PTEN|MEF2C	5	Thyrocytes4
GOBP REGULATION OF MYOBLAST PROLIFERATION	0	0.995	2.3	11	MALAT1|ZNF609	2	Thyrocytes4
GOBP REGULATION OF TORC2 SIGNALING	0.084	0.938	1.953	6	SIK3|DEPTOR|OTUD5	3	Thyrocytes4
GOBP REGULATION OF TRAIL ACTIVATED APOPTOTIC SIGNALING PATHWAY	0.079	0.962	1.812	4	TIMP3|ATF3|PTEN	3	Thyrocytes4
GOBP RESPONSE TO ABIOTIC STIMULUS	0.046	0.816	2.367	1012	MALAT1|ANXA1|RORA|BCL2|CRY1|ERRFI1|OPRM1|EXT1|RYR2|FOXO3|FOSB|IGF1R|MAPK10|NR4A1|CCN2|FBXL17|CFLAR|NFAT5|PLOD2|FOS|ATP1B1|NF1|EGR1|SPIDR|JUND|ITPR1|MAPK8|FOXO1|JUN|VEGFA|LMNA|CAV1|GNAQ|PTK2|CD24|ACTG1|NIPBL|CTNNB1|ADGRV1|ACTN4|AKAP9|YWHAE|EGFR|GADD45A|TANC1|HSP90B1|PER1|GSK3B|YAP1|PAM|CAMKMT|MAP7|NFE2L2|MAP4K3|SCFD1|CPEB4|GRIK2|BABAM2|APP|STRBP|YBX3|MBD2|DDX3X|PIK3CB|TENT2|TMEM135|PTEN|USP47|ERCC…	80	Thyrocytes4
GOBP THYROID GLAND DEVELOPMENT	0.01	0.942	2.483	22	TG|PAX8|SMAD3	3	Thyrocytes4
GOBP THYROID HORMONE GENERATION	0	0.979	2.51	20	TPO|TG|CPQ|PAX8	4	Thyrocytes4
GOBP THYROID HORMONE METABOLIC PROCESS	0	0.973	2.644	25	TPO|TG|CPQ|PAX8|IYD	5	Thyrocytes4
GOCC CHYLOMICRON	0.08	-0.668	-2.069	10	APOA5|APOC2|APOB|APOH|APOBR|APOA1|APOE|APOC1|LPL	9	Thyrocytes4
GOCC IMMUNOGLOBULIN COMPLEX	0.079	-0.499	-2.105	22	IGHA2|IGLC2|IGLC1|IGLV8-61|IGHG1|IGKC|PIGR|IGLV5-52|TRDC|IGLV1-51|IGLV10-54|IGHM|IGHG3|TRBC2|TRBC1|IGHE|JCHAIN|IGHA1|IGLL1	19	Thyrocytes4
GOCC IMMUNOGLOBULIN COMPLEX CIRCULATING	0.009	-0.639	-2.405	16	IGHA2|IGLC2|IGLC1|IGHG1|IGKC|PIGR|TRDC|IGHM|IGHG3|TRBC2|TRBC1|IGHE|JCHAIN|IGHA1|IGLL1	15	Thyrocytes4
GOMF ANTIOXIDANT ACTIVITY	0.015	0.899	2.797	74	TPO|IPCEF1|MGST1|SOD2	4	Thyrocytes4
GOMF CADHERIN BINDING INVOLVED IN CELL CELL ADHESION	0.065	0.881	2.235	18	ANXA1|RAB10|PDLIM5|STXBP6|ANXA2|KRT18	6	Thyrocytes4
GOMF CHEMOKINE ACTIVITY	0.023	-0.48	-2.392	30	CCL18|CCL3L1|CXCL11|XCL1|XCL2|CCL3|CCL25|CCL14|CCL2|CXCL16|CCL17|CX3CL1|CCL19|CCL27|CCL26|CXCL9|CXCL3|PPBP|CCL4|CXCL10|CXCL14|CCL5|CXCL2|CXCL8|CXCL13|CXCL12|CCL21	27	Thyrocytes4
GOMF CYTOKINE ACTIVITY	0.086	-0.217	-1.953	154	WNT6|EBI3|CCL18|CCL3L1|WNT8B|IFNK|CXCL11|GDF7|FASLG|XCL1|XCL2|TNFSF14|WNT9B|CCL3|LTB|TIMP1|WNT7B|IL11|VSTM1|CCL25|CD70|SECTM1|CCL14|CCL2|CXCL16|CCL17|CX3CL1|IL27|GREM1|IL25|TNFSF11|GDF3|CNTF|CCL19|CCL27|IFNE|CCL26|IL6|EDN1|SCGB3A1|IL17B|WNT8A|IL4|SPP1|CXCL9|CXCL3|PPBP|ADIPOQ|IL12A|FAM3D|WNT7A|IL36B|WNT3A|IL10|TNFSF8|BMP5|TNFSF4|IL32|CCL4|WNT10B|IL16|IL31|WNT2|TAFA5|LEFTY1|IL1B|BMP4|IL19|NODAL|ARE…	99	Thyrocytes4
GOMF G PROTEIN COUPLED CHEMOATTRACTANT RECEPTOR ACTIVITY	0.035	-0.527	-2.31	23	CCR1|CXCR2|CXCR3|CCR5|CCR2|CCR10|CCR7|CMKLR1|XCR1|CCR4|CXCR4|GPR75|CCR3|CCR9|ACKR2|CXCR6|CCR8|CXCR5|GPR35|CX3CR1	20	Thyrocytes4
GOMF IMMUNOGLOBULIN BINDING	0.041	-0.533	-2.169	20	UMOD|MS4A1|MS4A2|FCER2|FCGR2B|FCER1G|FCAR|FCGR3A|FCGR2A|FCER1A|FCGR1A|PIP|JCHAIN|LGALS3|VWF|AMBP|FCGR1B	17	Thyrocytes4
GOMF IMMUNOGLOBULIN RECEPTOR BINDING	0.033	-0.578	-2.244	18	IGHA2|IGLC2|IGLC1|IGHG1|IGKC|TRDC|IGHM|IGHG3|TRBC2|TRBC1|FGR|IGHE|JCHAIN|IGHA1|IGLL1	15	Thyrocytes4
GOMF ODORANT BINDING	0.062	-0.66	-2.148	11	OR5AS1|OR14J1|OR10K1|OR8A1|OR8D1|OR2A25|OR13G1|OR14A16|OR9Q1|OR8D4	10	Thyrocytes4
GOMF OLFACTORY RECEPTOR ACTIVITY	0	-0.519	-3.853	82	OR52I2|OR2V2|OR2V1|OR5AS1|OR7D4|OR6C4|OR10A4|OR52E5|OR51B2|OR13C9|OR13C3|OR2AE1|OR14J1|OR2J3|OR2L13|OR2AK2|OR2L8|OR10K1|OR10G4|OR10H5|OR7A17|OR7A10|OR7C1|OR4F17|OR3A3|OR1A1|OR4K17|OR4N2|OR8A1|OR8D1|OR2AT4|OR10A2|OR56A1|OR56A3|OR52H1|OR52D1|OR2A25|OR5V1|OR2G6|OR2L3|OR2L5|OR2W3|OR1C1|OR1I1|OR13G1|OR9A4|OR2L2|OR6F1|OR52A1|OR1L6|OR2A12|OR14A16|OR2B11|OR11H4|OR9Q1|OR1L8|OR2AG2|OR7D2|OR10G3|OR11G2|OR13…	75	Thyrocytes4
GOMF OXIDOREDUCTASE ACTIVITY ACTING ON PEROXIDE AS ACCEPTOR	0.029	0.932	2.779	46	TPO|IPCEF1|MGST1	3	Thyrocytes4
GOMF POLY PYRIMIDINE TRACT BINDING	0.075	0.849	2.335	28	RBMS3|ATXN1|KHDRBS2|HNRNPC|MSI2|HNRNPH1|HNRNPU|DIS3L2|RBMS2|PABPC1|RBMS1	11	Thyrocytes4
GOMF PROTEIN GLUTAMINE GAMMA GLUTAMYLTRANSFERASE ACTIVITY	0.023	-0.782	-2.218	8	TGM2|TGM6|TGM3|TGM5|EPB42|TGM4|F13A1|TGM1	8	Thyrocytes4
GOMF TRANSCRIPTION COREPRESSOR BINDING	0.079	0.825	2.42	43	RORA|ZBTB16|PBX1|ZNF644|CTBP2|PER1|LCOR|EHMT1|CNOT2|MTF2	10	Thyrocytes4
HP ABNORMALITY OF FONTANELLES	0.096	0.858	2.71	167	TPO|TG|TSHR|GLIS3|PAX8|ZSWIM6|IYD|ACTB|KCNQ1OT1|SLC26A4|LMNA|ACTG1|ATRX|SETBP1|HSD17B4|SPTBN1|ERCC1|KCNQ1|CREBBP|LRP2|GJA1|GLI3|UBR1|ANKRD11|INTU|EP300|NKX2-1|ANTXR1|DSE|SEC23A|SKI|POR	32	Thyrocytes4
HP ABNORMALITY OF LOWER LIMB EPIPHYSIS MORPHOLOGY	0.054	0.918	2.847	75	TPO|TG|TSHR|EXT1|IYD|TRPS1|DYM|SIL1	8	Thyrocytes4
HP ABNORMALITY OF THE HYPOTHALAMUS PITUITARY AXIS	0.046	0.8	2.442	330	TPO|TG|WWOX|TSHR|PAX8|ZSWIM6|ZFPM2|GNAS|IYD|KANSL1|SPIDR|BMPR1A|BRAF|DYRK1A|AFF4|AHI1|EDA|CTNNB1|NSMCE2|PIBF1|PWRN1|VPS13B|ZNF148|FLNB|HSD17B4|CDON|STAG2|KMT2A|ESR2|TBCK|ADNP|THRB|GLI3|CSPP1|RNPC3|TBL1X|PREPL|THOC2|SECISBP2|TMEM67|MAP3K1|CPLANE1	42	Thyrocytes4
HP ABNORMAL CIRCULATING BILIRUBIN CONCENTRATION	0.042	0.905	2.828	92	TPO|TG|TSHR|PAX8|IYD|ADK|PAFAH1B1	7	Thyrocytes4
HP ABNORMAL CIRCULATING DICARBOXYLIC ACID CONCENTRATION	0.041	0.891	2.817	115	TPO|TG|TSHR|PAX8|IYD|ADK|PAFAH1B1	7	Thyrocytes4
HP ABNORMAL CIRCULATING T4 LEVEL	0.004	0.98	2.437	17	TPO|TG|TSHR|IYD	4	Thyrocytes4
HP ABNORMAL CIRCULATING THYROGLOBULIN LEVEL	0	0.99	2.17	9	TPO|TG|TSHR|IYD	4	Thyrocytes4
HP ABNORMAL EPIPHYSEAL OSSIFICATION	0.065	0.929	2.876	68	TPO|TG|TSHR|IYD|DYM|FLNB	6	Thyrocytes4
HP ABNORMAL FEMORAL HEAD MORPHOLOGY	0.029	0.918	2.839	76	TPO|TG|TSHR|EXT1|IYD|TRPS1|DYM|SIL1	8	Thyrocytes4
HP ABNORMAL HAIR PATTERN	0.075	0.685	2.09	330	FOXP1|ARID1B|RERE|DOCK3|MED13L|TBL1XR1|CHD2|FRAS1|TNRC6B|ACTB|FOS|NF1|TCF12|LMNA|BRAF|CAV1|ASXL1|GRIP1|ANKRD17|ACTG1|NIPBL|RALGAPA1|SETD5|CDH1|PWRN1|VPS13B|KMT2E|TRIP12|SETD2|BPTF|HDAC8|WDFY3|ARID2|SPRED1|COG5|NSD1|PACS1|SHOC2|SPECC1L|SOS1|STAG2|CREBBP|MED13|LRP2|PIK3C2A|ADNP|HUWE1|SOS2|RAB3GAP1|UBR1|FBXW11|ANKRD11|FREM2|RAF1|BRD4|MID1|ARID1A|INTU|PPP1CB|SMARCA2|EP300|ANTXR1|RAB3GAP2|KDM4B|ZMIZ1|…	102	Thyrocytes4
HP ABNORMAL MUSCLE FIBER PROTEIN EXPRESSION	0.046	0.874	2.389	26	SYNE1|FHL1|SYNE2|LMNA|LARGE1	5	Thyrocytes4
HP ABNORMAL OSSIFICATION INVOLVING THE FEMORAL HEAD AND NECK	0.062	0.965	2.506	21	TPO|TG|TSHR|IYD|DYM|FLNB	6	Thyrocytes4
HP ABNORMAL RADIOACTIVE IODINE UPTAKE TEST RESULT	0.004	0.987	2.314	12	TPO|TG|TSHR|IYD	4	Thyrocytes4
HP ABNORMAL THYROID HORMONE LEVEL	0.015	0.964	2.596	24	TPO|TG|TSHR|IYD	4	Thyrocytes4
HP ABNORMAL THYROID MORPHOLOGY	0.062	0.875	2.758	158	TPO|TG|TSHR|PAX8|ARID1B|GNAS|SASH1|IYD|LRBA|BMPR1A|SLC26A4|LMNA|SRGAP1|KAT6B|ARID2|SEMA3D|LIFR|PTEN|ITCH|THRB|CDC73|TCF4|GLI3|MSH3	24	Thyrocytes4
HP ABNORMAL THYROID STIMULATING HORMONE LEVEL	0	0.965	2.686	29	TPO|TG|TSHR|PAX8|IYD	5	Thyrocytes4
HP ABSENT AXILLARY HAIR	0.041	0.943	2.048	8	ZBTB20|TBX3	2	Thyrocytes4
HP ABSENT FACIAL HAIR	0.054	0.855	2.354	28	ZBTB20|FRAS1|LMNA|BRAF|EDA	5	Thyrocytes4
HP BRADYCARDIA	0.029	0.922	2.849	76	TPO|TG|TSHR|PAX8|IYD|LMNA|CACNA2D1|ASXL1|AKAP9|CACNA1D|CALM2	11	Thyrocytes4
HP CHRONIC AXONAL NEUROPATHY	0.041	0.95	1.979	6	SYNE1|SETX|SPTLC1	3	Thyrocytes4
HP COMPENSATED HYPOTHYROIDISM	0	0.983	2.048	6	TG|TSHR|SLC26A4	3	Thyrocytes4
HP CONGENITAL HYPOTHYROIDISM	0	0.971	2.705	29	TPO|TG|ZBTB20|TSHR|GLIS3|PAX8|IYD|KDM6A	8	Thyrocytes4
HP DELAYED CRANIAL SUTURE CLOSURE	0.029	0.899	2.792	82	TPO|TG|RERE|IYD|ACTB|LMNA|ACTG1	7	Thyrocytes4
HP DELAYED EPIPHYSEAL OSSIFICATION	0	0.972	2.745	31	TPO|TG|TSHR|IYD	4	Thyrocytes4
HP DELAYED PROXIMAL FEMORAL EPIPHYSEAL OSSIFICATION	0.001	0.986	2.339	13	TPO|TG|TSHR|IYD	4	Thyrocytes4
HP ELEVATED CIRCULATING THYROID STIMULATING HORMONE CONCENTRATION	0	0.975	2.533	21	TPO|TG|TSHR|PAX8|IYD	5	Thyrocytes4
HP FACIAL EDEMA	0.001	0.873	2.768	127	TPO|TG|MYO1E|IYD|MAGI2|ACTB|MYOF|ACTG1|ACTN4|GTF2I|COL4A3|CAMTA1|SUMF1|RIN2|SPTBN1	15	Thyrocytes4
HP GOITER	0.001	0.951	2.845	51	TPO|TG|TSHR|PAX8|GNAS|SASH1|IYD|SLC26A4	8	Thyrocytes4
HP HYPOTHERMIA	0.018	0.96	2.814	43	TPO|TG|TSHR|PAX8|IYD	5	Thyrocytes4
HP LARGE POSTERIOR FONTANELLE	0.006	0.985	2.357	14	TPO|TG|TSHR|PAX8|IYD	5	Thyrocytes4
HP LIMB ATAXIA	0.08	0.804	2.499	73	SYNE1|WWOX|ATXN1|ELOVL5|ITPR1|SETX|SQSTM1|VPS13D|SIL1|SYT14|UBAP1|ATXN2|ANO10|ATXN10|CYP7B1	15	Thyrocytes4
HP NEONATAL HYPERBILIRUBINEMIA	0.026	0.972	2.465	19	TPO|TG|TSHR|IYD|PAFAH1B1	5	Thyrocytes4
HP NEOPLASM OF THE ENDOCRINE SYSTEM	0.097	0.831	2.633	132	TG|ARID1B|GNAS|NF1|BMPR1A|KCNQ1OT1|SLC26A4|LMNA|BRAF|SRGAP1|CTNNB1|ATRX|ARID2|SEMA3D|PTEN|KCNQ1|CDC73|MSH3|KIF1B|ARID1A|NKX2-1	21	Thyrocytes4
HP NEOPLASM OF THE THYROID GLAND	0.099	0.867	2.691	81	TG|ARID1B|BMPR1A|SLC26A4|LMNA|SRGAP1|ARID2|SEMA3D|PTEN|CDC73|MSH3	11	Thyrocytes4
HP PROLONGED NEONATAL JAUNDICE	0.006	0.93	2.798	58	TPO|TG|TSHR|IYD|KMT2E|SETD2|SLC44A1|NSD1	8	Thyrocytes4
HP SKELETAL MUSCLE HYPERTROPHY	0.011	0.857	2.685	189	TPO|TG|TSHR|PAX8|FHL1|MED13L|IYD|ACTB|FOS|KCNQ1OT1|SLC26A4|LMNA|CAV1|SGCD|AFF4|FTO|GTF2I|ATRX|RASA1|SETBP1|PTEN|UBE3A|TBCK|KCNQ1|PIK3C2A	25	Thyrocytes4
HP THYROID AGENESIS	0.041	0.951	1.98	6	TSHR|PAX8|SLC26A4|KAT6B|NKX2-1	5	Thyrocytes4
HP THYROID DEFECT IN OXIDATION AND ORGANIFICATION OF IODIDE	0	0.992	2.066	6	TPO|TG|IYD	3	Thyrocytes4
HP TYPE 1 MUSCLE FIBER ATROPHY	0.033	0.904	2.294	18	SYNE1|FHL1|SYNE2|LMNA|HNRNPK	5	Thyrocytes4
HP VENTRICULAR ESCAPE RHYTHM	0.005	0.967	2.119	9	SYNE1|FHL1|SYNE2|LMNA	4	Thyrocytes4
NABA COLLAGENS	0.065	0.668	1.892	43	COL8A1|COL23A1|COL4A3|COL4A4|COL12A1|COL4A5|COL4A2|COL4A1|COL14A1	9	Thyrocytes5
NABA ECM AFFILIATED	0.065	0.602	1.825	129	ANXA1|ANXA3|SDC2|ANXA2|SFTA3|PLXDC2|SEMA3D|ANXA5|PARM1|FREM2|ANXA4|GPC6|SEMA4A|PLXNA2	14	Thyrocytes5
NABA MATRISOME	0.065	0.521	1.491	810	TPO|ANXA1|COL8A1|TIMP3|NPNT|CCN2|SLIT3|THSD4|PLOD2|COL23A1|FRAS1|ANXA3|CCN1|SDC2|ANXA2|NRG1|BMP2|ISM1|CRIM1|CTSB|SNED1|SFTA3|COL4A3|MATN2|PLXDC2|ABI3BP|SEMA3D|LAMC1|ANXA5|FSTL1|VEGFA|COL4A4|FBN1|SULF1|VEGFC|EDA|COL12A1|IGFBP5|COL4A5|S100A6|COL4A2|PARM1|SLIT2|IL15	44	Thyrocytes5
NABA MATRISOME ASSOCIATED	0.065	0.55	1.593	554	TPO|ANXA1|TIMP3|PLOD2|ANXA3|SDC2|ANXA2|NRG1|BMP2|ISM1|CTSB|SFTA3|PLXDC2|SEMA3D|ANXA5|FSTL1|VEGFA|SULF1|VEGFC|EDA	20	Thyrocytes5
NABA PROTEOGLYCANS	0.065	-0.345	-1.739	30	NYX|ESM1|HAPLN1|HAPLN4|NCAN|ACAN|SRGN|VCAN|PRELP|PODN|HAPLN3|PRG4|PODNL1|HAPLN2|DCN|SPOCK3|SPOCK2|LUM|IMPG1|PRG2|IMPG2|CHADL|CHAD|BGN|SPOCK1|FMOD|OGN|OMD	28	Thyrocytes5
NABA SECRETED FACTORS	0.065	0.642	1.932	235	TPO|NRG1|BMP2|ISM1|FSTL1|VEGFA|VEGFC|EDA|S100A6|IL15	10	Thyrocytes5
SA FAS SIGNALING	0.062	0.904	2.042	9	BCL2|CFLAR|FAS	3	Thyrocytes5
SA PROGRAMMED CELL DEATH	0.078	0.781	1.873	12	BCL2|BCL2L1	2	Thyrocytes5
SA PTEN PATHWAY	0.065	0.886	2.208	17	IPCEF1|AKT3|PTEN|SOS1|MAPK1	5	Thyrocytes5
SIG BCR SIGNALING PATHWAY	0.065	0.777	2.222	45	NFATC2|BCL2|ITPR1|AKT3|PPP1R13B|PPP3CA|GSK3B|ITPR2|SOS1|SOS2|RAF1|MAPK1|SYK|AKT2|PPP3CC|ITPR3|PIK3R1|PPP3CB|PLCG2|LYN|DAG1|GRB2|PIK3CA	23	Thyrocytes5
SIG CHEMOTAXIS	0.065	0.731	2.069	43	PAK3|ITPR1|ACTR3|AKT3|PPP1R13B|PTEN|ITPR2|ROCK2|PAK1|CDC42|ROCK1|PAK2|AKT2|ARHGEF11|WASL|ITPR3|RPS4X|PIK3R1	18	Thyrocytes5
SIG IL4RECEPTOR IN B LYPHOCYTES	0.065	0.803	2.146	27	BCL2|JAK1|AKT3|PPP1R13B|GSK3B|SOS1|SOS2|RAF1|MAPK1|IRS1|AKT2	11	Thyrocytes5
SIG INSULIN RECEPTOR PATHWAY IN CARDIAC MYOCYTES	0.065	0.759	2.187	49	PARD3|YWHAZ|AKT3|FOXO1|YWHAE|GSK3B|YWHAQ|PTEN|SOS1|SOS2|BRD4|RAF1|RPS6KA2|MAPK1|CDC42|IRS1|RPS6KA3|PTPN1|AKT2|CYTH3|LNPEP|PIK3R1	22	Thyrocytes5
SIG PIP3 SIGNALING IN B LYMPHOCYTES	0.065	0.738	2.02	34	FOXO3|ITPR1|AKT3|PPP1R13B|PTEN|ITPR2|RPS6KA2|SYK|RPS6KA3|GAB1|AKT2|CYTH3|ITPR3|PLCG2|LYN|TEC|PIK3CA	17	Thyrocytes5
SIG PIP3 SIGNALING IN CARDIAC MYOCTES	0.065	0.796	2.368	66	FOXO3|ERBB4|CREB5|PAK3|PARD3|PTK2|YWHAZ|AKT3|PPP1R13B|YWHAE|GADD45A|GSK3B|YWHAQ|PTEN|SOS1|SOS2|RPS6KA2|PAK1|CDC42|IRS1|RPS6KA3|PTPN1|PAK2|GAB1|AKT2|MET|CREB1	27	Thyrocytes5
WNT SIGNALING	0.065	0.664	1.987	81	CSNK1A1|DAAM1|ACTB|CTNNB1|JUN|CTBP2|GSK3B|TCF7L1|CCND3|TLE1|NLK|PPP2CA|B2M|CSNK1G1|CCND2|FBXW11|EP300|SENP2|BTRC|LRP6|APC|DIXDC1	22	Thyrocytes5
HALLMARK ANDROGEN RESPONSE	0.023	0.779	2.307	98	FKBP5|ELL2|ELOVL5|ITGAV|SAT1|PIAS1|PDLIM5|HOMER2|MAP7|CCND3|VAPA|SEC24D|B4GALT1|PTPN21|B2M|IQGAP2|XRCC5|ZMIZ1|ACTN1|TPD52|KRT8|PLPP1|SRF|MAK|CDC14B|APPBP2|AKAP12|LIFR|MYL12A|RPS6KA3|SORD	31	Thyrocytes5
HALLMARK APICAL JUNCTION	0.024	0.646	1.92	194	VCL|CTNND1|EXOC4|TJP1|ACTN4|NF1|ITGA9|CDH1|PTK2|ACTB|EGFR|AKT3|DLG1|CTNNA1|MYH9|ACTG1|RASA1|PIK3CB|ITGB1|B4GALT1|PTEN|FBN1|MSN|NEXN|ACTN1|SLIT2|MYL9|CNN2|LAMC2|NECTIN2|IRS1|NECTIN3|CDK8|SYK|ITGA3|CLDN4|MAP3K20|PARVA	38	Thyrocytes5
HALLMARK APOPTOSIS	0.017	0.759	2.265	157	ANXA1|EMP1|TIMP3|CAV1|CFLAR|ATF3|PDCD4|SAT1|PTK2|LMNA|BMP2|CTNNB1|WEE1|JUN|SQSTM1|GADD45A|APP|CLU|NEDD9|CREBBP|SPTAN1|CCND2|DAP|MCL1|GPX3|PAK1|ETF1|SOD2|DPYD|CD44|PSEN1|ROCK1|KRT18|MGMT|CYLD|DNAJC3|DNM1L|TNFRSF12A|XIAP|BTG3|IGF2R|TGFBR3|BTG2|PPP3R1	44	Thyrocytes5
HALLMARK CHOLESTEROL HOMEOSTASIS	0.068	0.64	1.864	74	ALCAM|ERRFI1|ATF3|CTNNB1|ACTG1|CHKA|CLU|ANXA5|ATXN2|CD9|MAL2|STX5	12	Thyrocytes5
HALLMARK COAGULATION	0.023	0.696	2.075	116	ANXA1|CPQ|TIMP3|CTSB|GNG12|CLU|ARF4|FBN1|ITGB3|CD9|DUSP14|SPARC|MAFF|WDR1|CSRP1|KLF7|CAPN2	17	Thyrocytes5
HALLMARK EPITHELIAL MESENCHYMAL TRANSITION	0.023	0.678	2.015	194	CALD1|TIMP3|CADM1|CCN2|ITGAV|SLIT3|PLOD2|SAT1|FERMT2|CCN1|TPM1|JUN|SGCD|SNTB1|VIM|GADD45A|MATN2|GJA1|ABI3BP|LAMC1|ITGB1|FSTL1|VEGFA|FBN1|ITGB3|GLIPR1|VEGFC|COL12A1|COL4A2|TPM4|COPA|SLIT2|IL15|MYL9|LAMC2|SPARC|COL4A1|CD44	38	Thyrocytes5
HALLMARK ESTROGEN RESPONSE EARLY	0.023	0.738	2.192	197	NAV2|FKBP5|ABLIM1|ELOVL5|BCL2|SVIL|IGF1R|AFF1|RAB31|MYOF|THSD4|MPPED2|MED13L|KAZN|ELF1|DEPTOR|PDLIM3|FARP1|FOS|FLNB|FHL2|MAST4|GJA1|ADCY9|TIPARP|WWC1|B4GALT1|SLC19A2|ADD3|DLC1|IL6ST|KRT8|RPS6KA2|SLC24A3|TMEM164|CD44|RHOBTB3|SNX24|KDM4B|SLC1A1|TPD52L1|KRT18	42	Thyrocytes5
HALLMARK ESTROGEN RESPONSE LATE	0.039	0.638	1.892	190	FKBP5|ELOVL5|CAV1|BCL2|AFF1|PDCD4|RAB31|MYOF|PDLIM3|CDH1|JAK1|FARP1|FOS|DNAJC1|FLNB|HOMER2|PCP4|ADD3|ZFP36|LARGE1|CD9|IL6ST|RPS6KA2|RABEP1|LAMC2|SLC24A3|CD44|TPD52L1|CPE|SORD|PAPSS2|NRIP1|HSPB8|ATP2B4|BTG3|SCNN1A	36	Thyrocytes5
HALLMARK HEDGEHOG SIGNALING	0.029	0.722	1.987	33	UNC5C|NF1|MYH9|RASA1|TLE1|VEGFA|OPHN1	7	Thyrocytes5
HALLMARK HEME METABOLISM	0.078	0.582	1.729	187	ELL2|CAST|FOXO3|DAAM1|TNRC6B|FBXO34|CTSB|SDCBP|CDR2|CCND3|ARHGEF12|TOP1|PICALM|TSPAN5|MARK3|NEK7|TFDP2|USP15|TNS1|BACH1|ATP6V0A1|SLC66A2|LPIN2|RNF19A|EPB41|NR3C1|RBM5|BTRC|CDC27|GAPVD1|NUDT4|SLC25A37|MFHAS1|DCAF10|BTG2|MXI1|XPO7|AGPAT4|RAP1GAP|BMP2K|RIOK3|GMPS|SIDT2|CLIC2|VEZF1|SLC11A2|ADD1	47	Thyrocytes5
HALLMARK HYPOXIA	0.023	0.741	2.204	193	EXT1|RORA|KLF6|DTNA|CAV1|BCL2|ERRFI1|FOXO3|CCN2|PPARGC1A|ATF3|DUSP1|WSB1|CCN1|SDC2|ANXA2|PAM|EGFR|FOS|TES|JUN|MYH9|NEDD4L|TIPARP|VEGFA|ZFP36|ZNF292|LARGE1|GBE1|TPD52|MAFF|AKAP12|HDLBP|NR3C1|PRKCA|KLF7|MAP3K1|KDM3A|RBPJ	39	Thyrocytes5
HALLMARK IL2 STAT5 SIGNALING	0.023	0.687	2.041	194	EMP1|RORA|KLF6|MYO1E|BCL2|IGF1R|ALCAM|ITGAV|RABGAP1L|BMP2|ENPP1|CCND3|HOPX|LCLAT1|MAPKAPK2|CCND2|CDC42SE2|POU2F1|WLS|HUWE1|BMPR2|IKZF2|SPRED2|SWAP70|AHNAK|PLPP1|NCOA3|CD44|MAFF|DENND5A|SNX14|PRKCH|SNX9|HIPK2|ANXA4|AHR	36	Thyrocytes5
HALLMARK KRAS SIGNALING DN	0.017	0.742	2.215	157	TG|ZBTB16|RYR2|CAMK1D|NR6A1|CDKAL1|TFCP2L1|PTPRJ|TCF7L1|DTNB|PRKN	11	Thyrocytes5
HALLMARK MITOTIC SPINDLE	0.024	0.769	2.283	198	VCL|SORBS2|AKAP13|PALLD|MYO1E|ACTN4|NF1|EZR|FARP1|SSH2|PDLIM5|DLG1|PAFAH1B1|HOOK3|ABL1|YWHAE|RABGAP1|MYH9|CLIP1|PCM1|MID1|SPTBN1|FLNB|RASA1|ARHGAP29|CLASP1|TRIO|FGD4|ARHGEF12|CAPZB|NEDD9|SPTAN1|ARFGEF1|ARHGAP5|ARHGAP10|KIF1B|SOS1|DOCK4|RASAL2|PPP4R2|RAB3GAP1|TLK1|KLC1|RICTOR|RAPGEF6|OPHN1|ITSN1|PCGF5|ARHGEF7|ABI1|CDC42|EPB41|ROCK1|STAU1|WASF2|DST|CD2AP|CDC27|CDC42BPA|RANBP9|RASA2|CEP57|APC|ALMS1|…	80	Thyrocytes5
HALLMARK MTORC1 SIGNALING	0.078	0.575	1.707	198	SLA|ELOVL5|PLOD2|ACTR3|TES|SQSTM1|PPA1|GSK3B|UBE2D3|HSP90B1|RAB1A|IFRD1|ADD3|CD9|IGFBP5|USO1|ATP2A2|GBE1|ETF1|PITPNB|ADIPOR2|SORD|HSPA5|ACACA|CANX|ATP6V1D|NFYC|P4HA1|BTG2|HSPA9|NAMPT|TXNRD1|PSMA3|MTHFD2L|GMPS|GGA2	36	Thyrocytes5
HALLMARK MYOGENESIS	0.026	0.632	1.877	185	NAV2|DTNA|ABLIM1|FHL1|SVIL|WWTR1|NCAM1|DAPK2|MYH9|SGCD|MEF2A|APP|ADCY9|ITGB1|CLU|SPTAN1|IFRD1|LARGE1|DMD|MEF2C|KIFC3|GPX3|COL4A2|CNN3|RB1|SPARC|PKIA|KLF5|TPD52L1|EIF4A2|TAGLN|IGFBP7	32	Thyrocytes5
HALLMARK PI3K AKT MTOR SIGNALING	0.023	0.712	2.136	104	SLA|MAPK10|MAPK8|ACTR3|EGFR|SQSTM1|GSK3B|GNA14|UBE2D3|HSP90B1|SMAD2|PTEN|ITPR2|RAF1|MAPKAP1|MAPK1|CLTC|PTPN11|RPS6KA3|RPTOR	20	Thyrocytes5
HALLMARK PROTEIN SECRETION	0.023	0.76	2.263	95	STX12|GNAS|GOLGA4|PAM|EGFR|CAV2|SGMS1|MON2|ATP1A1|SEC24D|GBF1|ARFGEF1|SEC31A|AP3B1|KIF1B|USO1|AP1G1|AP2B1|TPD52|RAB2A|MAPK1|DOP1A|ARFGEF2|ARFGAP3|SNX2|CLTC|ADAM10|DST|KRT18|RAB5A|RPS6KA3|TMED10|ATP6V1H|DNM1L|ARFIP1|IGF2R|COPB1|VPS45|STX16|STX7|RAB22A|ABCA1|AP3S1|NAPG|CLTA|CLCN3|LMAN1|CLN5|SCAMP1	49	Thyrocytes5
HALLMARK REACTIVE OXYGEN SPECIES PATHWAY	0.023	0.744	2.139	48	IPCEF1|PDLIM1|GPX3|ABCC1|MGST1|SOD2|FTL|MBP|MSRA|PFKP|OXSR1|TXNRD1	12	Thyrocytes5
HALLMARK TGF BETA SIGNALING	0.023	0.837	2.423	53	WWTR1|RAB31|BMPR1A|TJP1|CDH1|BMP2|CTNNB1|ARID4B|SPTBN1|UBE2D3|SMAD3|SMURF2|IFNGR2|BMPR2|SKI|ACVR1|SKIL|LTBP2|HIPK2|TRIM33|SMURF1|BCAR3|APC|XIAP	24	Thyrocytes5
HALLMARK TNFA SIGNALING VIA NFKB	0.023	0.698	2.07	189	KLF6|CFLAR|FOSB|RCAN1|NFAT5|ATF3|NR4A1|SAT1|DUSP1|CCN1|FOS|BMP2|EGR1|PLPP3|PDLIM5|NR4A3|JUN|SQSTM1|CCNL1|GADD45A|PER1|SMAD3|TIPARP|VEGFA|B4GALT1|NFE2L2|ZFP36|SPSB1|TRIB1|MCL1|IFNGR2|IL6ST|SOD2|CD44|IER2|MAFF|TANK|DENND5A	38	Thyrocytes5
HALLMARK UV RESPONSE DN	0.021	0.837	2.506	143	SYNE1|PTPRM|APBB2|ATXN1|CAV1|IGF1R|RBPMS|MAGI2|BMPR1A|NFIB|TJP1|DUSP1|CCN1|SDC2|ANXA2|SIPA1L1|DYRK1A|AKT3|PLPP3|PDLIM5|DLG1|NIPBL|CDK13|ATRX|FHL2|DDAH1|PRDM2|GJA1|SMAD3|LAMC1|PRKCE|PLCB4|PTEN|ADD3|SCAF8|ADGRL2|PTPN21|CDON|ITGB3|DLC1|NEK7|ZMIZ1|IGFBP5|TOGARAM1|ABCC1|SPOP|PHF3|MAP2K5|YTHDC1|BCKDHB|IRS1|NR3C1|PRKCA|ANXA4|MGMT|CDC42BPA|GCNT1|CELF2|ATP2B1|ATRN|RASA2|LPAR1|MAPK14|MET|KALRN|NFKB1|ATP2B4…	75	Thyrocytes5
GOBP CARDIAC MUSCLE MYOBLAST PROLIFERATION	0.003	0.999	1.869	4	MALAT1|ATF2	2	Thyrocytes5
GOBP CELLULAR RESPONSE TO STRESS	0	0.763	2.116	1742	MALAT1|ANXA1|RORA|IMMP2L|NFATC2|SASH1|OPRM1|CRY1|FOXP1|CAV1|BCL2|IGF1R|CFLAR|MAPK10|ERRFI1|FOXO3|SH3RF1|FER|CCN2|PPARGC1A|DDX5|MAGI3|ATF3|PDCD4|ULK4|BMPR1A|PLA2R1|RAD51B|SPIDR|NF1|ITPR1|DUSP1|FAF1|MAPK8|EZR|BRAF|LMNA|TPM1|ACTB|MACROD2|PDK4|EGFR|DYRK1A|FOS|AKT3|BMP2|CTNNB1|FOXO1|PSME4|EGR1|STK33|POGZ|HIPK3|NSMCE2|SIK2|DLG1|PAFAH1B1|NCOA7|CTNNA1|ABL1|NR4A3|JUN|YWHAE|FTO|TNIK|NIPBL|SQSTM1|MID1|EPC1|…	278	Thyrocytes5
GOBP DETECTION OF CHEMICAL STIMULUS INVOLVED IN SENSORY PERCEPTION OF TASTE	0.039	-0.47	-2.354	30	CST4|TAS2R10|TAS2R40|PIGR|PLCB2|TAS1R3|LPO|TAS2R43|TAS2R46|TAS2R50|PKD2L1|FFAR4|TAS2R39|PIP|TAS2R5|GNAT3|RTP3|AZGP1|RTP4|TAS2R20|CA6|GNAT1|TAS2R19|TAS2R13|TAS2R31|TAS2R30|TAS1R1	27	Thyrocytes5
GOBP IODIDE TRANSPORT	0.057	0.971	1.989	6	TG|SLC26A4	2	Thyrocytes5
GOBP LOCOMOTION	0	0.775	2.157	1623	MALAT1|ANXA1|VCL|PRKG1|EXT1|PALLD|PTPRM|ELMO1|NFATC2|PTPRG|SASH1|STARD13|FOXP1|MACF1|CAV1|CNTN4|BCL2|IGF1R|UNC5C|ALCAM|SYNE2|FOXO3|SH3RF1|LIMCH1|RERE|FER|ERBB4|CCN2|ITGAV|RCAN1|CAMK1D|MAGI2|PAK3|SLIT3|ULK4|ATP8A1|BMPR1A|AFDN|RPS6KA5|NFIB|TJP1|RFX3|RFFL|NR4A1|DOCK5|RAPGEF2|ACTN4|NF1|ITGA9|SPAG9|FERMT2|DUSP1|ANXA3|PTPRJ|CCN1|CDH1|BCAS3|STAT3|SDC2|PTK2|LMNA|CNTN5|TPM1|DIAPH1|CD24|ACTB|ACTR3|NCAM1|EG…	253	Thyrocytes5
GOBP MYOBLAST PROLIFERATION	0.088	0.994	2.332	14	MALAT1|ZNF609	2	Thyrocytes5
GOBP NEGATIVE REGULATION OF PHOSPHOLIPASE ACTIVITY	0.063	0.968	1.982	6	ANXA1|PLA2R1|ABL1|BICD1	4	Thyrocytes5
GOBP POSITIVE REGULATION OF ATPASE COUPLED CALCIUM TRANSMEMBRANE TRANSPORTER ACTIVITY	0.07	0.963	1.972	6	VMP1|RYR2|RGN	3	Thyrocytes5
GOBP POSITIVE REGULATION OF CELL POPULATION PROLIFERATION	0.025	0.833	2.367	783	MALAT1|ANXA1|TSHR|NEAT1|NFATC2|PBX1|FOXP1|BCL2|IGF1R|CFLAR|WWTR1|FER|ERBB4|CCN2|ITGAV|ZFPM2|ATF3|BMPR1A|N4BP2L2|TJP1|RAD51B|NR4A1|NF1|FERMT2|CCN1|STAT3|PTK2|CD24|TCF7L2|EGFR|NRG1|RTN4|AKT3|BMP2|CTNNB1|NTRK2|EGR1|DLG1|CAV2|ABL1|NR4A3|JUN|BIRC6|ID4|SLC39A10|SDCBP|CDK13|PRKD1|SHANK2|KDM4C|YAP1|MNAT1|FRS2|HNRNPU|CUL3|GJA1|LAMC1|HMGB1|ITGB1|LRP2|VEGFA|B4GALT1|SRPK2|PTEN|EPHA4|ITGB3|CCND2|VEGFC|HIF1A|G…	78	Thyrocytes5
GOBP POSITIVE REGULATION OF CYTOSOLIC CALCIUM ION CONCENTRATION INVOLVED IN PHOSPHOLIPASE C ACTIVATING G PROTEIN COUPLED SIGNALING PATHWAY	0.073	-0.467	-2.284	28	GPR55|DRD2|GPR174|P2RY10|GPR65|LPAR4|C3AR1|DRD1|AGTR1|DRD3|S1PR1|CALCA|OPRL1|F2RL3|HTR2C|P2RY8|GPR4|F2R|GRM1|EDN1|GNA15|F2RL1|F2RL2|GPR35	24	Thyrocytes5
GOBP POSITIVE REGULATION OF MYOBLAST PROLIFERATION	0.027	0.998	2.135	8	MALAT1|PPARD	2	Thyrocytes5
GOBP POSITIVE REGULATION OF PROSTAGLANDIN BIOSYNTHETIC PROCESS	0.064	0.965	1.976	6	ANXA1|CD74	2	Thyrocytes5
GOBP POSITIVE REGULATION OF T HELPER 1 CELL DIFFERENTIATION	0.057	0.97	1.988	6	ANXA1|RIPK2	2	Thyrocytes5
GOBP POSITIVE REGULATION OF UNSATURATED FATTY ACID BIOSYNTHETIC PROCESS	0.088	0.952	2.037	8	ANXA1|CD74	2	Thyrocytes5
GOBP PROLACTIN SECRETION	0.055	0.98	1.833	4	ANXA1|ABAT	2	Thyrocytes5
GOBP PROTEIN LOCALIZATION TO ADHERENS JUNCTION	0.064	0.965	1.977	6	VCL|TJP1|ACTB|MPP7	4	Thyrocytes5
GOBP REGULATION OF CELLULAR COMPONENT MOVEMENT	0	0.83	2.342	945	MALAT1|ANXA1|VCL|PRKG1|PTPRM|PTPRG|SASH1|STARD13|FOXP1|MACF1|CAV1|MAP2|RYR2|BCL2|IGF1R|UNC5C|SYNE2|FOXO3|LIMCH1|FER|ERBB4|ITGAV|CAMK1D|MAGI2|PAK3|ULK4|ATP8A1|BMPR1A|AFDN|TJP1|RFFL|DOCK5|RAPGEF2|ACTN4|NF1|SPAG9|FERMT2|DUSP1|ANXA3|PTPRJ|CCN1|CDH1|BCAS3|STAT3|PTK2|LMNA|TPM1|DIAPH1|EGFR|NRG1|RTN4|AKT3|BMP2|EPB41L5|PRKX|PLPP3|DOCK1|DLG1|DAPK2|CTNNA1|ABL1|NR4A3|JUN|PPP3CA|NIPBL|ACTG1|TMEFF2|SRGAP1|RUFY…	147	Thyrocytes5
GOBP REGULATION OF CELL POPULATION PROLIFERATION	0	0.777	2.171	1438	MALAT1|ANXA1|TSHR|NEAT1|PRKG1|PTPRM|ZBTB16|NFATC2|PBX1|OPRM1|FOXP1|CAV1|BCL2|IGF1R|CFLAR|ERRFI1|FOXO3|SH3RF1|WWTR1|FER|ERBB4|CCN2|ITGAV|ZFPM2|PPARGC1A|ATF3|PDCD4|MAGI2|SLIT3|BMPR1A|N4BP2L2|NFIB|AGBL4|TJP1|RAD51B|NR4A1|RAPGEF2|NF1|FERMT2|DUSP1|PTPRJ|CCN1|STAT3|PTK2|LMNA|TPM1|CD24|TCF7L2|ZBTB7C|PIAS1|EGFR|CBLB|NRG1|RBFOX2|RTN4|AKT3|BMP2|CTNNB1|FOXO1|NTRK2|TES|EGR1|DLG1|CTNNA1|CAV2|ABL1|NR4A3|JUN|FT…	171	Thyrocytes5
GOBP REGULATION OF MYOBLAST PROLIFERATION	0.048	0.995	2.253	11	MALAT1|ZNF609	2	Thyrocytes5
GOBP REGULATION OF PHOSPHOLIPASE A2 ACTIVITY	0.099	0.951	2.105	10	ANXA1|PLA2R1|EGFR	3	Thyrocytes5
GOBP RESPONSE TO ABIOTIC STIMULUS	0.029	0.802	2.251	1012	MALAT1|ANXA1|EXT1|RORA|OPRM1|CRY1|CAV1|RYR2|BCL2|IGF1R|CFLAR|MAPK10|ERRFI1|FOXO3|FOSB|CCN2|NFAT5|FBXL17|PLOD2|SPIDR|NR4A1|ACTN4|NF1|ITPR1|MT-CO1|ATP1B1|MAPK8|PTK2|LMNA|CD24|PAM|GNAQ|EGFR|FOS|BMP2|CTNNB1|FOXO1|EGR1|MT-ATP6|JUN|YWHAE|NIPBL|ACTG1|CAMKMT|TANC1|YBX3|STRBP|AKAP9|GADD45A|JUND|GSK3B|APP|CPEB4|DDAH1|MAP4K3|ADGRV1|YAP1|PIK3CB|MAP7|MT-CO2|BABAM2|HSP90B1|MT-ND3|PDLIM1|PER1|GJA1|SMAD3|MBD2|SC…	113	Thyrocytes5
GOBP THYROID HORMONE GENERATION	0.024	0.974	2.428	20	TPO|TG|CPQ|PAX8|CTSB	5	Thyrocytes5
GOBP THYROID HORMONE METABOLIC PROCESS	0.029	0.966	2.551	25	TPO|TG|CPQ|PAX8|IYD|CTSB	6	Thyrocytes5
GOCC EXTRINSIC COMPONENT OF ENDOSOME MEMBRANE	0.093	0.954	2.111	10	ANXA1|USP8	2	Thyrocytes5
GOCC IMMUNOGLOBULIN COMPLEX	0.005	-0.591	-2.5	22	IGHA2|IGLC2|IGLC1|IGLV8-61|IGHG1|IGKC|PIGR|IGLV5-52|TRDC|IGLV1-51|IGLV10-54|IGHM|IGHG3|IGHA1|IGHE|TRBC2|TRBC1|JCHAIN	18	Thyrocytes5
GOCC IMMUNOGLOBULIN COMPLEX CIRCULATING	0.002	-0.684	-2.596	16	IGHA2|IGLC2|IGLC1|IGHG1|IGKC|PIGR|TRDC|IGHM|IGHG3|IGHA1|IGHE|TRBC2|TRBC1|JCHAIN	14	Thyrocytes5
GOMF IGG BINDING	0.088	-0.692	-2.071	9	UMOD|FCGR2B|FCER1G|PIP|FCGR3A|FCGR2A|FCGR1A|FCGR1B	8	Thyrocytes5
GOMF IMMUNOGLOBULIN BINDING	0.094	-0.51	-2.097	20	UMOD|MS4A1|MS4A2|FCER2|FCGR2B|FCER1G|FCAR|VWF|PIP|JCHAIN|FCGR3A|FCGR2A|FCGR1A|FCGR1B	14	Thyrocytes5
GOMF IMMUNOGLOBULIN RECEPTOR BINDING	0.063	-0.564	-2.214	18	IGHA2|IGLC2|IGLC1|IGHG1|IGKC|TRDC|IGHM|IGHG3|IGHA1|IGHE|TRBC2|TRBC1|JCHAIN|FGR	14	Thyrocytes5
GOMF OLFACTORY RECEPTOR ACTIVITY	0	-0.538	-4.035	82	OR52A1|OR52I2|OR2V2|OR5AS1|OR7D4|OR6C4|OR10A4|OR52E5|OR51B2|OR13C9|OR13C3|OR2AE1|OR14J1|OR2J3|OR2L13|OR2AK2|OR2L8|OR10K1|OR11G2|OR10G4|OR10H5|OR1I1|OR7A17|OR7A10|OR7C1|OR7D2|OR4F17|OR3A3|OR1A1|OR10G3|OR11H4|OR4K17|OR4N2|OR8A1|OR8D1|OR2AT4|OR6A2|OR56A1|OR56A3|OR52N1|OR52H1|OR52D1|OR52I1|OR1L6|OR1L8|OR13C5|OR2A1|OR6B1|OR9A4|OR5V1|OR2G6|OR2L3|OR2L2|OR2L5|OR2W3|OR14A16|OR1C1|OR13G1|OR2B11|OR2F1|OR51B…	79	Thyrocytes5
HP ABNORMALITY OF THE MUSCULATURE OF THE UPPER ARM	0.099	0.945	2.174	12	SYNE1|FHL1|SYNE2|LMNA|SGCD|HNRNPDL	6	Thyrocytes5
HP ABNORMAL CIRCULATING T4 LEVEL	0.094	0.977	2.369	17	TPO|TG|TSHR|IYD	4	Thyrocytes5
HP ABNORMAL CIRCULATING THYROGLOBULIN LEVEL	0.027	0.988	2.133	9	TPO|TG|TSHR|IYD	4	Thyrocytes5
HP ABNORMAL RADIOACTIVE IODINE UPTAKE TEST RESULT	0.094	0.985	2.265	12	TPO|TG|TSHR|IYD	4	Thyrocytes5
HP ABSENT AXILLARY HAIR	0.098	0.946	2.024	8	ZBTB20|TBX3	2	Thyrocytes5
HP COMPENSATED HYPOTHYROIDISM	0.029	0.98	2.006	6	TG|TSHR|SLC26A4	3	Thyrocytes5
HP DECREASED THYROID STIMULATING HORMONE LEVEL	0.093	0.955	1.956	6	TSHR|CPE	2	Thyrocytes5
HP DELAYED PROXIMAL FEMORAL EPIPHYSEAL OSSIFICATION	0.029	0.983	2.293	13	TPO|TG|TSHR|IYD	4	Thyrocytes5
HP HYPERSOMNIA	0.088	0.957	2.118	10	TSHR|PAX8|SLC26A4|NKX2-1	4	Thyrocytes5
HP LARGE POSTERIOR FONTANELLE	0.094	0.982	2.304	14	TPO|TG|TSHR|PAX8|IYD	5	Thyrocytes5
HP PROXIMAL UPPER LIMB AMYOTROPHY	0.093	0.954	2.112	10	SYNE1|FHL1|SYNE2|LMNA|SGCD|HNRNPDL	6	Thyrocytes5
HP THYROID AGENESIS	0.066	0.964	1.974	6	TSHR|PAX8|SLC26A4|KAT6B	4	Thyrocytes5
HP THYROID DEFECT IN OXIDATION AND ORGANIFICATION OF IODIDE	0.025	0.99	2.028	6	TPO|TG|IYD	3	Thyrocytes5
NABA COLLAGENS	0.079	0.677	2.004	43	COL4A2|COL8A1|COL14A1|COL23A1|COL4A1|COL25A1|COL4A3|COL9A3|COL4A5|COL4A4	10	Thyrocytes6
NABA SECRETED FACTORS	0.079	0.676	2.135	235	TPO|VEGFA|BMP8A|NRG1|EDA|IL15|VEGFC	7	Thyrocytes6
SA B CELL RECEPTOR COMPLEXES	0.079	0.746	2.019	24	MAP3K1|SOS1|PAPPA|ATF2|JUN|MAPK1|SYK|RPS6KA3|FOS|VAV3|BCR|RAC1|BLNK|GRB2	14	Thyrocytes6
SA FAS SIGNALING	0.079	0.817	1.894	9	BCL2|CFLAR	2	Thyrocytes6
SA PTEN PATHWAY	0.079	0.857	2.2	17	IPCEF1|AKT3|PTEN|AKT2|SOS1|MAPK1|RBL2|PIK3CA	8	Thyrocytes6
SIG BCR SIGNALING PATHWAY	0.079	0.768	2.292	45	ITPR1|BCL2|PPP1R13B|AKT3|PPP3CA|GSK3B|ITPR2|AKT2|SOS1|SOS2|PLCG2|RAF1|MAPK1|SYK|PPP3CB|PIK3CA|PPP3CC|BCR|ITPR3|BLNK|GRB2	21	Thyrocytes6
SIG CHEMOTAXIS	0.079	0.706	2.088	43	ITPR1|PPP1R13B|AKT3|ITPR2|PAK1|PTEN|AKT2|ROCK1|ACTR3|ARHGEF11|PAK3|PIK3CA|WASL|GDI2|ITPR3|ACTR2|ROCK2|PAK2	18	Thyrocytes6
SIG IL4RECEPTOR IN B LYPHOCYTES	0.079	0.824	2.277	27	BCL2|PPP1R13B|AKT3|JAK1|GSK3B|AKT2|SOS1|SOS2|IRS1|RAF1|MAPK1	11	Thyrocytes6
SIG INSULIN RECEPTOR PATHWAY IN CARDIAC MYOCYTES	0.079	0.756	2.286	49	FOXO1|PARD3|AKT3|GSK3B|PTEN|AKT2|SOS1|SOS2|IRS1|RPS6KA2|RAF1|YWHAZ|YWHAE|MAPK1|BRD4|RPS6KA3|PTPN1|PIK3CA|LNPEP|RPS6KB1|GRB2|YWHAQ	22	Thyrocytes6
SIG PIP3 SIGNALING IN B LYMPHOCYTES	0.079	0.769	2.186	34	ITPR1|PPP1R13B|AKT3|ITPR2|PTEN|AKT2|FOXO3|PLCG2|RPS6KA2|SYK|RPS6KA3|PIK3CA|BCR|RPS6KB1|ITPR3	15	Thyrocytes6
SIG PIP3 SIGNALING IN CARDIAC MYOCTES	0.079	0.751	2.329	66	ERBB4|PTK2|PARD3|PPP1R13B|AKT3|GSK3B|PAK1|PTEN|AKT2|SOS1|SOS2|IRS1|FOXO3|RPS6KA2|YWHAZ|CREB1|YWHAE|RPS6KA3|PAK3|PTPN1|PIK3CA	21	Thyrocytes6
GOBP ANTIBACTERIAL HUMORAL RESPONSE	0.064	-0.43	-2.168	31	IGHA2|NOD2|WFDC13|RNASE6|WFDC10B|WFDC11|WFDC9|SLPI|KLK5|ELANE|IGHM|IGHA1|RNASE7|ANG|DMBT1|DEFB1|PGC|SPINK5|JCHAIN|TF|CAMP	21	Thyrocytes6
GOBP ANTIMICROBIAL HUMORAL IMMUNE RESPONSE MEDIATED BY ANTIMICROBIAL PEPTIDE	0.029	-0.445	-2.34	35	S100A12|NOD2|CXCL11|CXCL10|RNASE6|KLK5|PGLYRP1|ELANE|RNASE7|ANG|GAPDH|F2|DEFB1|PGC|SPINK5|CXCL14|LEAP2|CXCL9|PPBP|MUC7|CAMP|GNLY|S100A9|ROMO1|CXCL13|RPS19|CXCL3|CXCL2|CXCL8|KLK3	30	Thyrocytes6
GOBP ANTIMICROBIAL HUMORAL RESPONSE	0.005	-0.375	-2.462	64	S100A12|IGHA2|NOD2|WFDC13|PRTN3|AZU1|CXCL11|CXCL10|RNASE6|WFDC10B|WFDC11|WFDC9|SLPI|KLK5|PGLYRP1|ELANE|IGHM|IGHA1|RNASE7|ANG|GAPDH|F2|DMBT1|DEFB1|RARRES2|PRSS2|PGC|SPINK5|CXCL14|LEAP2|CXCL9|PPBP|JCHAIN|MUC7|TF|CAMP|SLC11A1|GNLY|COLEC11|S100A9|LYZ|ROMO1|CXCL13|RPS19|CXCL3|PLA2G6|CXCL2|WFDC3|CXCL8|KLK3|PRSS3|HLA-A|RPL30	53	Thyrocytes6
GOBP CAMP CATABOLIC PROCESS	0.011	0.964	2.125	9	PDE10A|PDE8B|PDE7B|PDE4D|PDE8A	5	Thyrocytes6
GOBP CARDIAC MUSCLE MYOBLAST PROLIFERATION	0	0.999	1.89	4	MALAT1|ATF2	2	Thyrocytes6
GOBP CELLULAR RESPONSE TO STRESS	0.015	0.758	2.152	1742	MALAT1|SASH1|GRIK2|RORA|MAGI3|CREB3L2|FOXP1|MAPK10|IMMP2L|ITPR1|BCL2|PDK4|FOXO1|BMPR1A|DDX5|DLG1|PPARGC1A|STK33|SPIDR|FAF1|NF1|PLA2R1|FER|TNIK|MAPK8|CERT1|MID1|PDCD4|VEGFA|RAD51B|ABL1|CPEB4|SH3RF1|GTF2I|YAP1|NIPBL|BABAM2|IGF1R|NSMCE2|TNRC6A|MAP3K5|BRAF|SETX|AKT3|FTO|PRKN|POGZ|MAP4K3|ULK4|MTR|EYA2|SETD2|EPC1|NCOR1|TRIP12|PDE8A|SPRED1|DYRK1A|CHD6|TAOK3|GSK3B|UGGT2|UBAC2|COMMD1|UBE2E2|HSP90B1|TPD52L…	260	Thyrocytes6
GOBP CELL SUBSTRATE JUNCTION ORGANIZATION	0.094	0.747	2.36	97	ARHGAP6|BCL2|MACF1|BCAS3|PTK2|LIMCH1|CLASP1|VEGFA|ABL1|EPB41L5|PTPRJ|WDPCP|VCL|PTEN|CLASP2|LAMC1|LIMS1|ROCK1|PIP5K1A|ARHGEF7|PTPRK|PTPRA|MAP4K4|RHOA|FMN1|SMAD3|FERMT2	27	Thyrocytes6
GOBP CYCLIC NUCLEOTIDE CATABOLIC PROCESS	0.092	0.943	2.259	13	PDE10A|PDE8B|PDE7B|PDE4D|PDE8A	5	Thyrocytes6
GOBP DERMATAN SULFATE PROTEOGLYCAN METABOLIC PROCESS	0.094	0.922	2.033	9	CSGALNACT1|UST|DSE	3	Thyrocytes6
GOBP EMBRYONIC HEMOPOIESIS	0.013	0.944	2.547	23	TPO|PBX1|VEGFA|STK3|KMT2A	5	Thyrocytes6
GOBP GDP METABOLIC PROCESS	0.087	0.931	2.167	11	DLG2|MAGI3|DLG1|TJP2	4	Thyrocytes6
GOBP GLAND DEVELOPMENT	0.088	0.781	2.386	381	TG|ERBB4|PAX8|CADM1|BCL2|PBX1|BMPR1A|EXT1|NF1|ASH1L|VEGFA|ABL1|MT-CO2|PAM|TFCP2L1|NFIB|SMAD2|ID4|RREB1|CDH1|PTEN|AKT2|NRG1|ARHGAP5|EGFR|UBE3A|EDA|CFLAR|FBXW7|EZR|SEC63|ZDHHC21|BTBD7|CUL3|RB1CC1|INSR|BTRC|RAF1|SP3|HIF1A|GLI3|PSEN1|SRSF5|RBPJ|CTNNB1|CYP7B1|BMP7|CREB1|HES1|ATM|NPHP3|FRS2|ATF2|UPF2|JUN|COBL|NKX2-1|MAPK1|SMAD4|PTPN3|JARID2|ASXL1|NOTCH2|TBX3|IGF2R|LEF1|HNRNPD	67	Thyrocytes6
GOBP GMP METABOLIC PROCESS	0.044	0.873	2.414	26	DLG2|MAGI3|DLG1|ADK|TJP2	5	Thyrocytes6
GOBP HYDROGEN PEROXIDE CATABOLIC PROCESS	0.013	0.944	2.548	23	TPO|DUOX1	2	Thyrocytes6
GOBP IODIDE TRANSPORT	0.012	0.988	2.059	6	TG|SLC26A4|KCNQ1	3	Thyrocytes6
GOBP LIPOXYGENASE PATHWAY	0.018	-0.722	-2.251	10	ALOX15|PLA2G3|ALOX12B|ALOX5|GPX4|ALOXE3|ALOX15B|ALOX12|ALOX5AP	9	Thyrocytes6
GOBP MYOBLAST PROLIFERATION	0	0.994	2.401	14	MALAT1|ZNF609	2	Thyrocytes6
GOBP OPTIC NERVE DEVELOPMENT	0.092	0.902	2.131	12	NAV2|EXT1|GLI3	3	Thyrocytes6
GOBP POSITIVE REGULATION OF MYOBLAST PROLIFERATION	0	0.997	2.182	8	MALAT1|ATF2	2	Thyrocytes6
GOBP REGULATION OF CELLULAR COMPONENT MOVEMENT	0.088	0.822	2.397	945	MALAT1|SASH1|PTPRM|ERBB4|STARD13|SEMA6D|FOXP1|PRKG1|SYNE2|BCL2|PTPRG|MACF1|BCAS3|BMPR1A|DLG1|PTK2|PDE4D|RYR2|ATP8A1|LIMCH1|DLG5|DOCK5|NF1|FER|CLASP1|ITGAV|PLXNA4|VEGFA|SRGAP1|ABL1|RFFL|SPAG9|EPB41L5|NIPBL|IGF1R|PTPRJ|AKAP9|DOCK1|RAPGEF2|CAMK1D|AKT3|WDPCP|PPP3CA|LDLRAD4|DUOX1|ULK4|UNC5C|HDAC9|RUFY3|SPRED1|ITGB3|RABGEF1|PKN2|RREB1|PIK3C2A|ARHGAP18|PLPP3|CDH1|PAK1|VCL|CARMIL1|PTEN|AKT2|PIK3CB|NUMB|N…	105	Thyrocytes6
GOBP REGULATION OF MYELINATION	0.082	0.944	2.811	43	TG|DLG1|PARD3|TENM4|PTEN|EIF2AK3|SLC25A12	7	Thyrocytes6
GOBP REGULATION OF MYOBLAST PROLIFERATION	0	0.995	2.316	11	MALAT1|ZNF609	2	Thyrocytes6
GOBP REGULATION OF PROTEIN AUTOUBIQUITINATION	0.082	0.958	1.908	5	SASH1|TAF1	2	Thyrocytes6
GOBP RESPONSE TO GLYCOPROTEIN	0.044	0.959	2.057	7	TSHR|EDEM3	2	Thyrocytes6
GOBP RESPONSE TO OXYGEN LEVELS	0.019	0.912	2.806	296	MALAT1|RORA|ITPR1|BCL2|FOXO1|RYR2|PLOD2|NF1|ATP1B1|VEGFA|MT-ATP6|CPEB4|MT-ND4|PAM|CD24|MT-ND5|ITPR2|HSP90B1|PTEN|SCFD1|PIK3CB	21	Thyrocytes6
GOBP THYROID GLAND DEVELOPMENT	0.018	0.976	2.605	22	TG|PAX8	2	Thyrocytes6
GOBP THYROID HORMONE GENERATION	0.008	0.973	2.518	20	TG|TPO|PAX8|CPQ|DIO2|DUOX1|DIO1	7	Thyrocytes6
GOBP THYROID HORMONE METABOLIC PROCESS	0.029	0.971	2.662	25	TG|TPO|PAX8|IYD|CPQ|DIO2|DUOX1|DIO1	8	Thyrocytes6
GOCC CHYLOMICRON	0.082	-0.665	-2.075	10	APOA5|APOC2|APOB|APOC1|APOE|APOH|APOBR|APOA1|LPL	9	Thyrocytes6
GOCC IMMUNOGLOBULIN COMPLEX	0.082	-0.496	-2.098	22	IGHA2|IGLC2|IGLC1|IGLV8-61|IGHG1|IGKC|PIGR|IGLV5-52|TRDC|IGLL1|IGLV1-51|IGLV10-54|IGHM|IGHA1|IGHE|TRBC2|TRBC1	17	Thyrocytes6
GOCC IMMUNOGLOBULIN COMPLEX CIRCULATING	0.044	-0.577	-2.191	16	IGHA2|IGLC2|IGLC1|IGHG1|IGKC|PIGR|TRDC|IGLL1|IGHM|IGHA1|IGHE|TRBC2|TRBC1|JCHAIN	14	Thyrocytes6
GOMF 3 5 CYCLIC GMP PHOSPHODIESTERASE ACTIVITY	0.092	0.914	2.19	13	PDE10A|PDE1A|PDE8A	3	Thyrocytes6
GOMF CYTOSKELETON NUCLEAR MEMBRANE ANCHOR ACTIVITY	0.099	0.955	1.901	5	SYNE2|SYNE1|SUN1	3	Thyrocytes6
GOMF GUANYLATE KINASE ACTIVITY	0.038	0.941	2.075	9	DLG2|MAGI3|DLG1|TJP2	4	Thyrocytes6
GOMF HORMONE ACTIVITY	0.092	0.93	2.914	75	TG|COPA	2	Thyrocytes6
GOMF LIPOPROTEIN PARTICLE RECEPTOR ACTIVITY	0.008	0.926	2.371	18	LRP1B|LRP2|LRP6|LRP8	4	Thyrocytes6
GOMF OLFACTORY RECEPTOR ACTIVITY	0	-0.52	-3.943	82	OR52A1|OR52I2|OR2V2|OR2V1|OR5AS1|OR7D4|OR6C4|OR10A4|OR52E5|OR51B2|OR13C9|OR13C3|OR2AE1|OR14J1|OR2J3|OR2L13|OR2AK2|OR2L8|OR10K1|OR11G2|OR10G4|OR10H1|OR10H5|OR1I1|OR7A17|OR7A10|OR7C1|OR7D2|OR4F17|OR3A3|OR1A1|OR10G3|OR11H4|OR4K17|OR8A1|OR8D1|OR2AT4|OR4D9|OR9Q1|OR10A2|OR6A2|OR2AG1|OR2AG2|OR56A1|OR56A3|OR52N1|OR52H1|OR52D1|OR51I2|OR51M1|OR51B5|OR52I1|OR1L6|OR1L8|OR13C5|OR2A1|OR2A12|OR2A25|OR2A5|OR6B1|…	70	Thyrocytes6
HP ABNORMALITY OF FONTANELLES	0.046	0.897	2.856	167	TG|TPO|TSHR|GLIS3|PAX8|IYD|SLC26A4|LRP2|ZSWIM6|SETBP1|ATRX|HSD17B4|KCNQ1|SPTBN1|ATR|DSE|UBR1|ANTXR1|KCNQ1OT1|ANKRD11|CREBBP	21	Thyrocytes6
HP ABNORMALITY OF LOWER LIMB EPIPHYSIS MORPHOLOGY	0.012	0.942	2.95	75	TG|TPO|TSHR|IYD|EXT1|TRPS1|DYM	7	Thyrocytes6
HP ABNORMALITY OF THE BILIARY SYSTEM	0.039	0.828	2.526	349	TG|TPO|TSHR|GLIS3|PAX8|IYD|SLC26A4|JMJD1C|SLC44A1|ADK|SON|GTF2I|GNAS|PALLD|SETD2|RREB1|KMT2E|NSD1|HSD17B4|EIF2AK3|NBAS|SLC25A13|SPTBN1|USP9X|SPECC1L|UBR1|ATP8B1|HIRA|ASAH1|INSR|ITCH|CEP83|B2M|SCNN1A|TJP2|HK1|GTF2IRD1|DUOX2|CYP7B1|SPOP|EPB41|NPHP3|CNOT1|SLC5A5|SMAD4|TNPO3|PTPN3|TCF4|LMBRD1|RNASEH2B|COG6|ASXL1|NOTCH2	53	Thyrocytes6
HP ABNORMALITY OF THE MUSCULATURE OF THE UPPER ARM	0.088	0.904	2.136	12	SYNE2|SYNE1|FHL1|SGCD|HNRNPDL	5	Thyrocytes6
HP ABNORMAL CIRCULATING DICARBOXYLIC ACID CONCENTRATION	0.017	0.926	2.953	115	TG|TPO|TSHR|PAX8|IYD|ADK	6	Thyrocytes6
HP ABNORMAL CIRCULATING T4 LEVEL	0.002	0.987	2.478	17	TG|TPO|TSHR|IYD	4	Thyrocytes6
HP ABNORMAL CIRCULATING THYROGLOBULIN LEVEL	0	0.993	2.188	9	TG|TPO|TSHR|IYD	4	Thyrocytes6
HP ABNORMAL ENCHONDRAL OSSIFICATION	0.002	0.921	2.931	123	TG|TPO|TSHR|IYD|PDE4D|DYM	6	Thyrocytes6
HP ABNORMAL EPIPHYSEAL OSSIFICATION	0.007	0.956	2.989	68	TG|TPO|TSHR|IYD|PDE4D|DYM	6	Thyrocytes6
HP ABNORMAL OSSIFICATION INVOLVING THE FEMORAL HEAD AND NECK	0.005	0.979	2.568	21	TG|TPO|TSHR|IYD|DYM	5	Thyrocytes6
HP ABNORMAL RADIOACTIVE IODINE UPTAKE TEST RESULT	0	0.991	2.341	12	TG|TPO|TSHR|IYD	4	Thyrocytes6
HP ABNORMAL THYROID HORMONE LEVEL	0.011	0.981	2.67	24	TG|TPO|TSHR|IYD	4	Thyrocytes6
HP ABNORMAL THYROID STIMULATING HORMONE LEVEL	0.004	0.978	2.757	29	TG|TPO|TSHR|PAX8|IYD	5	Thyrocytes6
HP CENTROCECAL SCOTOMA	0.092	0.918	2.201	13	MT-CO3|MT-ATP6|MT-ND4|MT-CYB|MT-ND2|MT-ND5|MT-CO1|MT-ND4L|MT-ND1|OPA1	10	Thyrocytes6
HP CHOLESTASIS	0.009	0.868	2.716	233	TG|TPO|TSHR|GLIS3|PAX8|IYD|SLC26A4|SLC44A1|ADK|GNAS|PALLD|SETD2|KMT2E|NSD1|HSD17B4|EIF2AK3|NBAS|SLC25A13|SPTBN1	19	Thyrocytes6
HP CLINODACTYLY OF THE 2ND FINGER	0.022	0.97	1.932	5	CSGALNACT1|PIK3CD	2	Thyrocytes6
HP COMPENSATED HYPOTHYROIDISM	0	0.993	2.071	6	TG|TSHR|SLC26A4	3	Thyrocytes6
HP CONGENITAL HYPOTHYROIDISM	0.004	0.976	2.75	29	TG|TPO|TSHR|ZBTB20|GLIS3|PAX8|IYD|PDE4D|TRAPPC9	9	Thyrocytes6
HP DECREASED CERVICAL SPINE FLEXION DUE TO CONTRACTURES OF POSTERIOR CERVICAL MUSCLES	0.048	0.952	2.042	7	SYNE2|SYNE1|FHL1	3	Thyrocytes6
HP DELAYED EPIPHYSEAL OSSIFICATION	0.034	0.979	2.796	31	TG|TPO|TSHR|IYD	4	Thyrocytes6
HP DELAYED PROXIMAL FEMORAL EPIPHYSEAL OSSIFICATION	0	0.99	2.372	13	TG|TPO|TSHR|IYD	4	Thyrocytes6
HP DISTAL PERIPHERAL SENSORY NEUROPATHY	0.096	0.908	2.176	13	MT-CO3|MT-CO2|MT-ND4|MT-ND5|SPG11|MT-CO1|MT-ND1	7	Thyrocytes6
HP ELEVATED CIRCULATING THYROID STIMULATING HORMONE CONCENTRATION	0.005	0.984	2.579	21	TG|TPO|TSHR|PAX8|IYD	5	Thyrocytes6
HP FACIAL EDEMA	0.041	0.902	2.888	127	TG|TPO|IYD|GTF2I|RIN2|COL4A3|MYO1E|SPTBN1|GAPVD1|SUMF1|SNX14|KCTD1|ANTXR1|TRPC6	14	Thyrocytes6
HP FLUCTUATIONS IN CONSCIOUSNESS	0.062	0.885	2.267	18	MT-CO3|MT-CO2|MT-ND4|MT-ND5|MT-CO1|SLC25A13|MT-ND1|YY1	8	Thyrocytes6
HP GOITER	0.002	0.967	2.93	51	TG|TPO|TSHR|SASH1|PAX8|IYD|SLC26A4|GNAS	8	Thyrocytes6
HP HERNIA	0.092	0.823	2.485	483	TG|TPO|TSHR|GLIS3|NFIA|PAX8|GRIP1|ARID1B|PRKG1|IYD|PBX1|JMJD1C|MED13L|TNRC6B|SOX6|PLOD2|KMT2C|LRP2|GPHN|ABL1|NEDD4L|GTF2I|NIPBL|PACS1|FTO|SETBP1|MCTP2|POGZ|ZFPM2|SMAD2|SETD2|HDAC8|KDM6A|DYRK1A|SEC31A|RREB1|HDAC4|PPP1R12A|GPC6|DIS3L2|ATRX|NSD1|PAFAH1B1|ARID2|KCNQ1|EHMT1|RIN2|TASP1|ARFGEF2|ADNP|PIGN|FRAS1|MAT2A|SMARCA2|RIC1|SPECC1L|FBXW11|DSE|DYNC2H1|COLEC10|ANTXR1|KCNQ1OT1|CREBBP|HIRA|RNF13|SHOC2|…	97	Thyrocytes6
HP HYPOPLASTIC HELICES	0.052	0.934	2.06	9	FOXP1|PBX1|PLCB4|FRAS1	4	Thyrocytes6
HP HYPOTHERMIA	0.014	0.964	2.872	43	TG|TPO|TSHR|PAX8|IYD|MT-ND3|MT-ATP6|MT-ND4|TBCK|MT-ND2|MT-ND5	11	Thyrocytes6
HP LARGE POSTERIOR FONTANELLE	0	0.99	2.391	14	TG|TPO|TSHR|PAX8|IYD	5	Thyrocytes6
HP MACROGLOSSIA	0.045	0.911	2.905	143	TG|TPO|TSHR|PAX8|IYD|SLC26A4|MED13L|GTF2I|FTO|TBCK|SETBP1|AFF4|PIK3C2A|PTEN|ATRX|LARGE1|KCNQ1|EHMT1	18	Thyrocytes6
HP MIXED DEMYELINATING AND AXONAL POLYNEUROPATHY	0.044	0.938	2.068	9	MT-CO3|MT-CO2|MT-ND4|MT-ND5|MT-CO1|MT-ND1	6	Thyrocytes6
HP NEONATAL HYPERBILIRUBINEMIA	0	0.983	2.523	19	TG|TPO|TSHR|IYD	4	Thyrocytes6
HP NEOPLASM OF THE ENDOCRINE SYSTEM	0.085	0.889	2.846	132	TG|ARID1B|SLC26A4|BMPR1A|NF1|SRGAP1|GNAS|BRAF|PTEN|ATRX|ARID2|KCNQ1	12	Thyrocytes6
HP NEOPLASM OF THE THYROID GLAND	0.023	0.927	2.902	81	TG|ARID1B|SLC26A4|BMPR1A|SRGAP1	5	Thyrocytes6
HP PARTIAL ABSENCE OF SPECIFIC ANTIBODY RESPONSE TO UNCONJUGATED PNEUMOCOCCUS VACCINE	0.053	-0.921	-2.075	4	CD19|ICOS|CR2|TNFRSF13C	4	Thyrocytes6
HP PECTUS EXCAVATUM OF INFERIOR STERNUM	0.013	0.975	1.943	5	NF1|BRAF|SOS1|PTPN11|MAP2K1	5	Thyrocytes6
HP POSTERIOR POLAR CATARACT	0.092	0.937	2.01	7	ZBTB20|ITM2B|APC	3	Thyrocytes6
HP RECURRENT PAROXYSMAL HEADACHE	0.071	0.854	2.361	26	MT-CO3|NF1|MT-CO2|MT-ND4|MT-ND5|MT-CO1|MT-ND1|KIF1B	8	Thyrocytes6
HP RETINAL ARTERIAL TORTUOSITY	0.017	0.93	2.197	12	MT-CO3|MT-ATP6|MT-ND4|MT-CYB|MT-ND2|MT-ND5|MT-ND4L|MT-ND1|NEK1	9	Thyrocytes6
HP THYROIDITIS	0.064	0.952	2.869	46	TG|LRBA|PTEN	3	Thyrocytes6
HP THYROID CARCINOMA	0.096	0.942	2.861	55	TG|ARID1B|SLC26A4|BMPR1A|SRGAP1|PTEN|ARID2	7	Thyrocytes6
HP THYROID DEFECT IN OXIDATION AND ORGANIFICATION OF IODIDE	0	0.993	2.071	6	TG|TPO|IYD	3	Thyrocytes6
HP THYROTOXICOSIS WITH DIFFUSE GOITER	0.043	0.964	1.92	5	TSHR|SLC12A3	2	Thyrocytes6
HP VENTRICULAR ESCAPE RHYTHM	0.064	0.93	2.051	9	SYNE2|SYNE1|FHL1|GNB5	4	Thyrocytes6
HP VENTRICULAR PREEXCITATION	0.072	0.881	2.376	23	MT-CO3|MT-ATP6|MT-CO2|MT-ND4|MT-CYB|MT-ND2|MT-ND5|MT-CO1|MT-ND4L|MT-ND1|PRKAG2	11	Thyrocytes6
HP VITILIGO	0.032	0.9	2.427	23	MT-CO3|LRBA|KANSL1|MT-CO2|MT-ND4|POGZ|MT-ND5|MT-CO1|MT-ND1|PLCG2	10	Thyrocytes6
HP WIDENED CEREBRAL SUBARACHNOID SPACE	0.082	0.946	2.07	8	MT-CO3|MT-CO2|MT-ND4|MT-ND5|MT-CO1|MT-ND1	6	Thyrocytes6
