# Supplementary material for: Single-cell analysis reveals the cellular and transcriptional heterogeneity of the normal pediatric thyroid
Source: Front Endocrinol (Lausanne). 2026 Jan 29;17:1748458. doi: 10.3389/fendo.2026.1748458 (PMC12917210; doi:10.3389/fendo.2026.1748458)
Supplement: Supplementary file 9 [file Table8.xlsx]

## Sheet: Sheet1
Table S8: Unique pathways by thyrocyte subcluster (Thyrocytes0-6). A list of pathways found uniquely in stated thyrocyte subcluster (Thyrocytes0-6). Unique thyrocyte pathways were identified in Table S7.
Pathway	Cluster
GOMF ARACHIDONIC ACID EPOXYGENASE ACTIVITY, HP GONADAL DYSGENESIS, GOBP NUCLEAR TRANSCRIBED MRNA POLY A TAIL SHORTENING, HP PERIPHERAL EDEMA, GOBP COMPLEMENT RECEPTOR MEDIATED SIGNALING PATHWAY, GOCC PARASPECKLES, GOBP NEGATIVE REGULATION OF NOREPINEPHRINE SECRETION, GOBP STEM CELL DIVISION, GOMF ADRENERGIC RECEPTOR ACTIVITY, GOBP NEGATIVE REGULATION OF CATECHOLAMINE SECRETION, GOBP SENSORY PERCE…	Thyrocytes0
HP INCREASED SERUM LACTATE, HP RETINAL TELANGIECTASIA, HP HEMIANOPIA, GOCC NADH DEHYDROGENASE COMPLEX, GOBP FC RECEPTOR MEDIATED INHIBITORY SIGNALING PATHWAY, HP SLOW DECREASE IN VISUAL ACUITY, HP PROGRESSIVE EXTERNAL OPHTHALMOPLEGIA, HP APHASIA, GOBP ELECTRON TRANSPORT CHAIN, HP ASTROCYTOSIS, HP PROGRESSIVE HEARING IMPAIRMENT, GOCC RESPIRATORY CHAIN COMPLEX IV, GOBP IMMUNE RESPONSE INHIBITING CE…	Thyrocytes1
GOBP POSITIVE REGULATION OF NECROTIC CELL DEATH, GOBP ATP SYNTHESIS COUPLED ELECTRON TRANSPORT, HP ABNORMAL MITOCHONDRIA IN MUSCLE TISSUE, HP MITOCHONDRIAL MYOPATHY, HP THYROID DYSGENESIS, GOCC CYTOSOLIC LARGE RIBOSOMAL SUBUNIT, GOMF RNA BINDING, HP POLAR CATARACT, GOBP PROTEIN FOLDING IN ENDOPLASMIC RETICULUM, HP DILATED CARDIOMYOPATHY, GOBP OXIDATIVE PHOSPHORYLATION, HP ABNORMALITY OF LIMB EPIP…	Thyrocytes2
HP ABNORMALITY OF THE MUSCULATURE OF THE THIGH	Thyrocytes3
GOBP REGULATION OF HEPATOCYTE APOPTOTIC PROCESS, HP ABNORMAL HAIR PATTERN, GOBP CELLULAR RESPONSE TO TOXIC SUBSTANCE, GOMF OXIDOREDUCTASE ACTIVITY ACTING ON PEROXIDE AS ACCEPTOR, GOBP POSITIVE REGULATION OF TRIGLYCERIDE LIPASE ACTIVITY, GOBP HEPOXILIN METABOLIC PROCESS, GOMF PROTEIN GLUTAMINE GAMMA GLUTAMYLTRANSFERASE ACTIVITY	Thyrocytes4
HP HYPERSOMNIA, NABA ECM AFFILIATED, HP DECREASED THYROID STIMULATING HORMONE LEVEL, GOCC EXTRINSIC COMPONENT OF ENDOSOME MEMBRANE, GOMF IGG BINDING, GOBP REGULATION OF PHOSPHOLIPASE A2 ACTIVITY, GOBP POSITIVE REGULATION OF CYTOSOLIC CALCIUM ION CONCENTRATION INVOLVED IN PHOSPHOLIPASE C ACTIVATING G PROTEIN COUPLED SIGNALING PATHWAY	Thyrocytes5
GOMF GUANYLATE KINASE ACTIVITY, GOBP GLAND DEVELOPMENT, HP POSTERIOR POLAR CATARACT, GOMF HORMONE ACTIVITY, HP ABNORMALITY OF THE BILIARY SYSTEM, GOBP LIPOXYGENASE PATHWAY, GOMF 3 5 CYCLIC GMP PHOSPHODIESTERASE ACTIVITY, HP THYROTOXICOSIS WITH DIFFUSE GOITER, HP CHOLESTASIS, HP CLINODACTYLY OF THE 2ND FINGER, GOBP CYCLIC NUCLEOTIDE CATABOLIC PROCESS, GOBP GDP METABOLIC PROCESS, GOBP OPTIC NERVE D…	Thyrocytes6
